# Supplementary material for: Genomic innovations, transcriptional plasticity and gene loss underlying the evolution and divergence of two highly polyphagous and invasive Helicoverpa pest species
Source: BMC Biol. 2017 Jul 31;15:63. doi: 10.1186/s12915-017-0402-6 (PMC5535293; doi:10.1186/s12915-017-0402-6)
Supplement: Supplementary file 1 — Names and locations for all H. armigera and H. zea genes annotated in their respective official gene set (OGS). (XLSX 2251 kb) [file 12915_2017_402_MOESM1_ESM.xlsx]

## Sheet: Sheet1
order	HaOGS2-id	Host-exprn-data	Tissue-exprn-data	scaffold	HaOGS2-final-17089.loc1	loc2	orientn	function	HzOGS2-id	hz5p5-scaffold	HzOGS2-15205-gff-list.loc1	lco2	HzOGS2-15205-gff-list.orientn	Hz-comment	stop-codons	Hz-best-final	Ka	Ks	Ka/Ks	Bm-NCBI-ref	Bm-Chr	Bm-Chr-loc
1	HaOG200001	y	y	scaffold_18	510936	515977	+	HarmCYP15C1	HzOG200001	scaffold_420	81809	86694	-			hz5	0.00736421	0.178644	0.0412229	NP_001140197.1	chr11	13025677
2	HaOG200002	y	y	scaffold_102	255575	257943	+	HarmCYP18A1	HzOG200002	scaffold_155	266648	269004	-			hz5	8.4477e-05	0.0844768	0.001	NP_001077078.1	chr10	11520400
3	HaOG200003	y	y	scaffold_102	214021	217807	+	HarmCYP18B1	HzOG200003	scaffold_155	306380	309754	-			hz5	0.00271062	0.142774	0.0189854	XP_004923216.1	chr10	11581611
4	HaOG200004	y	y	scaffold_129	566887	580147	+	HarmCYP301A1	HzOG200004	scaffold_914	727	16224	+			hz5	0.00339454	0.156191	0.0217333	XP_004922842.1	chr14	3148084
5	HaOG200005	y	y	scaffold_129	600159	617399	+	HarmCYP301B1	HzOG200005	scaffold_914	30848	57157	+			hzB	0.00621221	0.16509	0.0376292	XP_004922841.1	chr14	3204676
6	HaOG200006		y	scaffold_10	2114738	2117233	+	HarmCYP302A1	HzOG200006	scaffold_8	764051	766455	-			hz5	0.0126169	0.110766	0.113906	NP_001036953.1	chr22	10208636
7	HaOG200007		y	scaffold_124	335906	338268	-	HarmCYP303A1	HzOG200007	scaffold_73	236923	239197	+			hz5	0.00339823	0.0867494	0.0391729	XP_004932789.1	chr1	982482
8	HaOG200008	y	y	scaffold_9	1753401	1775408	-	HarmCYP304F1	HzOG200008	scaffold_248	264026	8865	+			hz6	0.00602892	0.212721	0.028342
9	HaOG200009	y	y	scaffold_179	226503	232868	-	HarmCYP305B1	HzOG200009	scaffold_1255	70970	78222	-			hz5	0.00176504	0.0674686	0.0261608	NP_001106220.1	chr1	7889829
10	HaOG200010	y	y	scaffold_102	259771	265185	-	HarmCYP306A1	HzOG200010	scaffold_155	258751	264835	+			hz5	0.00589651	0.209289	0.0281741	NP_001106222.1	chr10	11512605
11	HaOG200011	y	y	scaffold_692	24298	35308	+	HarmCYP307A2	HzOG200011	scaffold_2123	8192	13644	-			hz5	0.0023381	0.380554	0.00614393	NP_001104833.1	chr11	1265031
12	HaOG200012	y	y	scaffold_132	135386	154322	-	HarmCYP314A1	HzOG200012	scaffold_125	265636	283601	+			hz5	0.00267366	0.157446	0.0169815	NP_001106219.1	chr7	8101520
13	HaOG200013	y		scaffold_47	568761	572938	+	HarmCYP315A1	HzOG200013	scaffold_875	1553	5328	+			hz5	0.0137354	0.110985	0.123759	NP_001106224.1	chr8	11767228
14	HaOG200014	y	y	scaffold_2	3207481	3208977	+	HarmCYP321A14P	HzOG200014	scaffold_340	49111	50607	-			hzB	0.0157427	0.142985	0.1101
15	HaOG200015	y	y	scaffold_579	4879	6363	+	HarmCYP321B1	HzOG200015					fixed		hzB	0.122575	1.65233	0.0741831
16	HaOG200016		y	scaffold_579	1901	3388	+	HarmCYP321B2	HzOG200016	scaffold_160	75330	76817	-			hz6	0.116147	1.54747	0.0750563
17	HaOG200017	y	y	scaffold_343	79151	84231	-	HarmCYP324A1	HzOG200017	scaffold_291	162018	172550	-			hz5	0.0190517	0.154376	0.12341	XP_004925097.1	chr21	17857266
18	HaOG200018	y	y	scaffold_343	51110	66697	+	HarmCYP324A6	HzOG200018	scaffold_291	138768	146993	+			hz5	0.0083048	0.151598	0.0547816
19	HaOG200019	y	y	scaffold_343	70338	76164	+	HarmCYP324A7	HzOG200019	scaffold_291	150542	155968	+			hz5	0.00456752	0.166005	0.0275144
20	HaOG200020	y	y	scaffold_0	146106	150135	+	HarmCYP332A1	HzOG200020	scaffold_122	146488	151324	+			hz5	0.00340565	0.212343	0.0160385
21	HaOG200021	y	y	scaffold_0	165642	173640	+	HarmCYP332A2	HzOG200021	scaffold_122	153796	159835	+			hz5	0.00972112	0.174634	0.0556657	NP_001108340.1	chr15	6643561
22	HaOG200022	y	y	scaffold_0	156311	162780	+	HarmCYP332A7						missing
23	HaOG200023	y	y	scaffold_84	1014821	1018534	-	HarmCYP333A1	HzOG200023	scaffold_394	123354	128864	+			hz5	0.00520981	0.0596464	0.0873449	XP_004932126.1	chr8	9641497
24	HaOG200024	y	y	scaffold_148	480302	486256	+	HarmCYP333B3	HzOG200024	scaffold_1612	32819	39355	-			hz5	0.00611774	0.179527	0.034077	XP_004927968.1	chr13	4791648
25	HaOG200025	y	y	scaffold_341	230573	233104	+	HarmCYP337B1	HzOG200025	scaffold_2339	9878	12663	+			hz5	0.0063875	0.0703574	0.0907864
26	HaOG200026	y	y	scaffold_341	224444	228046	+	HarmCYP337B2	HzOG200026	scaffold_2339	3382	7561	+			hz5	0.0167174	0.0629238	0.265677	XP_004923064.1	chr15	16793082
27	HaOG200027	y	y	scaffold_55	714944	719844	+	HarmCYP338A1	HzOG200027	scaffold_80	226441	232185	-			hz5	0.00800372	0.0816476	0.0980277	XP_004929449.1	chr12	4009575
28	HaOG200028	y	y	scaffold_13	1458121	1461097	-	HarmCYP339A1	HzOG200028	scaffold_5	99592	102535	-			hz5	0.0015289	0.0871642	0.0175405	NP_001121192.1	chr18	10423694
29	HaOG200029	y	y	scaffold_324	69218	75104	+	HarmCYP340AD2	HzOG200029	scaffold_1140	20267	20747	-			hzB				XP_004926124.1	chr26	12006770
30	HaOG200030			scaffold_324	27406	32653	+	HarmCYP340AG1	HzOG200030	scaffold_496	36335	46079	-			hz6	0.0347516	0.32029	0.1085	XP_004922120.1	chr26	6628718
31	HaOG200031		y	scaffold_324	44675	51685	+	HarmCYP340AH1	HzOG200031	scaffold_496	10501	18686	-			hz5	0.0151756	0.216889	0.0699696	XP_004926140.1	chr26	11985513
32	HaOG200032	y	y	scaffold_107	619604	624585	-	HarmCYP340G1	HzOG200032	scaffold_644	21066	28076	+			hz7	0.0108452	0.232214	0.0467036
33	HaOG200033		y	scaffold_324	33385	43067	+	HarmCYP340H2	HzOG200033	scaffold_496	25152	34078	-			hz5	0.0336043	0.257468	0.130518
34	HaOG200034	y	y	scaffold_371	32779	39664	-	HarmCYP340H3						missing
35	HaOG200035	y	y	scaffold_371	55287	58829	+	HarmCYP340H4	HzOG200035	scaffold_496	113336	121663	+	error		hz6
36	HaOG200036		y	scaffold_371	22559	27475	+	HarmCYP340H5						missing
37	HaOG200037		y	scaffold_371	16077	19828	+	HarmCYP340H6	HzOG200037	scaffold_496	89726	93177	+			hz5	0.0335313	0.201236	0.166627
38	HaOG200038	y	y	scaffold_371	9556	13981	+	HarmCYP340H7	HzOG200038	scaffold_496	83712	87674	+			hz5	0.0269878	0.154435	0.174752
39	HaOG200039	y		scaffold_371	264	6106	+	HarmCYP340J1	HzOG200039	scaffold_496	73001	79384	+			hz5	0.0223062	0.160422	0.139047
40	HaOG200040		y	scaffold_324	9824	13652	-	HarmCYP340J2	HzOG200040	scaffold_496	62464	67275	+			hz5	0.032748	0.296838	0.110322
41	HaOG200041		y	scaffold_324	14591	22727	-	HarmCYP340J3	HzOG200041	scaffold_496	51569	61394	+			hz5	0.0265841	0.358569	0.0741394
42	HaOG200042		y	scaffold_107	650374	654254	-	HarmCYP340K10	HzOG200042	scaffold_1781	6337	10780	-			hz7	0.0293503	0.18772	0.156352
43	HaOG200043		y	scaffold_107	655369	660698	-	HarmCYP340K11	HzOG200043	scaffold_1781	12189	22609	-			hz5	0.0346283	0.219477	0.157777
44	HaOG200044		y	scaffold_107	704324	709895	+	HarmCYP340K12	HzOG200044	scaffold_2109	9890	16735	-			hz5	0.00443562	0.216597	0.0204787
45	HaOG200045	y	y	scaffold_107	695085	699092	+	HarmCYP340K13	HzOG200045	scaffold_2109	23181	28015	-			hz5	0.0131956	0.130782	0.100898
46	HaOG200046		y	scaffold_107	663178	668387	-	HarmCYP340K1	HzOG200046	scaffold_1781	16068	22609	-			hz5	0.0196959	0.157925	0.124717
47	HaOG200047		y	scaffold_107	678397	685740	+	HarmCYP340K5	HzOG200047	scaffold_1781	37697	46028	+		1	hz5	0.0183988	0.0708147	0.259816
48	HaOG200048		y	scaffold_107	671771	676002	+	HarmCYP340K6	HzOG200048	scaffold_1781	29289	35133	+			hz5	0.0123188	0.125394	0.098241
49	HaOG200049			scaffold_107	624989	630352	-	HarmCYP340K7	HzOG200049	scaffold_644	15550	20654	+			hz5	0.0456722	0.288107	0.158525
50	HaOG200050			scaffold_107	631978	642607	+	HarmCYP340K8	HzOG200050	scaffold_644	5561	14335	-			hz5	0.00804856	0.360156	0.0223474
51	HaOG200051			scaffold_107	643773	649743	+	HarmCYP340K9	HzOG200051	scaffold_644	5639	4200	-			hz6				XP_004928407.1	chr18	6681518
52	HaOG200052		y	scaffold_321	238327	241277	+	HarmCYP340Q3	HzOG200052	scaffold_396	67198	69982	+			hz6	0.0101924	0.214046	0.0476178	XP_004922078.1	chr26	6738514
53	HaOG200053		y	scaffold_321	232197	237137	+	HarmCYP340Q4	HzOG200053	scaffold_396	62722	65892	+			hz5	0.0027373	0.210907	0.0129787	XP_004922079.1	chr26	6793401
54	HaOG200054	y	y	scaffold_10	222291	230200	+	HarmCYP341A14	HzOG200054	scaffold_105	5398	24658	-			hz5	0.00268153	0.136584	0.0196327	XP_004926524.1	chr22	16241796
55	HaOG200055	y	y	scaffold_21	2066149	2074458	+	HarmCYP341B2	HzOG200055	scaffold_57	81395	91420	+			hz5	0.00448446	0.151384	0.0296231	XP_004927164.1	chr22	17495939
56	HaOG200056	y	y	scaffold_21	1832511	1839030	+	HarmCYP341B5P	HzOG200056	scaffold_3081	995	8250	+			hz6	0.0296157	0.230177	0.128665
57	HaOG200057		y	scaffold_21	2097011	2103640	+	HarmCYP341B6	HzOG200057	scaffold_57	124791	131234	+			hz5	0.0108401	0.248032	0.0437043
58	HaOG200058	y	y	scaffold_21	2090327	2095473	-	HarmCYP341B7	HzOG200058	scaffold_57	110070	122882	-			hz5	0.0126324	0.268387	0.0470679
59	HaOG200059		y	scaffold_21	2076050	2081953	+	HarmCYP341B8	HzOG200059	scaffold_57	93498	100438	+			hz5	0.0103242	0.218539	0.0472417
60	HaOG200060	y	y	scaffold_21	2083997	2089810	+	HarmCYP341B9	HzOG200060	scaffold_57	104511	109566	+			hz5	0.00468172	0.248998	0.0188023
61	HaOG200061	y	y	scaffold_106	475592	479146	-	HarmCYP354A3	HzOG200061	scaffold_474	142875	146589	-			hz5	0.00509777	0.17422	0.0292605	XP_004932281.1	chr8	10404890
62	HaOG200062	y	y	scaffold_639	1131	19478	+	HarmCYP365A1	HzOG200062	scaffold_1524	38365	53223	-			hz5	0.0156557	0.19226	0.0814295
63	HaOG200063		y	scaffold_264	109536	116428	-	HarmCYP366A1	HzOG200063	scaffold_547	116943	123463	-			hz6	0.0149956	0.297289	0.0504411	NP_001108341.1	chr3	1663828
64	HaOG200064	y	y	scaffold_100	927045	941239	-	HarmCYP367A1	HzOG200064	scaffold_142	28758	38177	+			hz5	0.0117484	0.254409	0.046179
65	HaOG200065	y	y	scaffold_100	908610	914187	-	HarmCYP367B2	HzOG200065	scaffold_142	44596	50601	+			hz5	0.00266764	0.270822	0.00985016
66	HaOG200066	y	y	scaffold_39	1458788	1496461	+	HarmCYP428A1	HzOG200066	scaffold_2219	174173	20970	-			hz5	0.00703282	0.22093	0.0318327	XP_004924138.1	chr8	4383960
67	HaOG200067	y		scaffold_28	1532242	1536371	-	HarmCYP49A1	HzOG200067	scaffold_416	121796	126195	+			hz6	0.00696911	0.104948	0.0664054
68	HaOG200068	y	y	scaffold_96	902797	909163	+	HarmCYP4AU2	HzOG200068	scaffold_1014	70296	78609	+			hz5	0.00561008	0.0939089	0.0597396	XP_004931776.1	chr3	9740809
69	HaOG200069	y	y	scaffold_96	894254	899154	-	HarmCYP4AU1	HzOG200069	scaffold_1014	62317	66797	-			hz5
70	HaOG200070		y	scaffold_12	1212718	1217515	+	HarmCYP4CG14	HzOG200070	scaffold_186	310765	315575	-			hz5	0.0110316	0.221186	0.0498744
71	HaOG200071			scaffold_34	1163354	1166529	+	HarmCYP4G10	HzOG200071	scaffold_1341	57294	61227	-			hz5	0.145091	3.83224	0.0378606
72	HaOG200072	y	y	scaffold_34	1145179	1150044	-	HarmCYP4G26	HzOG200072	scaffold_1341	65770	71966	+			hz5	0.139582	3.79968	0.0367351
73	HaOG200073		y	scaffold_34	1167359	1170896	-	HarmCYP4G87	HzOG200073	scaffold_1341	52759	56444	+			hz5	0.00949508	0.210136	0.0451855
74	HaOG200074	y	y	scaffold_146	505361	510462	-	HarmCYP4G8	HzOG200074	scaffold_144	80572	85642	+			hz5	0.000777331	0.083062	0.00935844	NP_001106223.1	chr13	10917984
75	HaOG200075	y	y	scaffold_34	1132860	1138514	-	HarmCYP4G9	HzOG200075	scaffold_403	222679	228336	-			hz5	0.000206404	0.206404	0.001
76	HaOG200076	y	y	scaffold_148	550989	559056	+	HarmCYP4L11	HzOG200076	scaffold_759	96841	102597	-			hz5	0.0104199	0.118807	0.0877046	NP_001108343.1	chr13	4717948
77	HaOG200077	y	y	scaffold_148	535121	547976	+	HarmCYP4L5	HzOG200077	scaffold_759	105726	119968	-			hz5	0.00354856	0.182736	0.019419
78	HaOG200078	y	y	scaffold_209	313956	318735	+	HarmCYP4M10	HzOG200078	scaffold_293	207829	212183	-			hz5	0.0125548	0.19008	0.0660505	NP_001103833.1	chr5	13604988
79	HaOG200079	y	y	scaffold_209	333232	337470	+	HarmCYP4M6	HzOG200079	scaffold_293	179783	184215	-			hz5	0.00957952	0.158893	0.0602891
80	HaOG200080	y	y	scaffold_209	320332	324659	+	HarmCYP4M7	HzOG200080	scaffold_293	201597	205798	-			hz5	0.00813444	0.134578	0.0604439
81	HaOG200081	y	y	scaffold_207	412663	441986	+	HarmCYP4S1	HzOG200081	scaffold_379	103	35559	-			hz6	0.0103948	0.19547	0.0531783
82	HaOG200082	y	y	scaffold_207	359030	374182	+	HarmCYP4S2	HzOG200082	scaffold_379	67302	89258	-			hz5	0.000909935	0.176341	0.00516009	XP_004925057.1	chr21	16924501
83	HaOG200083	y	y	scaffold_18	2328066	2329885	+	HarmCYP6AB10	HzOG200083	scaffold_771	741	2558	-			hz5	0.00333103	0.230901	0.0144263	NP_001104007.1	chr11	19724147
84	HaOG200084	y	y	scaffold_143	41306	43283	-	HarmCYP6AB20	HzOG200084	scaffold_1141	23118	25105	-			hz5	0.000792236	0.0563885	0.0140496	NP_001073135.1	chr21	545150
85	HaOG200085	y	y	scaffold_296	123378	125058	-	HarmCYP6AB38	HzOG200085	scaffold_1406	31796	33478	-			hz6	0.0947225	0.550051	0.172207
86	HaOG200086	y	y	scaffold_296	117609	120018	-	HarmCYP6AB9	HzOG200086	scaffold_1406	20327	22255	-			hz7	0.095047	0.533101	0.178291
87	HaOG200087	y	y	scaffold_33	312100	314015	+	HarmCYP6AE11	HzOG200087	scaffold_46	213178	215064	+			hz5	0.0917008	0.555174	0.165175	NP_001104006.1	chr16	13566816
88	HaOG200088	y	y	scaffold_33	333308	335336	+	HarmCYP6AE12	HzOG200088	scaffold_46	223509	225465	+			hz5	0.00913702	0.0841415	0.108591	XP_004922787.1	chr16	13602427
89	HaOG200089	y	y	scaffold_33	254826	256684	-	HarmCYP6AE14						missing
90	HaOG200090	y	y	scaffold_33	329501	331307	+	HarmCYP6AE15	HzOG200090	scaffold_46	218173	220086	+			hz5	0.0173325	0.152464	0.113682	NP_001077080.1	chr16	13624752
91	HaOG200091	y	y	scaffold_33	307688	309456	+	HarmCYP6AE16	HzOG200091	scaffold_46	208482	210252	+			hz5
92	HaOG200092	y	y	scaffold_33	298988	300890	+	HarmCYP6AE17	HzOG200092	scaffold_46	191858	193825	+			hzB
93	HaOG200093	y	y	scaffold_33	294383	296354	+	HarmCYP6AE18						missing
94	HaOG200094	y	y	scaffold_33	277346	279593	-	HarmCYP6AE19	HzOG200094	scaffold_46	173705	176680	-			hz5				NP_001103814.1	chr16	13634943
95	HaOG200095	y	y	scaffold_33	266052	271057	-	HarmCYP6AE20	HzOG200095	scaffold_46	162191	164742	-			hz5	0.0452795	0.307691	0.147159	NP_001135414.1	chr16	13634943
96	HaOG200096	y	y	scaffold_343	21384	25924	-	HarmCYP6AE24	HzOG200096	scaffold_291	107084	110196	-			hz7	0.0096236	0.158608	0.0606755
97	HaOG200097	y	y	scaffold_33	315926	317704	+	HarmCYP6AE59						missing
98	HaOG200098	y	y	scaffold_21	102532	104305	+	HarmCYP6AN1	HzOG200098	scaffold_1273	2937	4708	+			hz5	0.00558211	0.108689	0.0513585	XP_004924302.1	chr22	21372371
99	HaOG200099	y	y	scaffold_21	105217	107150	+	HarmCYP6AN3	HzOG200099	scaffold_1273	5665	7625	+			hz5	0.0050308	0.181488	0.0277197
100	HaOG200100	y	y	scaffold_17	1694862	1696917	-	HarmCYP6AW1	HzOG200100	scaffold_43	35188	37216	-			hz6	0.00368591	0.0756129	0.048747	XP_004930467.1	chr10	6875119
101	HaOG200101	y	y	scaffold_11	2585105	2586883	+	HarmCYP6B2	HzOG200101	scaffold_221	129132	130976	-			hz5	0.00593022	0.119933	0.0494462	NP_001106226.1	chr21	11431797
102	HaOG200102	y	y	scaffold_11	1757551	1759389	-	HarmCYP6B43	HzOG200102	scaffold_488	164456	166371	+			hz5	0.0147474	0.261066	0.0564892	NP_001104826.1	chr21	12247670
103	HaOG200103	y	y	scaffold_11	2580668	2582443	+	HarmCYP6B6	HzOG200103	scaffold_221	133524	135303	-			hz5	0.0104793	0.154842	0.0676774
104	HaOG200104	y	y	scaffold_11	2576527	2578375	+	HarmCYP6B7	HzOG200104	scaffold_221	137335	139254	-			hz5	0.000127042	0.127042	0.001
105	HaOG200105			scaffold_56	645559	648534	-	HarmCYP6CT1	HzOG200105	scaffold_62	80401	83568	+			hz6	0.00515459	0.138998	0.0370839
106	HaOG200106			scaffold_260	175309	177224	+	HarmCYP3097A1	HzOG200106	scaffold_447	178988	181393	-			hz5	0.0199858	0.18691	0.106927
107	HaOG200107	y	y	scaffold_191	194983	200389	-	HarmCYP9A14	HzOG200107	scaffold_2036	12716	20220	-			hzd	0.00528344	0.251323	0.0210225	NP_001095934.1	chr17	17648011
108	HaOG200108	y	y	scaffold_191	244893	247577	-	HarmCYP9A15	HzOG200108	scaffold_1638	40387	43567	+			hz6				NP_001077079.1	chr17	17514596
109	HaOG200109	y	y	scaffold_191	225125	236237	-	HarmCYP9A16	HzOG200109	scaffold_1638	49706	52682	+			hz5	0.214269	2.33848	0.0916274	NP_001103394.1	chr17	17549553
110	HaOG200110	y	y	scaffold_191	250655	254792	-	HarmCYP9A17	HzOG200110	scaffold_1638	31917	37372	+			hz5				NP_001103404.1	chr17	17531516
111	HaOG200111	y	y	scaffold_191	237896	240755	-	HarmCYP9A23	HzOG200111	scaffold_1638	44911	47835	+			hz5	0.146868	1.26529	0.116075
112	HaOG200112	y	y	scaffold_191	268839	273735	+	HarmCYP9A3	HzOG200112	scaffold_1638	13508	18831	-			hz6	0.00887122	0.147571	0.060115
113	HaOG200113	y		scaffold_123	410833	421703	-	HarmCYP9AJ1	HzOG200113	scaffold_1686	21612	34998	+			hz6	0.00306469	0.143263	0.021392	XP_004926685.1	chr17	16181984
114	HaOG200114	y	y	scaffold_123	707003	712442	-	HarmCYP9G5	HzOG200114	scaffold_1442	256	6723	+			hz6	0.0127705	0.164856	0.0774645	NP_001108456.1	chr17	16620942
115	HaOG200115	y	y	scaffold_0	6054235	6060107	+	HarmCCE002a	HzOG200115	scaffold_260	3969	9867	-			hz5	0.0120582	0.16036	0.0751947	XP_004933471.1	chr19	2076993
116	HaOG200116	y	y	scaffold_105	743134	746149	+	HarmCCE006e	HzOG200116	scaffold_2012	29463	32790	-			hz6	0.0121802	0.203529	0.0598448
117	HaOG200117	y	y	scaffold_105	758383	760699	-	HarmCCE006a	HzOG200117	scaffold_2012	9299	11874	+			hz6	0.0126634	0.25314	0.0500253	XP_004921681.1	chr10	17279884
118	HaOG200118	y		scaffold_105	763304	765181	-	HarmCCE006i	HzOG200118	scaffold_2012	4731	6603	+			hz5	0.0323296	0.301307	0.107298
119	HaOG200119			scaffold_105	766761	768655	-	HarmCCE006j	HzOG200119					fixed		hz6	0.0360121	0.416328	0.0864993
120	HaOG200120	y	y	scaffold_105	830877	833890	-	HarmCCE001c	HzOG200120	scaffold_1454	4713	7214	-			hzd	0.031864	0.208194	0.153049	XP_004923385.1	chr25	2940567
121	HaOG200121	y	y	scaffold_111	166773	169063	-	HarmCCE016f	HzOG200121	scaffold_117	401036	403326	-			hz5	0.0097529	0.0674058	0.144689
122	HaOG200122	y	y	scaffold_111	169866	172574	-	HarmCCE016e	HzOG200122	scaffold_117	404033	413411	-			hzB	0.0202786	0.17263	0.117469
123	HaOG200123	y	y	scaffold_111	174622	178640	-	HarmCCE016b	HzOG200123	scaffold_117	415245	417612	-			hz5	0.0158273	0.152825	0.103565
124	HaOG200124	y	y	scaffold_117	226095	228576	-	HarmCCE008a	HzOG200124	scaffold_1855	20918	23613	-			hz5	0.0248508	0.124583	0.199472	XP_004924255.1	chr19	14218831
125	HaOG200125	y	y	scaffold_117	239069	241474	+	HarmCCE007a	HzOG200125	scaffold_1855	37376	39717	+			hz5	0.0109389	0.164602	0.0664568	XP_004924252.1	chr19	14208120
126	HaOG200126	y	y	scaffold_12	2737590	2745882	+	HarmCCE034a	HzOG200126	scaffold_84	424249	433857	+			hz5	0.00947638	0.062808	0.150879	XP_004926539.1	chr12	13033181
127	HaOG200127		y	scaffold_147	180713	183562	-	HarmCCE001a	HzOG200127	scaffold_936	57804	60647	-			hz5	0.00963864	0.0626057	0.153958	XP_004925745.1	chr25	345116
128	HaOG200128	y	y	scaffold_147	183958	186628	-	HarmCCE003a	HzOG200128	scaffold_936	61682	64330	-			hzB	0.0134338	0.100917	0.133118	XP_004925746.1	chr25	350677
129	HaOG200129	y	y	scaffold_147	189022	192065	-	HarmCCE020c	HzOG200129	scaffold_936	66858	69888	-			hz7	0.0173355	0.107167	0.161761
130	HaOG200130		y	scaffold_147	193561	196657	-	HarmCCE020b	HzOG200130	scaffold_936	71438	74581	-			hz5	0.0111293	0.0754728	0.147461
131	HaOG200131	y	y	scaffold_147	202678	208614	-	HarmCCE020a	HzOG200131	scaffold_936	79404	88047	-			hz6	0.0175125	0.0697944	0.250916	NP_001037027.1	chr25	403497
132	HaOG200132	y	y	scaffold_148	17067	19824	-	HarmCCE006g	HzOG200132	scaffold_173	16346	19331	-			hz5	0.0134523	0.232125	0.057953	XP_004927962.1	chr13	5374323
133	HaOG200133	y	y	scaffold_155	443131	452946	-	HarmCCE011a	HzOG200133	scaffold_1919	17611	25069	-			hz5
134	HaOG200134			scaffold_155	448346	450248	-	HarmCCE011b	HzOG200134	scaffold_1919	22859	25069	-			hz5	0.0429469	0.475747	0.0902725	NP_001124352.1	chr22	954709
135	HaOG200135	y	y	scaffold_18	2150782	2153307	-	HarmCCE018b	HzOG200135	scaffold_247	227891	230491	-			hz5	0.00500588	0.228047	0.0219511	XP_004932947.1	chr11	16835791
136	HaOG200136	y	y	scaffold_184	239944	242338	-	HarmCCE021c	HzOG200136	scaffold_687	123777	126194	-			hz5	0.00939485	0.247644	0.0379369	XP_004933451.1	chr19	3161279
137	HaOG200137	y	y	scaffold_184	242969	245449	-	HarmCCE021a	HzOG200137	scaffold_687	126818	129291	-			hz5	0.0121214	0.175605	0.0690264	XP_004933450.1	chr19	3165419
138	HaOG200138	y	y	scaffold_184	247096	249485	-	HarmCCE021b	HzOG200138	scaffold_687	132645	135656	-			hz5	0.0152482	0.300435	0.0507539	XP_004933503.1	chr19	3168767
139	HaOG200139		y	scaffold_184	250469	253682	+	HarmCCE023a	HzOG200139	scaffold_687	136437	141089	+			hz5	0.0164915	0.234489	0.0703294	XP_004933502.1	chr19	3176824
140	HaOG200140	y	y	scaffold_2	2535403	2539548	+	HarmCCE015b	HzOG200140	scaffold_189	151864	156813	+			hz5	0.00230862	0.0396287	0.0582563	XP_004925199.1	chr9	7846746
141	HaOG200141	y	y	scaffold_209	160019	161901	-	HarmCCE006h	HzOG200141	scaffold_659	30552	32426	-			hz6	0.0107114	0.110769	0.0967002	XP_004930124.1	chr5	13859916
142	HaOG200142	y	y	scaffold_21	2059293	2062700	+	HarmCCE017a	HzOG200142	scaffold_57	74641	78024	+			hz5	0.0142001	0.16647	0.0853011	XP_004927161.1	chr22	17479933
143	HaOG200143		y	scaffold_222	260541	277469	+	HarmCCE029a	HzOG200143	scaffold_1572	47007	2277	+			hz5	0.00141329	0.154654	0.00913846
144	HaOG200144	y	y	scaffold_23	1152058	1153875	-	HarmCCE012b	HzOG200144	scaffold_0	907401	909197	-			hz5	0.0116254	0.0853131	0.136268
145	HaOG200145	y	y	scaffold_25	2217256	2219211	-	HarmCCE006b	HzOG200145	scaffold_35	338512	340469	-			hz6	0.0227545	0.161979	0.140478	NP_001116501.1	chr13	1279545
146	HaOG200146		y	scaffold_263	3711	5532	-	HarmCCE016a	HzOG200146	scaffold_117	153417	158044	+			hz5	0.0206154	0.091653	0.224929
147	HaOG200147	y	y	scaffold_263	8087	10926	-	HarmCCE016k	HzOG200147	scaffold_117	145618	148515	+			hzB	0.00639735	0.21578	0.0296475	NP_001165389.1	chr23	2003829
148	HaOG200148	y	y	scaffold_263	13763	18176	-	HarmCCE016j	HzOG200148	scaffold_117	139535	141928	+			hz5	0.0131608	0.202129	0.0651109
149	HaOG200149	y		scaffold_263	21375	23890	-	HarmCCE016i	HzOG200149	scaffold_117	132509	134989	+			hz5	0.0137048	0.116398	0.11774	NP_001104822.1	chr23	2029539
150	HaOG200150	y	y	scaffold_263	25684	27922	-	HarmCCE016g	HzOG200150	scaffold_117	128351	130583	+			hz5	0.179098	0.388398	0.46112	XP_004925499.1	chr23	2010999
151	HaOG200151	y	y	scaffold_313	163557	167986	-	HarmCCE024a	HzOG200151	scaffold_568	115006	119313	+			hz5	0.00294439	0.233648	0.0126018
152	HaOG200152	y	y	scaffold_313	169963	176027	-	HarmCCE024b	HzOG200152	scaffold_568	107068	112920	+			hz5	0.0197034	0.212946	0.0925275
153	HaOG200153	y	y	scaffold_319	195234	197646	-	HarmCCE006d	HzOG200153	scaffold_1072	42571	45023	+			hz5	0.00563985	0.335581	0.0168062	NP_001177297.1	chr20	9769051
154	HaOG200154	y	y	scaffold_319	200004	203270	-	HarmCCE006c	HzOG200154	scaffold_1072	36833	40155	+			hz5	0.00587408	0.0877357	0.066952
155	HaOG200155	y	y	scaffold_334	113488	117587	+	HarmCCE006l	HzOG200155	scaffold_227	181488	184894	+			hz5	0.0208174	0.125486	0.165895
156	HaOG200156	y	y	scaffold_334	130737	134718	+	HarmCCE006f	HzOG200156	scaffold_227	203147	207786	+			hz7	0.0127862	0.203653	0.062784
157	HaOG200157		y	scaffold_365	98903	101484	-	HarmCCE012a	HzOG200157	scaffold_315	265163	267628	+			hz5	0.00874915	0.314473	0.0278216	XP_004924200.1	chr11	5111671
158	HaOG200158	y	y	scaffold_49	1036618	1043197	-	HarmCCE015a	HzOG200158	scaffold_815	69261	75195	+			hz5	0.000736718	0.0516058	0.0142759
159	HaOG200159		y	scaffold_512	68276	69988	+	HarmCCE022a	HzOG200159	scaffold_592	58565	60277	+			hz5	0.00549731	0.0692065	0.0794334
160	HaOG200160	y	y	scaffold_56	921791	939224	+	HarmCCE013a	HzOG200160	scaffold_376	93115	106385	-			hz6	0.00692051	0.167963	0.0412026	XP_004924525.1	chr25	6902765
161	HaOG200161	y	y	scaffold_669	27543	39330	+	HarmCCE014a	HzOG200161	scaffold_393	50603	60347	-			hz5	0.00673413	0.187744	0.0358687	NP_001040466.1	chr23	18853622
162	HaOG200162		y	scaffold_669	42938	45610	-	HarmCCE019a	HzOG200162	scaffold_393	44036	46728	+			hz5	0.00669577	0.14503	0.0461683
163	HaOG200163	y	y	scaffold_669	49967	52341	+	HarmCCE019b	HzOG200163	scaffold_393	30966	33384	-			hz5	0.0145613	0.162245	0.0897488
164	HaOG200164	y	y	scaffold_68	1991	4293	-	HarmCCE007b	HzOG200164	scaffold_966	56158	57835	+			hz5				XP_004924251.1	chr19	14208120
165	HaOG200165	y	y	scaffold_7	1538989	1573021	+	HarmCCE026a	HzOG200165	scaffold_725	60541	89077	+			hz7	0.00533109	0.183325	0.02908	NP_001182393.1	chr8	16541938
166	HaOG200166	y	y	scaffold_73	887434	892723	+	HarmCCE025a	HzOG200166	scaffold_974	66455	71727	-			hz7	0.00691357	0.0480394	0.143914	NP_001124351.1	chr19	1016914
167	HaOG200167	y	y	scaffold_77	240306	242459	-	HarmCCE016h	HzOG200167	scaffold_14	517725	520035	+			hz5
168	HaOG200168	y	y	scaffold_8	849437	851776	-	HarmCCE002b	HzOG200168	scaffold_41	352336	354643	-			hz5	0.0118988	0.151275	0.0786564	NP_001121786.1	chr5	5121475
169	HaOG200169	y	y	scaffold_88	158632	160684	+	HarmCCE016d	HzOG200169	scaffold_619	155745	157790	+			hzB	0.01127	0.22329	0.0504727	XP_004925500.1	chr23	2034772
170	HaOG200170	y	y	scaffold_88	170080	172411	+	HarmCCE016c	HzOG200170	scaffold_2653	5397	7776	-			hz5	0.00776707	0.0836395	0.0928637
171	HaOG200171			scaffold_105	761046	762887	-	HarmCCE006k	HzOG200171	scaffold_2012	7008	8944	+			hz5	0.0125094	0.266602	0.0469216	XP_004921609.1	chr10	17259065
172	HaOG200172	y	y	scaffold_117	195943	198935	-	HarmCCE004a	HzOG200172	scaffold_2536	12853	17018	-			hz5	0.00768119	0.0777093	0.0988452	NP_001165391.1	chr19	14256563
173	HaOG200173	y	y	scaffold_117	205917	214128	-	HarmCCE010a	HzOG200173	scaffold_1855	5899	10920	-			hzB	0.00710156	0.136226	0.0521308	XP_004924254.1	chr19	14230169
174	HaOG200174	y	y	scaffold_117	231219	233704	-	HarmCCE008b	HzOG200174	scaffold_1855	26014	28669	-			hz5	0.0328481	0.156863	0.209406	XP_004924256.1	chr19	14218831
175	HaOG200175	y	y	scaffold_141	310855	316788	-	HarmCCE031a	HzOG200175	scaffold_346	42807	50972	-			hz6	0.00311172	0.0822502	0.0378324	NP_001040411.1	chr6	4608855
176	HaOG200176			scaffold_147	198973	200865	-	HarmCCE005a	HzOG200176	scaffold_936	75366	77214	-			hz6	0.0144819	0.126434	0.114542	XP_004925748.1	chr25	394380
177	HaOG200177	y	y	scaffold_155	445500	452946	-	HarmCCE011c	HzOG200177	scaffold_1919	20041	25069	-			hz5	0.0223105	0.114746	0.194434
178	HaOG200178	y		scaffold_155	450736	452946	-	HarmCCE011d						missing						NP_001116814.1	chr22	961994
179	HaOG200179	y	y	scaffold_2	2568247	2574627	+	PDE	HzOG200179	scaffold_189	183972	188435	+			hz5	0.00955551	0.204694	0.046682	XP_004925235.1	chr9	7917003
180	HaOG200180	y	y	scaffold_313	150554	159488	-	HarmCCE024c	HzOG200180	scaffold_568	120757	124827	+			hz7	0.0163504	0.217572	0.0751494	NP_001108339.1	chr28	12170130
181	HaOG200181	y	y	scaffold_92	670635	676206	+	PDE	HzOG200181	scaffold_560	21448	24901	+			hz5	0.000658719	0.0866737	0.00759999	XP_004930190.1	chr5	11563729
182	HaOG200182	y	y	scaffold_97	880928	886493	+	PDE	HzOG200182					fixed		hzB	0.00321412	0.0767609	0.0418718	XP_004929384.1	chr4	7412076
183	HaOG200183	y		scaffold_0	3554935	3557226	+	HarmCCE001b	HzOG200183	scaffold_1176	7765	10317	-			hz5	0.017506	0.129601	0.135077
184	HaOG200184	y		scaffold_0	3558515	3561175	+	HarmCCE001x	HzOG200184	scaffold_1176	3590	6268	-			hz5	0.0086883	0.129224	0.0672346
185	HaOG200185	y	y	scaffold_0	3562945	3564958	+	HarmCCE001n	HzOG200185	scaffold_1176	434	2426	-			hz5	0.0227106	0.129184	0.175801
186	HaOG200186	y	y	scaffold_0	3566162	3568267	+	HarmCCE001i	HzOG200186	scaffold_1495	979	3080	+			hz5	0.0104516	0.080623	0.129635
187	HaOG200187	y	y	scaffold_0	3569477	3571615	-	HarmCCE001h	HzOG200187	scaffold_1495	5286	7450	-			hz5	0.0146906	0.0671644	0.218726
188	HaOG200188	y	y	scaffold_0	3572881	3574972	+	HarmCCE001j	HzOG200188	scaffold_1495	8851	10942	+			hz6	0.0101698	0.0845877	0.120228
189	HaOG200189	y	y	scaffold_0	3578001	3580373	+	HarmCCE001k	HzOG200189	scaffold_1495	13390	15727	+				0.0106838	0.0543518	0.196567
190	HaOG200190			scaffold_0	3583914	3585876	+	HarmCCE001v	HzOG200190	scaffold_1495	17550	19520	+			hz5	0.00831177	0.0618274	0.134435
191	HaOG200191	y	y	scaffold_0	3589609	3592370	+	HarmCCE001d						missing						XP_004924612.1	chr15	12313149
192	HaOG200192	y	y	scaffold_0	3595856	3598722	+	HarmCCE001l	HzOG200192	scaffold_1495	13363	28587	+			hzB	0.0381501	0.217237	0.175615	XP_004924611.1	chr15	12321996
193	HaOG200193	y	y	scaffold_0	3599851	3603759	+	HarmCCE001m	HzOG200193	scaffold_2526	623	4907	-			hz5	0.0858537	0.369328	0.232459
194	HaOG200194	y	y	scaffold_0	3604727	3607388	+	HarmCCE001e	HzOG200194	scaffold_2526	13249	17429	-			hzh	0.00679604	0.0513471	0.132355	NP_001037354.1	chr12	2079826
195	HaOG200195	y	y	scaffold_0	3608053	3610843	+	HarmCCE001o						missing						XP_004924613.1	chr15	12292868
196	HaOG200196	y	y	scaffold_0	3612018	3614832	+	HarmCCE001p	HzOG200196	scaffold_1495	45325	48940	+							XP_004924688.1	chr15	12301570
197	HaOG200197	y	y	scaffold_0	3616936	3619193	+	HarmCCE001q	HzOG200197	scaffold_1495	54635	62995	+			hzB	0.0275007	0.102464	0.268394
198	HaOG200198	y		scaffold_0	3623433	3625542	+	HarmCCE001r	HzOG200198	scaffold_1495	72969	75100	+			hz5
199	HaOG200199	y	y	scaffold_0	3626295	3628480	+	HarmCCE001s	HzOG200199	scaffold_1495	75875	80814	+			hzB
200	HaOG200200	y		scaffold_0	3629007	3631089	+	HarmCCE001t						missing
201	HaOG200201	y		scaffold_0	3633811	3635891	+	HarmCCE001u	HzOG200201	scaffold_1495	81341	90555	+			hzB	0.155806	1.05125	0.14821
202	HaOG200202	y	y	scaffold_0	3638269	3641053	-	HarmCCE001g	HzOG200202	scaffold_107	390020	394019	+			hzB	0.0060411	0.0516873	0.116878
203	HaOG200203			scaffold_0	3645319	3647729	+	HarmCCE001w	HzOG200203	scaffold_107	383024	385379	-			hz5	0.00426279	0.0829629	0.0513819
204	HaOG200204	y	y	scaffold_48	1417047	1427464	+	HarmCCE028a	HzOG200204	scaffold_1186	40175	54915	-			hz5	0.000522599	0.224705	0.00232571	XP_004923879.1	chr5	20151548
205	HaOG200205	y	y	scaffold_136	532665	549586	-	HarmCCE030b	HzOG200205	scaffold_1041	63351	85301	-			hzB	0.000208634	0.208634	0.001	XP_004929129.1	chr4	97689
206	HaOG200206	y	y	scaffold_377	72212	114990	+	HarmCCE030e	HzOG200206	scaffold_983	52179	91183	+			hz5	0.000138294	0.138294	0.001	XP_004924477.1	chr15	18659747
207	HaOG200207		y	scaffold_341	34238	57986	+	HarmCCE030d	HzOG200207	scaffold_11	818837	842749	+			hz6
208	HaOG200208	y	y	scaffold_298	258746	276160	+	HarmCCE030c	HzOG200208	scaffold_410	119297	135892	+			hz7	0.00207377	0.0826411	0.0250936	XP_004924474.1	chr15	18080269
209	HaOG200209	y	y	scaffold_237	260117	290992	-	HarmCCE030f	HzOG200209	scaffold_500	11729	46333	-			hz5	0.00320871	0.117015	0.0274214	XP_004924476.1	chr15	18397885
210	HaOG200210	y	y	scaffold_40	30527	34585	-	HarmCCE032a	HzOG200210	scaffold_65	368454	372702	-			hz5	0.00262435	0.0469658	0.0558779	XP_004927922.1	chr13	6938107
211	HaOG200211	y	y	scaffold_0	5539074	5542835	-	HarmCCE027a	HzOG200211	scaffold_7	17023	21951	+			hz6	0.00333992	0.112335	0.0297319	NP_001037380.1	chr15	15498929
212	HaOG200212	y	y	scaffold_2	2867129	2898778	-	HarmCCE027b	HzOG200212	scaffold_268	152541	181615	+			hz5	8.3787e-05	0.0837865	0.001	NP_001108113.1	chr9	9166457
213	HaOG200213	y	y	scaffold_0	5820173	5821123	+	HarmGSTD1d	HzOG200213	scaffold_260	257321	259624	-			hz5	0.00643041	0.0980622	0.0655747
214	HaOG200214			scaffold_10	806696	809441	-	HarmGSTD1r	HzOG200214	scaffold_751	34892	37785	-			hz5	0.00405968	0.142743	0.0284405
215	HaOG200215	y	y	scaffold_10	815278	817379	-	HarmGSTD1s						missing
216	HaOG200216	y	y	scaffold_10	824189	826420	-	HarmGSTD1t	HzOG200216	scaffold_751	45186	47069	-			hz5	0.0108238	0.158915	0.0681106
217	HaOG200217		y	scaffold_101	454619	459447	+	HarmGSTD1m	HzOG200217	scaffold_127	273204	277665	-			hz5	0.00556795	0.216668	0.0256981	NP_001037183.1	chr6	10505545
218	HaOG200218	y	y	scaffold_11	1801106	1804890	-	HarmGSTD1g	HzOG200218	scaffold_488	117050	118938	+			hz5	0.00974816	0.237324	0.0410753	NP_001108465.1	chr21	12167865
219	HaOG200219			scaffold_117	325369	326055	-	HarmGSTD1v	HzOG200219	scaffold_1287	62685	66672	-			hz5	0.0173575	0.228865	0.0758418
220	HaOG200220	y	y	scaffold_140	443612	444256	+	HarmGSTD1w	HzOG200220	scaffold_1545	45450	46094	-			hz5	0.00899952	0.17175	0.052399	NP_001037420.1	chr26	6236820
221	HaOG200221	y	y	scaffold_141	301132	303109	+	HarmGSTD1a	HzOG200221	scaffold_346	28674	30652	+			hz5	0.00936804	0.0942019	0.0994464
222	HaOG200223	y	y	scaffold_15	849461	852643	-	HarmGSTD1f	HzOG200223	scaffold_37	171417	179431	-			hz5	0.0122486	0.323547	0.0378573
223	HaOG200224	y	y	scaffold_15	853791	856053	-	HarmGSTD1x	HzOG200224	scaffold_37	180720	183559	-			hz5	0.0151728	0.229939	0.0659861
224	HaOG200225	y	y	scaffold_15	981284	982973	+	HarmGSTD1o	HzOG200225	scaffold_37	312918	314628	+			hz5	0.00439196	0.0926642	0.0473965	XP_004930497.1	chr10	2747028
225	HaOG200226		y	scaffold_167	468170	469634	-	HarmGSTD1q	HzOG200226	scaffold_538	93364	94838	-			hz5	1.7276e-05	0.0172757	0.001
226	HaOG200227			scaffold_167	470470	471608	+	HarmGSTD1e	HzOG200227	scaffold_538	95684	96775	+			hz5	0.021527	0.100152	0.214944	XP_004926217.1	chr19	1246939
227	HaOG200228		y	scaffold_29	1746726	1749572	+	HarmGSTD1i	HzOG200228	scaffold_218	98869	102522	-			hzB	0.0108951	0.106091	0.102696	NP_001108464.1	chr7	11280640
228	HaOG200229	y		scaffold_29	1751512	1753582	+	HarmGSTD1h	HzOG200229	scaffold_218	94899	96995	-			hz5	0.0174249	0.0956295	0.182213
229	HaOG200230	y		scaffold_29	1755294	1758933	+	HarmGSTD1j	HzOG200230	scaffold_218	85106	89249	-			hz5	0.0472996	0.125206	0.377775
230	HaOG200231	y	y	scaffold_29	1761524	1763814	+	HarmGSTD1k	HzOG200231	scaffold_218	80926	83112	-			hz5	0.0156109	0.111734	0.139715	NP_001108460.1	chr7	11273460
231	HaOG200232	y	y	scaffold_29	1765737	1767769	+	HarmGSTD1l	HzOG200232	scaffold_218	76885	78976	-			hz5	0.0101891	0.116774	0.0872549
232	HaOG200233	y		scaffold_29	1769065	1770709	+	HarmGSTD1u	HzOG200233	scaffold_218	72570	75554	-			hz5	0.00403983	0.148572	0.0271912
233	HaOG200234	y	y	scaffold_291	10868	12345	-	HarmGSTO1	HzOG200234	scaffold_40	601	2070	+			hz5	0.00346245	0.0919807	0.0376432	NP_001040131.1	chr11	11374675
234	HaOG200235	y	y	scaffold_291	14595	19320	+	HarmGSTO2or4	HzOG200235	scaffold_1159	80186	87313	-			hz5	0.00969667	0.16349	0.0593104	NP_001037406.1	chr11	11379719
235	HaOG200236	y	y	scaffold_340	109646	111042	-	HarmGSTZ1	HzOG200236	scaffold_148	251036	252525	+			hz5	0.000116448	0.116448	0.001	NP_001037418.1	chr25	10518256
236	HaOG200237		y	scaffold_422	53673	63283	-	HarmGSTZ2	HzOG200237	scaffold_717	39263	50265	+			hz6				NP_001040453.1	chr15	6100144
237	HaOG200238	y	y	scaffold_444	95949	104520	-	HarmGSTO3	HzOG200238	scaffold_641	27282	36573	+			hz5	0.00361829	0.19303	0.0187447	NP_001040435.1	chr24	11105093
238	HaOG200239	y	y	scaffold_52	879688	887147	+	HarmGSTS1a	HzOG200239	scaffold_42	373427	384392	+			hz5	0.00210754	0.109247	0.0192916	NP_001036994.1	chr3	14615468
239	HaOG200240	y	y	scaffold_52	888505	893885	+	HarmGSTS1b	HzOG200240	scaffold_42	373427	389082	+			hz6	0.0483577	0.416527	0.116097
240	HaOG200241	y	y	scaffold_52	894806	897585	+	HarmGSTS1c	HzOG200241	scaffold_42	390060	393064	+			hzB
241	HaOG200242	y	y	scaffold_52	900207	902820	+	HarmGSTS1d	HzOG200242	scaffold_42	395081	397275	+			hz5	0.0117573	0.0769161	0.152859
242	HaOG200243	y	y	scaffold_52	905065	906965	+	HarmGSTS1e						missing
243	HaOG200244	y	y	scaffold_52	910417	916377	+	HarmGSTS1f	HzOG200244	scaffold_42	406200	408038	+			hz5	0.0110353	0.197695	0.0558201
244	HaOG200245			scaffold_53	1372197	1373722	-	HarmGSTD1n	HzOG200245	scaffold_1940	24122	28217	-			hz5	0.0208404	0.194279	0.10727
245	HaOG200246		y	scaffold_54	473045	478017	-	HarmGSTS1g	HzOG200246	scaffold_6	327545	334455	-			hz5	0.00452594	0.174373	0.0259555
246	HaOG200247	y	y	scaffold_54	480430	483093	-	HarmGSTS1h	HzOG200247	scaffold_6	336131	339325	-			hz5	0.0168937	0.164316	0.102812
247	HaOG200248	y	y	scaffold_54	484216	486957	-	HarmGSTS1i	HzOG200248	scaffold_6	340387	343273	-			hz5	0.0043855	0.178732	0.0245367
248	HaOG200249	y	y	scaffold_54	492061	494009	-	HarmGSTS1j	HzOG200249	scaffold_6	347831	350155	-			hz5	0.016478	0.195884	0.0841213
249	HaOG200250		y	scaffold_54	497301	498667	+	HarmGSTS1k	HzOG200250	scaffold_6	352910	354360	+			hz5	0.0120644	0.168863	0.0714449
250	HaOG200251	y	y	scaffold_7	797811	800182	-	HarmGSTT1	HzOG200251	scaffold_33	245766	247976	-			hz5	0.00548183	0.154608	0.0354564	NP_001108463.1	chr8	15338591
251	HaOG200252	y	y	scaffold_91	540749	542389	+	HarmGSTD1p	HzOG200252	scaffold_505	173642	175773	+			hz5	0.00658125	0.0988994	0.0665449	NP_001037546.1	chr6	17124115
252	HaOG200253	y	y	scaffold_91	544316	545785	+	HarmGSTD1c	HzOG200253	scaffold_505	179657	181118	+			hz6	0.0337731	0.112378	0.300531
253	HaOG200254	y	y	scaffold_91	547344	550885	-	HarmGSTD1b	HzOG200254	scaffold_505	182893	187798	-			hz5	9.8359e-05	0.0983587	0.001	NP_001036974.1	chr6	17112408
254	HaOG200255		y	scaffold_12	451888	457085	+	HarmUGT46B1	HzOG200255	scaffold_670	678	6651	-			hzB	0.0206511	0.0718937	0.287246
255	HaOG200256	y	y	scaffold_13	100041	103042	+	HarmUGT43A1	HzOG200256	scaffold_12	417279	421329	+			hz5	0.0129117	0.0762394	0.169358	NP_001243970.1	chr18	8568501
256	HaOG200257	y	y	scaffold_13	103446	105953	-	HarmUGT42B2	HzOG200257	scaffold_12	421770	424262	-			hz5	0.0238275	0.119447	0.199482	XP_004928293.1	chr18	8573433
257	HaOG200258	y	y	scaffold_13	111091	116448	-	HarmUGT42C1	HzOG200258	scaffold_12	427462	433645	-			hz5	0.00436738	0.0970802	0.0449874	NP_001243968.1	chr18	8604860
258	HaOG200259	y	y	scaffold_13	117025	121622	-	HarmUGT44A2	HzOG200259	scaffold_12	434218	438933	-			hz5	0.00696003	0.0466417	0.149223	NP_001243971.1	chr18	8617774
259	HaOG200260	y	y	scaffold_132	561583	565645	+	HarmUGT40D1	HzOG200260	scaffold_2180	5855	9727	+			hz5	0.0177663	0.0925816	0.191898	NP_001182386.1	chr7	10712208
260	HaOG200261	y	y	scaffold_132	567543	570601	+	HarmUGT40D2	HzOG200261	scaffold_2180	19031	22030	+			hz5	0.335596	3.02529	0.11093	NP_001182387.1	chr7	10741763
261	HaOG200262	y	y	scaffold_132	577043	580320	+	HarmUGT40R1	HzOG200262	scaffold_2180	26564	29950	+			hz5
262	HaOG200263	y	y	scaffold_132	585849	591989	-	HarmUGT40F2	HzOG200263	scaffold_1089	4420	11091	-			hz5	0.0109976	0.191772	0.0573474	NP_001182389.1	chr7	10800060
263	HaOG200264	y	y	scaffold_132	597556	603376	-	HarmUGT40M1	HzOG200264	scaffold_1089	18270	22646	-			hz5	0.00904437	0.185595	0.0487317	NP_001182390.1	chr7	10813995
264	HaOG200265	y	y	scaffold_132	606204	612591	-	HarmUGT40F1						missing
265	HaOG200266	y	y	scaffold_132	619169	624021	-	HarmUGT40L1	HzOG200266					fixed		hz6
266	HaOG200267	y	y	scaffold_176	231359	233552	+	HarmUGT33T1	HzOG200267	scaffold_1610	51427	54489	-			hz5	0.0184311	0.117644	0.156669
267	HaOG200268		y	scaffold_196	78092	84875	-	HarmUGT47A2	HzOG200268	scaffold_364	33795	42145	+			hz5	0.00774526	0.167786	0.0461616	NP_001243973.1	chr25	9914276
268	HaOG200269	y	y	scaffold_241	137011	142999	+	HarmUGT48A1	HzOG200269	scaffold_390	46698	52970	+			hz5	0.0161795	0.0738132	0.219196	NP_001243974.1	chr10	18998051
269	HaOG200270	y	y	scaffold_29	1874256	1882833	+	HarmUGT40Q1	HzOG200270	scaffold_354	39685	47373	+			hz5	0.0152211	0.182236	0.0835245	NP_001037040.1	chr7	11045604
270	HaOG200271	y	y	scaffold_322	15310	20833	+	HarmUGT41B1	HzOG200271	scaffold_2451	13343	19114	-			hz5	0.00994158	0.249473	0.0398503
271	HaOG200272	y	y	scaffold_38	374405	382010	+	HarmUGT50A2	HzOG200272	scaffold_956	89203	102065	+			hz5	0.00242893	0.16759	0.0144933	NP_001243994.1	chr18	3820712
272	HaOG200273	y	y	scaffold_395	206111	209830	-	HarmUGT33B4	HzOG200273	scaffold_742	105307	108720	+			hz5	0.0117599	0.194648	0.0604163
273	HaOG200274			scaffold_395	212200	215275	-	HarmUGT33F2B	HzOG200274	scaffold_742	100332	103222	+			hz5	0.0210038	0.213034	0.0985939
274	HaOG200275	y		scaffold_395	236174	238619	+	HarmUGT33F3	HzOG200275	scaffold_742	79882	82766	-			hz5	0.180261	1.22448	0.147214
275	HaOG200276	y	y	scaffold_395	239134	242438	+	HarmUGT33M1	HzOG200276	scaffold_742	76187	79363	-			hz5	0.0180585	0.0841818	0.214517
276	HaOG200277	y	y	scaffold_395	247318	250966	+	HarmUGT33F2A	HzOG200277	scaffold_742	65140	69021	-			hz5	0.00991059	0.195678	0.0506474	NP_001243957.1	chr28	11045035
277	HaOG200278	y		scaffold_545	5857	11579	+	HarmUGT41B3	HzOG200278	scaffold_2796	2982	9065	-			hz5	0.0547738	0.157023	0.348826	NP_001243967.1	chr24	15662241
278	HaOG200279	y	y	scaffold_545	20263	27534	+	HarmUGT41D1	HzOG200279	scaffold_2282	7986	15209	+			hz5	0.00723381	0.166041	0.0435665	NP_001243966.1	chr24	15734553
279	HaOG200280	y	y	scaffold_545	32558	39210	+	HarmUGT41B2	HzOG200280	scaffold_2282	21605	27550	+			hz5	0.022123	0.194181	0.11393
280	HaOG200281	y	y	scaffold_55	1202884	1224216	+	HarmUGT46A4	HzOG200281	scaffold_435	202299	106569	+			hz6	0.145454	0.340557	0.427105
281	HaOG200282	y	y	scaffold_55	1211110	1224216	+	HarmUGT46A3	HzOG200282	scaffold_2323	4222	18109	+			hz6	0.00279491	0.107875	0.0259087	NP_001243972.1	chr12	3404101
282	HaOG200283	y	y	scaffold_56	1376573	1378507	-	HarmUGT34A3	HzOG200283	scaffold_400	164962	166889	-			hz7	0.0120537	0.0783781	0.153789	NP_001127730.1	chr25	7500528
283	HaOG200284	y	y	scaffold_562	30294	35960	-	HarmUGT33J1	HzOG200284	scaffold_1063	6773	14389	+			hz5	0.0115597	0.150277	0.0769224	NP_001243991.1	chr28	11060067
284	HaOG200285	y	y	scaffold_562	43272	45222	+	HarmUGT33B1B	HzOG200285					fixed		hz7	0.0235688	0.115559	0.203955
285	HaOG200286	y	y	scaffold_562	46983	49067	+	HarmUGT33B1A	HzOG200286	scaffold_1334	650	2679	+			hz5	0.0116446	0.106455	0.109385
286	HaOG200287	y	y	scaffold_562	50959	53830	+	HarmUGT33B5	HzOG200287	scaffold_1334	4817	7712	+			hz5	0.00826545	0.147326	0.056103	NP_001243955.1	chr28	10995376
287	HaOG200288	y	y	scaffold_562	54882	57073	-	HarmUGT33B7A	HzOG200288	scaffold_1334	8889	11266	-			hz5	0.0219411	0.200886	0.109222	NP_001243956.1	chr28	10925715
288	HaOG200289	y	y	scaffold_562	59429	61298	-	HarmUGT33B7C	HzOG200289	scaffold_1334	13914	17341	+			hz5	0.169708	0.670274	0.253192
289	HaOG200290	y	y	scaffold_562	62486	64582	+	HarmUGT33B7B						missing						NP_001243959.1	chr28	10669325
290	HaOG200291	y		scaffold_562	65229	67572	+	HarmUGT33B9A						missing						NP_001243978.1	chr28	11014474
291	HaOG200292	y	y	scaffold_562	68019	70168	+	HarmUGT33B11	HzOG200292	scaffold_1334	31506	33639	-			hz5	0.147594	0.756919	0.194994
292	HaOG200293	y	y	scaffold_562	78600	80928	-	HarmUGT33B3	HzOG200293	scaffold_1334	22193	24492	-			hz5	0.0782262	0.506131	0.154557
293	HaOG200294	y	y	scaffold_562	81424	84985	-	HarmUGT33B2	HzOG200294	scaffold_1334	24986	27434	-			hz5	0.0118345	0.162845	0.0726735	NP_001243995.1	chr28	11038169
294	HaOG200295	y		scaffold_562	85987	88209	-	HarmUGT33B9B	HzOG200295							hz5				NP_001040425.1	chr28	11029875
295	HaOG200296		y	scaffold_562	88960	90965	-	HarmUGT33B8	HzOG200296	scaffold_1334	37134	41795	-			hz5	0.0113816	0.101086	0.112593
296	HaOG200297	y	y	scaffold_562	97798	100233	-	HarmUGT33B12	HzOG200297	scaffold_1334	18269	20720	-			hz5	0.0131252	0.172096	0.0762663
297	HaOG200298	y	y	scaffold_84	510638	515759	-	HarmUGT39B2	HzOG200298	scaffold_787	93796	98878	+			hz5	0.0076153	0.193695	0.0393159	NP_001243964.1	chr8	8768817
298	HaOG200299	y		scaffold_978	7075	10182	+	HarmUGT33F1B						missing						NP_001135960.1	chr28	11022791
299	HaOG200300	y	y	scaffold_978	19128	22074	+	HarmUGT33F1A	HzOG200300	scaffold_742	83771	88184	-			hz5	0.0159711	0.0976909	0.163486
300	HaOG200301	y	y	scaffold_0	1557710	1580982	+	HarmABCC3	HzOG200301	scaffold_480	68650	95007	+			hz5	0.00435647	0.113852	0.0382642	XP_004928499.1	chr15	8909726
301	HaOG200302	y	y	scaffold_0	1584212	1595842	-	HarmABCC2	HzOG200302	scaffold_480	98884	114139	-			hz5	0.000342596	0.141449	0.00242206	NP_001243945.1	chr15	8949060
302	HaOG200303	y	y	scaffold_0	1616668	1647928	+	HarmABCC1	HzOG200303	scaffold_480	137275	168897	+			hz5	6.8477e-05	0.0684769	0.001	XP_004928736.1	chr15	9012122
303	HaOG200304	y	y	scaffold_0	1713287	1732333	-	HarmABCC7	HzOG200304	scaffold_2855	7644	16816	+			hz5
304	HaOG200305	y	y	scaffold_0	2192027	2221672	-	HarmABCC8	HzOG200305	scaffold_9	475356	503505	+			hz5	0.00192188	0.155006	0.0123987
305	HaOG200306	y	y	scaffold_0	2318960	2348713	+	HarmABCB7	HzOG200306	scaffold_9	367921	380213	-			hz5	0.00744433	0.162233	0.0458867	XP_004924686.1	chr15	10522873
306	HaOG200307	y	y	scaffold_0	4138343	4149041	-	HarmABCC9	HzOG200307	scaffold_138	130521	141442	-			hz7	0.000891496	0.113442	0.0078586	XP_004923077.1	chr15	13599334
307	HaOG200308	y	y	scaffold_109	633429	642673	+	HarmABCB10-H	HzOG200308	scaffold_17	670534	681954	+			hzB	0.00318819	0.166415	0.0191581	XP_004925915.1	chr22	485981
308	HaOG200309	y	y	scaffold_110	531675	597173	-	HarmABCG17	HzOG200309	scaffold_738	33424	97568	+			hz5	0.000143338	0.143338	0.001	XP_004933088.1	chr26	749675
309	HaOG200310	y	y	scaffold_12	968291	991322	-	HarmABCG11	HzOG200310	scaffold_170	124961	144394	-			hz5	0.00366102	0.273572	0.0133823	XP_004926814.1	chr12	15951631
310	HaOG200311	y	y	scaffold_12	1043037	1080852	-	HarmABCG12	HzOG200311	scaffold_170	188246	218975	-			hz5	0.000171587	0.171587	0.001	XP_004926795.1	chr12	16020575
311	HaOG200312	y	y	scaffold_12	1416450	1458681	-	HarmABCG10	HzOG200312	scaffold_186	84902	111826	+			hz5	0.00271526	0.188583	0.0143983	NP_001243919.1	chr12	15381181
312	HaOG200313	y	y	scaffold_12	1469091	1506348	+	HarmABCG16	HzOG200313	scaffold_186	41449	75913	-			hz5	0.000728109	0.0964212	0.00755134
313	HaOG200314	y	y	scaffold_12	2763816	2793522	+	HarmABCC6-F5N	HzOG200314	scaffold_2082	6622	32812	-			hz5	5.4126e-05	0.0541258	0.001	XP_004926564.1	chr12	12979739
314	HaOG200315	y	y	scaffold_129	321562	331641	-	HarmABCB5	HzOG200315	scaffold_689	21060	31829	-			hz5	0.0010724	0.0534148	0.0200768	XP_004922871.1	chr14	2792515
315	HaOG200316	y	y	scaffold_13	855993	870473	+	HarmABCB8-H	HzOG200316					fixed		hz7	0.000635707	0.12905	0.00492604	XP_004928313.1	chr18	9543297
316	HaOG200317	y	y	scaffold_137	601324	636973	-	HarmABCA5	HzOG200317	scaffold_1121	7204	46634	+			hz5	0.000473558	0.221571	0.00213728	XP_004929104.1	chr16	1473495
317	HaOG200318	y	y	scaffold_142	441329	447428	+	HarmABCE1-RLI	HzOG200318	scaffold_154	173988	180701	+			hz5	7.4627e-05	0.0746268	0.001	NP_001036911.1	chr7	8632511
318	HaOG200319	y	y	scaffold_164	373516	419986	+	HarmABCB11	HzOG200319	scaffold_2250	10103	27675	+			hz6	0.00785446	0.230589	0.0340625	XP_004930838.1	chr23	18398036
319	HaOG200320	y	y	scaffold_17	60128	77776	-	HarmABCC4	HzOG200320	scaffold_22	711648	728551	+			hzd	0.005039	0.106924	0.0471271	XP_004924898.1	chr10	10056477
320	HaOG200321	y	y	scaffold_18	2244180	2268422	+	HarmABCG5	HzOG200321	scaffold_771	72951	94984	-			hz5	0.000705757	0.226249	0.00311938	XP_004932997.1	chr11	16981978
321	HaOG200322	y	y	scaffold_213	215108	225703	-	HarmABCD2	HzOG200322	scaffold_1316	19994	34511	-			hz5	0.00228547	0.236652	0.0096575	XP_004926984.1	chr27	12347198
322	HaOG200323	y	y	scaffold_23	984372	1011985	+	HarmABCG7	HzOG200323	scaffold_0	739606	765879	+			hz5	0.000167895	0.167895	0.001	XP_004929581.1	chr12	7028313
323	HaOG200324	y	y	scaffold_23	1019070	1049138	+	HarmABCG8	HzOG200324	scaffold_0	777976	808128	+			hz5	8.7606e-05	0.0876061	0.001	XP_004929476.1	chr12	7080526
324	HaOG200325	y	y	scaffold_23	1056130	1073912	+	HarmABCG9	HzOG200325	scaffold_0	815189	831114	+			hz5	0.000771088	0.0986149	0.00781918	XP_004929477.1	chr12	7135955
325	HaOG200326	y	y	scaffold_290	110158	153010	+	HarmABCA4	HzOG200326	scaffold_1023	4217	29674	-			hzB	0.0112936	0.195353	0.0578113	XP_004922861.1	chr14	2459145
326	HaOG200327	y	y	scaffold_291	29029	50985	-	HarmABCC10	HzOG200327	scaffold_1159	59263	78425	+			hz5	0.00442405	0.173429	0.0255093	XP_004930842.1	chr23	18760470
327	HaOG200328	y	y	scaffold_3	877187	895054	+	HarmABCA1	HzOG200328	scaffold_4	195520	213746	-			hz5	0.00184913	0.143481	0.0128877	XP_004927482.1	chr17	8466236
328	HaOG200329	y	y	scaffold_3	899002	910909	-	HarmABCA2	HzOG200329	scaffold_4	174568	191566	+			hz5	0.00748715	0.0968892	0.0772754	XP_004927483.1	chr17	8494488
329	HaOG200330	y	y	scaffold_31	1507611	1516777	+	HarmABCF2-NBD	HzOG200330	scaffold_331	242230	252294	+			hz6				XP_004923267.1	chr10	13754723
330	HaOG200331	y	y	scaffold_32	1148939	1158966	+	HarmABCC5-F5N	HzOG200331	scaffold_31	318181	339749	+			hzh	0.00256529	0.090699	0.0282835	XP_004925578.1	chr12	11112500
331	HaOG200332	y	y	scaffold_332	1748	55067	-	HarmABCA6	HzOG200332	scaffold_462	131418	165195	-			hz6	0.00664459	0.233348	0.0284751	XP_004924267.1	chr19	12720035
332	HaOG200333	y	y	scaffold_46	332389	356261	-	HarmABCG3-scarlet	HzOG200333	scaffold_978	17706	42969	+			hz6	0.000753044	0.156734	0.00480461	NP_001243922.1	chr10	15864626
333	HaOG200334	y	y	scaffold_46	364538	387884	-	HarmABCG4-white	HzOG200334	scaffold_596	8580	37181	-			hz6				XP_004934199.1	chr10	15942741
334	HaOG200335	y	y	scaffold_47	127080	140671	+	HarmABCB4-H	HzOG200335	scaffold_574	136327	149064	+			hz5	0.00107739	0.11671	0.00923131	NP_001243983.1	chr8	11103245
335	HaOG200336	y		scaffold_47	960840	970426	+	HarmABCB6	HzOG200336	scaffold_749	56435	67417	+			hz5	0.00195794	0.0799453	0.024491
336	HaOG200337	y	y	scaffold_50	1170279	1183490	-	HarmABCF1-NBD	HzOG200337	scaffold_16	475162	487706	-			hz5	7.3813e-05	0.0738131	0.001	NP_001040334.1	chr1	4623368
337	HaOG200338	y	y	scaffold_55	514572	575512	+	HarmABCG6	HzOG200338	scaffold_80	380049	434225	-			hz5	0.00478538	0.176413	0.027126	XP_004929563.1	chr12	4264118
338	HaOG200339	y	y	scaffold_56	949671	971716	-	HarmABCA3	HzOG200339	scaffold_376	66843	80210	+			hz5	0.00425736	0.118881	0.035812	XP_004932423.1	chr5	3224290
339	HaOG200340	y	y	scaffold_58	32800	58063	-	HarmABCH1	HzOG200340	scaffold_2445	11232	64680	+			hz5				XP_004933046.1	chr26	3218101
340	HaOG200341	y	y	scaffold_58	152542	171974	+	HarmABCH2	HzOG200341	scaffold_2208	1863	28417	-			hzB	0.00123866	0.20104	0.00616125
341	HaOG200342	y	y	scaffold_67	44391	56020	-	HarmABCG15	HzOG200342	scaffold_29	124818	136311	+			hz5	4.9106e-05	0.0491061	0.001	XP_004921886.1	chr25	12651592
342	HaOG200343	y	y	scaffold_67	510500	517527	+	HarmABCB9-H	HzOG200343	scaffold_266	2930	9700	-			hz5	0.0026168	0.225774	0.0115904	XP_004922476.1	chr19	11351640
343	HaOG200344	y	y	scaffold_67	1022783	1047201	-	HarmABCA7	HzOG200344	scaffold_250	93492	118517	-			hz6	0.00681791	0.192874	0.035349
344	HaOG200345	y	y	scaffold_704	11535	40066	+	HarmABCC11	HzOG200345	scaffold_393	141982	165832	+			hz5	0.00222198	0.216588	0.010259
345	HaOG200346	y	y	scaffold_8	42244	55465	+	HarmABCG1	HzOG200346	scaffold_74	453946	469559	-			hzB	0.0347318	0.388679	0.0893587	XP_004932395.1	chr5	4031283
346	HaOG200347	y	y	scaffold_8	58984	71036	-	HarmABCG2-brown	HzOG200347	scaffold_74	442541	452126	+			hz5	0.0055688	0.205146	0.0271456	XP_004932454.1	chr5	4063236
347	HaOG200348	y	y	scaffold_81	1001754	1016564	+	HarmABCB1	HzOG200348	scaffold_727	42318	58812	+			hz5	0.000812149	0.0717111	0.0113253	XP_004929922.1	chr1	12166685
348	HaOG200349	y	y	scaffold_81	1021418	1031569	+	HarmABCB2	HzOG200349	scaffold_727	63715	50308	+			hzd	0.00839756	0.118354	0.0709527	XP_004929924.1	chr1	12190935
349	HaOG200350	y	y	scaffold_81	1035170	1045120	+	HarmABCB3	HzOG200350	scaffold_727	77272	94492	+			hz5	0.00527737	0.0715213	0.0737874
350	HaOG200351	y	y	scaffold_8126	1	8838	+	HarmABCF3-NBD	HzOG200351	scaffold_162	250737	259104	-			hz5	0.00234957	0.161852	0.0145168	XP_004928585.1	chr15	5891517
351	HaOG200352	y	y	scaffold_89	4539	5370	-	HarmABCD1	HzOG200352	scaffold_163	262256	262830	-			hz5	5.509e-05	0.0550904	0.001
352	HaOG200353	y	y	scaffold_89	205055	211693	-	HarmABCG13	HzOG200353	scaffold_2145	16643	24279	-			hz5	0.00139471	0.244076	0.00571425	XP_004931997.1	chr22	4803254
353	HaOG200354	y	y	scaffold_89	249416	256416	+	HarmABCG14	HzOG200354	scaffold_522	131503	138229	-			hz5	0.00151836	0.148844	0.010201	XP_004932065.1	chr22	4860976
354	HaOG200355	y		scaffold_0	4076230	4078054	+	HarmTryp001	HzOG200355	scaffold_10	6636	7933	-			hzB
355	HaOG200356			scaffold_1	4110	6669	-	HarmTryp002	HzOG200356	scaffold_2	365991	368417	-		1	hz5	0.011147	0.108926	0.102335	XP_004932758.1	chr23	11599124
356	HaOG200358			scaffold_103	68864	106626	-	HarmTryp004	HzOG200358	scaffold_532	110141	165429	-			hzh	0.0136928	0.142076	0.0963767	XP_004929938.1	chr1	13473732
357	HaOG200359	y		scaffold_113	365663	368223	-	HarmTryp005	HzOG200359	scaffold_10	369482	371379	-			hz5	0.00337537	0.028232	0.119558
358	HaOG200360	y	y	scaffold_113	370241	371877	-	HarmTryp006	HzOG200360	scaffold_10	375432	377055	-			hz5	0.00701839	0.0847979	0.0827661
359	HaOG200361	y	y	scaffold_113	383351	384641	-	HarmTryp007	HzOG200361	scaffold_10	391104	392860	-			hz5	0.00157257	0.129594	0.0121346	XP_004929525.1	chr12	9265477
360	HaOG200362			scaffold_124	488071	488967	-	HarmTryp008	HzOG200362	scaffold_73	84261	85156	+			hz5
361	HaOG200363		y	scaffold_126	382514	385886	+	HarmTryp009	HzOG200363	scaffold_1333	6190	9417	-			hz5	0.0076207	0.235125	0.0324113	XP_004922600.1	chr20	2269760
362	HaOG200364	y	y	scaffold_132	354686	358671	+	HarmTryp010	HzOG200364	scaffold_125	52340	59136	-			hz5	0.0107099	0.197252	0.0542955	XP_004931376.1	chr7	10461637
363	HaOG200365			scaffold_139	476570	478531	-	HarmTryp011	HzOG200365	scaffold_1117	17825	19699	-			hz5	6.6614e-05	0.0666135	0.001
364	HaOG200366		y	scaffold_139	480967	484623	+	HarmTryp012	HzOG200366	scaffold_1117	22704	26632	+			hz5	0.00289781	0.093086	0.0311304
365	HaOG200367	y	y	scaffold_14	343556	348266	+	HarmTryp013	HzOG200367	scaffold_1935	34907	41539	-			hz5	0.00420811	0.231037	0.018214	XP_004933266.1	chr2	4429442
366	HaOG200368	y	y	scaffold_141	252195	262087	+	HarmTryp014	HzOG200368	scaffold_953	31607	41993	-			hz5	0.00444984	0.0586614	0.0758565	NP_001093269.1	chr6	4676670
367	HaOG200369		y	scaffold_142	344956	345681	-	HarmTryp015						missing						XP_004931414.1	chr7	8767114
368	HaOG200370		y	scaffold_156	194582	198652	+	HarmTryp016	HzOG200370	scaffold_92	243842	252855	-			hz5	0.00773458	0.234965	0.032918	XP_004922616.1	chr20	4624853
369	HaOG200371			scaffold_20	159612	161641	+	HarmTryp017	HzOG200371	scaffold_576	45138	47027	+			hzB	0.0237952	0.182249	0.130564	XP_004925627.1	chr21	3398251
370	HaOG200372	y	y	scaffold_20	162507	166772	+	HarmTryp018	HzOG200372	scaffold_576	48935	53469	+			hz5	0.0168574	0.171696	0.0981816	NP_001040537.1	chr21	3364866
371	HaOG200373	y		scaffold_20	167858	170239	+	HarmTryp019	HzOG200373	scaffold_576	54956	57423	+			hz7	0.0344279	0.162964	0.21126
372	HaOG200374			scaffold_202	462	1466	-	HarmTryp020	HzOG200374	scaffold_646	20955	21955	+			hz5	0.0112819	0.0375613	0.300358	XP_004931044.1	chr4	16040787
373	HaOG200375	y	y	scaffold_210	73030	76799	-	HarmTryp021	HzOG200375	scaffold_1119	7129	10823	-			hz5	0.000180047	0.180047	0.001
374	HaOG200376	y	y	scaffold_212	73819	78049	-	HarmTryp022	HzOG200376	scaffold_129	284353	287398	+			hz5	0.0214738	0.105521	0.203502
375	HaOG200377	y	y	scaffold_212	81089	84120	-	HarmTryp023	HzOG200377	scaffold_129	278619	280503	+			hz5	0.0033419	0.140354	0.0238106
376	HaOG200378	y	y	scaffold_212	92075	94357	-	HarmTryp024	HzOG200378	scaffold_129	265270	270319	+			hz5	0.00367669	0.185929	0.0197747	NP_001243950.1	chr7	1770463
377	HaOG200379	y	y	scaffold_212	98013	99622	-	HarmTryp025	HzOG200379	scaffold_129	259858	261596	+			hz5	0.000167122	0.167122	0.001
378	HaOG200380	y	y	scaffold_212	101383	103297	-	HarmTryp026	HzOG200380	scaffold_129	255942	257941	+			hz5	0.00525263	0.0639332	0.082158
379	HaOG200381	y	y	scaffold_212	104107	106249	-	HarmTryp027	HzOG200381	scaffold_129	252667	274916	+			hz5	0.0196055	0.0664395	0.295087	XP_004923288.1	chr7	1714571
380	HaOG200382	y	y	scaffold_25	2016594	2020378	-	HarmTryp028	HzOG200382	scaffold_967	37827	41530	-			hz5	0.0120951	0.278645	0.0434067	XP_004928124.1	chr13	2298356
381	HaOG200383		y	scaffold_25	2021609	2023971	-	HarmTryp029	HzOG200383	scaffold_967	42815	44716	-			hz5	0.00978294	0.145815	0.0670916
382	HaOG200384			scaffold_25	2027167	2029446	-	HarmTryp030	HzOG200384	scaffold_967	46566	48428	-			hz5	0.0123185	0.0295187	0.417311
383	HaOG200386		y	scaffold_268	107260	109425	-	HarmTryp032	HzOG200386	scaffold_97	166599	168706	+			hz5	0.00416916	0.219947	0.0189553	XP_004922610.1	chr20	3590625
384	HaOG200387		y	scaffold_27	1508495	1511608	+	HarmTryp033	HzOG200387	scaffold_1747	32711	35813	+			hz5	0.00859088	0.160501	0.0535253	XP_004923462.1	chr28	8548109
385	HaOG200388		y	scaffold_3	1803794	1808134	-	HarmTryp034	HzOG200388	scaffold_3	609978	614343	-			hz5	0.0104145	0.166287	0.0626297	XP_004932592.1	chr17	10131014
386	HaOG200389		y	scaffold_34	744292	746302	-	HarmTryp035	HzOG200389	scaffold_190	209316	211552	+			hz5	0.00669376	0.159287	0.0420233	NP_001103386.1	chr13	12735208
387	HaOG200390			scaffold_385	31847	32602	-	HarmTryp036	HzOG200390	scaffold_13	721911	722666	-			hz5	0.049796	0.149001	0.334199
388	HaOG200391	y	y	scaffold_407	51250	58084	+	HarmTryp037	HzOG200391	scaffold_2756	14230	20593	-			hzh	0.0115058	0.17824	0.0645524	XP_004922529.1	chr20	2984814
389	HaOG200392		y	scaffold_41	975	5534	+	HarmTryp038	HzOG200392	scaffold_891	89389	95819	+			hz6
390	HaOG200393		y	scaffold_44	753721	755556	+	HarmTryp039	HzOG200393	scaffold_88	376910	379574	+			hz5	0.00133759	0.267572	0.00499897	XP_004930413.1	chr10	4848147
391	HaOG200394	y	y	scaffold_45	523354	532480	+	HarmTryp040	HzOG200394	scaffold_1589	46859	52621	+			hz5	0.0162164	0.0916745	0.176891
392	HaOG200395	y		scaffold_484	30076	33103	+	HarmTryp129	HzOG200395	scaffold_635	147331	150932	+			hz5	0.00559146	0.26267	0.021287
393	HaOG200396		y	scaffold_5	441024	444279	-	HarmTryp042	HzOG200396	scaffold_1603	22183	24631	+			hz5	0.00604116	0.0669794	0.0901944
394	HaOG200397		y	scaffold_5	449527	451236	-	HarmTryp043	HzOG200397	scaffold_1603	15584	17297	+			hz5	0.563634	2.40336	0.234519	NP_001153675.1	chr6	5537315
395	HaOG200398			scaffold_5	464162	467388	-	HarmTryp044	HzOG200398	scaffold_1235	78374	81882	+			hz5				XP_004930560.1	chr6	5600155
396	HaOG200399	y		scaffold_5	468223	471801	-	HarmTryp045	HzOG200399	scaffold_1235	72856	77530	+			hz5				NP_001037368.1	chr6	5605592
397	HaOG200400	y	y	scaffold_5	474076	480606	-	HarmTryp046	HzOG200400	scaffold_1235	63638	70532	+			hz5	0.000248464	0.248464	0.001
398	HaOG200402			scaffold_51	415524	418317	+	HarmTryp048	HzOG200402	scaffold_594	111995	116711	+			hz5	0.00489249	0.149156	0.0328013	XP_004930920.1	chr4	14620995
399	HaOG200403	y	y	scaffold_515	61193	71072	-	HarmTryp049	HzOG200403	scaffold_851	22089	3171	-			hz5	0.00577387	0.280411	0.0205907	XP_004922188.1	chr11	932931
400	HaOG200404		y	scaffold_541	21633	26384	-	HarmTryp050	HzOG200404	scaffold_1334	46598	50763	-			hz5	0.00587084	0.308488	0.019031	NP_001037317.1	chr28	10679502
401	HaOG200406			scaffold_59	301842	303560	+	HarmTryp052						missing
402	HaOG200407			scaffold_59	305756	308055	+	HarmTryp053	HzOG200407	scaffold_762	118355	119889	+			hz5
403	HaOG200408			scaffold_59	309624	312444	+	HarmTryp054	HzOG200408	scaffold_762	121758	124935	+			hz5	0.00336997	0.163836	0.0205692	XP_004929056.1	chr16	6861222
404	HaOG200409	y	y	scaffold_62	265258	271336	-	HarmTryp055	HzOG200409	scaffold_199	279121	289096	-			hz6	0.000139088	0.139088	0.001	XP_004933281.1	chr2	5283774
405	HaOG200410	y		scaffold_62	749761	776782	+	HarmTryp056	HzOG200410	scaffold_733	102287	134091	+			hz5	0.00585449	0.230546	0.025394
406	HaOG200411	y		scaffold_62	761925	776782	+	HarmTryp057	HzOG200411	scaffold_733	118655	134091	+			hz5
407	HaOG200412	y	y	scaffold_632	2751	5947	-	HarmTryp058	HzOG200412	scaffold_1544	78897	106765	-			hzB	0.0152047	0.0702362	0.21648
408	HaOG200413			scaffold_67	949006	949902	+	HarmTryp059	HzOG200413	scaffold_250	25676	26572	+			hz5	0.0382494	0.0777011	0.492264
409	HaOG200415	y	y	scaffold_70	955204	956349	+	HarmTryp061	HzOG200415	scaffold_249	187372	188491	-			hz5	0.000191663	0.191663	0.001	XP_004930216.1	chr5	10854303
410	HaOG200416		y	scaffold_72	705720	709955	+	HarmTryp062	HzOG200416	scaffold_783	42308	47739	+			hz5	0.000143915	0.143915	0.001	XP_004926398.1	chr13	827972
411	HaOG200417			scaffold_72	714204	717882	-	HarmTryp063	HzOG200417	scaffold_783	51116	54698	-			hz5	0.00168826	0.0980413	0.0172199
412	HaOG200418		y	scaffold_735	12054	19641	-	HarmTryp064	HzOG200418	scaffold_450	10743	17636	+			hz5	0.00289863	0.170221	0.0170286	XP_004927695.1	chr27	1479793
413	HaOG200419		y	scaffold_88	51552	55282	+	HarmTryp065	HzOG200419	scaffold_619	40704	43995	+			hz5	0.004987	0.120343	0.0414399
414	HaOG200420		y	scaffold_88	381629	384668	-	HarmTryp066	HzOG200420	scaffold_485	82383	86696	+			hz5	0.0116671	0.127881	0.0912339	XP_004926957.1	chr20	260005
415	HaOG200421		y	scaffold_88	391364	394791	-	HarmTryp067	HzOG200421	scaffold_485	69988	73478	+			hz5
416	HaOG200422	y	y	scaffold_88	396828	400999	-	HarmTryp068	HzOG200422	scaffold_485	64897	68030	+			hz5
417	HaOG200423	y	y	scaffold_88	402757	406553	-	HarmTryp069	HzOG200423	scaffold_485	59096	63195	+			hz5				XP_004926958.1	chr20	278186
418	HaOG200424		y	scaffold_88	406875	410496	+	HarmTryp070	HzOG200424	scaffold_485	55224	58774	-			hz5	0.0119259	0.101561	0.117426	XP_004926959.1	chr20	286097
419	HaOG200425		y	scaffold_88	703493	707568	+	HarmTryp071	HzOG200425	scaffold_1485	25809	30798	-			hz5	0.0109873	0.207208	0.0530256	XP_004926961.1	chr20	583089
420	HaOG200426	y	y	scaffold_9	2099005	2100682	+	HarmTryp072	HzOG200426	scaffold_288	159884	166669	-			hz5	0.00560859	0.160893	0.0348592	XP_004924056.1	chr9	11216826
421	HaOG200427	y	y	scaffold_9	2630696	2636720	-	HarmTryp073	HzOG200427	scaffold_1604	21501	29103	-			hz5	0.00484639	0.153509	0.0315707
422	HaOG200429	y		scaffold_9	2657088	2659718	+	HarmTryp075	HzOG200429	scaffold_1604	43488	47218	+		1	hz5	0.0434021	0.107501	0.403737
423	HaOG200430	y	y	scaffold_9	2650537	2655405	+	HarmTryp076	HzOG200430	scaffold_1604	37242	41523	+			hz5	0.0156006	0.126741	0.123091
424	HaOG200431	y	y	scaffold_9	2662314	2665439	+	HarmTryp077	HzOG200431	scaffold_1604	50537	53956	+			hz5	0.0134699	0.0537723	0.250499
425	HaOG200432	y	y	scaffold_9	2669112	2675745	+	HarmTryp078	HzOG200432	scaffold_2593	8205	12980	+			hz5	0.0507132	0.0864164	0.586847
426	HaOG200433	y	y	scaffold_9	2690544	2697216	+	HarmTryp079	HzOG200433	scaffold_381	199679	207378	+			hzB
427	HaOG200434	y	y	scaffold_9	2694862	2697216	+	HarmTryp080	HzOG200434	scaffold_381	205022	207378	+			hz5	0.017052	0.0207307	0.822547
428	HaOG200435		y	scaffold_90	493699	496743	+	HarmTryp081	HzOG200435	scaffold_109	405713	408760	-			hz5	0.00262557	0.133797	0.0196235	XP_004923627.1	chr27	3939893
429	HaOG200436			scaffold_90	498089	500633	+	HarmTryp082	HzOG200436					fixed		hz6	0.0189392	0.323769	0.0584958
430	HaOG200437	y	y	scaffold_90	895530	897461	-	HarmTryp083	HzOG200437	scaffold_1143	21016	24073	-			hz5	0.0322169	0.333123	0.0967119	XP_004927140.1	chr23	225904
431	HaOG200438	y	y	scaffold_95	685799	689007	+	HarmTryp084	HzOG200438	scaffold_54	81638	86773	+			hz5	0.00524849	0.20118	0.0260885	NP_001128675.1	chr6	15162430
432	HaOG200439	y	y	scaffold_275	201786	208453	+	HarmTryp085	HzOG200439	scaffold_59	311611	319478	+			hz5	0.0157056	0.219641	0.071506
433	HaOG200440		y	scaffold_106	526345	530877	+	HarmTryp086	HzOG200440	scaffold_474	192064	128673	+			hz5	0.0424658	0.0935141	0.454111	XP_004932139.1	chr8	10470804
434	HaOG200441	y	y	scaffold_632	30002	36728	-	HarmTryp087						missing
435	HaOG200442	y	y	scaffold_632	45482	59489	+	HarmTryp088	HzOG200442	scaffold_2559	7350	18326	-			hzh
436	HaOG200443			scaffold_632	61245	71329	+	HarmTryp089						missing
437	HaOG200444	y	y	scaffold_306	55024	56054	-	HarmTryp101						missing
438	HaOG200445	y	y	scaffold_306	52301	53385	-	HarmTryp102	HzOG200445	scaffold_204	111822	112900	-			hz5	0.00887798	0.0892481	0.0994752
439	HaOG200446	y	y	scaffold_306	49325	50406	+	HarmTryp103	HzOG200446	scaffold_204	108069	109142	+			hz5
440	HaOG200447	y	y	scaffold_306	45388	46492	+	HarmTryp104	HzOG200447	scaffold_204	76010	104709	+	error		hz5
441	HaOG200448	y	y	scaffold_306	41328	42440	+	HarmTryp105	HzOG200448	scaffold_204	98767	99871	+			hz5
442	HaOG200449	y		scaffold_306	39330	40415	+	HarmTryp106	HzOG200449	scaffold_204	93187	97869	+			hz5
443	HaOG200450	y		scaffold_306	35375	36437	+	HarmTryp107	HzOG200450	scaffold_204	93187	94264	+			hz5
444	HaOG200451	y	y	scaffold_306	31331	32703	+	HarmTryp108	HzOG200451	scaffold_204	90030	91352	+	error		hz5
445	HaOG200452	y	y	scaffold_306	25594	26667	+	HarmTryp109	HzOG200452	scaffold_204	85306	86380	+			hz5	9.9491e-05	0.0994913	0.001
446	HaOG200453	y	y	scaffold_306	20101	21720	+	HarmTryp110	HzOG200453	scaffold_204	76010	78106	+			hz6	0.00162435	0.122966	0.0132097
447	HaOG200454	y	y	scaffold_306	14503	16581	+	HarmTryp111	HzOG200454	scaffold_204	65037	72469	+	error
448	HaOG200455	y	y	scaffold_306	11871	13132	+	HarmTryp112	HzOG200455	scaffold_204	65037	66281	+			hz5	0.0186347	0.155186	0.120079
449	HaOG200456	y	y	scaffold_306	6067	7299	+	HarmTryp113	HzOG200456	scaffold_204	62212	63255	+			hz6	0.00894412	0.162113	0.0551722
450	HaOG200457	y	y	scaffold_306	3539	5006	+	HarmTryp114	HzOG200457	scaffold_204	54971	56426	+			hz5	0.0149021	0.134304	0.110958
451	HaOG200458	y	y	scaffold_5027	10739	12198	+	HarmTryp115	HzOG200458	scaffold_204	44660	46170	+			hz5	0.0244984	0.0886024	0.276498	XP_004930042.1	chr5	15997856
452	HaOG200459	y		scaffold_5027	7952	9125	+	HarmTryp116						missing
453	HaOG200460	y	y	scaffold_5027	5394	6821	+	HarmTryp117						missing						XP_004934269.1	chr5	15999623
454	HaOG200461	y		scaffold_5027	3680	4701	+	HarmTryp118	HzOG200461	scaffold_204	42617	43654	+			hz6
455	HaOG200462	y	y	scaffold_5027	2241	3407	+	HarmTryp119	HzOG200462	scaffold_204	38227	39325	+			hz5	0.0162873	0.15201	0.107147
456	HaOG200463			scaffold_5027	318	1585	+	HarmTryp120	HzOG200463	scaffold_204	40584	41809	+			hz5	0.00354057	0.0600057	0.0590039
457	HaOG200464	y	y	scaffold_842	7304	8423	+	HarmTryp121						missing
458	HaOG200465	y	y	scaffold_194	465089	466382	+	HarmTryp122	HzOG200465	scaffold_204	32870	34121	+			hz5	0.0224626	0.283826	0.0791422
459	HaOG200466	y	y	scaffold_194	462031	463461	+	HarmTryp123	HzOG200466	scaffold_204	29739	31130	+			hz5	0.0128392	0.13939	0.0921096
460	HaOG200467	y	y	scaffold_194	450163	452709	+	HarmTryp124	HzOG200467	scaffold_204	9814	21179	+			hzB	0.0173632	0.120986	0.143514
461	HaOG200468	y	y	scaffold_194	445095	448724	+	HarmTryp125	HzOG200468	scaffold_204	5217	8177	+			hz5	0.00551318	0.19847	0.0277784
462	HaOG200469	y	y	scaffold_194	441940	443288	+	HarmTryp126						missing						XP_004930040.1	chr5	16017675
463	HaOG200470	y	y	scaffold_194	434382	435909	+	HarmTryp127	HzOG200470	scaffold_2659	9648	10974	+			hz5	0.0346137	0.206482	0.167636
464	HaOG200471		y	scaffold_194	425204	433688	+	HarmTryp128	HzOG200471	scaffold_2659	5611	9007	+			hz5	0.00359723	0.178179	0.0201889	XP_004930029.1	chr5	16464553
465	HaOG200472	y		scaffold_101	433760	436209	+	HarmChym001	HzOG200472	scaffold_127	295237	297351	-			hz6	0.0289809	0.211961	0.136728	XP_004930632.1	chr6	10476354
466	HaOG200473	y	y	scaffold_113	206255	207121	+	HarmChym002	HzOG200473	scaffold_10	216772	225699	+			hz5	0.00859766	0.102184	0.0841391	NP_001040178.1	chr12	9017846
467	HaOG200474			scaffold_124	487975	488892	-	serine-protease-inact	HzOG200474	scaffold_73	84335	85252	+			hzB	0.0234716	0.0659267	0.356026
468	HaOG200475	y	y	scaffold_13	126333	128407	-	HarmChym004	HzOG200475	scaffold_12	442129	444257	-			hz5	0.0116331	0.10345	0.112452	XP_004928422.1	chr18	8627294
469	HaOG200476	y	y	scaffold_13	130517	133699	-	HarmChym005	HzOG200476	scaffold_12	445656	449244	-			hz5	0.00325144	0.128431	0.0253167
470	HaOG200477	y	y	scaffold_13	135611	137309	-	HarmChym006	HzOG200477	scaffold_12	450371	458441	-			hz6	0.00896051	0.130992	0.068405
471	HaOG200478	y	y	scaffold_13	138785	140451	-	HarmChym007	HzOG200478	scaffold_12	456787	458441	-			hz7	0.0193098	0.252527	0.0764663
472	HaOG200479	y	y	scaffold_13	508102	510054	+	HarmChym101	HzOG200479	scaffold_12	825151	830309	+			hz5	0.0191624	0.204266	0.0938109	XP_004928296.1	chr18	9190074
473	HaOG200480	y	y	scaffold_13	510875	512655	+	HarmChym102	HzOG200480	scaffold_12	831121	832992	+			hz5	0.00302497	0.215174	0.0140583	XP_004928424.1	chr18	9195497
474	HaOG200481	y	y	scaffold_13	515220	516838	+	HarmChym103	HzOG200481	scaffold_12	837747	839332	+			hz5	0.00311272	0.113154	0.0275087
475	HaOG200482			scaffold_13	527104	529449	+	HarmChym104	HzOG200482	scaffold_12	852441	855440	+	error		hz5	0.5907	1.46897	0.402117	XP_004922847.1	chr14	4245922
476	HaOG200483	y	y	scaffold_13	530094	533576	+	HarmChym105	HzOG200483	scaffold_12	856292	857928	+			hz5	0.011197	0.0761744	0.146991
477	HaOG200484	y		scaffold_13	535282	537192	+	HarmChym106	HzOG200484	scaffold_12	861981	863720	+	error		hz5
478	HaOG200485	y		scaffold_13	539120	540609	+	HarmChym107	HzOG200485	scaffold_12	865844	867117	+			hz5	0.00923563	0.123204	0.074962
479	HaOG200486	y		scaffold_13	542184	543560	+	HarmChym108	HzOG200486	scaffold_12	868720	870101	+	error		hz5	0.0032808	0.104474	0.0314031
480	HaOG200487	y	y	scaffold_13	544277	545799	+	HarmChym109	HzOG200487	scaffold_12	871119	872664	+			hz5	0.335169	0.640274	0.523477
481	HaOG200488	y	y	scaffold_13	549804	551089	+	HarmChym110	HzOG200488	scaffold_12	875810	877095	+			hz5	7.4316e-05	0.0743158	0.001
482	HaOG200489	y	y	scaffold_13	554326	555576	+	HarmChym111	HzOG200489	scaffold_12	880162	881416	+			hz5	8.5674e-05	0.0856739	0.001
483	HaOG200490	y	y	scaffold_13	557912	559164	+	HarmChym112	HzOG200490	scaffold_12	880162	885033	+	error
484	HaOG200491	y	y	scaffold_13	564379	565763	+	HarmChym113	HzOG200491	scaffold_12	880162	889687	+	error		hz5
485	HaOG200492	y	y	scaffold_13	569814	571182	+	HarmChym114	HzOG200492	scaffold_12	894380	895720	+			hz5
486	HaOG200493	y		scaffold_13	573316	574617	+	HarmChym115						missing
487	HaOG200494	y		scaffold_13	575529	576868	+	HarmChym116						missing
488	HaOG200495	y		scaffold_13	579100	580435	+	HarmChym117	HzOG200495	scaffold_281	265748	267094	-			hz5	0.00159026	0.0790713	0.0201117
489	HaOG200496	y		scaffold_13	581584	583265	-	HarmChym118	HzOG200496	scaffold_281	259546	260928	+			hz5
490	HaOG200497	y		scaffold_13	584431	585734	+	HarmChym119	HzOG200497	scaffold_281	256654	257966	-			hz5
491	HaOG200498	y	y	scaffold_13	587280	588849	+	HarmChym120	HzOG200498	scaffold_281	252987	254557	-	error	1	hz5
492	HaOG200499	y		scaffold_13	589873	592938	+	HarmChym121	HzOG200499	scaffold_281	250306	251965	-			hz5
493	HaOG200500	y	y	scaffold_13	596760	598588	+	HarmChym122	HzOG200500	scaffold_281	244747	246589	-			hz5
494	HaOG200501	y	y	scaffold_13	601414	603046	+	HarmChym123	HzOG200501	scaffold_281	241357	242989	-			hz5	0.00632971	0.0751353	0.0842442
495	HaOG200502	y		scaffold_13	603504	605047	+	HarmChym124						missing
496	HaOG200503	y	y	scaffold_13	606711	608221	+	HarmChym125	HzOG200503	scaffold_281	236195	240297	-			hz6
497	HaOG200504	y	y	scaffold_13	611855	613228	+	HarmChym126	HzOG200504	scaffold_281	227742	229761	-			hz5	4.824e-05	0.0482398	0.001
498	HaOG200505	y	y	scaffold_13	1851865	1853575	-	HarmChym008	HzOG200505	scaffold_856	27768	29469	+			hz5	0.00334449	0.0779224	0.0429208
499	HaOG200506	y	y	scaffold_13	1854665	1856645	-	HarmChym009	HzOG200506	scaffold_856	23980	26055	+			hz5
500	HaOG200507	y	y	scaffold_13	1861550	1863610	-	HarmChym010	HzOG200507	scaffold_856	16606	20596	+			hz5
501	HaOG200508	y		scaffold_13	1864092	1865711	-	HarmChym011						missing
502	HaOG200509	y		scaffold_13	1869945	1873879	-	HarmChym012	HzOG200509	scaffold_856	5458	9035	+			hz5	0.00490549	0.167254	0.0293296	XP_004928437.1	chr18	11065084
503	HaOG200510	y	y	scaffold_137	523640	528386	-	HarmChym013	HzOG200510	scaffold_60	35786	41412	+			hz5	0.00244269	0.106437	0.0229495	NP_001037037.1	chr16	1641473
504	HaOG200511	y	y	scaffold_137	534101	538993	-	HarmChym014	HzOG200511	scaffold_1458	13488	30409	+			hz5				XP_004928979.1	chr16	1630532
505	HaOG200512	y	y	scaffold_137	638851	642926	-	HarmChym015	HzOG200512	scaffold_1121	1179	5211	+			hz5	0.0025544	0.171965	0.0148542	XP_004928980.1	chr16	1443861
506	HaOG200513	y	y	scaffold_137	643783	648508	-	HarmChym016	HzOG200513	scaffold_463	132263	136790	+			hzh				XP_004928981.1	chr16	1428498
507	HaOG200514		y	scaffold_214	156232	163287	+	HarmTryp090	HzOG200514	scaffold_140	196076	202068	+			hz5	0.00987423	0.186522	0.0529388	XP_004928794.1	chr15	3451313
508	HaOG200515	y	y	scaffold_218	58195	63536	-	HarmChym018	HzOG200515	scaffold_1003	81705	87485	-			hz5	0.00815897	0.23248	0.0350953
509	HaOG200516	y	y	scaffold_24	2484	5632	-	HarmChym019	HzOG200516	scaffold_463	123463	126392	+			hzh	0.0127321	0.224644	0.056677	XP_004928984.1	chr16	1395643
510	HaOG200517	y	y	scaffold_247	265854	269687	+	HarmChym020	HzOG200517	scaffold_387	61230	65006	+			hz5	0.001577	0.194591	0.00810419	XP_004925953.1	chr18	1291454
511	HaOG200518		y	scaffold_247	273553	275739	-	HarmChym021	HzOG200518	scaffold_387	66145	68172	-			hz5				XP_004925970.1	chr18	1299461
512	HaOG200519			scaffold_247	277374	280909	+	HarmChym022	HzOG200519	scaffold_387	69708	73327	+			hz5
513	HaOG200520		y	scaffold_334	93597	96961	-	serine-protease-inact	HzOG200520	scaffold_227	159320	163556	-			hz5	0.0186166	0.219871	0.0846704
514	HaOG200521		y	scaffold_334	135245	139607	-	serine-protease-inact	HzOG200521	scaffold_227	208841	213977	-			hz5	0.014757	0.109883	0.134297
515	HaOG200522			scaffold_393	212104	213279	+	HarmChym023	HzOG200522	scaffold_2640	10881	12057	-			hz5	0.00578049	0.0856322	0.0675037
516	HaOG200523		y	scaffold_4	3453178	3453984	-	serine-protease-inact	HzOG200523	scaffold_25	681645	682451	-			hz5	0.0123117	0.0659795	0.186598
517	HaOG200524		y	scaffold_446	35149	39441	+	HarmChym024						missing						XP_004933532.1	chr28	944633
518	HaOG200525		y	scaffold_457	41273	66813	-	serine-protease-inact	HzOG200525	scaffold_719	56130	80468	-			hz5	0.00202037	0.216169	0.00934625	XP_004925310.1	chr6	1626064
519	HaOG200526		y	scaffold_72	211008	212528	+	serine-protease-inact	HzOG200526	scaffold_1148	70786	72715	+			hz5	0.0117536	0.0316828	0.370977
520	HaOG200527		y	scaffold_72	215439	217027	+	serine-protease-inact	HzOG200527	scaffold_1148	74176	76129	+			hz5	0.0114118	0.0793218	0.143867
521	HaOG200528	y	y	scaffold_128	415360	416646	-	HarmLipase01	HzOG200528	scaffold_255	276126	277427	-			hz5	0.00495076	0.0965683	0.0512669
522	HaOG200529	y	y	scaffold_0	4012816	4017514	-	HarmLipase02	HzOG200529	scaffold_107	19991	24530	+			hz5	0.00793246	0.224927	0.0352668	XP_004923072.1	chr15	13379543
523	HaOG200530	y	y	scaffold_10	112657	120799	-	HarmLipase03	HzOG200530	scaffold_105	127721	135112	+			hz5	0.00210423	0.12266	0.0171551
524	HaOG200531	y	y	scaffold_104	50800	68596	-	HarmLipase04	HzOG200531	scaffold_381	152336	171701	+			hz5	0.00419387	0.146902	0.0285487	XP_004931720.1	chr3	12175142
525	HaOG200532			scaffold_113	77342	82067	+	HarmLipase05	HzOG200532	scaffold_10	97871	103171	+			hz5	0.00855396	0.148289	0.0576845	XP_004929513.1	chr12	8863251
526	HaOG200533	y	y	scaffold_12	1150630	1157274	-	HarmLipase06	HzOG200533	scaffold_170	283976	290461	-			hz5	0.00725916	0.120706	0.060139	XP_004926800.1	chr12	16172625
527	HaOG200534	y	y	scaffold_12	1158570	1161403	-	HarmLipase07	HzOG200534	scaffold_170	291725	294255	-			hzB	0.0109532	0.026005	0.421196
528	HaOG200535	y	y	scaffold_12	1257149	1295494	-	HarmLipase08	HzOG200535	scaffold_186	230187	269542	+			hz5	0.00117099	0.192371	0.00608712	NP_001165392.1	chr12	16346218
529	HaOG200536	y	y	scaffold_12	1328504	1335475	-	HarmLipase09	HzOG200536	scaffold_186	190585	197778	+			hz5	0.00762556	0.188149	0.0405293	XP_004926806.1	chr12	16512956
530	HaOG200537	y	y	scaffold_123	237323	239808	+	HarmLipase10	HzOG200537	scaffold_1918	8828	11281	-			hz5	0.0226073	0.26486	0.0853558
531	HaOG200538		y	scaffold_123	241069	242990	+	HarmLipase11	HzOG200538	scaffold_1918	5724	7608	-			hz6	0.00961056	0.199942	0.0480668	XP_004926673.1	chr17	15974043
532	HaOG200539		y	scaffold_123	245294	246412	+	HarmLipase12	HzOG200539	scaffold_1918	972	2089	-			hz6	0.0208126	0.180177	0.115512
533	HaOG200540	y	y	scaffold_123	267159	270242	-	HarmLipase13	HzOG200540					fixed		hzB	0.0367427	0.347727	0.105665	XP_004926674.1	chr17	15993264
534	HaOG200541	y		scaffold_128	151552	154333	+	HarmLipase14	HzOG200541	scaffold_255	7652	10824	+			hz5	0.0230451	0.183165	0.125816
535	HaOG200542	y	y	scaffold_128	159627	163235	+	HarmLipase15	HzOG200542	scaffold_255	17351	21515	+			hz5	0.001174	0.197447	0.00594588	XP_004926042.1	chr20	13584433
536	HaOG200543	y	y	scaffold_128	163899	167023	-	HarmLipase16	HzOG200543	scaffold_255	22136	25269	-			hz5	0.0139538	0.23871	0.0584551
537	HaOG200544			scaffold_128	419324	420364	-	HarmLipase17	HzOG200544	scaffold_804	127348	128388	+			hz5	0.01021	0.253997	0.0401974	XP_004927335.1	chr20	14380537
538	HaOG200545	y	y	scaffold_128	422400	423692	+	HarmLipase18	HzOG200545	scaffold_804	121108	122400	-			hz7	0.0394036	0.212542	0.185392
539	HaOG200546	y	y	scaffold_129	548382	550010	-	HarmLipase19	HzOG200546	scaffold_1363	55238	64444	-			hz5				XP_004926519.1	chr22	16576975
540	HaOG200547	y	y	scaffold_13	1470528	1487300	-	HarmLipase20	HzOG200547	scaffold_5	112421	136847	-			hz5	0.00107244	0.125359	0.00855492	XP_004928432.1	chr18	10441824
541	HaOG200549		y	scaffold_149	525056	530782	-	HarmLipase22	HzOG200549	scaffold_793	64346	70534	-			hz6	0.00250662	0.207183	0.0120986	XP_004926051.1	chr20	12744341
542	HaOG200550			scaffold_173	449063	450457	-	HarmLipase23	HzOG200550	scaffold_1606	53018	54412	-			hz5	0.00446818	0.22845	0.0195587
543	HaOG200551	y	y	scaffold_18	470045	472225	-	HarmLipase24	HzOG200551	scaffold_420	123728	125750	+			hz5	0.00404656	0.222164	0.0182143
544	HaOG200552	y	y	scaffold_18	474780	476576	-	HarmLipase25	HzOG200552	scaffold_420	119582	121391	+			hz5	0.00303144	0.168477	0.0179932
545	HaOG200553	y	y	scaffold_18	481224	483129	-	HarmLipase26	HzOG200553	scaffold_420	114797	116604	+			hz5	0.0125159	0.188189	0.0665071
546	HaOG200554		y	scaffold_18	485981	488195	-	HarmLipase27	HzOG200554	scaffold_420	109708	112070	+			hz5	0.0143112	0.183466	0.0780046
547	HaOG200555	y	y	scaffold_18	489406	491456	-	HarmLipase28	HzOG200555	scaffold_420	106206	108348	+			hz5	0.00550004	0.107659	0.0510875	XP_004931474.1	chr11	12980642
548	HaOG200556		y	scaffold_185	473199	478091	-	HarmLipase29	HzOG200556	scaffold_2253	19191	25951	-			hz5	0.0119815	0.220313	0.0543842	XP_004927960.1	chr13	5395873
549	HaOG200557		y	scaffold_19	1870060	1871271	-	HarmLipase30	HzOG200557	scaffold_1652	11803	13017	-			hz5	0.0013349	0.0366029	0.0364696
550	HaOG200558			scaffold_190	314653	315690	-	HarmLipase31	HzOG200558	scaffold_1658	25174	26208	-			hz5	0.00868919	0.0460478	0.188699
551	HaOG200559			scaffold_2	3782147	3783361	-	HarmLipase32	HzOG200559	scaffold_2087	10806	12020	-			hz5	0.0115841	0.086539	0.13386	XP_004924065.1	chr9	10268602
552	HaOG200560	y		scaffold_210	9475	17423	+	HarmLipase33	HzOG200560	scaffold_1216	90563	52578	+	error		hz6
553	HaOG200561	y	y	scaffold_210	295292	302215	+	HarmLipase34	HzOG200561	scaffold_1280	48559	52646	+			hz5	0.00741459	0.211795	0.0350084
554	HaOG200562	y	y	scaffold_210	307539	315360	+	HarmLipase35	HzOG200562	scaffold_1280	60116	69449	+			hzh
555	HaOG200563	y	y	scaffold_210	376967	385745	+	HarmLipase36	HzOG200563	scaffold_2314	7263	8642	+			hz6
556	HaOG200564	y	y	scaffold_210	386922	393851	+	HarmLipase37	HzOG200564	scaffold_2698	23799	7519	-			hzh	0.00478535	0.26914	0.0177802
557	HaOG200565	y	y	scaffold_211	298878	302489	-	HarmLipase38	HzOG200565	scaffold_328	166065	170232	+			hz5	0.000828497	0.0649673	0.0127525	XP_004931924.1	chr22	8671114
558	HaOG200566		y	scaffold_219	178658	179923	-	HarmLipase39	HzOG200566	scaffold_455	138422	139687	-			hz5	0.00870182	0.133916	0.0649795	XP_004928788.1	chr15	4158189
559	HaOG200567	y		scaffold_23	650387	692887	+	HarmLipase40	HzOG200567	scaffold_0	431343	456489	+			hz5	0.00422629	0.265531	0.0159164	XP_004929470.1	chr12	6472701
560	HaOG200568	y	y	scaffold_23	736793	758547	-	HarmLipase41	HzOG200568	scaffold_0	497027	517563	-			hz5	0.00243653	0.105655	0.0230612	XP_004929472.1	chr12	6685581
561	HaOG200569	y	y	scaffold_23	802899	807803	-	HarmLipase42						missing
562	HaOG200570	y	y	scaffold_23	811111	813481	-	HarmLipase43	HzOG200570	scaffold_0	564491	568913	-			hz5				NP_001040159.1	chr12	6789954
563	HaOG200571		y	scaffold_26	722534	724260	+	HarmLipase44	HzOG200571	scaffold_113	200235	201977	+			hz5	0.00445934	0.0592	0.0753421	XP_004929353.1	chr4	4470265
564	HaOG200572	y		scaffold_272	259493	263553	+	HarmLipase45	HzOG200572	scaffold_1344	60375	70102	-			hz5	0.0179266	0.258055	0.0694679
565	HaOG200573			scaffold_272	266107	269997	+	HarmLipase46	HzOG200573	scaffold_1344	60375	63737	-			hz5	0.0255189	0.215083	0.118647
566	HaOG200574		y	scaffold_282	179088	180254	+	HarmLipase47	HzOG200574	scaffold_330	123666	124832	-			hz5	0.0164069	0.111896	0.146626
567	HaOG200575	y	y	scaffold_289	291048	292256	-	HarmLipase48	HzOG200575	scaffold_1236	55746	56954	+			hz5	0.013884	0.15301	0.0907393
568	HaOG200576	y	y	scaffold_290	199473	210801	+	HarmLipase49	HzOG200576	scaffold_685	42215	54526	+			hz5	0.0045149	0.130074	0.0347103	XP_004927318.1	chr14	308966
569	HaOG200577	y		scaffold_3	2998365	2999696	-	HarmLipase50	HzOG200577	scaffold_99	137740	139071	-			hz7	0.0119606	0.118066	0.101304
570	HaOG200578		y	scaffold_3	3003760	3005133	+	HarmLipase51	HzOG200578	scaffold_99	143650	145023	+			hz7	0.0162616	0.0135592	1.19931	XP_004932604.1	chr17	11751761
571	HaOG200579			scaffold_32	427	4512	-	HarmLipase52	HzOG200579	scaffold_30	652178	655197	+			hz5	0.00533144	0.0736627	0.0723764
572	HaOG200580	y		scaffold_32	1084509	1087156	+	HarmLipase53	HzOG200580	scaffold_31	255383	258804	+			hz5	0.0097949	0.0383453	0.255439	XP_004925579.1	chr12	11228204
573	HaOG200581	y	y	scaffold_32	1331549	1343544	-	HarmLipase54	HzOG200581	scaffold_31	507228	519697	-			hzB	0.00542124	0.217382	0.0249388
574	HaOG200582			scaffold_32	1346694	1350579	-	HarmLipase55	HzOG200582	scaffold_31	522560	526250	-			hz5	0.0148092	0.101073	0.146521
575	HaOG200583		y	scaffold_32	1352285	1356630	-	HarmLipase56	HzOG200583	scaffold_31	527958	530608	-			hz5	0.049646	0.0801681	0.619274
576	HaOG200584	y	y	scaffold_325	81720	90698	-	HarmLipase57	HzOG200584	scaffold_157	173497	183343	-			hz5	0.00805318	0.109633	0.0734561	XP_004930292.1	chr5	14357859
577	HaOG200585		y	scaffold_364	200386	202260	-	HarmLipase58	HzOG200585	scaffold_622	60731	62605	-			hz5	0.0032924	0.0578686	0.0568945	NP_001119718.1	chr19	13154524
578	HaOG200586		y	scaffold_38	449055	455069	+	HarmLipase59	HzOG200586	scaffold_442	145664	153282	-			hz5	0.0073786	0.133311	0.0553489	XP_004928185.1	chr18	3740923
579	HaOG200587	y	y	scaffold_39	750181	751767	-	HarmLipase60	HzOG200587	scaffold_1894	25506	27092	-			hz6	0.0145662	0.051593	0.28233	XP_004927002.1	chr8	1675741
580	HaOG200588	y	y	scaffold_4	77828	79255	-	HarmLipase61	HzOG200588	scaffold_2684	8675	10102	+			hz5	0.00381252	0.0949703	0.0401444
581	HaOG200589	y	y	scaffold_4	791179	799287	-	HarmLipase62	HzOG200589	scaffold_805	120140	126924	+			hz6	0.00807565	0.286295	0.0282074	XP_004922003.1	chr17	1246046
582	HaOG200590	y	y	scaffold_43	1415019	1418747	+	HarmLipase63	HzOG200590	scaffold_1997	11616	15089	-			hzB	0.00393867	0.0472464	0.0833644	XP_004924078.1	chr25	16466634
583	HaOG200591		y	scaffold_493	2461	3867	+	HarmLipase64	HzOG200591	scaffold_622	67781	69187	+			hz6				XP_004924270.1	chr19	13162196
584	HaOG200592		y	scaffold_506	583	7240	-	HarmLipase65	HzOG200592	scaffold_781	136513	143797	+			hz5	0.0139266	0.219872	0.0633394	XP_004925817.1	chr7	15161480
585	HaOG200593	y	y	scaffold_63	501169	503498	+	HarmLipase66	HzOG200593					fixed		hz6	0.00849996	0.219493	0.0387254	XP_004929629.1	chr21	7378274
586	HaOG200594	y	y	scaffold_63	504661	506950	-	HarmLipase67	HzOG200594	scaffold_1	1380455	1382722	-			hz5	0.000160109	0.160109	0.001
587	HaOG200595	y		scaffold_63	507959	509312	-	HarmLipase68	HzOG200595	scaffold_1	1387874	1389911	-			hz7	0.0219461	0.136605	0.160654
588	HaOG200596	y	y	scaffold_63	511776	513469	-	HarmLipase69	HzOG200596	scaffold_1	1408406	1410095	-			hz5	0.0142275	0.106649	0.133404
589	HaOG200597	y	y	scaffold_63	516563	518342	-	HarmLipase70	HzOG200597	scaffold_1	1413774	1415587	-			hz5	0.0001517	0.1517	0.001
590	HaOG200598	y	y	scaffold_63	520553	522605	-	HarmLipase71	HzOG200598	scaffold_1	1419355	1421343	-			hz5	0.00306604	0.185544	0.0165246
591	HaOG200599	y	y	scaffold_63	524218	526644	-	HarmLipase72	HzOG200599	scaffold_1	1422709	1424938	-			hz5	0.00862659	0.242769	0.0355341	XP_004929630.1	chr21	7386946
592	HaOG200600	y	y	scaffold_676	12766	14869	-	HarmLipase73	HzOG200600	scaffold_1216	90563	91530	+			hzB	0.0382904	0.241051	0.158848
593	HaOG200601	y	y	scaffold_676	21899	27487	+	HarmLipase74	HzOG200601	scaffold_2014	32146	79065	+			hz6
594	HaOG200602		y	scaffold_737	11255	13817	-	HarmLipase75	HzOG200602	scaffold_23	318848	321687	+			hz5	0.0122498	0.258077	0.0474657	XP_004931604.1	chr11	8741628
595	HaOG200603	y	y	scaffold_77	250142	266369	+	HarmLipase76	HzOG200603	scaffold_14	491664	509299	-			hz5	0.000754612	0.12458	0.00605723	NP_001165929.1	chr13	16227404
596	HaOG200604		y	scaffold_774	4175	12711	-	HarmLipase77	HzOG200604	scaffold_587	141548	149581	+			hz5	0.0204301	0.181244	0.112722	XP_004925120.1	chr24	17416257
597	HaOG200605			scaffold_79	272323	273741	-	HarmLipase78	HzOG200605	scaffold_991	69916	71334	+			hz6	0.0085879	0.050094	0.171436
598	HaOG200606		y	scaffold_79	280516	281961	-	HarmLipase79	HzOG200606	scaffold_991	62616	64061	+			hz5	0.00187938	0.0422746	0.0444566
599	HaOG200607	y	y	scaffold_8	2160956	2162504	-	HarmLipase80	HzOG200607	scaffold_951	104433	106000	+			hzB	0.00694934	0.135911	0.0511316
600	HaOG200608	y	y	scaffold_8	2164109	2165997	-	HarmLipase81	HzOG200608	scaffold_951	100356	102222	+			hz5	0.0117765	0.0748531	0.157328
601	HaOG200609	y	y	scaffold_8	2169603	2170997	+	HarmLipase82	HzOG200609	scaffold_951	93394	94791	-			hz5	0.000163631	0.163631	0.001
602	HaOG200610	y		scaffold_8	2172173	2174205	+	HarmLipase83	HzOG200610	scaffold_951	89951	91972	-			hz5	0.012788	0.0903898	0.141476
603	HaOG200611	y	y	scaffold_8	2178866	2181061	+	HarmLipase84	HzOG200611					fixed		hz7	0.0014134	0.119353	0.0118421
604	HaOG200612	y	y	scaffold_8	2182579	2184461	-	HarmLipase85	HzOG200612	scaffold_951	78868	80691	+			hz5	0.00417956	0.0900041	0.0464374	NP_001036966.1	chr5	7022222
605	HaOG200613	y		scaffold_8	2186057	2188426	-	HarmLipase86	HzOG200613	scaffold_951	72356	76004	+			hzd	0.00679779	0.139559	0.048709
606	HaOG200614	y		scaffold_8	2193037	2194817	-	HarmLipase87	HzOG200614	scaffold_204	69991	42466	-			hz7
607	HaOG200615	y	y	scaffold_8	2195600	2197640	-	HarmLipase88	HzOG200615	scaffold_951	65743	67436	+			hzd	0.0203353	0.2945	0.0690504
608	HaOG200616	y	y	scaffold_8	2204878	2206722	-	HarmLipase89	HzOG200616	scaffold_951	61003	63029	+			hz5	0.00412522	0.0925372	0.0445791	XP_004932346.1	chr5	7036356
609	HaOG200617	y		scaffold_8	2208126	2209348	-	HarmLipase90	HzOG200617	scaffold_951	57185	59606	+			hz5	0.00914563	0.156909	0.0582861
610	HaOG200618	y	y	scaffold_8	2214400	2217581	-	HarmLipase91	HzOG200618	scaffold_951	52875	55906	+			hz5	0.0062059	0.18449	0.0336381	XP_004932344.1	chr5	7050660
611	HaOG200619	y	y	scaffold_8	2218906	2221437	+	HarmLipase92	HzOG200619	scaffold_951	48900	51064	-			hz5	0.0142047	0.270019	0.0526065	XP_004924199.1	chr11	5131444
612	HaOG200620	y	y	scaffold_94	680747	688540	-	HarmLipase93	HzOG200620	scaffold_744	26610	34975	-			hzB	0.00101067	0.184793	0.0054692	XP_004933987.1	chr22	8093318
613	HaOG200621	y		scaffold_0	4894160	4907817	+	HarmGR11	HzOG200621	scaffold_7	617682	628391	-			hz7	0.00741124	0.218206	0.0339644
614	HaOG200622			scaffold_0	4922648	4930581	-	HarmGR6	HzOG200622	scaffold_7	602114	609330	+			hz5	0.00528916	0.157675	0.0335447	NP_001091788.1	chr15	14924666
615	HaOG200623			scaffold_0	4976627	4982483	-	HarmGR10	HzOG200623	scaffold_7	568915	575256	+			hzB	0.0229323	0.208762	0.109849
616	HaOG200624			scaffold_0	4991156	4994488	-	HarmGR12	HzOG200624	scaffold_7	557747	561412	+			hz5	0.007284	0.262874	0.0277091
617	HaOG200625			scaffold_0	5001109	5014948	+	HarmGR5	HzOG200625	scaffold_7	535129	548070	-			hz7	0.0195119	0.294606	0.0662305
618	HaOG200626			scaffold_0	5018950	5028756	-	HarmGR4	HzOG200626	scaffold_7	518770	530418	+			hz5	0.00937619	0.197416	0.0474946	XP_004923090.1	chr15	14846359
619	HaOG200627			scaffold_0	5029923	5033785	-	HarmGR8	HzOG200627	scaffold_7	513588	517762	+			hz5	0.00899882	0.214409	0.0419704
620	HaOG200628			scaffold_0	5035348	5041016	-	HarmGR7	HzOG200628	scaffold_7	505284	511266	+			hz5	0.00984303	0.171399	0.0574275
621	HaOG200629	y	y	scaffold_0	5155474	5163276	-	uridine nucleosidase 2-like	HzOG200629	scaffold_7	383155	392098	+			hz5	0.0137809	0.207415	0.0664411
622	HaOG200630			scaffold_0	5830809	5834756	+	HarmIR64a	HzOG200630	scaffold_260	242148	245098	-			hz5	0.0218933	0.0977493	0.223974	XP_004929596.1	chr12	8895306
623	HaOG200631			scaffold_1	592421	593659	-	HarmGR69	HzOG200631	scaffold_2	951259	952798	-			hz5	0.0283692	0.0778956	0.364194
624	HaOG200632			scaffold_1	594626	595876	-	HarmGR68	HzOG200632	scaffold_2	953708	954958	-			hz5	0.0110295	0.126364	0.0872837
625	HaOG200633			scaffold_1	596792	598006	-	HarmGR70	HzOG200633	scaffold_2	956191	957421	-			hz5	0.135158	0.392356	0.344478
626	HaOG200634			scaffold_1	598902	600143	-	HarmGR67	HzOG200634	scaffold_2	958242	959483	-			hz5	0.023977	0.123654	0.193904	XP_004932760.1	chr23	12342103
627	HaOG200635			scaffold_1	996442	1004640	+	HarmGR1	HzOG200635	scaffold_2	1351779	1362459	+			hz5	0.000296948	0.296948	0.001	XP_004932762.1	chr23	12828326
628	HaOG200636		y	scaffold_1	1416592	1418425	-	HarmOBP42	HzOG200636	scaffold_34	619393	622110	+			hz5	0.013244	0.164687	0.0804189	NP_001159621.1	chr23	13335058
629	HaOG200638	y	y	scaffold_1	1423023	1424744	-	HarmOBP43	HzOG200638	scaffold_34	611538	613304	+			hz5	0.00301179	0.188636	0.0159662	XP_004932705.1	chr23	13345608
630	HaOG200639	y	y	scaffold_1	1664068	1679217	+	HarmIR25a	HzOG200639	scaffold_34	353799	367594	-			hz5	9.3379e-05	0.093379	0.001	XP_004932768.1	chr23	13583876
631	HaOG200640	y		scaffold_1	3654560	3656096	-	HarmOBP44	HzOG200640					fixed		hz6	0.0402395	0.20467	0.196607
632	HaOG200642	y		scaffold_1	3658006	3660256	-	HarmOBP41	HzOG200642					fixed		hzB	0.0255452	0.163072	0.15665
633	HaOG200643	y	y	scaffold_1	3661271	3663457	-	HarmOBP16	HzOG200643	scaffold_708	67540	69900	+			hz6	0.0349806	0.204577	0.170989	XP_004930711.1	chr23	16422733
634	HaOG200644	y	y	scaffold_1	3664147	3666627	-	HarmOBP12	HzOG200644	scaffold_359	47718	50131	+			hz5	0.0143928	0.21774	0.066101
635	HaOG200645	y	y	scaffold_1	4294370	4300509	-	HarmiGlu12	HzOG200645					fixed		hzB				XP_004930825.1	chr23	17161800
636	HaOG200646			scaffold_10	208326	209387	+	HarmGR71	HzOG200646	scaffold_105	33831	34886	-			hz5	0.0143162	0.12526	0.114292
637	HaOG200647			scaffold_10	212699	213760	+	HarmGR72	HzOG200647	scaffold_105	30161	31222	-			hz5	0.0133159	0.1087	0.122501	NP_001233216.1	chr22	16360257
638	HaOG200648	y	y	scaffold_10	1064371	1072331	+	antitrypsin isoform 3 precursor	HzOG200648	scaffold_516	46314	54008	+			hz5	0.00723134	0.0510268	0.141717
639	HaOG200649	y	y	scaffold_100	493498	505763	+	RIMS-binding protein 2-like	HzOG200649	scaffold_1215	31689	44380	+			hzh	0.000434499	0.0203897	0.0213097	XP_004929040.1	chr16	8628708
640	HaOG200650	y		scaffold_111	717034	735125	-	HarmIR93a	HzOG200650	scaffold_313	239481	252474	+			hz7	0.00134905	0.197887	0.00681731	XP_004925511.1	chr23	2955262
641	HaOG200651			scaffold_111	804388	806321	-	HarmIR100c	HzOG200651	scaffold_313	158033	159974	+			hz5	0.00502127	0.166764	0.03011	XP_004932674.1	chr23	11551795
642	HaOG200652	y	y	scaffold_112	112390	143494	+	probable G-protein coupled receptor CG31760-like - scaffold_112:112389-143497	HzOG200652	scaffold_6	938353	19015	+			hzB	0.00165772	0.100941	0.0164227	XP_004931867.1	chr3	7516197
643	HaOG200653			scaffold_115	585294	585992	-	HarmGR199	HzOG200653	scaffold_785	28203	28901	-				0.0649008	0.195179	0.33252
644	HaOG200654		y	scaffold_119	34098	34815	+	HarmCSP8	HzOG200654	scaffold_1959	26587	27300	-			hz5	0.0118329	0.075812	0.156082	XP_004922374.1	chr19	7322802
645	HaOG200655		y	scaffold_119	35710	36427	-	HarmCSP4	HzOG200655	scaffold_1959	24898	25663	+			hz5	0.000339449	0.339449	0.001	NP_001091780.1	chr19	7326615
646	HaOG200656	y	y	scaffold_119	49231	50442	+	HarmCSP9	HzOG200656	scaffold_1959	14093	15233	-			hz5	0.000203124	0.203124	0.001	NP_001037063.1	chr19	7356122
647	HaOG200657	y	y	scaffold_119	59472	60163	+	HarmCSP25	HzOG200657	scaffold_1959	7541	9008	-			hz5	0.000240541	0.240541	0.001
648	HaOG200658	y	y	scaffold_119	69244	69831	+	HarmCSP24	HzOG200658	scaffold_1648	1184	1884	+			hz5	0.0161405	0.17836	0.090494
649	HaOG200659	y	y	scaffold_119	73958	75066	+	HarmCSP27	HzOG200659	scaffold_1648	4481	5602	+			hz5	0.00724623	0.159164	0.0455269	NP_001037062.1	chr19	7347115
650	HaOG200660	y	y	scaffold_119	75971	76580	+	HarmCSP23	HzOG200660	scaffold_1648	6501	7100	+			hz6	0.00652561	0.235136	0.0277524
651	HaOG200661	y	y	scaffold_119	81553	82255	-	HarmCSP22	HzOG200661	scaffold_1648	13128	22021	-				0.00343121	0.086815	0.0395233
652	HaOG200662	y	y	scaffold_119	89535	90229	-	HarmCSP21	HzOG200662	scaffold_1648	13128	22021	-			hz5	0.00343121	0.086815	0.0395233
653	HaOG200663	y	y	scaffold_119	99948	100672	+	HarmCSP26	HzOG200663	scaffold_1648	32401	33096	+			hz5	7.1598e-05	0.071598	0.001
654	HaOG200664	y	y	scaffold_119	105194	106319	+	HarmCSP20	HzOG200664	scaffold_1648	37434	38536	+			hz5	0.000376145	0.376145	0.001
655	HaOG200665	y	y	scaffold_119	110684	112759	-	HarmCSP5	HzOG200665	scaffold_1648	43171	45209	-			hz5	0.0232627	0.159564	0.145789	NP_001037065.1	chr19	7365923
656	HaOG200666	y	y	scaffold_119	116416	118856	-	HarmCSP1	HzOG200666	scaffold_1648	48938	51190	-			hz5	0.00947849	0.43881	0.0216005	NP_001037052.1	chr19	7379639
657	HaOG200667		y	scaffold_119	135915	136292	+	HarmCSP14	HzOG200667	scaffold_1916	7884	8261	+			hz5	0.000166296	0.166296	0.001	NP_001037064.1	chr19	7396659
658	HaOG200668	y	y	scaffold_119	136657	137683	-	HarmCSP15	HzOG200668	scaffold_1916	8637	9858	-			hz5	0.0111071	0.371535	0.0298951	NP_001091779.1	chr19	7397538
659	HaOG200669		y	scaffold_119	141263	143904	-	HarmCSP2	HzOG200669	scaffold_1916	13851	16468	-			hz5	0.000147662	0.147662	0.001	NP_001037180.1	chr19	7413905
660	HaOG200670	y	y	scaffold_119	144594	145755	-	HarmCSP17	HzOG200670	scaffold_1916	17166	18447	-			hz5	0.000222326	0.222326	0.001	NP_001037192.1	chr19	7417984
661	HaOG200671	y	y	scaffold_119	150318	150996	-	HarmCSP6	HzOG200671	scaffold_1916	22843	23530	-			hz5	0.0296507	0.232294	0.127643
662	HaOG200672		y	scaffold_119	154262	156016	+	HarmCSP18	HzOG200672	scaffold_1916	26980	28581	+			hz6	0.0113964	0.246992	0.0461407	XP_004922376.1	chr19	7429872
663	HaOG200673	y	y	scaffold_119	157655	158819	-	HarmCSP3	HzOG200673	scaffold_1916	30215	31366	-			hz5	0.000165484	0.165484	0.001	NP_001037400.1	chr19	7435660
664	HaOG200674	y	y	scaffold_119	163287	165443	-	HarmCSP19	HzOG200674	scaffold_1916	34505	36836	-			hz5	0.00694301	0.050789	0.136703	NP_001091781.1	chr19	7438927
665	HaOG200675	y	y	scaffold_119	168107	169564	-	HarmCSP12	HzOG200675	scaffold_1916	39452	40916	-			hz5	0.0107596	0.119825	0.089794	NP_001037068.1	chr19	7445042
666	HaOG200676	y	y	scaffold_119	172930	173639	-	HarmCSP10	HzOG200676	scaffold_977	9297	9992	-			hzB	0.0373122	0.181946	0.205073
667	HaOG200677	y	y	scaffold_119	176481	177131	-	HarmCSP11	HzOG200677	scaffold_977	12894	13561	-			hz5	0.00749338	0.218835	0.0342421	NP_001037067.1	chr19	7450956
668	HaOG200678		y	scaffold_119	467098	469902	-	HarmCSP13	HzOG200678	scaffold_861	110091	112832	+			hz5	0.00340757	0.259329	0.0131399	NP_001037066.1	chr19	7784981
669	HaOG200679			scaffold_12	1024864	1026657	+	HarmIR100d	HzOG200679	scaffold_170	172805	174598	+			hz5	0.0219999	0.124371	0.17689
670	HaOG200680			scaffold_12	1026836	1028599	+	HarmIR100j	HzOG200680	scaffold_170	174780	176543	+			hz5	0.014869	0.0961186	0.154694
671	HaOG200681			scaffold_12	1029184	1030944	+	HarmIR100h	HzOG200681	scaffold_170	177148	180845	+			hz5	0.00741307	0.156872	0.0472555
672	HaOG200682			scaffold_12	1032430	1034220	+	HarmIR100i	HzOG200682	scaffold_170	180460	214623	+			hz5	0.020272	0.231208	0.0876786
673	HaOG200683			scaffold_12	1034781	1036553	+	HarmIR100k	HzOG200683	scaffold_170	182655	184427	+			hz5	0.0114152	0.181515	0.0628887
674	HaOG200684			scaffold_120	60425	61192	-	HarmGR188	HzOG200684	scaffold_1346	39599	40354	+			hz5	0.0340814	0.0427449	0.797322
675	HaOG200685			scaffold_120	62711	63331	-	HarmGR187	HzOG200685	scaffold_1346	37449	38060	+			hz5	0.0399152	0.152228	0.262207
676	HaOG200686			scaffold_120	64416	65141	-	HarmGR190	HzOG200686	scaffold_1346	35433	36158	+			hz5	0.0344794	0.142459	0.242031
677	HaOG200687			scaffold_120	66744	67496	-	HarmGR189	HzOG200687	scaffold_1346	32649	33407	+			hz5	0.0500998	0.178457	0.280739
678	HaOG200688			scaffold_120	84521	85270	+	HarmGR186	HzOG200688	scaffold_1346	6084	6821	-			hzh	0.0312882	0.270348	0.115733
679	HaOG200689			scaffold_123	83978	84739	-	HarmGR191	HzOG200689	scaffold_1082	4154	5101	-			hz5	0.0191362	0.308757	0.061978
680	HaOG200690	y	y	scaffold_133	196164	202056	+	HarmIR75d	HzOG200690	scaffold_395	107220	116521	+			hz5	0.00279441	0.0551547	0.050665	XP_004926941.1	chr12	20004894
681	HaOG200691		y	scaffold_137	368493	383529	+	HarmOR1	HzOG200691	scaffold_60	182329	187996	-			hz5	0.00261869	0.294327	0.00889722
682	HaOG200692			scaffold_139	5424	6200	-	HarmGR161	HzOG200692	scaffold_2370	21389	22165	-		1	hz5	0.045207	0.16246	0.278266
683	HaOG200693			scaffold_139	10383	11186	+	HarmGR162	HzOG200693	scaffold_734	94842	95621	+			hz6
684	HaOG200694			scaffold_139	12603	13610	+	HarmGR165	HzOG200694	scaffold_2921	6840	7778	-			hz5	0.101402	0.268701	0.377378
685	HaOG200695			scaffold_139	15025	15756	+	HarmGR150	HzOG200695	scaffold_2921	5176	5907	-		1	hz5	0.0268867	0.125122	0.214884
686	HaOG200696			scaffold_139	256665	257447	+	HarmGR154						missing
687	HaOG200697			scaffold_139	258925	259722	+	HarmGR153	HzOG200697	scaffold_811	101924	102762	+			hz6	0.0519812	0.179806	0.289096
688	HaOG200698			scaffold_139	266349	267164	+	HarmGR178	HzOG200698	scaffold_811	111750	112493	+			hz7	0.0463617	0.153145	0.302731
689	HaOG200699			scaffold_139	273574	274335	-	HarmGR155	HzOG200699	scaffold_811	115480	116241	-			hz5	0.0301109	0.101219	0.297483
690	HaOG200700			scaffold_139	276074	276931	-	HarmGR156	HzOG200700	scaffold_811	117882	118739	-			hz5	0.0395886	0.0748277	0.529063
691	HaOG200701			scaffold_139	279097	279954	+	HarmGR157	HzOG200701	scaffold_811	119398	120254	+			hz6	0.0460555	0.0934785	0.492685
692	HaOG200702			scaffold_139	283197	284105	-	HarmGR152	HzOG200702	scaffold_811	125057	125959	-			hz6	0.0481388	0.152543	0.315575
693	HaOG200703			scaffold_139	288769	289623	+	HarmGR163						missing
694	HaOG200704			scaffold_139	298570	299553	+	HarmGR175						missing
695	HaOG200705			scaffold_139	306097	306957	+	HarmGR159						missing
696	HaOG200706			scaffold_139	309411	310154	-	HarmGR160	HzOG200706	scaffold_1697	14570	15322	-		1	hz5	0.0313493	0.128389	0.244174
697	HaOG200707			scaffold_139	317509	318270	+	HarmGR147	HzOG200707	scaffold_1697	15641	16402	+			hz5	0.0395882	0.109075	0.362946
698	HaOG200708			scaffold_139	318779	319533	+	HarmGR201						missing
699	HaOG200709			scaffold_139	321388	322221	+	HarmGR148	HzOG200709	scaffold_1697	19711	20544	+			hz5	0.0442181	0.131791	0.335517
700	HaOG200710			scaffold_139	337036	337767	+	HarmGR143						missing
701	HaOG200711			scaffold_139	341308	342081	-	HarmGR129	HzOG200711	scaffold_1697	66705	31818	-			hz6	0.0306322	0.10102	0.30323
702	HaOG200712			scaffold_139	345944	346675	-	HarmGR133						missing
703	HaOG200713			scaffold_139	348710	349486	+	HarmGR140	HzOG200713	scaffold_1697	47189	47953	+			hz6	0.0360077	0.102054	0.35283
704	HaOG200715			scaffold_139	352077	353813	+	HarmGR149	HzOG200715	scaffold_1697	51528	53278	-			hz6	0.0448535	0.144242	0.310959
705	HaOG200716			scaffold_139	358495	359313	-	HarmGR130	HzOG200716	scaffold_2680	4211	5029	-			hz5	0.0310837	0.118536	0.262229
706	HaOG200717			scaffold_139	360910	361773	-	HarmGR132	HzOG200717	scaffold_2680	6750	7613	-		1	hz5	0.0226329	0.0810771	0.279153
707	HaOG200718			scaffold_139	364049	364798	+	HarmGR134						missing
708	HaOG200719			scaffold_139	367931	368698	-	HarmGR141	HzOG200719	scaffold_2680	13908	14675	-			hz5	0.0323046	0.122246	0.264258
709	HaOG200720			scaffold_139	370288	370992	-	HarmGR126	HzOG200720	scaffold_2535	18268	18970	+		1	hz5	0.033179	0.0973312	0.340887
710	HaOG200721			scaffold_139	371479	372282	+	HarmGR135						missing
711	HaOG200722			scaffold_139	376130	376999	+	HarmGR138	HzOG200722	scaffold_2535	9392	10211	-			hzd	0.0256466	0.0707053	0.362725
712	HaOG200723			scaffold_139	380618	381388	+	HarmGR144	HzOG200723	scaffold_2535	1942	2712	-			hz7	0.0200864	0.162599	0.123533
713	HaOG200724			scaffold_139	385501	386268	+	HarmGR139	HzOG200724					fixed		hz7	0.0524003	0.108996	0.480755
714	HaOG200725			scaffold_139	388556	389305	-	HarmGR137	HzOG200725	scaffold_2751	10394	11140	-			hzB	0.0346239	0.0732485	0.472691
715	HaOG200726			scaffold_139	391280	392071	-	HarmGR136						missing
716	HaOG200727			scaffold_139	405158	405946	-	HarmGR177	HzOG200727	scaffold_2869	99751	5374	-			hz7	0.030422	0.182428	0.166761
717	HaOG200728			scaffold_139	407332	408204	-	HarmGR172	HzOG200728	scaffold_2869	7005	7853	-			hz5	0.040536	0.114652	0.353557
718	HaOG200729			scaffold_139	408827	409543	+	HarmGR146	HzOG200729	scaffold_2869	8478	9194	+			hzB	0.185401	0.598814	0.309614
719	HaOG200730			scaffold_139	411583	412350	+	HarmGR145	HzOG200730	scaffold_2869	15986	16699	+			hz6	0.0248107	0.129182	0.19206
720	HaOG200731			scaffold_139	415056	415814	-	HarmGR131						missing
721	HaOG200732			scaffold_139	416976	417713	-	HarmGR164						missing
722	HaOG200733			scaffold_139	420644	421348	-	HarmGR176	HzOG200733					fixed		hzB	0.0382039	0.121545	0.314319
723	HaOG200734			scaffold_139	423717	424502	-	HarmGR166	HzOG200734					fixed		hz6	0.0432168	0.166106	0.260176
724	HaOG200735			scaffold_139	426555	427322	-	HarmGR142	HzOG200735	scaffold_2340	40369	41100	+			hz6	0.0427054	0.0921966	0.463199
725	HaOG200736			scaffold_139	603152	603955	-	HarmGR168	HzOG200736	scaffold_1403	53461	54278	-			hz5
726	HaOG200737			scaffold_139	612942	613343	-	HarmGR158	HzOG200737	scaffold_1403	66676	67074	-			hz6	0.00663042	0.0112193	0.590984
727	HaOG200738			scaffold_139	614454	615179	-	HarmGR169	HzOG200738	scaffold_847	68159	71469	-			hz5	0.0171094	0.0984755	0.173743
728	HaOG200739			scaffold_139	618141	618941	-	HarmGR167	HzOG200739	scaffold_1183	78238	79038	+		1	hz5	0.020939	0.0804101	0.260403
729	HaOG200740			scaffold_139	624897	625277	+	HarmGR179	HzOG200740	scaffold_1183	72928	73308	-			hz5	0.136148	0.247505	0.55008
730	HaOG200741			scaffold_139	625406	625651	+	HarmGR202	HzOG200741	scaffold_1183	72553	72795	-			hz5	0.0588871	0.0510978	1.15244
731	HaOG200742			scaffold_139	626910	627971	+	HarmGR171	HzOG200742	scaffold_1183	69669	70735	-		1	hz5	0.0376779	0.0785765	0.479506
732	HaOG200743			scaffold_139	629459	630268	+	HarmGR170	HzOG200743	scaffold_1183	65030	65988	-			hz5	0.0196182	0.0416919	0.470552
733	HaOG200744			scaffold_139	633726	634562	+	HarmGR173	HzOG200744	scaffold_1183	62714	63548	-			hz5	0.0147567	0.0643563	0.229297
734	HaOG200745			scaffold_139	638681	639508	+	HarmGR174	HzOG200745	scaffold_1183	54571	55398	-			hz5	0.0158368	0.0645345	0.245401
735	HaOG200746			scaffold_142	572208	574652	-	HarmGR3	HzOG200746	scaffold_154	321877	324593	-			hz5	0.0030072	0.18898	0.0159128	XP_004931409.1	chr7	8462279
736	HaOG200747			scaffold_146	479414	481524	+	HarmOR9	HzOG200747	scaffold_144	113125	115219	-			hz5	0.0104884	0.123081	0.0852152	NP_001104828.1	chr13	10876196
737	HaOG200748			scaffold_15	362485	364154	+	HarmGR122	HzOG200748	scaffold_829	1731	3349	+			hz5	0.0263456	0.153262	0.171899
738	HaOG200749			scaffold_15	365339	366034	+	HarmGR114						missing
739	HaOG200750			scaffold_15	373717	375030	+	HarmGR123						missing
740	HaOG200751			scaffold_15	376178	376624	+	HarmGR118	HzOG200751	scaffold_829	12165	12612	+			hz5	0.0855986	0.196132	0.436434
741	HaOG200752			scaffold_15	577756	578511	+	HarmGR117	HzOG200752					fixed		hz6	0.0453978	0.126583	0.35864
742	HaOG200753			scaffold_15	580463	581203	+	HarmGR121	HzOG200753	scaffold_1690	65768	66493	-			hz5	0.0414253	0.122575	0.337959
743	HaOG200754			scaffold_15	582945	583709	+	HarmGR120	HzOG200754	scaffold_1690	57960	58715	-			hz7	0.0257214	0.220871	0.116454
744	HaOG200755			scaffold_15	590144	590995	-	HarmGR124	HzOG200755	scaffold_1690	49651	50484	+			hz5	0.081892	0.305955	0.267661
745	HaOG200756			scaffold_15	593325	593927	-	HarmGR125	HzOG200756	scaffold_1690	41811	4181	+		1	hzB	0.020567	0.124603	0.16506
746	HaOG200757			scaffold_15	595941	596735	-	HarmGR119	HzOG200757	scaffold_1690	38988	28567	+			hz5	0.0141321	0.109935	0.128549
747	HaOG200758			scaffold_15	600064	600879	-	HarmGR113	HzOG200758	scaffold_1690	31850	35108	+			hzd	0.0110904	0.37121	0.0298764
748	HaOG200759			scaffold_15	603526	605564	+	HarmGR115	HzOG200759	scaffold_1690	26809	28800	-			hz5	0.0141086	0.225287	0.0626252
749	HaOG200760			scaffold_15	610497	611231	+	HarmGR116	HzOG200760	scaffold_1690	13272	14006	-			hz5	0.0484039	0.154326	0.313648
750	HaOG200761	y		scaffold_15	1908447	1911832	+	HarmIR68a	HzOG200761	scaffold_2419	30560	32786	-			hz5	0.00582015	0.325645	0.0178727
751	HaOG200762			scaffold_152	415672	416529	-	HarmGR63	HzOG200762	scaffold_2903	18237	10263	-			hz5	0.0244204	0.0914043	0.267169
752	HaOG200763			scaffold_152	418535	419764	-	HarmGR64	HzOG200763					fixed		hzB	0.0187748	0.0355511	0.528107
753	HaOG200764			scaffold_152	420919	422163	-	HarmGR65	HzOG200764	scaffold_739	1351	2595	-			hz5	0.0120627	0.0964178	0.125109
754	HaOG200765			scaffold_152	422808	424064	-	HarmGR58	HzOG200765	scaffold_739	3264	4521	-			hz5	0.527154	1.93298	0.272716
755	HaOG200766			scaffold_152	424999	426234	-	HarmGR59	HzOG200766	scaffold_739	5473	6709	-			hz5	0.0211174	0.0675042	0.31283
756	HaOG200767			scaffold_152	426831	428102	-	HarmGR61	HzOG200767	scaffold_739	7268	8539	-			hz5	0.00903145	0.0537638	0.167984
757	HaOG200768			scaffold_152	433013	433513	-	HarmGR66						missing
758	HaOG200769			scaffold_152	443340	444581	-	HarmGR62	HzOG200769	scaffold_739	18277	19518	-			hz5	0.0177749	0.0866008	0.205252
759	HaOG200770			scaffold_152	447613	448851	+	HarmGR60	HzOG200770	scaffold_739	22605	23843	+			hz5	0.0177772	0.0672729	0.264255
760	HaOG200771	y		scaffold_155	229322	234145	-	HarmIR1.1	HzOG200771	scaffold_935	69595	74337	-			hz5	0.0123625	0.104269	0.118563	XP_004925934.1	chr22	1252831
761	HaOG200772			scaffold_162	404900	406600	-	HarmOR47	HzOG200772	scaffold_770	66911	68816	-			hz5	0.020834	0.0745987	0.279281
762	HaOG200773		y	scaffold_167	59516	60195	-	HarmGOBP1	HzOG200773	scaffold_1864	32445	33124	-			hz5	7.6704e-05	0.076704	0.001	NP_001037496.1	chr19	781254
763	HaOG200774		y	scaffold_167	178233	180209	+	HarmGOBP2	HzOG200774	scaffold_797	38446	40657	-			hz5	0.00512198	0.10371	0.0493873	NP_001037498.1	chr19	900478
764	HaOG200775		y	scaffold_167	182736	183933	+	HarmPBP1	HzOG200775	scaffold_797	35440	36619	-			hz5	0.00516261	0.148169	0.0348428	NP_001037494.1	chr19	907089
765	HaOG200776		y	scaffold_167	184877	186648	+	HarmPBP4	HzOG200776	scaffold_797	33291	34498	-			hz5	0.0151619	0.0602849	0.251504
766	HaOG200777		y	scaffold_167	186929	187761	+	HarmPBP3	HzOG200777	scaffold_797	32200	33005	-			hz5	0.0143333	0.148826	0.0963093	NP_001077095.1	chr19	917656
767	HaOG200778		y	scaffold_167	191743	192603	-	HarmPBP2	HzOG200778	scaffold_797	27062	27889	+			hz5	0.00238914	0.320078	0.00746425	XP_004926228.1	chr19	914623
768	HaOG200779			scaffold_168	43740	47974	+	HarmOR31	HzOG200779	scaffold_57	422386	426701	+			hz5	0.00811936	0.129635	0.0626327	NP_001166894.1	chr22	23054424
769	HaOG200780		y	scaffold_176	359627	367415	-	HarmOR42	HzOG200780	scaffold_910	29914	40149	+			hz5	0.00314734	0.162502	0.019368	NP_001155301.1	chr9	10506263
770	HaOG200781		y	scaffold_198	349143	350729	-	HarmOBP32	HzOG200781	scaffold_490	188420	190835	-			hz5	2.8272e-05	0.0282718	0.001	XP_004923270.1	chr7	747405
771	HaOG200782	y	y	scaffold_198	355212	361144	-	adenosine 3'-phospho 5'-phosphosulfate transporter 1-like	HzOG200782	scaffold_2045	195248	22239	-			hzh	0.00370424	0.0514622	0.0719798	XP_004923269.1	chr7	724868
772	HaOG200783		y	scaffold_2	3394150	3396449	+	HarmOR48	HzOG200783	scaffold_629	22424	24640	-			hz5	0.00730674	0.066853	0.109296	XP_004934169.1	chr9	9782693
773	HaOG200784	y	y	scaffold_20	1794280	1798569	-	HarmCSP16	HzOG200784	scaffold_211	17674	21601	+			hz5	7.8818e-05	0.0788177	0.001	NP_001091782.1	chr21	6893785
774	HaOG200785		y	scaffold_20	1801988	1804702	-	HarmCSP7	HzOG200785	scaffold_211	11109	14282	+			hz5	7.5091e-05	0.0750905	0.001
775	HaOG200786			scaffold_201	422085	425286	-	HarmOBP19	HzOG200786	scaffold_47	137305	141431	+			hzB	0.00837437	0.0910616	0.0919638
776	HaOG200787		y	scaffold_201	427970	429392	-	HarmOBP8	HzOG200787	scaffold_47	133791	135297	+			hz5	0.00313341	0.171792	0.0182396	XP_004928237.1	chr18	6344203
777	HaOG200788		y	scaffold_201	431753	433111	+	HarmOBP18	HzOG200788	scaffold_47	129312	132260	-			hz5	9.0687e-05	0.0906867	0.001	XP_004928238.1	chr18	6337768
778	HaOG200789		y	scaffold_201	435497	436495	+	HarmOBP22	HzOG200789	scaffold_47	125440	126578	-			hz5	0.0215484	0.339136	0.0635392	XP_004928235.1	chr18	6328658
779	HaOG200790		y	scaffold_201	437245	438409	+	HarmOBP2	HzOG200790	scaffold_47	123275	124795	-			hz5	0.00297792	0.138211	0.0215462	NP_001140185.1	chr18	6313976
780	HaOG200791		y	scaffold_201	441209	442762	+	HarmOBP7	HzOG200791	scaffold_47	118680	120101	-			hz5	0.0312931	0.163523	0.191368	NP_001140190.1	chr18	6293119
781	HaOG200792			scaffold_21	731873	748500	+	HarmIR40a	HzOG200792	scaffold_840	38247	60774	+			hzB	0.00955121	0.278909	0.0342449	XP_004924769.1	chr22	20045809
782	HaOG200793			scaffold_21	792745	795142	+	HarmOR34	HzOG200793	scaffold_840	109842	112221	+			hz5	0.0022145	0.068469	0.0323431	NP_001166892.1	chr22	19936509
783	HaOG200794		y	scaffold_211	211322	214428	-	HarmIR41a	HzOG200794	scaffold_561	11845	16362	+			hz5	0.00723368	0.113517	0.0637234	XP_004932027.1	chr22	8806623
784	HaOG200795			scaffold_221	129401	131395	-	HarmIR60a	HzOG200795	scaffold_1319	38076	40070	-			hz5	0.00774733	0.263125	0.0294435
785	HaOG200796		y	scaffold_222	279499	280588	+	HarmOBP31	HzOG200796	scaffold_1778	3959	5360	+			hz5	0.0328852	0.0740147	0.444306
786	HaOG200797		y	scaffold_223	289546	292484	-	HarmOR43	HzOG200797	scaffold_1330	71490	74631	+			hz5	0.00839196	0.156954	0.0534678	NP_001104818.1	chr8	1390172
787	HaOG200798			scaffold_223	292843	295749	-	HarmOR63	HzOG200798	scaffold_1330	64929	71018	+			hz5	0.0172788	0.322392	0.0535957	XP_004925387.1	chr8	1371144
788	HaOG200799			scaffold_223	297144	304258	-	HarmOR60	HzOG200799	scaffold_1330	57611	63368	+			hz5	0.00847543	0.174119	0.0486761	NP_001166620.1	chr8	1328159
789	HaOG200800			scaffold_232	1353	2641	+	HarmOBP27	HzOG200800	scaffold_47	111384	112709	-			hzB	0.0141404	0.351968	0.0401753
790	HaOG200801			scaffold_232	6462	7763	-	HarmOBP28	HzOG200801	scaffold_47	98993	105382	+			hzB	0.000279707	0.279707	0.001	XP_004928233.1	chr18	6301480
791	HaOG200802	y	y	scaffold_232	11047	12638	+	HarmOBP3	HzOG200802	scaffold_47	94716	96210	-			hz5	0.00608489	0.101501	0.0599491
792	HaOG200803	y	y	scaffold_232	18886	20479	+	HarmOBP6	HzOG200803	scaffold_47	86724	88366	-			hz5	0.00665962	0.207921	0.0320296
793	HaOG200804	y	y	scaffold_232	21919	23236	+	HarmOBP1	HzOG200804	scaffold_47	83137	85127	-			hz5	0.0114784	0.214584	0.0534916
794	HaOG200805	y	y	scaffold_232	32692	34840	+	HarmOBP5	HzOG200805	scaffold_47	71442	73643	-			hz5	0.000171928	0.171928	0.001
795	HaOG200806		y	scaffold_232	36231	39737	+	HarmOBP4	HzOG200806	scaffold_47	68652	70097	-			hz5	0.0129351	0.153849	0.0840766
796	HaOG200807		y	scaffold_232	56170	57883	-	HarmOBP26	HzOG200807	scaffold_47	62141	63633	+			hz5	0.014898	0.230734	0.064568	XP_004928231.1	chr18	6284286
797	HaOG200808		y	scaffold_232	58704	62054	+	HarmOBP25	HzOG200808	scaffold_47	57957	61289	-			hz5	0.000210357	0.210357	0.001	NP_001140189.1	chr18	6277295
798	HaOG200809		y	scaffold_232	62552	64485	+	HarmOBP10	HzOG200809	scaffold_47	55683	57460	-			hz5	0.00979556	0.274126	0.0357337	XP_004928230.1	chr18	6263049
799	HaOG200810		y	scaffold_24	2050625	2054733	+	HarmIR31a	HzOG200810	scaffold_837	110492	115874	-			hz5	0.0161079	0.223683	0.0720122	XP_004927662.1	chr16	10840948
800	HaOG200811			scaffold_25	407667	408305	+	HarmGR31						missing
801	HaOG200812			scaffold_25	410741	411406	+	HarmGR197						missing
802	HaOG200813			scaffold_25	1435892	1436590	-	HarmGR32						missing
803	HaOG200814			scaffold_25	1438884	1439582	-	HarmGR29	HzOG200814	scaffold_715	115272	115946	-			hz5
804	HaOG200815			scaffold_25	1441096	1442341	-	HarmGR28	HzOG200815	scaffold_715	114518	115946	-			hz5	0.0433636	0.086867	0.499195
805	HaOG200816			scaffold_25	1615593	1617892	+	HarmGR30	HzOG200816	scaffold_1182	78935	81137	-			hz5	0.0360605	0.0917299	0.393116
806	HaOG200817	y	y	scaffold_25	2038162	2058754	+	HarmrSNMP2	HzOG200817	scaffold_967	57491	83015	+			hz5	0.00167223	0.138532	0.0120711	XP_004928125.1	chr13	2232573
807	HaOG200818		y	scaffold_259	273858	275679	+	HarmOBP38	HzOG200818	scaffold_1206	20759	22555	-			hz5	0.00590494	0.0161679	0.365226	XP_004922712.1	chr14	7555252
808	HaOG200819	y	y	scaffold_259	279339	281228	-	uncharacterized protein LOC101736207	HzOG200819					fixed		hz7
809	HaOG200820		y	scaffold_264	90535	93729	-	HarmOR52	HzOG200820	scaffold_547	95816	99098	-			hz5	0.00526133	0.223035	0.0235898	NP_001103476.1	chr3	317084
810	HaOG200821			scaffold_264	95156	97499	-	HarmOR33	HzOG200821	scaffold_547	100351	102557	-			hz6	0.00890475	0.256414	0.034728	NP_001116807.1	chr3	1685541
811	HaOG200822			scaffold_264	100930	103605	-	HarmOR28	HzOG200822	scaffold_547	105859	110597	-			hz6	0.0101871	0.172862	0.0589321
812	HaOG200823			scaffold_27	142	549	-	HarmGR194	HzOG200823	scaffold_949	83836	67194	+			hz5	0.0437852	0.223294	0.196088
813	HaOG200825			scaffold_27	2725	3348	-	HarmGR192	HzOG200825	scaffold_949	75701	76530	+			hz5	0.0772721	0.274554	0.281446
814	HaOG200826			scaffold_27	600438	600830	-		HzOG200826	scaffold_1923	19159	19870	-			hz5	0.0546381	0.0390183	1.40032
815	HaOG200827			scaffold_27	925634	931822	-	HarmOR41	HzOG200827	scaffold_675	757	7502	-			hz6				NP_001166617.1	chr28	9236321
816	HaOG200828		y	scaffold_275	103810	114526	+	HarmORco	HzOG200828	scaffold_59	229287	241280	+			hz7	0.000213782	0.213782	0.001	NP_001037060.1	chr16	4348260
817	HaOG200829			scaffold_276	105917	107791	-	HarmIR143	HzOG200829	scaffold_433	5521	7395	-			hz6	0.00907112	0.0304123	0.298272
818	HaOG200830	y	y	scaffold_277	3401	10996	-	HarmiGlu10	HzOG200830					fixed		hz5				XP_004932734.1	chr23	9780420
819	HaOG200831		y	scaffold_277	40331	42877	-	HarmiGlu14	HzOG200831	scaffold_883	23527	26089	+			hz5	8.2393e-05	0.0823934	0.001
820	HaOG200832	y	y	scaffold_277	43922	56730	-	HarmiGlu4	HzOG200832	scaffold_883	9549	22516	+			hz5	0.00357669	0.0364207	0.0982051	XP_004932732.1	chr23	9737214
821	HaOG200833		y	scaffold_277	66755	81330	+	HarmiGlu2	HzOG200833	scaffold_450	206060	211512	+			hz6	0.00250137	0.14964	0.0167159	XP_004932731.1	chr23	9708174
822	HaOG200834	y	y	scaffold_277	83680	93522	-	HarmiGlu6	HzOG200834	scaffold_450	213617	222993	-			hz5	0.00566405	0.13451	0.0421087	XP_004932640.1	chr23	9698852
823	HaOG200835			scaffold_28	333594	335420	-	HarmIR7d4	HzOG200835	scaffold_651	6162	7988	+			hz5	0.00969705	0.22982	0.042194
824	HaOG200836	y	y	scaffold_28	406986	438392	-	chemosensory protein 9 precursor	HzOG200836	scaffold_210	65671	97103	-			hz5	0.00166165	0.131069	0.0126777
825	HaOG200837	y		scaffold_28	437835	438392	-	HarmCSP29	HzOG200837	scaffold_210	96900	97103	-				0.00608711	0.11892	0.0511866	NP_001037069.1	chr19	10488933
826	HaOG200838			scaffold_29	477949	479762	-	HarmGR14	HzOG200838	scaffold_119	10914	12870	+			hz5	0.0136982	0.174518	0.0784917
827	HaOG200839			scaffold_29	1711276	1716298	-	HarmOR40	HzOG200839	scaffold_218	133101	139851	+			hz5	0.00340329	0.0585257	0.0581503	NP_001166893.1	chr7	11355159
828	HaOG200840			scaffold_29	1719146	1723178	-	HarmOR55	HzOG200840	scaffold_218	124073	127719	+			hz5	0.00611299	0.0192992	0.316748	NP_001166615.1	chr7	11343890
829	HaOG200841	y	y	scaffold_296	19864	22299	+	HarmOBP14	HzOG200841	scaffold_2234	16679	19160	-			hz5	0.00335929	0.247899	0.013551	NP_001106744.1	chr5	7133130
830	HaOG200842		y	scaffold_3	289920	294243	+	HarmIR75q2	HzOG200842	scaffold_4	816702	821001	-			hz6	0.0111894	0.214418	0.0521849	XP_004925904.1	chr17	6564560
831	HaOG200843		y	scaffold_3	294576	297512	+	HarmIR75q1	HzOG200843	scaffold_4	813408	816375	-			hz5	0.0134231	0.101344	0.132451
832	HaOG200844		y	scaffold_3	3201604	3203349	+	HarmIR7d3	HzOG200844					fixed		hz6	0.00522288	0.230059	0.0227024	XP_004932607.1	chr17	12071921
833	HaOG200845			scaffold_301	105018	107103	+	HarmGR84						missing
834	HaOG200846			scaffold_301	108408	110297	+	HarmGR73						missing
835	HaOG200847			scaffold_301	135913	136596	+	HarmGR104						missing
836	HaOG200848			scaffold_301	140830	141651	+	HarmGR105	HzOG200848	scaffold_2465	16219	17063	+			hzd	0.0397741	0.103221	0.385329
837	HaOG200849			scaffold_301	143668	144156	+	HarmGR106	HzOG200849	scaffold_2465	19907	20398	+			hz5	0.0530386	0.0804456	0.65931
838	HaOG200850			scaffold_305	138299	140657	+	HarmOR26	HzOG200850	scaffold_105	419919	426577	+			hz5	0.0203249	0.204231	0.0995195	XP_004927175.1	chr22	17977544
839	HaOG200851	y	y	scaffold_308	7542	16156	-	HarmGR9	HzOG200851	scaffold_571	166968	171282	+			hzB	0.0104613	0.27214	0.0384407	NP_001124345.1	chr16	13273539
840	HaOG200852			scaffold_308	44271	48202	+	HarmGR13	HzOG200852	scaffold_571	136477	150117	-			hz6	0.00624039	0.299055	0.020867
841	HaOG200853		y	scaffold_308	54456	55691	+	HarmOBP15	HzOG200853	scaffold_571	126227	127469	-			hz5	0.00265807	0.167952	0.0158263	NP_001140191.1	chr16	13241207
842	HaOG200854			scaffold_31	1645635	1647488	-	HarmIR100f	HzOG200854	scaffold_184	193166	195019	+			hz5	0.00539966	0.120363	0.0448616
843	HaOG200855		y	scaffold_311	9464	12213	+	HarmOR12	HzOG200855	scaffold_240	184566	187503	+			hz5	0.00790143	0.21825	0.0362035	NP_001155300.1	chr28	6807967
844	HaOG200856			scaffold_311	15378	18821	+	HarmOR7	HzOG200856	scaffold_240	190740	194411	+			hz5	0.0149204	0.18617	0.080144	NP_001166604.1	chr28	6799089
845	HaOG200857			scaffold_313	70	1678	+	HarmGR181	HzOG200857	scaffold_949	84115	85619	+			hz5	0.0387586	0.158909	0.243904
846	HaOG200858			scaffold_313	2350	3975	+	HarmGR184	HzOG200858	scaffold_949	86749	88353	+			hz6	0.040605	0.150909	0.269069
847	HaOG200859			scaffold_313	4349	6123	+	HarmGR182	HzOG200859	scaffold_949	88744	90484	+		1	hz5	0.0511255	0.152645	0.33493
848	HaOG200860			scaffold_313	7001	9192	+	HarmGR183	HzOG200860	scaffold_949	91313	93121	+			hz5	0.0746609	0.337857	0.220984
849	HaOG200861			scaffold_32	305787	307988	+	HarmOR27	HzOG200861	scaffold_30	364667	366845	-			hz5	0.00531402	0.16471	0.032263	XP_004925599.1	chr12	12154274
850	HaOG200862		y	scaffold_32	561037	571617	-	HarmIR4	HzOG200862	scaffold_30	132266	144784	+			hz5	0.00473587	0.126857	0.0373323	XP_004925598.1	chr12	11935338
851	HaOG200863		y	scaffold_321	35648	36058	+	HarmOBP17	HzOG200863	scaffold_2218	9422	9832	-			hz5	0.000102564	0.102564	0.001	NP_001037500.1	chr26	6885236
852	HaOG200864			scaffold_33	430487	433226	+	HarmOR46	HzOG200864	scaffold_46	319480	322306	+			hz5	0.00601072	0.230463	0.0260811
853	HaOG200865		y	scaffold_34	304183	308485	-	HarmIR76b	HzOG200865	scaffold_683	132178	136779	+			hz5	0.000823098	0.234979	0.00350285	XP_004927780.1	chr13	13303269
854	HaOG200866			scaffold_34	1435701	1436546	-	HarmGR107	HzOG200866	scaffold_271	124597	125394	-			hz5	0.0374654	0.12836	0.291877	NP_001124346.1	chr13	11569493
855	HaOG200867			scaffold_34	1437210	1439100	+	HarmGR108	HzOG200867	scaffold_271	126040	127869	+			hz5	0.0163041	0.140548	0.116004
856	HaOG200868			scaffold_34	1439165	1440823	+	HarmGR109	HzOG200868	scaffold_271	127946	129914	+			hz5	0.0108474	0.126589	0.0856902	XP_004927812.1	chr13	11530742
857	HaOG200869			scaffold_350	105187	107226	+	HarmGR127	HzOG200869	scaffold_1657	49290	71168	+			hzB	0.0401894	0.122451	0.328209
858	HaOG200870			scaffold_350	130357	130728	+	HarmGR103	HzOG200870					fixed		hz7	0.223362	0.547466	0.407993
859	HaOG200871			scaffold_350	136104	136787	+	HarmGR128	HzOG200871	scaffold_1657	60203	66932	+		1
860	HaOG200872			scaffold_350	145720	146190	+	HarmGR151	HzOG200872	scaffold_157	12193	12672	+			hzh	0.138705	0.135896	1.02067
861	HaOG200873			scaffold_350	148064	148777	+	HarmGR26	HzOG200873	scaffold_157	14736	15440	+			hz5	0.0229712	0.0813767	0.282282
862	HaOG200874	y	y	scaffold_362	216533	221239	-	HarmiGlu7	HzOG200874	scaffold_883	79331	84449	+			hz5	0.0109018	0.100099	0.108911	XP_004932737.1	chr23	9812917
863	HaOG200875	y	y	scaffold_362	221945	224451	+	HarmiGlu9	HzOG200875	scaffold_883	76118	78625	-			hz5	0.00399595	0.158249	0.0252511
864	HaOG200876			scaffold_37	1645745	1646443	+	HarmGR111	HzOG200876	scaffold_785	28203	28901	-			hz5	0.0649008	0.195179	0.33252
865	HaOG200877	y	y	scaffold_38	383831	392962	-	HarmSNMP1	HzOG200877	scaffold_956	103397	114287	-			hz5	0.00249454	0.203552	0.0122551
866	HaOG200878			scaffold_38	458432	459310	-	HarmIR2	HzOG200878	scaffold_442	141680	142837	+			hz5	0.0222324	0.156629	0.141943
867	HaOG200879			scaffold_38	460114	466042	-	HarmIR3	HzOG200879	scaffold_442	136675	25584	+			hz5	0.0119818	0.168613	0.0710611	XP_004928385.1	chr18	3697707
868	HaOG200880			scaffold_38	1468390	1472672	+	HarmOR35	HzOG200880	scaffold_150	63247	66791	+			hz5	0.00829655	0.116338	0.0713139
869	HaOG200881		y	scaffold_387	35419	37446	-	HarmOBP36	HzOG200881	scaffold_667	61739	63941	-			hz5	0.00591775	0.0661997	0.0893923	NP_001140187.1	chr14	13154655
870	HaOG200882			scaffold_395	3507	4178	-	HarmGR39						missing
871	HaOG200883			scaffold_395	118714	119040	-	HarmGR45						missing
872	HaOG200884			scaffold_395	123957	124643	-	HarmGR33	HzOG200884	scaffold_1585	816	1502	+			hz5	0.0369478	0.0488131	0.756924
873	HaOG200885			scaffold_395	136174	136851	+	HarmGR35						missing
874	HaOG200886			scaffold_395	159085	159780	+	HarmGR40						missing
875	HaOG200887			scaffold_395	162123	162830	+	HarmGR34	HzOG200887	scaffold_2331	25339	26046	+			hz7	0.0429859	0.0739698	0.581128
876	HaOG200888			scaffold_395	164591	165292	+	HarmGR38						missing
877	HaOG200889			scaffold_395	169960	170667	+	HarmGR42						missing
878	HaOG200890			scaffold_395	174590	175267	-	HarmGR36	HzOG200890	scaffold_742	133137	133799	+		1	hz5	0.0134862	0.107673	0.125252
879	HaOG200891			scaffold_395	177835	178161	-	HarmGR43						missing
880	HaOG200892			scaffold_395	181120	181836	-	HarmGR44						missing
881	HaOG200893			scaffold_395	192917	193597	-	HarmGR37	HzOG200893	scaffold_742	119734	120399	+			hz5	0.0491149	0.183108	0.268229
882	HaOG200894			scaffold_395	210167	210283	-	scaffold_395:210165-210299						missing
883	HaOG200895			scaffold_4	390854	402607	-	HarmIR1.2	HzOG200895	scaffold_449	123180	132190	-			hz5	0.0193374	0.198831	0.0972558	XP_004922058.1	chr17	829359
884	HaOG200896			scaffold_4	721742	722482	+	HarmGR22						missing
885	HaOG200897			scaffold_4	724230	724997	+	HarmGR19	HzOG200897	scaffold_312	235239	235956	+			hz5	0.0429778	0.0262493	1.63729
886	HaOG200898			scaffold_4	729875	731585	+	HarmGR18						missing
887	HaOG200899			scaffold_4	733680	734417	-	HarmGR15	HzOG200899	scaffold_312	240973	241704	-			hz5	0.0440984	0.144865	0.304411
888	HaOG200900			scaffold_4	734843	735544	+	HarmGR16	HzOG200900	scaffold_312	242414	248941	+			hz5	0.208403	0.478735	0.435322
889	HaOG200901			scaffold_4	737404	738174	+	HarmGR17	HzOG200901	scaffold_312	250200	251043	+			hz5	0.0475951	0.339127	0.140346
890	HaOG200902			scaffold_4	740452	741210	+	HarmGR20						missing
891	HaOG200903			scaffold_4	742419	743162	+	HarmGR21	HzOG200903	scaffold_312	251995	255653	+			hz5	0.0464128	0.0971566	0.477712
892	HaOG200904			scaffold_406	195894	199858	+	HarmOR23	HzOG200904	scaffold_130	102098	105893	+			hz5	0.0104579	0.205559	0.0508754	NP_001159623.1	chr28	3406516
893	HaOG200905			scaffold_41	1063373	1064131	-	HarmGR24	HzOG200905	scaffold_198	18429	19175	+			hz7	0.0482968	0.143753	0.335971
894	HaOG200906			scaffold_41	1068336	1068995	+	HarmGR25	HzOG200906	scaffold_111	430043	430699	-			hzh	0.131052	0.267141	0.490574
895	HaOG200907			scaffold_41	1070407	1071210	+	HarmGR23	HzOG200907	scaffold_198	11587	12387	-			hz7	0.0330531	0.0874509	0.377962
896	HaOG200908	y		scaffold_41	1571985	1573751	+	HarmIR100e	HzOG200908	scaffold_347	53788	55554	+			hz6	0.0259975	0.104557	0.248644
897	HaOG200909	y	y	scaffold_417	117615	165448	+	HarmiGlu11	HzOG200909	scaffold_1887	42363	43528	+			hz7				XP_004929957.1	chr1	8373161
898	HaOG200910	y	y	scaffold_42	857766	934193	-	HarmSNMP3	HzOG200910	scaffold_821	24359	59640	-			hz5				XP_004933211.1	chr1	16893026
899	HaOG200911			scaffold_43	535214	537139	+	HarmIR87a	HzOG200911	scaffold_207	185209	187134	-			hz5	0.0039978	0.109297	0.0365773	XP_004924110.1	chr25	15377171
900	HaOG200912			scaffold_437	3430	5886	+	HarmIR100a	HzOG200912	scaffold_296	29482	31940	+			hzB	0.00967435	0.107558	0.0899453
901	HaOG200913			scaffold_437	7043	8452	+	HarmIR100b	HzOG200913	scaffold_296	33584	34987	+			hz5	0.0168753	0.105622	0.159772
902	HaOG200914			scaffold_437	142945	148713	+	HarmOR54	HzOG200914	scaffold_296	171814	174476	+			hz6	0.0163058	0.172054	0.0947713	NP_001166614.1	chr19	7056812
903	HaOG200915		y	scaffold_44	690501	697307	+	HarmOR18	HzOG200915	scaffold_88	315218	317664	+			hz5	0.00113949	0.224327	0.00507958
904	HaOG200916			scaffold_44	768107	769678	-	HarmOR39	HzOG200916	scaffold_88	396623	398206	-			hz5	0.302543	0.862651	0.350713	NP_001166616.1	chr10	4870101
905	HaOG200917			scaffold_44	774308	776067	-	HarmOR38	HzOG200917	scaffold_88	400476	402216	-			hz5	0.0194709	0.0230033	0.84644	NP_001166612.1	chr10	4879786
906	HaOG200918			scaffold_44	777419	778582	-	HarmOR64	HzOG200918	scaffold_88	401126	405136	-			hzB	0.00591916	0.0870253	0.0680165
907	HaOG200919			scaffold_452	99302	102128	+	HarmOR30	HzOG200919	scaffold_348	18097	20988	+			hz5	0.00813685	0.26955	0.0301868	NP_001104832.2	chr25	11127536
908	HaOG200920			scaffold_452	103982	108029	+	HarmOR10	HzOG200920	scaffold_348	21761	28176	+			hz6	0.00123031	0.290004	0.0042424	NP_001091787.1	chr25	11118166
909	HaOG200921			scaffold_47	152	802	+	scaffold_47:6-802						missing
910	HaOG200922	y	y	scaffold_47	950230	952384	-	HarmGR180	HzOG200922	scaffold_749	45084	47217	-			hz5	0.0035296	0.0491492	0.071814
911	HaOG200923			scaffold_47	1026359	1028716	+	HarmIR100l	HzOG200923	scaffold_749	124173	126492	+			hz5	0.01317	0.141215	0.0932619
912	HaOG200924			scaffold_5	252307	253149	-	HarmGR112	HzOG200924	scaffold_145	132334	133176	+			hzB	0.00652486	0.105236	0.0620023	XP_004930641.1	chr6	5278062
913	HaOG200925		y	scaffold_53	192307	196586	+	HarmOBP37	HzOG200925	scaffold_188	2	4327	+			hzB	0.00741397	0.226012	0.0328035	XP_004922717.1	chr14	7995052
914	HaOG200926			scaffold_53	700678	701346	+		HzOG200926	scaffold_510	129018	129686	-			hz5	0.0451148	0.203352	0.221855	XP_004928010.1	chr13	14867374
915	HaOG200927			scaffold_53	1046571	1050726	+	HarmOR51	HzOG200927	scaffold_365	196003	209076	-			hzh
916	HaOG200928			scaffold_53	1054356	1058257	+	HarmOR14	HzOG200928	scaffold_365	166148	192677	-			hz5	0.129061	1.20724	0.106906	NP_001036925.1	chr1	22372658
917	HaOG200929			scaffold_53	1058864	1062641	-	HarmOR15	HzOG200929	scaffold_365	179705	241754	+			hzh	0.199165	1.31206	0.151796
918	HaOG200930		y	scaffold_53	1064191	1069958	+	HarmOR16	HzOG200930	scaffold_365	172095	178526	-			hz5	0.276146	3.61207	0.0764509	NP_001036875.1	chr1	12375180
919	HaOG200931			scaffold_53	1073560	1079787	-	HarmOR6	HzOG200931	scaffold_365	166013	171040	+			hz6	0.0180499	0.356884	0.0505762
920	HaOG200932			scaffold_544	59090	68837	+	HarmOR53	HzOG200932	scaffold_240	156981	164598	+			hz5	0.00809354	0.190701	0.0424409	NP_001166606.1	chr28	6828458
921	HaOG200933			scaffold_56	608944	609021	-	HarmGR204	HzOG200933	scaffold_1400	47619	76405	-			hzd
922	HaOG200934			scaffold_56	615306	617060	-	HarmIR100g	HzOG200934	scaffold_62	112959	114713	+			hz6	0.0104467	0.0708742	0.147399
923	HaOG200935			scaffold_581	22772	34486	+	HarmIR75p1	HzOG200935	scaffold_1012	30325	5706	-			hz5	0.0148619	0.205074	0.072471	XP_004933515.1	chr19	2597610
924	HaOG200936			scaffold_581	35649	41452	+	HarmIR75p	HzOG200936	scaffold_1951	24178	29187	-			hz5				XP_004933514.1	chr19	2626217
925	HaOG200937			scaffold_581	53398	58514	-	HarmIR75p2	HzOG200937	scaffold_1951	1394	7226	+			hz5	0.00594155	0.267774	0.0221887	XP_004933513.1	chr19	2658598
926	HaOG200938		y	scaffold_6	334816	336989	-	HarmOR5	HzOG200938	scaffold_193	251561	253895	+			hz5	0.0193752	0.127299	0.152202	NP_001091785.1	chr9	17905328
927	HaOG200939			scaffold_6	337388	339312	-	HarmOR22	HzOG200939	scaffold_193	249147	251173	+			hz5	0.00308303	0.212258	0.0145249
928	HaOG200940			scaffold_6	341183	343137	+	HarmOR61	HzOG200940	scaffold_193	246055	248115	-			hz5	0.187379	1.02553	0.182715
929	HaOG200941			scaffold_6	343823	345909	+	HarmOR50	HzOG200941	scaffold_193	243162	245602	-			hz5
930	HaOG200942			scaffold_6	347794	349717	+	HarmOR62	HzOG200942	scaffold_193	234559	238472	-			hz5	0.00217204	0.0925985	0.0234565	NP_001166605.1	chr9	17912802
931	HaOG200943			scaffold_6	351507	353376	+	HarmOR49	HzOG200943	scaffold_193	231119	232949	-			hz5	0.146842	0.365077	0.402222
932	HaOG200944			scaffold_6	355401	357665	+	HarmOR21	HzOG200944	scaffold_193	225687	229266	-			hz5	0.0188842	0.107038	0.176425
933	HaOG200945	y		scaffold_61	368	1138	-	HarmGR74						missing
934	HaOG200946			scaffold_63	536874	540125	-	HarmOR36	HzOG200946	scaffold_1	1433765	1436941	-			hz5	0.00840419	0.134695	0.0623942	NP_001091818.1	chr21	7352455
935	HaOG200947			scaffold_639	43511	47318	+	HarmOR58	HzOG200947	scaffold_1524	82874	15592	-			hz5	0.0523	0.051175	1.02281	NP_001157210.1	chr21	16538768
936	HaOG200948	y		scaffold_672	623	2168	-	HarmGR79						missing
937	HaOG200951	y		scaffold_672	2688	4371	-	HarmGR77						missing
938	HaOG200952			scaffold_672	5171	7157	+	HarmGR76	HzOG200952	scaffold_1358	384	16517	+			hzh	0.0558355	0.120139	0.464758
939	HaOG200953			scaffold_672	7817	9580	+	HarmGR75	HzOG200953					fixed		hzB
940	HaOG200954			scaffold_672	34278	35003	+	HarmGR195	HzOG200954	scaffold_1358	47628	48353	+			hz5	0.021162	0.140877	0.150216
941	HaOG200955	y		scaffold_672	47082	48260	-	HarmGR78	HzOG200955	scaffold_1358	61418	63929	-			hzB	0.0340524	0.0774625	0.439598
942	HaOG200956			scaffold_69	455	1159	-	HarmGR50						missing
943	HaOG200957			scaffold_69	3253	3894	-	HarmGR54	HzOG200957	scaffold_1358	71738	72381	-			hz5	0.0351283	0.0368099	0.954317
944	HaOG200958			scaffold_69	20533	22026	-	HarmGR55	HzOG200958	scaffold_1358	73766	76822	-			hz5				XP_004927619.1	chr12	36722
945	HaOG200959			scaffold_69	42045	42539	-	HarmGR57						missing
946	HaOG200960			scaffold_69	43404	44199	-	dual specificity protein kinase pom1-like isoform X4	HzOG200960	scaffold_1102	86753	86914	+			hzB	0.253053	0.609724	0.415029
947	HaOG200961			scaffold_69	58278	59021	-	HarmGR56						missing
948	HaOG200962			scaffold_69	64178	64885	-	HarmGR49						missing
949	HaOG200963			scaffold_69	67149	67913	-	HarmGR52						missing
950	HaOG200964			scaffold_69	69419	70138	-	HarmGR53						missing
951	HaOG200965			scaffold_69	71791	72498	-	HarmGR51	HzOG200965	scaffold_2934	29	739	-			hz6	0.0370972	0.091018	0.407581
952	HaOG200966	y	y	scaffold_69	549712	551991	+	HarmOBP34	HzOG200966	scaffold_2501	18919	20643	-			hz5	0.00016489	0.16489	0.001	NP_001040212.1	chr7	2594339
953	HaOG200967		y	scaffold_69	553832	555327	+	HarmOBP33	HzOG200967	scaffold_2501	15481	16991	-			hz5	0.00645269	0.10555	0.0611337
954	HaOG200968	y	y	scaffold_70	936042	945552	-	JHBP.1	HzOG200968	scaffold_249	201797	210345	+			hz5	0.00169971	0.177408	0.00958082	NP_001036947.1	chr5	10823943
955	HaOG200969		y	scaffold_70	977010	979907	+	HarmOBP13	HzOG200969	scaffold_249	161425	164364	-			hz5	5.4749e-05	0.054749	0.001	XP_004930322.1	chr5	10892950
956	HaOG200970	y	y	scaffold_71	1100731	1102220	-	HarmGR185	HzOG200970	scaffold_708	124667	126136	-			hz5	0.0147585	0.0728978	0.202454
957	HaOG200971	y	y	scaffold_727	2336	9261	+	HarmOR17	HzOG200971	scaffold_1834	29298	42538	-			hzB	0.00493771	0.0732386	0.0674195	NP_001091790.1	chr5	20915085
958	HaOG200972			scaffold_727	17647	22098	+	HarmOR24	HzOG200972	scaffold_1834	22875	25953	-			hz5	0.00627379	0.0471875	0.132955	NP_001166611.1	chr5	20907124
959	HaOG200973			scaffold_74	400785	405590	+	HarmOR3	HzOG200973	scaffold_1173	22400	28420	-			hz5	0.0122367	0.240539	0.050872	NP_001166895.1	chr26	8491113
960	HaOG200974			scaffold_76	311728	312393	-	HarmGR47						missing
961	HaOG200975			scaffold_76	314826	315677	-	HarmGR46	HzOG200975	scaffold_1	167084	167912	+			hz5	0.0404012	0.0979474	0.412478
962	HaOG200976			scaffold_76	318987	319685	-	HarmGR48						missing
963	HaOG200977			scaffold_76	777609	781017	+	HarmOR4	HzOG200977	scaffold_86	262232	265542	+			hz5	0.00592935	0.0697599	0.0849965	NP_001157209.1	chr21	10612119
964	HaOG200978			scaffold_76	911810	915279	-	HarmOR19	HzOG200978	scaffold_86	413859	417415	-			hz5	0.0103661	0.159978	0.0647975	XP_004929671.1	chr21	10671183
965	HaOG200979			scaffold_76	1041442	1047304	+	HarmOR37	HzOG200979	scaffold_984	81147	88607	-			hz5	0.00434141	0.0774419	0.0560601	NP_001166607.1	chr21	10945050
966	HaOG200980			scaffold_77	694631	696907	+	HarmGR27	HzOG200980	scaffold_14	47437	49408	-			hz5	0.0391314	0.181745	0.215309
967	HaOG200981			scaffold_77	697697	698410	+	HarmGR41	HzOG200981	scaffold_14	44296	45009	-			hz5	0.038755	0.131159	0.29548
968	HaOG200982		y	scaffold_771	12267	20195	-	HarmOR20	HzOG200982	scaffold_393	206963	212472	+			hz5	0.00777136	0.327923	0.0236988	NP_001166602.1	chr23	18640439
969	HaOG200983		y	scaffold_8	930857	934445	-	HarmIR21a	HzOG200983	scaffold_41	425663	429203	-			hz5	0.00969606	0.236859	0.040936
970	HaOG200984			scaffold_8	2613969	2616340	-	HarmOR29	HzOG200984	scaffold_1415	64008	66243	-			hz5	0.00343041	0.14715	0.0233123	NP_001166603.1	chr5	7699204
971	HaOG200985			scaffold_8	2617943	2619886	-	HarmOR8	HzOG200985	scaffold_1415	67691	70004	-			hz6	0.0148406	0.0804099	0.184562
972	HaOG200986			scaffold_8	2626352	2626606	+	scaffold_8:2626169-2626624	HzOG200986	scaffold_2018	2102	2296	-			hzB	0.0153676	0.0930342	0.165182
973	HaOG200987			scaffold_8	2627456	2628643	-	HarmOR74	HzOG200987	scaffold_1415	69042	71648	-			hz5
974	HaOG200988			scaffold_8	2637684	2639455	-	HarmOR25	HzOG200988	scaffold_487	125746	127530	+			hz6	0.0179506	0.0999643	0.17957	NP_001116806.1	chr5	7725514
975	HaOG200989			scaffold_8	2644850	2646644	-	HarmOR75	HzOG200989	scaffold_487	119428	121236	+			hz6	0.0175209	0.0343852	0.509547	NP_001091789.1	chr5	7732904
976	HaOG200990			scaffold_8	2650789	2651547	-	HarmOR76	HzOG200990	scaffold_487	111966	112724	+			hz5	0.0141571	0.0954328	0.148346
977	HaOG200991	y	y	scaffold_83	162165	171615	-	HarmGR2	HzOG200991	scaffold_232	254125	260327	+			hz5	0.00212921	0.174889	0.0121746	XP_004932263.1	chr8	8040256
978	HaOG200992			scaffold_88	143172	144964	-	HarmGR87	HzOG200992	scaffold_619	139299	141065	-			hz5	0.0110991	0.193533	0.0573496
979	HaOG200993			scaffold_88	145414	146241	+	HarmGR80	HzOG200993	scaffold_619	142233	143060	+			hz6	0.0233813	0.0354327	0.65988
980	HaOG200994			scaffold_88	147716	148690	-	HarmGR81						missing
981	HaOG200995			scaffold_88	150194	150994	-	HarmGR91	HzOG200995	scaffold_619	148625	149433	-			hz5
982	HaOG200996			scaffold_88	153082	153894	-	HarmGR102	HzOG200996	scaffold_619	151421	152230	-			hz5	0.0356313	0.0888194	0.401166
983	HaOG200997			scaffold_88	154329	156041	-	HarmGR88	HzOG200997	scaffold_619	152664	154404	-			hzB	0.0225148	0.0968541	0.232461
984	HaOG200998			scaffold_88	163773	164546	-	HarmGR93	HzOG200998	scaffold_2653	12714	13487	+			hz5	0.0307567	0.127998	0.240291
985	HaOG200999			scaffold_88	166105	166881	-	HarmGR92	HzOG200999	scaffold_2653	10637	11413	+			hz5	0.0455641	0.0845301	0.539028
986	HaOG201000			scaffold_88	173369	174202	-	HarmGR82	HzOG201000	scaffold_2653	3597	4430	+			hz5	0.0365246	0.0922171	0.396072
987	HaOG201001			scaffold_88	175321	177021	-	HarmGR83	HzOG201001	scaffold_2653	174	3088	+			hz6
988	HaOG201002			scaffold_88	177399	179122	-	HarmGR85	HzOG201002	scaffold_1331	124	1947	-			hz7	0.0323671	0.110747	0.292262
989	HaOG201003			scaffold_88	179618	181308	+	HarmGR86	HzOG201003	scaffold_1331	2459	4185	+			hz5	0.151498	0.508334	0.298029
990	HaOG201004			scaffold_88	181800	182570	+	HarmGR89	HzOG201004	scaffold_1331	4667	5437	+			hz5	0.0320452	0.0808358	0.396423
991	HaOG201005			scaffold_88	184504	186382	+	HarmGR90	HzOG201005	scaffold_1331	7607	8455	+			hz5	0.0373569	0.108258	0.345071
992	HaOG201007			scaffold_88	963139	963912	-	HarmGR99	HzOG201007	scaffold_1183	23746	24519	-			hz7	0.0239027	0.0909106	0.262925
993	HaOG201008			scaffold_88	965753	966514	-	HarmGR94	HzOG201008	scaffold_1183	27343	28102	-			hz5	0.0947922	0.117549	0.806409
994	HaOG201009			scaffold_88	967253	968053	+	HarmGR98	HzOG201009	scaffold_1183	28785	29555	+			hzh	0.0187877	0.0602372	0.311896
995	HaOG201010			scaffold_88	969523	971328	+	HarmGR101	HzOG201010	scaffold_1183	30950	35009	+		1	hz5	0.0229492	0.0537937	0.426615
996	HaOG201011			scaffold_88	979728	980531	-	HarmGR96	HzOG201011	scaffold_1183	39700	40503	-			hz6	0.0299012	0.0933137	0.320438
997	HaOG201012			scaffold_88	983249	983860	-	HarmGR97	HzOG201012	scaffold_1183	42664	43281	-			hz5	0.0118007	0.00589131	2.00307
998	HaOG201013			scaffold_88	986645	987460	-	HarmGR196	HzOG201013	scaffold_1183	45650	46465	-			hz5	0.0188529	0.0725629	0.259814
999	HaOG201014			scaffold_88	988455	990341	-	HarmGR100	HzOG201014	scaffold_1183	47935	49986	-			hzB	0.023307	0.0446935	0.521484
1000	HaOG201015			scaffold_88	991488	992306	-	HarmGR95	HzOG201015	scaffold_1183	51258	52073	-			hz7	0.0189729	0.0304767	0.622537
1001	HaOG201016	y	y	scaffold_89	366252	394176	+	HarmOBP39	HzOG201016	scaffold_522	2756	27176	-			hz5	0.00534909	0.0753263	0.0710123	XP_004931990.1	chr22	5067455
1002	HaOG201017		y	scaffold_898	10092	11350	+	HarmIR8a	HzOG201017	scaffold_229	158451	158573	+			hzB	0.0260747	0.528472	0.0493398
1003	HaOG201018		y	scaffold_9	1543510	1551009	-	HarmOR44	HzOG201018	scaffold_1507	3763	9959	-			hz5	0.00546266	0.185685	0.029419
1004	HaOG201019			scaffold_9	1552511	1557767	-	HarmOR59	HzOG201019	scaffold_1507	11369	18388	-			hz5	0.0055978	0.163884	0.0341571	NP_001166621.1	chr9	13661238
1005	HaOG201020		y	scaffold_9	1723029	1726430	-	HarmOR11	HzOG201020	scaffold_525	44996	47839	+			hz5	0.00406422	0.244685	0.01661
1006	HaOG201021			scaffold_9	1776713	1782602	+	HarmOR45	HzOG201021	scaffold_248	251899	262607	-			hzB	0.00115001	0.224636	0.00511944	NP_001166622.1	chr9	13357072
1007	HaOG201022			scaffold_9	1908966	1910759	-	HarmIR7d1	HzOG201022	scaffold_248	112228	114021	+			hz5	0.00509206	0.102169	0.0498393	XP_004924058.1	chr9	10950426
1008	HaOG201023			scaffold_9	1911077	1912858	-	HarmIR7d2	HzOG201023	scaffold_248	110121	111902	+			hz5	0.0101733	0.142501	0.0713908	XP_004924057.1	chr9	10952623
1009	HaOG201024			scaffold_90	849009	852074	+	HarmOR32	HzOG201024	scaffold_109	23649	28419	-			hz5	0.00698722	0.157959	0.0442345	NP_001103623.1	chr27	3313709
1010	HaOG201025			scaffold_90	853534	856697	+	HarmOR57	HzOG201025	scaffold_109	18406	22088	-			hz5	0.0106201	0.282592	0.0375811
1011	HaOG201026			scaffold_90	857613	860968	+	HarmOR56	HzOG201026	scaffold_109	15886	17338	-			hz7	0.01686	0.277155	0.0608324
1012	HaOG201027			scaffold_93	666927	667718	-	HarmGR110	HzOG201027	scaffold_812	10637	45265	-			hzh	0.0505413	0.157648	0.320597
1013	HaOG201028	y	y	scaffold_12	1510187	1518792	+	CELEG:Q25AR9 Protein DNJ-27, isoform b BMORI:Ha_dnaJ_C10	HzOG201028					fixed		hz5	0.0165703	0.218393	0.0758735	XP_004926581.1	chr12	15188069
1014	HaOG201051			scaffold_158	507884	513463	+	uncharacterized protein LOC101739384	HzOG201051					fixed		hz5	0.153697	0.379133	0.405392
1015	HaOG201052		y	scaffold_179	7192	20913	+	HarmiGlu13	HzOG201052	scaffold_228	134400	148927	-			hz5	6.4951e-05	0.0649507	0.001
1016	HaOG201053	y		scaffold_77	777642	781961	+	uncharacterized protein LOC101746905	HzOG201053	scaffold_1279	46919	47515	-			hz5	0.0280146	0.0407328	0.687764	XP_004927726.1	chr17	3965015
1017	HaOG201101	y	y	scaffold_10	819834	821860	-	HarmGSTD1y	HzOG201101	scaffold_751	45186	47069	-			hz5
1018	HaOG201201	y	y	scaffold_0	11	7497	-	HSAPI:Q13614 Myotubularin-related protein 2 BMORI:myotubularin-related protein 2-like	HzOG201201	scaffold_122	1162	6784	-			hz5	0.00348697	0.0901905	0.0386623	XP_004928766.1	chr15	6451058
1019	HaOG201202			scaffold_0	7496	10100	+	DMELA:Q9VEH4 CG14325; BMORI:uncharacterized protein LOC101736012	HzOG201202	scaffold_122	7409	9998	+			hz5	0.00329879	0.0750809	0.0439366	XP_004928765.1	chr15	6462399
1020	HaOG201203	y	y	scaffold_0	10735	51334	+	DMELA:A8JNK4 Cip4, isoform B BMORI:formin-binding protein 1-like	HzOG201203	scaffold_122	10840	44150	+			hz5	0.00139687	0.0800262	0.0174552	XP_004928558.1	chr15	6471728
1021	HaOG201204			scaffold_0	74832	84321	+	BMORI:nicotinic acetylcholine receptor subunit alpha 8 isoform 2 precursor	HzOG201204	scaffold_122	69909	81100	+			hz5	0.0133254	0.0628917	0.211878
1022	HaOG201205	y	y	scaffold_0	84351	117623	+	BMORI:nose resistant to fluoxetine protein 6-like	HzOG201205	scaffold_122	83283	120985	+			hz5	0.00395725	0.14086	0.0280934	XP_004928764.1	chr15	6579893
1023	HaOG201206	y	y	scaffold_0	190859	200529	+	DMELA:Q9W2W0 CG12641 BMORI:uncharacterized protein LOC101742741	HzOG201206	scaffold_122	178054	183570	+			hzB	0.0312551	0.0590717	0.529104	XP_004928557.1	chr15	6682015
1024	HaOG201207	y	y	scaffold_0	207155	218912	+	DMELA:Q9VBG8 CG6142; BMORI:glucose dehydrogenase [acceptor]-like	HzOG201207	scaffold_122	199246	202795	+			hz5	0.00599576	0.0887108	0.0675877	XP_004928763.1	chr15	6708078
1025	HaOG201208	y	y	scaffold_0	219685	221054	-	HarmRPL51m	HzOG201208	scaffold_122	204078	205322	-			hz5	0.000238524	0.238524	0.001	XP_004928556.1	chr15	6715209
1026	HaOG201209	y	y	scaffold_0	221696	223283	+	BMORI:zinc finger protein 431-like	HzOG201209	scaffold_122	209336	210496	+			hz5	0.00117126	0.0394697	0.0296749	XP_004928762.1	chr15	6731050
1027	HaOG201210	y	y	scaffold_0	226821	228177	-	DMELA:Q9VDS6 Surfeit locus protein 6 homolog BMORI:surfeit locus protein 6 homolog	HzOG201210	scaffold_122	214560	215782	-			hz5	0.000161409	0.161409	0.001	XP_004928555.1	chr15	6722631
1028	HaOG201211	y	y	scaffold_0	232315	234616	+	DMELA:Q9VVG6 Ubiquinone biosynthesis protein COQ4 homolog, mitochondrial BMORI:ubiquinone biosynthesis protein COQ4 homolog, mitochondrial	HzOG201211	scaffold_122	216687	217738	+			hz5	0.00172646	0.13716	0.0125872	NP_001040440.1	chr15	6739770
1029	HaOG201212	y	y	scaffold_0	234672	238211	-	HSAPI:O14744 Protein arginine N-methyltransferase 5 BMORI:protein arginine N-methyltransferase 5-like isoform X2	HzOG201212	scaffold_122	217923	221167	-			hz5	0.00727767	0.112581	0.0646439	XP_004928554.1	chr15	6750879
1030	HaOG201213	y	y	scaffold_0	240147	245636	-	DMELA:Q8MQM5 RH42635p BMORI:high-affinity copper uptake protein 1	HzOG201213	scaffold_122	223762	227878	-			hz5	4.394e-05	0.04394	0.001	NP_001040182.1	chr15	6765953
1031	HaOG201214	y	y	scaffold_0	247882	255098	+	HSAPI:E9PIQ3 Bromodomain-containing protein 2 BMORI:LOW QUALITY PROTEIN: homeotic protein female sterile-like	HzOG201214	scaffold_122	234148	236669	+			hzB	2.0926e-05	0.0209258	0.001
1032	HaOG201215	y	y	scaffold_0	255838	257649	+	BMORI:LOW QUALITY PROTEIN: homeotic protein female sterile-like	HzOG201215	scaffold_122	238434	239976	+			hzd	0.00731098	0.0194725	0.375451
1033	HaOG201216	y	y	scaffold_0	259079	263724	+	BMORI:LOW QUALITY PROTEIN: homeotic protein female sterile-like	HzOG201216	scaffold_122	241408	245984	+			hz5	0.000992661	0.0290456	0.0341759	XP_004928761.1	chr15	6786186
1034	HaOG201217	y	y	scaffold_0	272616	279331	-	polycomb protein Pcl [FBgn0003044]	HzOG201217	scaffold_122	252193	259622	-			hz5	0.00110245	0.023666	0.0465838	XP_004928551.1	chr15	6811169
1035	HaOG201218	y	y	scaffold_0	282177	283390	+	DMELA:Q9W3T9 CG3040; GM01152p BMORI:leucine-rich repeat-containing protein 57-like	HzOG201218	scaffold_122	263129	263842	+			hz5	0.00357126	0.0928955	0.0384439	XP_004928550.1	chr15	6823511
1036	HaOG201219	y	y	scaffold_0	286180	295040	+	BMORI:1-acyl-sn-glycerol-3-phosphate acyltransferase alpha-like	HzOG201219	scaffold_122	274142	283924	+			hz6	5.1985e-05	0.0519848	0.001	XP_004928547.1	chr15	6837201
1037	HaOG201220	y	y	scaffold_0	295984	296665	+	BMORI:1-acyl-sn-glycerol-3-phosphate acyltransferase alpha-like	HzOG201220	scaffold_122	287032	287727	+			hz5	6.0361e-05	0.060361	0.001
1038	HaOG201221	y	y	scaffold_0	297784	304742	-	BMORI:1-acyl-sn-glycerol-3-phosphate acyltransferase alpha-like isoform X2	HzOG201221	scaffold_122	293110	295700	-			hz5	0.000106068	0.106068	0.001	XP_004928548.1	chr15	6873444
1039	HaOG201222		y	scaffold_0	306109	310398	-	BMORI:1-acyl-sn-glycerol-3-phosphate acyltransferase alpha-like isoform X2	HzOG201222	scaffold_122	296573	299147	-			hz5	0.0124286	0.0916441	0.135618	XP_004930230.1	chr5	10366168
1040	HaOG201223	y	y	scaffold_0	310849	319828	-	BMORI:1-acyl-sn-glycerol-3-phosphate acyltransferase alpha-like	HzOG201223	scaffold_122	302427	311089	-			hz5	0.00157026	0.149968	0.0104707	XP_004928546.1	chr15	6878790
1041	HaOG201224		y	scaffold_0	324403	325226	+	serine protease 7 precursor	HzOG201224	scaffold_122	315350	316188	+			hz5	0.0147252	0.16975	0.0867463
1042	HaOG201225	y	y	scaffold_0	351846	402134	-	DMELA:Q9BML7 Metabotropic GABA-B receptor subtype 1 BMORI:gamma-aminobutyric acid type B receptor subunit 1-like	HzOG201225	scaffold_1844	43398	351555	+			hz5	0.235666	0.526181	0.44788	XP_004928760.1	chr15	6961933
1043	HaOG201226	y	y	scaffold_0	461251	464002	+	BMORI:dentin sialophosphoprotein-like	HzOG201226	scaffold_202	285423	286889	-			hz5	0.0188231	0.108699	0.173168	XP_004928545.1	chr15	7114240
1044	HaOG201227	y	y	scaffold_0	464121	489785	-	DMELA:Q9VIQ9 Protein sickie BMORI:protein sickie-like	HzOG201227	scaffold_202	269729	283510	+			hz5	0.00100682	0.076562	0.0131504	XP_004928759.1	chr15	7121236
1045	HaOG201228	y	y	scaffold_0	492519	536835	-	BMORI:protein sickie-like	HzOG201228	scaffold_202	221167	251749	+			hz5	0.00153279	0.106902	0.0143383
1046	HaOG201229		y	scaffold_0	541831	568048	-	BMORI:protein sickie-like	HzOG201229	scaffold_202	171023	202500	+			hz5	7.5088e-05	0.0750878	0.001
1047	HaOG201230			scaffold_0	585865	586619	-	BMORI:uncharacterized protein LOC101741548	HzOG201230	scaffold_202	153291	154011	+			hz5	0.00783811	0.108121	0.0724938
1048	HaOG201231		y	scaffold_0	603721	605470	-	BMORI:mucin-17-like	HzOG201231	scaffold_202	133887	135230	+			hz5	0.00973016	0.10573	0.0920287
1049	HaOG201232	y	y	scaffold_0	642303	643593	+	DMELA:Q9VN27 Putative lipoyltransferase 2, mitochondrial BMORI:putative lipoyltransferase 2, mitochondrial-like	HzOG201232	scaffold_202	95220	96221	-			hz5	0.0019119	0.122491	0.0156085	XP_004928544.1	chr15	7445010
1050	HaOG201233	y	y	scaffold_0	643570	692258	-	DMELA:Q8MS37 RE15579p; SP71, isoform A; SP71, isoform B BMORI:uncharacterized protein LOC101740597 isoform X1	HzOG201233	scaffold_202	71227	94075	+			hz5	8.104e-05	0.081	0.001	XP_004928543.1	chr15	7449785
1051	HaOG201234			scaffold_0	698147	703884	+	HarmOR69	HzOG201234	scaffold_202	26841	32727	-			hz5	0.00117	0.0926798	0.0126241	XP_004928758.1	chr15	7539284
1052	HaOG201235		y	scaffold_0	703068	711157	+	transient receptor potential-gamma protein-like	HzOG201235	scaffold_202	18491	26353	-			hz5	0.0025631	0.0931676	0.0275106
1053	HaOG201236	y	y	scaffold_0	711219	716234	-	DMELA:O76928 Carmine; Clathrin-associated adaptor complex AP-3 medium chain; LD09732p; Mu3 subunit of clathrin-associated protein complex AP-3 BMORI:AP-3 complex subunit mu-1-like	HzOG201236	scaffold_202	14276	17708	+			hz5	0.000168671	0.168671	0.001	XP_004928542.1	chr15	7548850
1054	HaOG201237	y	y	scaffold_0	716745	717868	-	HarmRPS5	HzOG201237	scaffold_202	12586	13242	+			hz5	2.5871e-05	0.0258711	0.001	NP_001037259.1	chr15	7586991
1055	HaOG201238	y	y	scaffold_0	719981	723243	+	DMELA:Q8IQ64 Sucb, isoform B; BMORI:succinyl-CoA ligase [GDP-forming] subunit beta, mitochondrial-like	HzOG201238	scaffold_202	8761	10946	-			hz5	0.00223105	0.126367	0.0176553	XP_004928539.1	chr15	7581358
1056	HaOG201239	y	y	scaffold_0	723997	727929	-	DMELA:Q7K3W2 CG8728; GH09295p; LD05680p BMORI:LOW QUALITY PROTEIN: mitochondrial-processing peptidase subunit alpha-like	HzOG201239	scaffold_202	3277	7909	+			hz6	0.00497563	0.156452	0.0318029	XP_004928540.1	chr15	7570728
1057	HaOG201240	y	y	scaffold_0	728460	730293	+	DMELA:Q9V3T9 NADPH:adrenodoxin oxidoreductase, mitochondrial BMORI:NADPH:adrenodoxin oxidoreductase, mitochondrial-like, partial	HzOG201240	scaffold_202	622	2318	-			hz5	0.0100594	0.181241	0.0555025
1058	HaOG201241	y	y	scaffold_0	730278	732401	+	DMELA:Q8MS69 CG9596; LP06762p BMORI:tRNA (adenine(58)-N(1))-methyltransferase non-catalytic subunit TRM6-like	HzOG201241	scaffold_2746	12264	13854	-			hz5	0.0155206	0.237142	0.0654483	XP_004928755.1	chr15	7630996
1059	HaOG201242	y	y	scaffold_0	734337	739752	-	DMELA:Q7PLI7 Serine/threonine-protein kinase CG17528 BMORI:serine/threonine-protein kinase GA29083-like	HzOG201242	scaffold_2746	4985	10274	+			hz5	3.4745e-05	0.0347451	0.001	XP_004928754.1	chr15	7633952
1060	HaOG201243	y	y	scaffold_0	740622	741248	+	DMELA:O76742 CG5915 protein; CG5915-PA; GH03685p; MIP21169p; Rab-protein 7; Rab7 protein; Small ras-like GTPase; Small ras-like GTPase RAB7 BMORI:Rab7	HzOG201243	scaffold_2746	2565	3188	-			hz5	9.658e-06	0.00965785	0.001	NP_001040368.1	chr15	7651122
1061	HaOG201244	y	y	scaffold_0	744573	770601	+	DMELA:Q5BIK9 RH65810p BMORI:B(0,+)-type amino acid transporter 1-like	HzOG201244	scaffold_566	229	23975	+			hz5	5.5122e-05	0.0551217	0.001	XP_004928535.1	chr15	7657309
1062	HaOG201245	y	y	scaffold_0	770678	775599	-	DMELA:Q9VHI1 Hyrax; Hyrax, isoform A; Hyrax, isoform B; LD47989p BMORI:parafibromin-like	HzOG201245	scaffold_566	26906	30455	-			hz5	0.000802458	0.065157	0.0123158	XP_004928534.1	chr15	7720140
1063	HaOG201246	y	y	scaffold_0	777404	778378	+	BMORI:uncharacterized protein LOC101745813	HzOG201246					fixed		hz6	0.00878134	0.027445	0.319961	XP_004925939.1	chr22	1544347
1064	HaOG201247	y	y	scaffold_0	787167	805851	+	DMELA:O77086 Guanine nucleotide-releasing factor 2 BMORI:LOW QUALITY PROTEIN: guanine nucleotide-releasing factor 2-like	HzOG201247	scaffold_566	46519	60593	+			hzB	0.000898758	0.0666842	0.0134778	XP_004928753.1	chr15	7748517
1065	HaOG201248	y	y	scaffold_0	811563	813895	+	BMORI:zinc metalloproteinase nas-4-like	HzOG201248					fixed		hz5	0.00504071	0.0882065	0.0571467	XP_004928752.1	chr15	7774689
1066	HaOG201249	y		scaffold_0	815750	818378	+	DMELA:Q9V445 CG15255; BMORI:uncharacterized protein LOC101739271	HzOG201249	scaffold_566	73734	76825	+			hz5	0.00521166	0.0650057	0.0801723	XP_004928533.1	chr15	7790263
1067	HaOG201250	y	y	scaffold_0	819619	823105	+	HSAPI:Q6UWE0 E3 ubiquitin-protein ligase LRSAM1 BMORI:E3 ubiquitin-protein ligase LRSAM1-like	HzOG201250	scaffold_566	78354	80468	+			hz5	0.00428345	0.0614006	0.0697623	XP_004928532.1	chr15	7802604
1068	HaOG201251		y	scaffold_0	842174	860993	+	BMORI:uncharacterized protein LOC101742112	HzOG201251					fixed		hzB
1069	HaOG201252	y	y	scaffold_0	893262	946516	+	DMELA:Q7JWM6 CG10936, isoform A; CG10936, isoform B; RE29777p BMORI:flocculation protein FLO11-like	HzOG201252	scaffold_1733	34893	39940	-			hz7	0.00438848	0.0979134	0.04482	XP_004928750.1	chr15	7964732
1070	HaOG201253		y	scaffold_0	1002769	1004808	-	BMORI:uncharacterized protein LOC101735407	HzOG201253	scaffold_766	97465	99628	+			hz5	0.00934079	0.094171	0.0991896
1071	HaOG201254			scaffold_0	1007192	1010787	-	HarmOR68	HzOG201254	scaffold_766	91654	95035	+			hz5	0.0183602	0.159	0.115452
1072	HaOG201255			scaffold_0	1016142	1027940	-	BMORI:uncharacterized protein LOC101742112	HzOG201255	scaffold_2372	6502	7386	-			hz6	0.00165962	3.32e-05	50
1073	HaOG201256			scaffold_0	1027982	1030055	+	BMORI:uncharacterized protein LOC101738986	HzOG201256	scaffold_766	76295	77197	-			hz5	0.0048983	0.0343255	0.142701	XP_004928531.1	chr15	8078822
1074	HaOG201257	y	y	scaffold_0	1030033	1033069	+	DMELA:O76895 Arginase; EG:171D11.4 protein; GH02581p BMORI:arginase	HzOG201257	scaffold_766	73132	75469	-			hz5	0.000118247	0.118247	0.001	NP_001040105.1	chr15	8080326
1075	HaOG201258		y	scaffold_0	1033449	1034421	+	BMORI:uncharacterized protein LOC101738615	HzOG201258	scaffold_766	71374	72582	-			hz5	0.00910762	0.073666	0.123634
1076	HaOG201259	y	y	scaffold_0	1035168	1038959	-	CG6769 [FBgn0030878]	HzOG201259	scaffold_766	63653	70209	+			hz5	0.00126778	0.0971224	0.0130534	NP_001243926.1	chr15	8085716
1077	HaOG201260	y	y	scaffold_0	1040060	1042831	+	HSAPI:Q5T1M5 FK506-binding protein 15 BMORI:	HzOG201260	scaffold_766	59075	62783	-			hz5	0.0140008	0.0704424	0.198755
1078	HaOG201261	y	y	scaffold_0	1043883	1049689	+	DMELA:Q9VL59 Zinc finger CCCH-type with G patch domain-containing protein BMORI:zinc finger CCCH-type with G patch domain-containing protein-like	HzOG201261	scaffold_766	53360	55775	-			hzB	0.00852284	0.164454	0.0518251	XP_004928530.1	chr15	8092270
1079	HaOG201262	y	y	scaffold_0	1049667	1084315	-	DMELA:Q8MT71 LP06731p BMORI:uncharacterized protein LOC101738615	HzOG201262	scaffold_766	22356	50232	+			hz5	0.00342852	0.0838775	0.0408753	XP_004928529.1	chr15	8106001
1080	HaOG201263	y	y	scaffold_0	1093311	1106909	+	DMELA:Q494G8 Fbl6, isoform A; Fbl6, isoform B; Fbl6, isoform C; RE55062p BMORI:uncharacterized protein LOC101745573	HzOG201263	scaffold_766	20680	6354	-			hz5	0.00207833	0.0633893	0.0327868	XP_004928749.1	chr15	8172271
1081	HaOG201264	y	y	scaffold_0	1109446	1113857	-	CELEG:F08G12.1.1 NULL NULL BMORI:rab-like protein 6-like	HzOG201264	scaffold_2414	11844	15823	+			hz5	0.00640377	0.156408	0.0409426	XP_004928528.1	chr15	8191849
1082	HaOG201265	y	y	scaffold_0	1114141	1115285	-	DMELA:Q8IPS9 CG32448 BMORI:small integral membrane protein 8-like	HzOG201265	scaffold_2414	10497	11013	+			hz5	9.1891e-05	0.0918908	0.001	XP_004928527.1	chr15	8198209
1083	HaOG201266	y	y	scaffold_0	1116351	1122097	+	BMORI:host cell factor-like isoform X3	HzOG201266	scaffold_2414	509	8293	-			hzB	0.000149903	0.149903	0.001	XP_004928526.1	chr15	8202080
1084	HaOG201267	y	y	scaffold_0	1123603	1126289	-	BMORI:regulating synaptic membrane exocytosis protein 2-like	HzOG201267	scaffold_302	247764	250575	+			hz5	0.00580912	0.0483625	0.120116
1085	HaOG201268	y	y	scaffold_0	1126880	1142581	-	DMELA:Q95T36 GH26867p BMORI:regulating synaptic membrane exocytosis protein 2-like	HzOG201268	scaffold_302	233302	247224	+			hz5	0.00704872	0.0465662	0.15137	XP_004928748.1	chr15	8214219
1086	HaOG201269		y	scaffold_0	1143157	1143591	-	BMORI:cytochrome c oxidase subunit 6A2, mitochondrial-like	HzOG201269	scaffold_302	231012	231443	+			hz5	0.0157707	0.0413748	0.381168	XP_004928523.1	chr15	8239312
1087	HaOG201270	y	y	scaffold_0	1145945	1149447	+	Serpin2	HzOG201270	scaffold_302	225162	228641	-			hz5	0.00323444	0.0406694	0.0795301	NP_001037021.1	chr15	8247023
1088	HaOG201271	y	y	scaffold_0	1155962	1164302	+	Serpin23	HzOG201271	scaffold_302	208895	217928	-			hz5	0.0146321	0.0687332	0.212882	NP_001139720.1	chr15	8293595
1089	HaOG201272			scaffold_0	1164436	1166779	-	BMORI:glucose dehydrogenase [acceptor]-like	HzOG201272	scaffold_302	206127	208756	+			hz5	0.00738913	0.0735074	0.100522
1090	HaOG201273	y	y	scaffold_0	1168025	1173246	-	DMELA:Q03751 Cysteine string protein BMORI:DnaJ (Hsp40) homolog 7	HzOG201273	scaffold_302	196164	204871	+			hz5	NA	NA	NA	NP_001157384.1	chr15	8319064
1091	HaOG201274	y	y	scaffold_0	1176054	1178345	+	HSAPI:P10768 S-formylglutathione hydrolase BMORI:S-formylglutathione hydrolase-like isoform X2	HzOG201274	scaffold_302	189202	192780	-			hz5	0.00620959	0.088685	0.0700184	XP_004928521.1	chr15	8335600
1092	HaOG201275	y	y	scaffold_0	1178599	1181427	-	HSAPI:Q9H300 Presenilins-associated rhomboid-like protein, mitochondrial BMORI:presenilins-associated rhomboid-like protein, mitochondrial-like	HzOG201275	scaffold_302	186135	188944	+			hz5	2.5704e-05	0.0257039	0.001	XP_004928519.1	chr15	8341224
1093	HaOG201276	y	y	scaffold_0	1182230	1184380	+	BMORI:uncharacterized protein LOC101736300, partial	HzOG201276	scaffold_302	183644	184909	-			hz5	0.00887282	0.0683438	0.129826
1094	HaOG201277	y	y	scaffold_0	1188020	1193955	+	DMELA:Q9VTG0 CG42575; GH23727p; RE08718p BMORI:sodium-dependent phosphate transporter 1-B-like	HzOG201277	scaffold_302	171101	179838	-			hz5	0.000105185	0.105185	0.001	XP_004928518.1	chr15	8349708
1095	HaOG201278	y	y	scaffold_0	1196823	1202410	+	BMORI:lipopolysaccharide-induced tumor necrosis factor-alpha factor-like	HzOG201278	scaffold_302	161820	165736	-			hz5	0.00352986	0.222207	0.0158855	XP_004928517.1	chr15	8358676
1096	HaOG201279	y	y	scaffold_0	1203148	1208080	-	DMELA:A1ZAK1 CG5859; FI09622p BMORI:integrator complex subunit 8-like	HzOG201279	scaffold_302	153869	160752	+			hz5	0.000202671	0.202671	0.001	XP_004928747.1	chr15	8362518
1097	HaOG201280	y		scaffold_0	1209910	1210661	+	BMORI:lipopolysaccharide-induced tumor necrosis factor-alpha factor homolog	HzOG201280	scaffold_302	150907	152083	-			hz5	0.0110291	0.0777262	0.141897	XP_004928746.1	chr15	8380076
1098	HaOG201281	y	y	scaffold_0	1211828	1214625	-	DMELA:Q2PE16 CG13516; FI16615p1 BMORI:lipopolysaccharide-induced tumor necrosis factor-alpha factor homolog isoform X2	HzOG201281	scaffold_302	148017	149750	+			hz5	7.7139e-05	0.077139	0.001	XP_004928516.1	chr15	8383547
1099	HaOG201282		y	scaffold_0	1217478	1254467	+		HzOG201282	scaffold_302	107117	144342	-			hzB	0.00266748	5.33e-05	50
1100	HaOG201283		y	scaffold_0	1255891	1257479	+	BMORI:trypsin inhibitor precursor	HzOG201283					fixed		hz5	0.0151343	0.0123392	1.22652
1101	HaOG201284	y	y	scaffold_0	1260744	1289644	-	DMELA:Q8MLN6 Matrix metalloproteinase 1, isoform D; BMORI:matrix metalloproteinase 1 isoform 1	HzOG201284	scaffold_302	77315	100475	+			hzB	0.00324734	0.0961413	0.0337767	NP_001116500.1	chr15	8432074
1102	HaOG201285			scaffold_0	1302838	1312563	-	DMELA:Q3YNC8 CG4871 BMORI:beta-galactoside alpha-2,6-sialyltransferase 2-like	HzOG201285	scaffold_302	49230	59662	+			hz5	0.00974433	0.161941	0.060172	XP_004928745.1	chr15	8501711
1103	HaOG201286	y	y	scaffold_0	1314540	1317091	-	DMELA:Q9VSB9 Transmembrane protein 43 homolog BMORI:transmembrane protein 43 homolog isoform X1	HzOG201286	scaffold_302	44387	46970	+			hz5	0.00351742	0.20066	0.0175292	XP_004928514.1	chr15	8526491
1104	HaOG201287			scaffold_0	1317895	1320916	+	BMORI:uncharacterized protein LOC101736537	HzOG201287	scaffold_302	40343	43573	-			hz5	0.0161013	0.158078	0.101857	XP_004928512.1	chr15	8530567
1105	HaOG201288	y	y	scaffold_0	1323256	1327191	-	BMORI:retinal homeobox protein Rx3-like	HzOG201288	scaffold_302	34053	37986	+			hzh	9.2616e-05	0.0926157	0.001	XP_004928511.1	chr15	8550561
1106	HaOG201289	y	y	scaffold_0	1333181	1343963	-	BMORI:uncharacterized protein LOC101742510	HzOG201289	scaffold_302	19723	28257	+			hz5	0.0169701	0.0816006	0.207965
1107	HaOG201290	y	y	scaffold_0	1345693	1347895	+	DMELA:Q9VL22 CG4908, isoform A; CG4908, isoform B; RH68195p BMORI:mitochondrial chaperone BCS1-like	HzOG201290	scaffold_302	15632	18067	-			hz5	7.3373e-05	0.0733727	0.001	XP_004928510.1	chr15	8585565
1108	HaOG201291	y	y	scaffold_0	1348216	1354282	-	BMORI:uncharacterized protein LOC101744707	HzOG201291	scaffold_302	9472	12913	+			hz5	0.00879217	0.0346489	0.25375	XP_004928743.1	chr15	8594760
1109	HaOG201292	y	y	scaffold_0	1361808	1365425	-	BMORI:uncharacterized protein LOC101736145	HzOG201292					fixed		hz7	0.00329136	0.0194841	0.168926	XP_004928509.1	chr15	8603237
1110	HaOG201293	y	y	scaffold_0	1366232	1372201	+	DMELA:Q9VC27 Nicastrin BMORI:nicastrin-like	HzOG201293	scaffold_2707	6792	15354	-			hz5	0.00509907	0.120641	0.0422666	XP_004928742.1	chr15	8624339
1111	HaOG201294	y	y	scaffold_0	1375916	1386127	+	DMELA:Q8MT58 CG17337; RE11562p BMORI:cytosolic non-specific dipeptidase-like	HzOG201294	scaffold_2707	10749	3253	-			hz5	0.0241871	0.0810602	0.298384	XP_004928508.1	chr15	8634754
1112	HaOG201295	y	y	scaffold_0	1395162	1399591	+	Serpin6	HzOG201295	scaffold_960	20369	24680	+			hz5	0.00102591	0.222827	0.00460409	NP_001103823.1	chr15	8663320
1113	HaOG201296	y	y	scaffold_0	1409494	1464471	-	DMELA:Q9VCM2 CG4374 BMORI:asparagine-rich zinc finger protein AZF1-like	HzOG201296	scaffold_960	34675	36375	-			hz5	0.000716609	0.0198877	0.0360327	XP_004928741.1	chr15	8681817
1114	HaOG201297	y	y	scaffold_0	1471665	1484340	+	DMELA:Q7KV88 LD34191p; Misshapen, isoform C; Misshapen, isoform D; BMORI:mitogen-activated protein kinase kinase kinase kinase 4-like isoform X1	HzOG201297	scaffold_960	92551	104845	+			hz5	0.0021942	0.0588455	0.0372875	XP_004928504.1	chr15	8761950
1115	HaOG201298	y	y	scaffold_0	1486956	1490986	-	BMORI:uncharacterized protein LOC101736623	HzOG201298	scaffold_1767	37154	32446	+			hz5	0.273128	0.73866	0.369761	XP_004933489.1	chr19	3831613
1116	HaOG201299		y	scaffold_0	1493049	1493444	-	DMELA:Q4QQ01 CG15863; IP05962p BMORI:p53 and DNA damage-regulated protein 1-like	HzOG201299	scaffold_960	106617	107009	-			hz5	0.00655	0.0248416	0.263706	XP_004928502.1	chr15	8778673
1117	HaOG201300	y	y	scaffold_0	1494470	1502193	+		HzOG201300	scaffold_480	1809	4255	+			hz5	5.1948e-05	0.0519477	0.001
1118	HaOG201301	y	y	scaffold_0	1504209	1505921	-	HarmRPL30	HzOG201301	scaffold_480	13925	15181	-			hz5	5.7732e-05	0.0577319	0.001	NP_001037239.1	chr15	8808322
1119	HaOG201302	y	y	scaffold_0	1508506	1510996	-	HSAPI:Q13895 Bystin BMORI:bystin	HzOG201302	scaffold_480	17542	20193	-			hz5	0.00527155	0.124968	0.0421831	NP_001138800.1	chr15	8834698
1120	HaOG201303	y	y	scaffold_0	1512224	1514546	-	BMORI:uncharacterized protein LOC101746909	HzOG201303	scaffold_480	21567	23688	-			hz5	0.00175493	0.0304477	0.0576375	XP_004928501.1	chr15	8825561
1121	HaOG201304	y	y	scaffold_0	1516277	1518677	-	DMELA:Q9VKD2 CG6746; GH07085p BMORI:protein tyrosine phosphatase	HzOG201304	scaffold_480	26489	29066	-			hz5	0.00432061	0.0533297	0.0810168	NP_001040403.1	chr15	8812014
1122	HaOG201305	y	y	scaffold_0	1519859	1552515	-	DMELA:Q7JPB9 GH12235p; Putative potassium channel subunit homolog; Seizure potassium channel; Seizure, isoform A; Seizure, isoform B BMORI:potassium voltage-gated channel subfamily H member 7-like	HzOG201305	scaffold_480	36313	48339	-			hzh	5.4026e-05	0.0540256	0.001	XP_004928739.1	chr15	8850160
1123	HaOG201306	y	y	scaffold_0	1596848	1610849	-	BMORI:uncharacterized protein LOC101743838	HzOG201306	scaffold_480	115543	129178	-			hz5	0.00363081	0.0448591	0.080938	XP_004928737.1	chr15	8969413
1124	HaOG201307	y	y	scaffold_0	1649337	1649810	+	BMORI:uncharacterized protein CG16817-like isoform X3	HzOG201307	scaffold_480	170975	171445	+			hz5	1.3242e-05	0.0132424	0.001	XP_004928497.1	chr15	9051528
1125	HaOG201308	y	y	scaffold_0	1652820	1656141	+	BMORI:decapping and exoribonuclease protein-like	HzOG201308	scaffold_480	176002	178206	+			hz5	0.00235545	0.0191708	0.122866
1126	HaOG201309	y	y	scaffold_0	1656159	1658831	+	BMORI:breast cancer anti-estrogen resistance protein 1-like	HzOG201309	scaffold_480	179348	180448	+			hz5	0.0119515	0.0567046	0.210767
1127	HaOG201310	y	y	scaffold_0	1658872	1664814	-	BMORI:double-stranded RNA-binding zinc finger protein JAZ	HzOG201310	scaffold_480	180639	186034	-			hz7	0.0129872	0.0705274	0.184144	NP_001040195.1	chr15	9056977
1128	HaOG201311	y	y	scaffold_0	1665568	1671484	+	BMORI:golgin subfamily A member 4-like, partial	HzOG201311					fixed		hz6	0.00905294	0.0671615	0.134794	XP_004928495.1	chr15	9076070
1129	HaOG201312	y	y	scaffold_0	1671655	1673814	-	DMELA:Q9VX62 CG8675; CG8675-PA; LD08644p BMORI:uncharacterized protein C9orf85 homolog	HzOG201312					fixed		hz6	0.00928212	0.089236	0.104018	XP_004928493.1	chr15	9084305
1130	HaOG201313		y	scaffold_0	1674310	1674696	+	DMELA:Q8IPK2 AT02387p; CG31913 BMORI:uncharacterized protein LOC101745092	HzOG201313	scaffold_2590	17316	17699	-			hz5	0.00662101	0.072261	0.0916262	XP_004928489.1	chr15	9089394
1131	HaOG201314		y	scaffold_0	1674840	1675666	+	HSAPI:Q969L4 U7 snRNA-associated Sm-like protein LSm10 BMORI:U7 snRNA-associated Sm-like protein LSm10-like isoform X2	HzOG201314	scaffold_2590	16558	17168	-			hz5	0.00608548	0.112476	0.0541048	XP_004928490.1	chr15	9090682
1132	HaOG201315	y	y	scaffold_0	1677534	1690171	-	HSAPI:Q16526 Cryptochrome-1 BMORI:cryptochrome 2	HzOG201315	scaffold_2590	10877	15176	+			hz5	0.00228969	0.060938	0.037574	NP_001182627.1	chr15	9097995
1133	HaOG201316	y	y	scaffold_0	1691195	1694394	+	HarmRPL8	HzOG201316	scaffold_2590	1089	3311	-			hz5	5.7418e-05	0.0574179	0.001	NP_001037141.1	chr15	9127773
1134	HaOG201317	y	y	scaffold_0	1697454	1702940	-	BMORI:intracellular protein transport protein USO1-like	HzOG201317	scaffold_2144	1558	6124	-			hz5	0.0100587	0.113129	0.0889135	XP_004928735.1	chr15	9132402
1135	HaOG201318	y	y	scaffold_0	1704291	1710964	-	BMORI:opsin-1	HzOG201318	scaffold_2144	8786	10745	-			hz5	3.0604e-05	0.0306043	0.001	XP_004928488.1	chr15	9149635
1136	HaOG201319	y	y	scaffold_0	1709588	1711038	+	DMELA:Q9VBI1 Sld5, isoform A; Sld5, isoform C BMORI:DNA replication complex GINS protein SLD5-like	HzOG201319	scaffold_2144	14660	15636	+			hz5	0.00391341	0.131791	0.029694	XP_004928487.1	chr15	9156383
1137	HaOG201320			scaffold_0	1735541	1737367	-	BMORI:uncharacterized protein LOC101742343						missing						XP_004926400.1	chr13	640913
1138	HaOG201321	y	y	scaffold_0	1739122	1740726	-	HSAPI:Q86X83 COMM domain-containing protein 2 BMORI:COMM domain-containing protein 2-like	HzOG201321					fixed		hz5				XP_004928486.1	chr15	9203988
1139	HaOG201322	y	y	scaffold_0	1741904	1760372	+	DMELA:P54362 AP-3 complex subunit delta BMORI:AP-3 complex subunit delta-like	HzOG201322	scaffold_9	935443	947049	-			hz5	0.00223741	0.091545	0.0244406	XP_004928734.1	chr15	9213458
1140	HaOG201323	y	y	scaffold_0	1763005	1769673	-	DMELA:Q95U38 GH10480p; SkpA associated protein, isoform C; SkpA associated protein, isoform D; BMORI:LOW QUALITY PROTEIN: succinyl-CoA ligase [ADP-forming] subunit beta, mitochondrial-like	HzOG201323	scaffold_9	926586	932004	+			hz5	4.4465e-05	0.0444647	0.001	XP_004928485.1	chr15	9239256
1141	HaOG201324	y	y	scaffold_0	1770887	1773349	-	DMELA:Q9VEB4 CG7175; LD08952p BMORI:uncharacterized protein LOC101744231	HzOG201324	scaffold_9	921476	923059	+			hz5	0.00468049	0.119455	0.0391822	XP_004928484.1	chr15	9248506
1142	HaOG201325	y	y	scaffold_0	1773573	1774541	+	DMELA:A1Z6H0 CG1298; SD14923p1 BMORI:uncharacterized protein LOC101744089	HzOG201325	scaffold_9	920024	920987	-			hz5	0.0019803	0.0249077	0.0795053	XP_004928483.1	chr15	9251438
1143	HaOG201326			scaffold_0	1775026	1775433	-	BMORI:pseudouridine-metabolizing bifunctional protein C1861.05-like						missing
1144	HaOG201327	y	y	scaffold_0	1777291	1781377	+	DMELA:B7Z0C1 Sinuous, isoform B BMORI:uncharacterized protein LOC101743364 isoform X1	HzOG201327	scaffold_9	912459	913848	-			hz5	0.00011556	0.11556	0.001	XP_004928479.1	chr15	9265821
1145	HaOG201328	y	y	scaffold_0	1788394	1789856	+	DMELA:O76899 EG:80H7.2 protein; Pickel, isoform A; Pickel, isoform C BMORI:uncharacterized protein LOC101743599 isoform X1	HzOG201328	scaffold_9	907070	908483	-			hz5	0.000103183	0.103183	0.001	XP_004928480.1	chr15	9273169
1146	HaOG201329			scaffold_0	1790854	1800244	-	BMORI:pseudouridine-metabolizing bifunctional protein C1861.05-like	HzOG201329	scaffold_9	903572	905698	+			hzB	0.0155423	0.206046	0.0754313
1147	HaOG201330	y	y	scaffold_0	1856191	1860048	+	BMORI:uncharacterized protein LOC101739768	HzOG201330					fixed		hzB	0.00277975	0.0709495	0.0391792
1148	HaOG201331	y	y	scaffold_0	1860523	1875768	-	DMELA:Q8MYS6 RH71315p BMORI:pseudouridine-metabolizing bifunctional protein C1861.05-like	HzOG201331	scaffold_9	838425	844691	+			hz5	0.0132629	0.0805015	0.164754	XP_004928733.1	chr15	9255749
1149	HaOG201332	y	y	scaffold_0	1867695	1925580	+	HSAPI:H7C4B1 EF-hand domain-containing protein 1 BMORI:EF-hand domain-containing protein 1-like	HzOG201332	scaffold_9	778219	834615	-			hz5	0.00263557	0.136431	0.019318	XP_004928482.1	chr15	9376949
1150	HaOG201333	y	y	scaffold_0	1926941	1932285	-	DMELA:Q9VRL2 Probable Golgi SNAP receptor complex member 2 BMORI:golgi SNAP receptor complex member 2	HzOG201333	scaffold_9	772638	776612	+			hz5	0.00014373	0.14373	0.001	NP_001040413.1	chr15	9418192
1151	HaOG201334	y	y	scaffold_0	1933187	1933936	+	DMELA:Q9NGC6 M6-C isoform; Proteolipid protein M6-1 BMORI:neuronal membrane glycoprotein M6-b-like	HzOG201334	scaffold_9	770988	771734	-			hz5	4.0168e-05	0.0401681	0.001	XP_004928477.1	chr15	9427096
1152	HaOG201335	y	y	scaffold_0	1946365	1971945	+	BMORI:multiple C2 and transmembrane domain-containing protein 1-like	HzOG201335	scaffold_9	736847	762058	-			hz5	0.00702484	0.106334	0.0660639
1153	HaOG201336	y	y	scaffold_0	1972173	1981332	-	BMORI:multiple C2 and transmembrane domain-containing protein 1-like	HzOG201336	scaffold_9	725504	735777	+			hz5	0.00557677	0.129067	0.0432082	XP_004928475.1	chr15	9469311
1154	HaOG201337	y	y	scaffold_0	1983389	1991579	+	RE1-silencing transcription factor-like	HzOG201337	scaffold_9	712696	721432	-			hz5	0.00935268	0.109419	0.0854757	XP_004928474.1	chr15	9487830
1155	HaOG201338			scaffold_0	2005241	2010388	+	BMORI:craniofacial development protein 2-like	HzOG201338	scaffold_214	294674	39790	+			hzB	0.0224522	0.0413493	0.542989
1156	HaOG201339	y	y	scaffold_0	2015273	2022377	+	DMELA:A1Z8L8 CG7777, isoform A BMORI:aquaporin	HzOG201339	scaffold_9	686957	694225	-			hz5	0.00183079	0.215933	0.0084785	NP_001153661.1	chr15	9542318
1157	HaOG201340	y	y	scaffold_0	2026208	2032814	-	DMELA:Q9XZ08 Exostosin-3 BMORI:exostosin-3-like	HzOG201340	scaffold_9	676317	681994	+			hzB	0.000484325	0.109405	0.00442689	XP_004928731.1	chr15	9555750
1158	HaOG201341		y	scaffold_0	2037478	2041583	-	BMORI:zinc finger protein 569-like	HzOG201341	scaffold_9	668037	671967	+			hz5	0.0230253	0.0542405	0.424503	XP_004928473.1	chr15	9572988
1159	HaOG201342	y	y	scaffold_0	2042371	2053415	+	BMORI:uncharacterized protein LOC101742841	HzOG201342	scaffold_9	655372	666561	-			hz5	0.0024155	0.0582032	0.0415012	XP_004928730.1	chr15	9585062
1160	HaOG201343	y	y	scaffold_0	2058194	2060039	-	HSAPI:F8WC68 Protein Dom3Z BMORI:decapping and exoribonuclease protein-like	HzOG201343	scaffold_9	648523	650198	+			hz5	0.0101567	0.0706347	0.143792	XP_004928729.1	chr15	9608096
1161	HaOG201344	y	y	scaffold_0	2060422	2066526	+	BMORI:uncharacterized protein LOC101742164	HzOG201344	scaffold_9	644391	647913	-			hz5	0.000107256	0.107256	0.001	XP_004928471.1	chr15	9619637
1162	HaOG201345	y	y	scaffold_0	2069283	2073496	+	BMORI:uncharacterized protein LOC101742024	HzOG201345	scaffold_9	638945	640840	-			hz5	0.0155568	0.0136173	1.14243	XP_004928470.1	chr15	9637231
1163	HaOG201346	y	y	scaffold_0	2074006	2078699	-	BMORI:uncharacterized protein LOC101741874	HzOG201346	scaffold_9	634055	637861	+			hz5	0.00730141	0.0853594	0.0855372	XP_004928469.1	chr15	9644588
1164	HaOG201347	y	y	scaffold_0	2081866	2086067	-	HSAPI:Q5T4D3 Transmembrane and TPR repeat-containing protein 4 BMORI:transmembrane and TPR repeat-containing protein 4-like isoform X1	HzOG201347	scaffold_9	617885	621886	+			hz5	0.0117705	0.0507877	0.231759	XP_004928467.1	chr15	9655354
1165	HaOG201348	y	y	scaffold_0	2087220	2091728	-	HSAPI:B4DJL6 cDNA FLJ55475; von Willebrand factor A domain-containing protein 9 BMORI:von Willebrand factor A domain-containing protein 9-like	HzOG201348	scaffold_9	613014	616236	+			hz5	0.000904147	0.140093	0.00645389	XP_004928466.1	chr15	9665906
1166	HaOG201349			scaffold_0	2093933	2095722	+	BMORI:uncharacterized protein LOC101741253	HzOG201349	scaffold_9	611105	612062	-			hz5	0.00943326	0.0509949	0.184984	XP_004928465.1	chr15	9672337
1167	HaOG201350		y	scaffold_0	2095701	2097663	-	BMORI:uncharacterized protein LOC101741920	HzOG201350	scaffold_9	609901	610143	+			hz5	0.023509	0.0451741	0.520409
1168	HaOG201351	y	y	scaffold_0	2130033	2145507	+	BMORI:corticotropin-releasing factor-like diuretic hormone isoform DH45 precursor	HzOG201351	scaffold_9	555680	563837	-			hz5	0.00857716	0.0589183	0.145577	NP_001124368.1	chr15	9727225
1169	HaOG201352			scaffold_0	2149157	2154466	+	BMORI:IQ domain-containing protein G-like	HzOG201352	scaffold_9	543835	548563	-			hz5	0.0109907	0.0662171	0.165981	XP_004928727.1	chr15	9746753
1170	HaOG201353	y	y	scaffold_0	2154535	2189623	+	BMORI:uncharacterized protein LOC101741113	HzOG201353	scaffold_9	506669	535922	-			hz5	0.00013697	0.13697	0.001	XP_004928464.1	chr15	9762489
1171	HaOG201354	y	y	scaffold_0	2222226	2225080	+	HSAPI:Q96L58 Beta-1,3-galactosyltransferase 6 BMORI:beta-1,3-galactosyltransferase 6-like isoform X2	HzOG201354	scaffold_9	472439	474198	-			hz5	0.00119662	0.0829568	0.0144246	XP_004928461.1	chr15	9874163
1172	HaOG201355	y	y	scaffold_0	2225286	2230133	-	DMELA:Q9VSE8 CG7979; LD39959p BMORI:UDP-glucuronic acid decarboxylase 1-like	HzOG201355	scaffold_9	466910	471862	+			hz5	0.000949331	0.117034	0.00811161	XP_004928459.1	chr15	9880164
1173	HaOG201356	y	y	scaffold_0	2234079	2235657	-	BMORI:glycerophosphoryl diester phosphodiesterase precursor	HzOG201356	scaffold_9	461253	462404	+			hz5	0.0108934	0.103434	0.105318	NP_001036983.1	chr15	9903545
1174	HaOG201357	y		scaffold_0	2249882	2251565	-	BMORI:probable glycerophosphoryl diester phosphodiesterase 3-like isoform X2	HzOG201357	scaffold_9	455284	456420	+			hz5	0.013554	0.132199	0.102527	XP_004928458.1	chr15	9909844
1175	HaOG201358		y	scaffold_0	2273013	2292230	-	DMELA:P39768 Pair-rule protein odd-paired BMORI:pair-rule protein odd-paired-like	HzOG201358	scaffold_9	412979	427894	+			hz6	0.0018821	0.176425	0.010668	XP_004924712.1	chr15	10471699
1176	HaOG201359	y	y	scaffold_0	2359840	2368070	-	HSAPI:O15523 ATP-dependent RNA helicase DDX3Y BMORI:ATP-dependent RNA helicase DDX3X isoform X1	HzOG201359	scaffold_9	353391	361647	+			hz5	0.000591654	0.0169507	0.0349043	XP_004924684.1	chr15	10549694
1177	HaOG201360	y	y	scaffold_0	2369379	2371358	+	BMORI:uncharacterized protein LOC101736929	HzOG201360	scaffold_9	350111	350338	-			hz5	0.0189319	0.0639739	0.295932
1178	HaOG201361	y	y	scaffold_0	2373502	2376618	-	BMORI:uncharacterized protein LOC101747025	HzOG201361	scaffold_9	346643	348785	+			hz5	0.00345091	0.131427	0.0262572	XP_004924683.1	chr15	10592670
1179	HaOG201362			scaffold_0	2378508	2380647	-	BMORI:uncharacterized protein LOC101747025	HzOG201362	scaffold_9	341872	343860	+			hz5	0.0319376	0.159568	0.20015
1180	HaOG201363	y		scaffold_0	2382714	2387233	+	BMORI:leucine--tRNA ligase, cytoplasmic-like	HzOG201363	scaffold_9	334931	338969	-			hz5	0.00279425	0.22902	0.0122009
1181	HaOG201364	y	y	scaffold_0	2388425	2407748	-	DMELA:E1JGS7 Jitterbug, isoform I BMORI:filamin-C-like	HzOG201364	scaffold_9	313749	333546	+			hz5	0.00108764	0.182515	0.00595917	XP_004924709.1	chr15	10649946
1182	HaOG201365	y	y	scaffold_0	2408452	2409639	-	BMORI:uncharacterized protein LOC101739747	HzOG201365	scaffold_1445	45126	46106	-			hzB	0.120257	0.360682	0.333415
1183	HaOG201366	y	y	scaffold_0	2429502	2445026	-	BMORI:filamin-C-like	HzOG201366	scaffold_9	279468	294864	+			hz5	0.00321914	0.127087	0.0253302
1184	HaOG201367	y	y	scaffold_0	2489398	2555483	-	cyclic nucleotide-gated cation channel-like	HzOG201367	scaffold_9	181110	230660	+			hz5	3.5653e-05	0.0356532	0.001
1185	HaOG201368	y	y	scaffold_0	2572357	2579093	-	DMELA:Q9VRJ0 Flap endonuclease GEN BMORI:flap endonuclease GEN-like	HzOG201368	scaffold_9	157502	164069	+			hz5	0.015664	0.187107	0.0837164	XP_004924708.1	chr15	10927475
1186	HaOG201369	y	y	scaffold_0	2580515	2588478	+	DMELA:Q8I0S9 CG2118, isoform B; RE65842p BMORI:methylcrotonoyl-CoA carboxylase subunit alpha, mitochondrial-like	HzOG201369	scaffold_9	149521	155464	-			hz5	0.00503416	0.282715	0.0178065	XP_004924681.1	chr15	10936685
1187	HaOG201370	y	y	scaffold_0	2597908	2635974	+	DMELA:Q7JR89 CG34360, isoform E; Glucose transporter GLUT4 enhancer factor isoform c; RH63124p BMORI:zinc finger protein 704-like	HzOG201370	scaffold_9	102187	139393	-			hz5	0.000968842	0.064499	0.015021	XP_004924707.1	chr15	10959563
1188	HaOG201371	y	y	scaffold_0	2645380	2650410	+	HSAPI:Q9NRX5 Serine incorporator 1 BMORI:membrane protein TMS1 precursor	HzOG201371	scaffold_9	87730	94395	-			hz5	0.00213957	0.133951	0.0159728	NP_001037624.1	chr15	11017119
1189	HaOG201372	y	y	scaffold_0	2652518	2654060	+	DMELA:Q8T045 O-glucosyltransferase rumi BMORI:O-glucosyltransferase rumi homolog	HzOG201372	scaffold_9	82716	84305	-			hz5	0.00985771	0.189193	0.0521041	XP_004924680.1	chr15	11040784
1190	HaOG201373	y	y	scaffold_0	2654506	2664198	-	CELEG:C34F6.8.1 NULL NULL BMORI:NADPH-specific isocitrate dehydrogenase	HzOG201373	scaffold_9	72883	81400	+			hz5	0.00205515	0.0730211	0.0281446	NP_001093090.1	chr15	11047098
1191	HaOG201374	y	y	scaffold_0	2662720	2675854	+	HSAPI:Q13423 NAD(P) transhydrogenase, mitochondrial BMORI:NAD(P) transhydrogenase, mitochondrial-like isoform X2	HzOG201374	scaffold_9	62363	72280	-			hz5	0.000464607	0.160788	0.00288955	XP_004924678.1	chr15	11061365
1192	HaOG201375	y	y	scaffold_0	2678645	2685052	+	DMELA:Q7KS16 CG6643, isoform B; FI18109p1 BMORI:extended synaptotagmin-2-A-like	HzOG201375	scaffold_9	53422	58371	-			hz5	0.00771169	0.116963	0.0659326
1193	HaOG201376	y	y	scaffold_0	2686246	2692233	+	BMORI:extended synaptotagmin-2-A-like	HzOG201376	scaffold_9	45770	50808	-			hz5	0.000136231	0.136231	0.001	XP_004924706.1	chr15	11087151
1194	HaOG201377	y	y	scaffold_0	2692629	2693818	-	DMELA:Q9V3L6 Nuclear cap-binding protein subunit 2 BMORI:nuclear cap-binding protein subunit 2	HzOG201377	scaffold_9	43872	44795	+			hz5	3.9769e-05	0.039769	0.001	NP_001037598.1	chr15	11107299
1195	HaOG201378		y	scaffold_0	2693915	2696145	+	BMORI:uncharacterized protein LOC101746139 isoform X2	HzOG201378	scaffold_9	42018	43343	-			hz5	0.00630875	0.068496	0.0921038	XP_004924675.1	chr15	11115009
1196	HaOG201379	y	y	scaffold_0	2698854	2702053	+	BMORI:ras-like GTP-binding protein RhoL-like	HzOG201379	scaffold_9	34205	37572	-			hzd	0.00325362	0.0608494	0.0534701	XP_004924677.1	chr15	11123607
1197	HaOG201380	y	y	scaffold_0	2704043	2713641	-	HSAPI:Q96CW5 Gamma-tubulin complex component 3 BMORI:gamma-tubulin complex component 3 homolog	HzOG201380	scaffold_9	21412	32204	+			hzB	0.000153565	0.153565	0.001	XP_004924705.1	chr15	11132456
1198	HaOG201381	y	y	scaffold_0	2714442	2716122	+	DMELA:Q8SX75 LD27084p BMORI:DTW domain-containing protein 1-like	HzOG201381	scaffold_9	18615	19641	-			hz5	0.00817334	0.0476387	0.171569	XP_004924672.1	chr15	11153729
1199	HaOG201382	y	y	scaffold_0	2716472	2719903	-	HSAPI:Q9BZK7 F-box-like/WD repeat-containing protein TBL1XR1 BMORI:F-box-like/WD repeat-containing protein TBL1XR1-like	HzOG201382	scaffold_9	15029	17721	+			hz5	8.5956e-05	0.0859561	0.001	XP_004924673.1	chr15	11155869
1200	HaOG201383	y	y	scaffold_0	2719884	2749394	+	DMELA:P55824 Probable ubiquitin carboxyl-terminal hydrolase FAF BMORI:probable ubiquitin carboxyl-terminal hydrolase FAF-like	HzOG201383	scaffold_9	7089	13236	-			hz5	0.366526	0.848938	0.431747	XP_004924704.1	chr15	11165382
1201	HaOG201384	y	y	scaffold_0	2749522	2751571	+	DMELA:A1Z8D2 CG18003, isoform A; CG18003, isoform C; GH14288p2 BMORI:hydroxyacid oxidase 1-like	HzOG201384	scaffold_585	11277	13369	+			hz5	0.00250323	0.125764	0.0199042	XP_004924671.1	chr15	11196132
1202	HaOG201385			scaffold_0	2751643	2754974	-	BMORI:uncharacterized protein LOC101745421	HzOG201385	scaffold_585	13569	17596	-			hz5	0.0256312	0.110748	0.231437	XP_004924670.1	chr15	11205923
1203	HaOG201386	y	y	scaffold_0	2755215	2763776	+	DMELA:Q9VHJ7 CG11964; LD41978p BMORI:beta-catenin-like protein 1-like	HzOG201386	scaffold_585	18538	22630	+			hz5	0.000808951	0.178753	0.00452551	XP_004924669.1	chr15	11214262
1204	HaOG201387	y	y	scaffold_0	2770521	2781288	-	HSAPI:P48506 Glutamate--cysteine ligase catalytic subunit BMORI:glutamate--cysteine ligase catalytic subunit-like	HzOG201387	scaffold_585	25276	46022	-			hzh	0.00104556	0.0517917	0.0201879	XP_004924668.1	chr15	11226038
1205	HaOG201388	y	y	scaffold_0	2782316	2797220	+	DMELA:Q9W0P8 Mediator of RNA polymerase II transcription subunit 14 BMORI:LOW QUALITY PROTEIN: mediator of RNA polymerase II transcription subunit 14-like	HzOG201388	scaffold_585	47058	62282	+			hzd	0.000178404	0.178404	0.001	XP_004924667.1	chr15	11241420
1206	HaOG201389	y	y	scaffold_0	2798388	2805742	+	BMORI:uncharacterized protein LOC101744832	HzOG201389	scaffold_585	63453	68304	+			hz5	0.00461656	0.0431043	0.107102	XP_004924666.1	chr15	11262770
1207	HaOG201390	y	y	scaffold_0	2804320	2832637	-	DMELA:A8JNN0 Pebble, isoform E BMORI:protein ECT2-like	HzOG201390	scaffold_585	69640	94191	-			hzB	3.3046e-05	0.0330461	0.001	XP_004924703.1	chr15	11270758
1208	HaOG201391	y	y	scaffold_0	2833110	2835889	+	DMELA:Q8MRA2 RE73673p BMORI:pantothenate kinase 4-like	HzOG201391	scaffold_585	95370	97878	+			hz5	3.3103e-05	0.0331031	0.001
1209	HaOG201392	y	y	scaffold_0	2836748	2841418	-	DMELA:Q961C9 Transport and Golgi organization protein 11 BMORI:N-acetyl-glucosamine-6-phosphate isomerase	HzOG201392	scaffold_585	98922	100761	-			hz5	0.00192119	0.0905662	0.0212131
1210	HaOG201393	y	y	scaffold_0	2842124	2855438	+	DMELA:Q09332 UDP-glucose:glycoprotein glucosyltransferase BMORI:UDP-glucose:glycoprotein glucosyltransferase-like	HzOG201393	scaffold_585	103143	119478	+			hz5	0.00195276	0.154891	0.0126073	XP_004924702.1	chr15	11288473
1211	HaOG201394		y	scaffold_0	2857749	2875829	-	protein Wnt-11b-like	HzOG201394	scaffold_585	121846	131133	-			hzd	7.5746e-05	0.0757455	0.001	XP_004924665.1	chr15	11311020
1212	HaOG201395	y	y	scaffold_0	2877733	2886252	-	DMELA:P49847 Transcription initiation factor TFIID subunit 6 BMORI:LOW QUALITY PROTEIN: transcription initiation factor TFIID subunit 6-like	HzOG201395	scaffold_585	146596	155294	-			hzB	6.9762e-05	0.0697617	0.001	XP_004924664.1	chr15	11344312
1213	HaOG201396	y	y	scaffold_0	2886923	2899555	+	DMELA:Q8SWV7 LD43045p BMORI:E3 SUMO-protein ligase RanBP2-like	HzOG201396	scaffold_585	157948	169301	+			hz5	0.00378506	0.0474821	0.0797154	XP_004924663.1	chr15	11357615
1214	HaOG201397			scaffold_0	2899760	2902208	+	BMORI:uncharacterized protein LOC101744258	HzOG201397	scaffold_1204	75417	77130	+			hz5	0.00416597	0.0414997	0.100386
1215	HaOG201398		y	scaffold_0	2902150	2904245	-	CG11723 [FBgn0031391]	HzOG201398	scaffold_2951	77427	2928	-			hz5	0.0039618	0.0456688	0.0867506
1216	HaOG201399	y		scaffold_0	2904780	2911876	+	BMORI:uncharacterized protein LOC101744258	HzOG201399	scaffold_2951	3591	444	+			hz5	0.0058407	0.042906	0.136128	XP_004924662.1	chr15	11377085
1217	HaOG201400	y	y	scaffold_0	2912682	2916399	+	methionine-R-sulfoxide reductase B1-like isoform X2	HzOG201400	scaffold_1975	2674	6277	+			hz5	1.2192e-05	0.0121918	0.001	XP_004924661.1	chr15	11397686
1218	HaOG201401	y	y	scaffold_0	2920218	2925619	-	HSAPI:O75914 Serine/threonine-protein kinase PAK 3 BMORI:serine/threonine-protein kinase PAK 1-like isoform X2	HzOG201401	scaffold_1975	11280	17074	-			hz5	4.8095e-05	0.0480954	0.001	XP_004924658.1	chr15	11408128
1219	HaOG201402	y	y	scaffold_0	2926855	2937767	+	DMELA:Q9VGE4 CG3532; FI04457p BMORI:GRIP and coiled-coil domain-containing protein 2-like	HzOG201402	scaffold_1975	18328	27799	+			hz5	0.0063815	0.0915819	0.0696807	XP_004924701.1	chr15	11423029
1220	HaOG201403	y	y	scaffold_0	2939971	2948132	+	elongation factor 1-alpha 2-like	HzOG201403	scaffold_1975	31728	36808	+			hz5	4.0361e-05	0.0403607	0.001	XP_004924657.1	chr15	11446086
1221	HaOG201404	y	y	scaffold_0	2950204	2953846	+	DMELA:Q9VAW3 GH12731p; Glutamine:fructose-6-phosphate aminotransferase 2; BMORI:glutamine--fructose-6-phosphate aminotransferase [isomerizing] 1-like	HzOG201404					fixed		hzB	0.00174994	0.00994304	0.175996	XP_004924656.1	chr15	11453437
1222	HaOG201405	y	y	scaffold_0	2964777	2967062	+	DMELA:O97468 TAR-binding protein BMORI:TAR DNA-binding protein 43-like	HzOG201405	scaffold_1411	71529	72890	-			hz5	0.00099018	0.0494083	0.0200408	XP_004924655.1	chr15	11481261
1223	HaOG201406		y	scaffold_0	2973449	2977092	-	BMORI:E3 ubiquitin-protein ligase RNF168-like	HzOG201406	scaffold_1411	60464	64014	+			hz5	2.7468e-05	0.0274676	0.001	XP_004924700.1	chr15	11488192
1224	HaOG201407	y	y	scaffold_0	2977790	2997279	+	DMELA:P51592 E3 ubiquitin-protein ligase hyd BMORI:E3 ubiquitin-protein ligase hyd-like	HzOG201407	scaffold_1411	38440	59092	-			hzB	0.000163861	0.106813	0.0015341	XP_004924699.1	chr15	11500108
1225	HaOG201408	y	y	scaffold_0	2998404	3000432	-	DMELA:P82149 Lethal(2)neighbour of tid protein 2 BMORI:progestin and adipoQ receptor family member 3-like	HzOG201408	scaffold_1411	35284	36768	+			hz5	0.00371247	0.0576587	0.0643871
1226	HaOG201409			scaffold_0	3001862	3003834	+	BMORI:protein takeout-like isoform X2	HzOG201409					fixed		hz7	0.0222391	0.156998	0.141653
1227	HaOG201410		y	scaffold_0	3005029	3007014	-	BMORI:circadian clock-controlled protein-like	HzOG201410	scaffold_1411	19465	21273	+			hz5	0.00831847	0.0655151	0.12697
1228	HaOG201411		y	scaffold_0	3008790	3012039	-	BMORI:circadian clock-controlled protein-like	HzOG201411	scaffold_1411	14236	17218	+			hz5	0.00879212	0.0325948	0.26974
1229	HaOG201412		y	scaffold_0	3014362	3018105	-	BMORI:uncharacterized protein LOC101744689 isoform X1	HzOG201412	scaffold_1411	7205	10210	+			hz5	0.0248503	0.0856906	0.290001
1230	HaOG201413	y	y	scaffold_0	3020208	3023273	+	DMELA:Q7KTA2 CG33306; CG33306 protein BMORI:uncharacterized protein LOC101740352	HzOG201413	scaffold_1411	519	4418	-			hz5	0.00805292	0.0807492	0.0997275
1231	HaOG201414	y	y	scaffold_0	3023955	3026231	+	DMELA:P25008 Cyclin-C BMORI:cyclin-C-like	HzOG201414	scaffold_239	290425	291523	-			hz5	8.6832e-05	0.0868318	0.001	XP_004924698.1	chr15	11541675
1232	HaOG201415		y	scaffold_0	3027542	3028224	+	BMORI:uncharacterized protein LOC101741564 isoform X1	HzOG201415	scaffold_239	287549	288172	-			hz5	3.7686e-05	0.0376856	0.001	XP_004924644.1	chr15	11549524
1233	HaOG201416	y	y	scaffold_0	3029851	3032493	-	DMELA:Q8SZC1 RE07395p BMORI:serine/arginine repetitive matrix protein 5-like	HzOG201416	scaffold_239	283143	285779	+			hz5	0.00334997	0.0825905	0.0405612	XP_004924646.1	chr15	11552490
1234	HaOG201417	y	y	scaffold_0	3032598	3033614	-	HSAPI:C9J2U4 Chromosome 3 open reading frame 31, isoform CRA_f; Mitochondrial translocator assembly and maintenance protein 41 homolog BMORI:mitochondrial translocator assembly and maintenance protein 41 homolog	HzOG201417	scaffold_239	282022	283035	+			hz5	0.00142313	0.0384493	0.037013	XP_004924645.1	chr15	11560636
1235	HaOG201418	y	y	scaffold_0	3034155	3036301	+	COP9 signalosome complex subunit 6 [FBgn0028837]	HzOG201418	scaffold_239	279461	281493	-			hz5	0.000119113	0.119113	0.001	NP_001040313.1	chr15	11562723
1236	HaOG201419	y	y	scaffold_0	3037857	3052934	-	BMORI:uncharacterized protein LOC101742248	HzOG201419	scaffold_239	265587	276930	+			hz5	0.00239295	0.134699	0.0177652	XP_004924648.1	chr15	11568315
1237	HaOG201420	y	y	scaffold_0	3053698	3054354	+	DMELA:Q9VGU6 Adenylate kinase isozyme 3; Adenylate kinase-3, isoform A; Adenylate kinase-3, isoform B; LP23885p BMORI:GTP:AMP phosphotransferase AK3, mitochondrial-like	HzOG201420	scaffold_239	264137	264790	-			hz5	0.000108872	0.108872	0.001	XP_004924647.1	chr15	11585324
1238	HaOG201421	y	y	scaffold_0	3070768	3074725	+	BMORI:uncharacterized protein LOC101742386	HzOG201421	scaffold_239	249117	251416	-			hz5	0.00552653	0.14842	0.0372357	XP_004924649.1	chr15	11598928
1239	HaOG201422		y	scaffold_0	3075163	3078226	+	BMORI:uncharacterized protein LOC101742533	HzOG201422	scaffold_239	246396	248106	-			hz5	0.00997826	0.142077	0.0702314	XP_004924650.1	chr15	11603475
1240	HaOG201423		y	scaffold_0	3080218	3082278	+	BMORI:uncharacterized protein LOC101742677	HzOG201423	scaffold_239	241122	243065	-			hz5	0.00914191	0.143848	0.0635527
1241	HaOG201424	y	y	scaffold_0	3082910	3088338	+	DMELA:Q8IGE3 RH42907p BMORI:uncharacterized protein LOC101742677	HzOG201424	scaffold_239	235007	240494	-			hz5	0.0103341	0.0922052	0.112077	XP_004924651.1	chr15	11609233
1242	HaOG201425	y	y	scaffold_0	3088795	3089034	+	TFIIH basal transcription factor complex helicase XPD subunit-like	HzOG201425	scaffold_239	234475	234696	-			hz5	0.0301	0.0377936	0.797315
1243	HaOG201426	y	y	scaffold_0	3091333	3092049	+	BMORI:ommochrome-binding protein-like	HzOG201426	scaffold_239	231488	232201	-			hz5	7.3243e-05	0.0732425	0.001	XP_004924652.1	chr15	11618659
1244	HaOG201427	y	y	scaffold_0	3093689	3101738	-	BMORI:MFS-type transporter SLC18B1-like	HzOG201427	scaffold_239	219542	229805	+			hz5	0.00166155	0.166659	0.00996974	XP_004924653.1	chr15	11620461
1245	HaOG201428	y	y	scaffold_0	3103067	3111783	-	HSAPI:B4DQ14 Eukaryotic translation initiation factor 2A; cDNA FLJ58035, highly similar to Homo sapiens eukaryotic translation initiation factor (eIF) 2A (eIF2A), mRNA BMORI:eukaryotic translation initiation factor 2A-like	HzOG201428	scaffold_239	208571	217205	+			hz6	0.00317999	0.141586	0.0224598	XP_004924654.1	chr15	11635622
1246	HaOG201429	y	y	scaffold_0	3111952	3113622	+	DMELA:Q8SY94 CG14881, isoform B; RH16768p BMORI:hydroxyacyl-thioester dehydratase type 2, mitochondrial-like	HzOG201429	scaffold_239	206121	207983	-			hz5	0.00712184	0.0337472	0.211035	XP_004924697.1	chr15	11653938
1247	HaOG201430		y	scaffold_0	3116513	3118865	+	DMELA:P11450 Follicle cell protein 3C-1 BMORI:follicle cell protein 3C-1-like	HzOG201430	scaffold_239	200992	203249	-			hz5	0.00555699	0.179466	0.030964	XP_004924640.1	chr15	11659871
1248	HaOG201431	y	y	scaffold_0	3151750	3154279	+	ttk [FBgn0003870]	HzOG201431	scaffold_239	162691	165220	-			hz5	1.1849e-05	0.0118487	0.001	XP_004924638.1	chr15	11715945
1249	HaOG201432	y	y	scaffold_0	3159734	3160351	+	BMORI:protein tramtrack, alpha isoform-like isoform X2	HzOG201432	scaffold_239	156599	157213	-			hz5	0.00224125	0.0247991	0.0903763
1250	HaOG201433			scaffold_0	3163673	3164750	+	BMORI:zinc finger protein 484-like isoform X2	HzOG201433	scaffold_239	152205	153279	-			hz5	0.00507816	0.0479133	0.105986
1251	HaOG201434			scaffold_0	3165884	3166551	+	BMORI:mucin-5AC-like isoform X5	HzOG201434	scaffold_239	150412	151064	-			hz5	0.0410799	0.000821599	50
1252	HaOG201435		y	scaffold_0	3167346	3168641	+	DMELA:NULL : NULL BMORI:UPF0544 protein C5orf45 homolog	HzOG201435	scaffold_239	148476	149352	-			hz5	0.0227058	0.0478181	0.474838	XP_004924696.1	chr15	11741688
1253	HaOG201436	y	y	scaffold_0	3169597	3241696	-	DMELA:Q9VEX0 Extracellular sulfatase SULF-1 homolog BMORI:extracellular sulfatase SULF-1 homolog	HzOG201436	scaffold_239	104358	146755	+			hz5	0.00153261	0.135836	0.0112828	XP_004924695.1	chr15	11746975
1254	HaOG201437			scaffold_0	3224916	3226066	+	BMORI:insulin-related peptide binding protein precursor						missing
1255	HaOG201438	y	y	scaffold_0	3244481	3255242	+	BMORI:myosin-9-like	HzOG201438	scaffold_239	54533	65261	-			hz6	0.00662052	0.0655401	0.101015	XP_004924637.1	chr15	11858109
1256	HaOG201439	y	y	scaffold_0	3256614	3264738	-	DMELA:Q9W230 CG3732; LD15224p BMORI:zinc finger Ran-binding domain-containing protein 2-like, partial	HzOG201439					fixed		hz6	0.010056	0.0438114	0.229529	XP_004924693.1	chr15	11886588
1257	HaOG201440	y	y	scaffold_0	3265023	3267029	+	Transcription factor E2F7	HzOG201440	scaffold_239	37851	39025	-			hz5	0.00308559	0.0114718	0.268972	XP_004924636.1	chr15	11889524
1258	HaOG201441	y	y	scaffold_0	3267398	3270119	-	DMELA:A1Z823 CG1418; FI19920p1 BMORI:prenylated Rab acceptor protein 1-like isoform X2	HzOG201441	scaffold_239	34442	36414	+			hz5	0.00234341	0.0798293	0.0293553	XP_004924629.1	chr15	11893104
1259	HaOG201442	y	y	scaffold_0	3270401	3272372	+	DMELA:Q9W033 CG13807; IP04067p BMORI:uncharacterized protein LOC101740047 isoform X4	HzOG201442	scaffold_239	31281	31622	-			hz5	0.00400933	0.0685757	0.0584658	XP_004924633.1	chr15	11903467
1260	HaOG201443	y	y	scaffold_0	3272814	3304208	-	DMELA:A4V2F2 L(3)82Fd, isoform U BMORI:oxygen resistance gene 1	HzOG201443	scaffold_239	1338	29298	+			hz6	0.00220091	0.168195	0.0130855	NP_001139127.1	chr15	11905460
1261	HaOG201444	y		scaffold_0	3332710	3335748	-	BMORI:LOW QUALITY PROTEIN: disks large homolog 5-like	HzOG201444	scaffold_823	84839	139696	+			hz6	0.028	0.0274686	1.01825
1262	HaOG201445	y	y	scaffold_0	3353253	3354584	+	HSAPI:Q8N6S4 Ankyrin repeat domain-containing protein 13C BMORI:ankyrin repeat domain-containing protein 13C-like	HzOG201445	scaffold_823	62125	63453	-			hz5	5.1885e-05	0.0518853	0.001	XP_004924627.1	chr15	12016803
1263	HaOG201446	y	y	scaffold_0	3355956	3379137	-	DMELA:Q9VN57 CG17387; FI16519p1 BMORI:coiled-coil domain-containing protein 39-like	HzOG201446	scaffold_823	44083	59305	+			hz5	0.00269752	0.0858833	0.0314091	XP_004924626.1	chr15	12020812
1264	HaOG201447	y	y	scaffold_0	3380645	3383684	+	CG14655 [FBgn0037275]	HzOG201447	scaffold_823	40584	43046	-			hz5	0.0108626	0.0702209	0.154692	XP_004924691.1	chr15	12046007
1265	HaOG201448	y	y	scaffold_0	3395227	3414876	+	HSAPI:Q14669 E3 ubiquitin-protein ligase TRIP12 BMORI:E3 ubiquitin-protein ligase TRIP12-like	HzOG201448	scaffold_823	1854	28177	-			hz5	0.00315538	0.101218	0.031174	XP_004924690.1	chr15	12067375
1266	HaOG201449	y	y	scaffold_0	3415143	3417022	-	CELEG:Q9U2Z9 : Protein Y106G6H.8 BMORI:transmembrane protein 256 homolog isoform X1	HzOG201449	scaffold_1561	285	1067	-			hz5	0.00603094	0.0505149	0.119389	XP_004924625.1	chr15	12099341
1267	HaOG201450	y	y	scaffold_0	3420188	3443576	-	HSAPI:Q14624 Inter-alpha-trypsin inhibitor heavy chain H4 BMORI:inter-alpha-trypsin inhibitor heavy chain H4-like	HzOG201450	scaffold_1561	3449	15902	-			hz5	0.0103627	0.0717534	0.144421	XP_004924623.1	chr15	12113966
1268	HaOG201451	y	y	scaffold_0	3451884	3472648	+	GTPase-activating protein-like	HzOG201451	scaffold_1561	29472	51949	+			hzB	0.000573057	0.0943368	0.00607458	XP_004924621.1	chr15	12152606
1269	HaOG201452	y	y	scaffold_0	3477446	3480333	+	BMORI:serine/arginine repetitive matrix protein 2-like	HzOG201452	scaffold_1561	54975	56670	+			hz5	0.00357131	0.0613018	0.0582577	XP_004924620.1	chr15	12188675
1270	HaOG201453	y	y	scaffold_0	3480331	3481548	-	CELEG:Q9XVW5 Protein R08B4.3 BMORI:protein cereblon homolog isoform X2	HzOG201453	scaffold_1561	58161	58929	-			hz5	3.6394e-05	0.0363941	0.001	XP_004924619.1	chr15	12192422
1271	HaOG201454	y	y	scaffold_0	3481906	3485712	+	DMELA:Q9W293 CG6613 BMORI:uncharacterized protein LOC101738297	HzOG201454	scaffold_1176	88420	90552	-			hz5	0.00194485	0.0579201	0.0335782	XP_004924617.1	chr15	12195839
1272	HaOG201455	y	y	scaffold_0	3488120	3494982	-	DMELA:Q8MZH0 LD38710p BMORI:twinkle protein, mitochondrial-like	HzOG201455	scaffold_1176	73980	84004	+			hz5	0.00999209	0.164282	0.0608227	XP_004924616.1	chr15	12198747
1273	HaOG201456	y	y	scaffold_0	3496641	3528905	-	DMELA:Q9VW47 Mediator of RNA polymerase II transcription subunit 12 BMORI:mediator of RNA polymerase II transcription subunit 12-like	HzOG201456	scaffold_1176	41215	72256	+			hzB	0.000208838	0.198585	0.00105163	XP_004934067.1	chr15	12208065
1274	HaOG201457	y	y	scaffold_0	3529675	3530164	+	DMELA:Q9VBU4 CG11858; RH66629p BMORI:peptidyl-prolyl cis-trans isomerase	HzOG201457	scaffold_1176	39962	40446	-			hz5	1.6176e-05	0.0161755	0.001	NP_001040140.1	chr15	12250216
1275	HaOG201458	y	y	scaffold_0	3531329	3537082	-	CTL23	HzOG201458	scaffold_1176	30148	37498	+			hz5	0.0039277	0.0748435	0.0524788	NP_001091747.1	chr15	12251942
1276	HaOG201459	y	y	scaffold_0	3544969	3547142	+	DMELA:Q9VED7 CG7785; RE37682p BMORI:SPRY domain-containing protein 7-like isoform X1	HzOG201459	scaffold_1176	20199	22328	-			hz5	0.00387352	0.133572	0.0289995	XP_004924614.1	chr15	12275263
1277	HaOG201460	y	y	scaffold_0	3693956	3745335	-	DMELA:Q968Z7 Heparan sulfate 6-O-sulfotransferase BMORI:LOW QUALITY PROTEIN: heparan-sulfate 6-O-sulfotransferase 2-like	HzOG201460	scaffold_107	301312	352178	+			hz5	7.3101e-05	0.0731007	0.001	XP_004924610.1	chr15	12379861
1278	HaOG201461	y	y	scaffold_0	3747878	3755342	-	HSAPI:Q9BYJ9 YTH domain family protein 1 BMORI:YTH domain family protein 3-like isoform X4	HzOG201461	scaffold_107	291737	297170	+			hzd	3.1408e-05	0.0314084	0.001	XP_004924606.1	chr15	12468981
1279	HaOG201462	y	y	scaffold_0	3755689	3757812	-	DMELA:Q8SYN7 RE50056p BMORI:ribonuclease H2 subunit B-like	HzOG201462	scaffold_107	288697	290496	+			hz5	0.014283	0.202882	0.0704007	XP_004924604.1	chr15	12478184
1280	HaOG201463	y	y	scaffold_0	3757971	3761627	+	DMELA:Q9VX15 CG8142; LD35209p BMORI:replication factor C4	HzOG201463	scaffold_107	284912	287973	-			hz5	0.00125062	0.139085	0.00899178	NP_001040483.1	chr15	12996713
1281	HaOG201464		y	scaffold_0	3807528	3814280	-	HSAPI:Q96QG7 Myotubularin-related protein 9 BMORI:myotubularin-related protein 9-like	HzOG201464	scaffold_107	228874	233554	+			hz5	0.00171009	0.28794	0.00593905	XP_004923065.1	chr15	13093063
1282	HaOG201465	y	y	scaffold_0	3814668	3830344	+	BMORI:uncharacterized protein LOC101739573	HzOG201465	scaffold_107	211146	227985	-			hz5	0.211461	0.485457	0.435591	XP_004923066.1	chr15	13109214
1283	HaOG201466		y	scaffold_0	3834472	3835128	-	BMORI:ribonuclease H1-like	HzOG201466	scaffold_107	206491	207131	+			hz5	0.00914448	0.0787495	0.116121	XP_004922968.1	chr15	13135657
1284	HaOG201467	y	y	scaffold_0	3836796	3837953	-	DMELA:A1Z768 Ribonuclease H1, isoform B; BMORI:ribonuclease H1-like	HzOG201467	scaffold_107	203525	204675	+			hz5	0.00570242	0.0680824	0.0837576
1285	HaOG201468	y	y	scaffold_0	3841156	3842349	-	BMORI:myosin-9-like	HzOG201468	scaffold_107	199104	200297	+			hz5	0.00688165	0.164921	0.041727
1286	HaOG201469	y	y	scaffold_0	3843019	3869251	-	DMELA:Q9I7J1 CG4733; MIP22305p BMORI:serine/threonine-protein phosphatase 2A regulatory subunit B'' subunit gamma-like	HzOG201469	scaffold_107	173386	198429	+			hz5	0.0018317	0.11878	0.015421
1287	HaOG201470		y	scaffold_0	3900279	3902996	+	BMORI:uncharacterized protein LOC101743969	HzOG201470	scaffold_107	133499	135625	-			hz5	0.0325845	0.142213	0.229124
1288	HaOG201471		y	scaffold_0	3907041	3907963	+	BMORI:uncharacterized protein LOC101738784	HzOG201471	scaffold_107	129163	129984	-			hz5	0.0139276	0.23807	0.058502
1289	HaOG201472		y	scaffold_0	3911194	3912607	+	BMORI:histone-lysine N-methyltransferase MLL2-like	HzOG201472	scaffold_107	123766	125188	-			hz5	0.0201425	0.120742	0.166822	XP_004922970.1	chr15	13232107
1290	HaOG201473		y	scaffold_0	3916624	3917234	+	BMORI:uncharacterized protein LOC101739154	HzOG201473	scaffold_107	119092	119688	-			hz5	0.00782747	0.119565	0.065466	XP_004922971.1	chr15	13238140
1291	HaOG201474		y	scaffold_0	3917755	3918743	+	BMORI:uncharacterized protein LOC101739292	HzOG201474	scaffold_107	117598	118587	-			hzB	0.0106092	0.250202	0.0424024
1292	HaOG201475		y	scaffold_0	3918772	3922122	+	BMORI:LOW QUALITY PROTEIN: protein FAM76A-like	HzOG201475	scaffold_107	115242	117112	-			hz5	0.0402007	0.190807	0.210687
1293	HaOG201476		y	scaffold_0	3923309	3924582	+	BMORI:keratin-associated protein 5-3-like	HzOG201476	scaffold_107	112003	113099	-			hz5	0.00564388	0.146268	0.0385859	XP_004923067.1	chr15	13243007
1294	HaOG201477		y	scaffold_0	3924655	3926362	+	BMORI:uncharacterized protein LOC101739437	HzOG201477	scaffold_107	110380	111470	-			hz6	0.0397819	0.108856	0.365456	XP_004922973.1	chr15	13244182
1295	HaOG201478	y	y	scaffold_0	3927160	3933486	+							missing
1296	HaOG201479	y	y	scaffold_0	3950292	3961176	-	BMORI:pleiotropic regulator 1-like isoform X1	HzOG201479	scaffold_107	72577	83284	+			hz5	0.00158489	0.0379792	0.0417304
1297	HaOG201480	y	y	scaffold_0	3966704	3978383	+	WRKY transcription factor protein 1-like	HzOG201480	scaffold_107	55202	66997	-			hz5	0.231792	0.327739	0.707245	XP_004922975.1	chr15	13312486
1298	HaOG201481			scaffold_0	3979434	3982095	-	BMORI:uncharacterized protein LOC101739572	HzOG201481	scaffold_107	51338	54128	+			hz5	0.013238	0.107689	0.122928	XP_004922974.1	chr15	13315854
1299	HaOG201482		y	scaffold_0	3984508	3986709	+	BMORI:uncharacterized protein LOC101739857	HzOG201482	scaffold_107	46410	48605	-			hz5	0.0106895	0.0497629	0.214809
1300	HaOG201483		y	scaffold_0	3986796	3988515	-	BMORI:leucine-rich repeat extensin-like protein 3-like	HzOG201483	scaffold_107	44914	46210	+			hz5	0.00670229	0.0870496	0.076994	XP_004923069.1	chr15	13338627
1301	HaOG201484			scaffold_0	3994460	4006962	-	TRP channel protein nanchung transient receptor potential cation channel subfamily V member 5-like	HzOG201484	scaffold_107	30947	39817	+			hz5	0.000227214	0.227214	0.001	XP_004923070.1	chr15	13345000
1302	HaOG201485			scaffold_0	4007335	4008990	-	BMORI:uncharacterized protein LOC101743332	HzOG201485	scaffold_107	28783	30571	+			hz5	0.015154	0.127886	0.118496
1303	HaOG201486	y	y	scaffold_0	4008772	4025789	+	DMELA:P52304 Serine/threonine-protein kinase polo BMORI:serine/threonine-protein kinase polo-like	HzOG201486	scaffold_107	12058	17216	-			hz5	6.8049e-05	0.0680485	0.001	XP_004923073.1	chr15	13400732
1304	HaOG201487			scaffold_0	4010231	4012241	-	BMORI:uncharacterized protein LOC101740394	HzOG201487	scaffold_107	25366	26959	+			hz5	0.00624557	0.113328	0.0551108	XP_004923071.1	chr15	13371901
1305	HaOG201488	y	y	scaffold_0	4027493	4028526	-	DMELA:Q9VNA3 CG11999; GH21273p BMORI:stromal cell-derived factor 2 precursor	HzOG201488	scaffold_107	9370	10389	+			hz5	0.00244574	0.184418	0.013262	NP_001040278.1	chr15	13414538
1306	HaOG201489	y	y	scaffold_0	4029247	4030786	+	HSAPI:Q9HD15 Steroid receptor RNA activator 1 BMORI:steroid receptor RNA activator 1-like	HzOG201489	scaffold_107	7289	8312	-			hz5	0.00447436	0.208493	0.0214605	XP_004922978.1	chr15	13422646
1307	HaOG201490	y	y	scaffold_0	4031227	4040973	-	DMELA:Q9W3E1 GH13214p; Lethal (1) G0095 BMORI:integrator complex subunit 4-like	HzOG201490	scaffold_138	6286	2526	-			hz5	0.101749	0.0888321	1.14541	XP_004922977.1	chr15	13424715
1308	HaOG201491	y	y	scaffold_0	4040928	4044204	+	DMELA:Q7K483 CG7943, isoform A; CG7943, isoform B; SD08549p BMORI:congested-like trachea protein-like	HzOG201491	scaffold_138	3469	5199	+			hz5	0.000123635	0.123635	0.001
1309	HaOG201492	y	y	scaffold_0	4052453	4053631	-	BMORI:retinol dehydrogenase 13-like	HzOG201492	scaffold_138	14404	14775	-			hz5	0.0209927	0.138917	0.151117
1310	HaOG201493	y	y	scaffold_0	4055538	4059118	-	BMORI:retinol dehydrogenase 13-like isoform X2	HzOG201493	scaffold_138	23381	27287	-			hz5	0.00706518	0.24575	0.0287494	XP_004922979.1	chr15	13470163
1311	HaOG201494	y	y	scaffold_0	4059689	4072024	+	BMORI:lysosomal acid phosphatase-like	HzOG201494	scaffold_138	29868	32670	+			hz5	0.00928873	0.160683	0.0578078	XP_004922981.1	chr15	13479417
1312	HaOG201495	y	y	scaffold_0	4060115	4061945	-	BMORI:retinol dehydrogenase 13-like	HzOG201495	scaffold_138	6816	8828	-			hz5	0.02204	0.158464	0.139085	XP_004923074.1	chr15	13459844
1313	HaOG201496		y	scaffold_0	4063318	4064054	-	BMORI:retinol dehydrogenase 13-like	HzOG201496	scaffold_138	10591	11397	-			hz5	0.0194963	0.179221	0.108784
1314	HaOG201497	y	y	scaffold_0	4078957	4079316	-	DMELA:Q7JZY1 CG2310, isoform A; CG2310, isoform B; RE06389p BMORI:uncharacterized protein LOC101740627	HzOG201497					fixed		hz7	0.00380677	0.204528	0.0186125	XP_004922982.1	chr15	13503777
1315	HaOG201498		y	scaffold_0	4080876	4081719	+	HSAPI:Q9BTE0 N-acetyltransferase 9 BMORI:N-acetyltransferase 9-like	HzOG201498	scaffold_138	40900	41742	+			hz5	0.0021666	0.0545263	0.039735	XP_004922983.1	chr15	13509881
1316	HaOG201499	y	y	scaffold_0	4082144	4083412	+	SPH	HzOG201499					fixed		hz7	0.00192923	0.130433	0.0147909	XP_004922984.1	chr15	13513209
1317	HaOG201500	y	y	scaffold_0	4083466	4100101	-	DMELA:Q9W0D9 CTP:phosphocholine cytidylyltransferase 2; GH25855p BMORI:choline-phosphate cytidylyltransferase B-like isoform X2	HzOG201500	scaffold_138	45078	85586	-			hzB	6.4012e-05	0.064012	0.001	XP_004922989.1	chr15	13517596
1318	HaOG201501	y	y	scaffold_0	4100401	4106424	-	BMORI:choline-phosphate cytidylyltransferase B-like isoform X3	HzOG201501					fixed		hz5	0.00261932	0.0447981	0.0584695	XP_004922985.1	chr15	13517596
1319	HaOG201502	y	y	scaffold_0	4107939	4119662	-	DMELA:Q960E2 SD05186p BMORI:LOW QUALITY PROTEIN: importin-5-like	HzOG201502	scaffold_138	97529	107735	-			hz5	3.3735e-05	0.033735	0.001	XP_004923075.1	chr15	13551613
1320	HaOG201503	y	y	scaffold_0	4120286	4120938	+	DMELA:Q9VTJ8 Mitochondrial import inner membrane translocase subunit TIM14 BMORI:DnaJ domain-containing protein	HzOG201503	scaffold_138	108260	108922	+			hz5	7.4401e-05	0.074401	0.001	NP_001040116.1	chr15	13563060
1321	HaOG201504	y	y	scaffold_0	4122123	4128154	-	HSAPI:Q5TC63 Growth hormone-regulated TBC protein 1 BMORI:LOW QUALITY PROTEIN: growth hormone-regulated TBC protein 1-A-like	HzOG201504	scaffold_138	110969	115597	-			hzd	0.00268338	0.0905778	0.0296252	XP_004922990.1	chr15	13568116
1322	HaOG201505	y	y	scaffold_0	4128551	4138052	+	DMELA:Q9VQQ9 Exocyst complex component 2 BMORI:exocyst complex component 2-like	HzOG201505	scaffold_138	116470	129669	+			hzB	0.000250411	0.250411	0.001	XP_004923076.1	chr15	13572488
1323	HaOG201506	y	y	scaffold_0	4151125	4161463	+	BMORI:calponin homology domain-containing protein DDB_G0272472-like	HzOG201506	scaffold_138	144809	153072	+			hz5	0.00558607	0.0340429	0.164089	XP_004923080.1	chr15	13631913
1324	HaOG201507	y	y	scaffold_0	4161395	4162277	-	DMELA:Q7JW46 CG11825; RE25483p BMORI:HIG1 domain family member 1C-like isoform X2	HzOG201507	scaffold_138	153994	154362	-			hz5	0.00461461	0.100805	0.0457775	XP_004922992.1	chr15	13644207
1325	HaOG201508	y	y	scaffold_0	4165707	4170433	-	DMELA:Q8SXB6 GH10821p BMORI:beta carbonic anhydrase 1-like	HzOG201508	scaffold_138	157485	169356	-			hz5	0.00363002	0.00980222	0.370327	XP_004922999.1	chr15	13647132
1326	HaOG201509	y	y	scaffold_0	4170616	4171962	+	HSAPI:Q15257 Serine/threonine-protein phosphatase 2A activator BMORI:serine/threonine-protein phosphatase 2A activator-like isoform X1	HzOG201509	scaffold_138	169914	170900	+			hz5	0.00135846	0.00847564	0.160278	XP_004922998.1	chr15	13651951
1327	HaOG201510	y	y	scaffold_0	4173492	4176639	-	BMORI:HIG1 domain family member 1A, mitochondrial-like isoform X4	HzOG201510	scaffold_138	172598	174328	-			hz5	0.00382124	0.205085	0.0186324	XP_004922993.1	chr15	13654437
1328	HaOG201511	y	y	scaffold_0	4180526	4186638	-	HSAPI:Q7L523 Ras-related GTP-binding protein A BMORI:ras-related GTP-binding protein A-like isoform X2	HzOG201511	scaffold_138	180040	185892	-			hz5	0.000176449	0.176449	0.001	XP_004923001.1	chr15	13661578
1329	HaOG201512	y	y	scaffold_0	4187187	4190118	+	DMELA:Q95SK5 GH18819p BMORI:HBS1-like protein-like	HzOG201512	scaffold_138	186705	188729	+			hz5	0.00260246	0.090442	0.0287749	XP_004923000.1	chr15	13670786
1330	HaOG201513			scaffold_0	4225655	4226767	+	BMORI:4-coumarate--CoA ligase 1-like						missing
1331	HaOG201514	y	y	scaffold_0	4252763	4289691	-	DMELA:Q24114 Division abnormally delayed protein BMORI:division abnormally delayed protein-like	HzOG201514	scaffold_138	248611	276165	-			hz5	0.00473128	0.148749	0.0318072	XP_004923003.1	chr15	13774051
1332	HaOG201515		y	scaffold_0	4329923	4350984	-	BMORI:putative defense protein precursor	HzOG201515	scaffold_138	331331	342066	-			hz5	0.047093	0.152065	0.309691
1333	HaOG201516	y	y	scaffold_0	4366731	4375368	-	DMELA:Q9XYU0 DNA replication licensing factor Mcm7 BMORI:minichromosome maintenance complex component 7	HzOG201516	scaffold_138	359301	366969	-			hz5	0.00177064	0.175953	0.0100631	NP_001036918.1	chr15	13939443
1334	HaOG201517	y	y	scaffold_0	4375646	4377418	-	BMORI:cytochrome b5-like isoform X4	HzOG201517	scaffold_2034	52488	36280	-			hz5	0.005837	0.058558	0.0996789
1335	HaOG201518	y	y	scaffold_0	4379064	4379725	-	DMELA:Q8SYQ8 CG3420; RE40412p BMORI:CDGSH iron-sulfur domain-containing protein 3, mitochondrial-like isoform X1	HzOG201518	scaffold_2831	886	1544	-			hz5	0.00326052	0.0104123	0.313143	XP_004928721.1	chr15	293254
1336	HaOG201519			scaffold_0	4383113	4384236	-	BMORI:uncharacterized protein LOC101737842, partial						missing
1337	HaOG201520	y	y	scaffold_0	4387455	4393846	+	DMELA:P26019 DNA polymerase alpha catalytic subunit BMORI:DNA polymerase alpha catalytic subunit-like	HzOG201520	scaffold_138	367379	373822	+			hz5	0.00507553	0.113449	0.0447383	XP_004923004.1	chr15	13952888
1338	HaOG201521	y	y	scaffold_0	4394181	4408859	-	DMELA:Q7YZA2 Uncharacterized protein CG7065 BMORI:	HzOG201521	scaffold_138	375510	391160	-			hz7	0.0074691	0.10757	0.0694347
1339	HaOG201522	y	y	scaffold_0	4412338	4417521	+	Serpin10	HzOG201522	scaffold_138	395831	1011	+			hzB	0.0106352	0.0574084	0.185256	NP_001129364.1	chr15	14006879
1340	HaOG201523	y	y	scaffold_0	4419099	4421687	-	HarmRPS8	HzOG201523	scaffold_645	3516	5527	-			hz5	1.0689e-05	0.010689	0.001	NP_001037263.1	chr15	13998126
1341	HaOG201524	y	y	scaffold_0	4422624	4423801	+	HSAPI:P61326 Protein mago nashi homolog BMORI:mago nashi	HzOG201524	scaffold_645	7176	7992	+			hz5	2.6424e-05	0.0264239	0.001	NP_001037630.1	chr15	14026371
1342	HaOG201525	y	y	scaffold_0	4424982	4492638	+	HSAPI:Q8TB72 Pumilio homolog 2 BMORI:maternal protein pumilio-like	HzOG201525	scaffold_645	10019	79819	+			hz5	1.9425e-05	0.0194254	0.001	XP_004923082.1	chr15	14031268
1343	HaOG201526	y	y	scaffold_0	4495711	4500217	-	DMELA:Q9VN31 Fip1 BMORI:pre-mRNA 3'-end-processing factor FIP1-like isoform X2	HzOG201526	scaffold_645	83664	92430	-			hz5	0.00457539	0.0928608	0.0492715	XP_004923006.1	chr15	14110124
1344	HaOG201527	y	y	scaffold_0	4502097	4503575	-	BMORI:uncharacterized protein LOC101743665	HzOG201527	scaffold_645	97540	99349	-			hz5	5.0887e-05	0.050887	0.001	XP_004923007.1	chr15	14119512
1345	HaOG201528	y	y	scaffold_0	4504141	4505412	+	DMELA:Q9VD92 Protein archease-like BMORI:archease	HzOG201528	scaffold_645	99940	101522	+			hz5	0.000149266	0.149266	0.001	NP_001040427.1	chr15	14123928
1346	HaOG201529	y	y	scaffold_0	4510597	4524955	+	E2F transcription factor 1	HzOG201529	scaffold_645	108520	124878	+			hzh	0.00558934	0.063345	0.0882364	NP_001233214.1	chr15	14137331
1347	HaOG201530	y	y	scaffold_0	4529801	4538053	-	DMELA:Q9VD91 CG15497 BMORI:uncharacterized protein LOC101742379	HzOG201530	scaffold_645	129705	139526	-			hz5	0.00890124	0.175423	0.0507416	XP_004923084.1	chr15	14166618
1348	HaOG201531	y	y	scaffold_0	4541057	4551032	-	DMELA:Q8SYV0 RE32803p BMORI:juvenile hormone binding protein brP-1649 precursor	HzOG201531	scaffold_7	1015869	142424	+			hz5				NP_001036986.1	chr15	14181023
1349	HaOG201532	y	y	scaffold_0	4552569	4555875	-	BMORI:uncharacterized protein LOC101743813	HzOG201532	scaffold_7	1010018	1012253	+			hz5	0.00304983	0.259903	0.0117345
1350	HaOG201533	y	y	scaffold_0	4556520	4559199	-	DMELA:Q8SXV8 RH63796p BMORI:uncharacterized protein LOC101743813	HzOG201533	scaffold_7	1006759	1008980	+			hz5	0.00617244	0.126987	0.0486069	XP_004923008.1	chr15	14202137
1351	HaOG201534	y	y	scaffold_0	4572168	4579916	+	BMORI:protein takeout-like	HzOG201534	scaffold_7	985717	992805	-			hz5	0.00181561	0.204009	0.00889965	XP_004923009.1	chr15	14217881
1352	HaOG201535	y	y	scaffold_0	4590035	4606861	+	DMELA:Q9VN71 CG14661 BMORI:protein takeout-like	HzOG201535	scaffold_7	963489	979309	-			hz5	9.0671e-05	0.090671	0.001	XP_004923011.1	chr15	14251475
1353	HaOG201536	y	y	scaffold_0	4615522	4619130	+	BMORI:uncharacterized protein LOC101744394	HzOG201536	scaffold_7	952046	955615	-			hz5	0.0132962	0.2218	0.0599469
1354	HaOG201537	y	y	scaffold_0	4619894	4621851	+	BMORI:uncharacterized protein LOC101744394	HzOG201537	scaffold_7	949313	951301	-			hz5	0.000370878	0.370878	0.001	XP_004923012.1	chr15	14274190
1355	HaOG201538			scaffold_0	4623805	4626410	+	BMORI:circadian clock-controlled protein-like	HzOG201538	scaffold_7	944811	947156	-			hz5	0.0035476	0.267024	0.0132857	XP_004923013.1	chr15	14285711
1356	HaOG201539		y	scaffold_0	4629221	4632109	+	BMORI:protein takeout-like isoform X2	HzOG201539	scaffold_7	938759	942076	-			hz5	0.00534898	0.430599	0.0124222	XP_004923016.1	chr15	14296297
1357	HaOG201540	y	y	scaffold_0	4633182	4648577	-	BMORI:uncharacterized protein LOC101744689 isoform X1	HzOG201540	scaffold_7	921376	937148	+			hz5	0.000119525	0.119525	0.001	XP_004923014.1	chr15	14300334
1358	HaOG201541	y	y	scaffold_0	4651098	4662833	+	BMORI:putative amine transporter	HzOG201541	scaffold_7	871163	919041	-			hzh	0.000225487	0.225487	0.001	NP_001091769.1	chr15	14338512
1359	HaOG201542	y	y	scaffold_0	4682334	4746703	+	BMORI:flocculation protein FLO11-like	HzOG201542	scaffold_7	790820	812558	-			hz5	0.00572532	0.0264717	0.216281	XP_004923085.1	chr15	14431655
1360	HaOG201543	y	y	scaffold_0	4746868	4750269	-	BMORI:zinc finger protein 16-like	HzOG201543	scaffold_7	786089	789833	+			hz5	0.00973933	0.0548409	0.177592	XP_004923018.1	chr15	14447673
1361	HaOG201544	y	y	scaffold_0	4751282	4758844	+	DMELA:Q9VGV5 CG6574; IP12456p BMORI:thiamine transporter 2-like, partial	HzOG201544	scaffold_7	777487	785076	-			hz5	5.4184e-05	0.0541838	0.001	XP_004933872.1	chr15	14454747
1362	HaOG201545	y	y	scaffold_0	4761516	4763888	-	DMELA:Q8T8T9 AT30094p; CG31717 BMORI:presqualene diphosphate phosphatase-like	HzOG201545	scaffold_7	771390	773345	+			hz5	3.6789e-05	0.0367889	0.001	XP_004934264.1	chr15	14469361
1363	HaOG201546	y	y	scaffold_0	4766926	4770465	+	BMORI:zinc finger protein 16-like	HzOG201546	scaffold_7	765330	768751	-			hz5	0.0284669	0.0618482	0.460271
1364	HaOG201547			scaffold_0	4771680	4772910	+	BMORI:uncharacterized protein LOC101745458	HzOG201547	scaffold_7	762954	764379	-			hz5	NA	NA	NA	XP_004923020.1	chr15	14495649
1365	HaOG201548	y	y	scaffold_0	4773894	4775970	+	HarmRPL10A	HzOG201548	scaffold_7	753237	761291	-			hzh	6.6e-06	0.00660094	0.001	NP_001037147.1	chr15	14491226
1366	HaOG201549	y	y	scaffold_0	4777370	4781640	-	HSAPI:Q9BXW9 Fanconi anemia group D2 protein BMORI:Fanconi anemia, complementation group D2	HzOG201549	scaffold_7	744505	748554	+			hz5	0.00421853	0.0417784	0.100974	NP_001233147.1	chr15	8618556
1367	HaOG201550	y	y	scaffold_0	4781614	4782921	+	HarmRPS14m	HzOG201550	scaffold_7	742632	743977	-			hz5	0.0034598	0.0218276	0.158506	NP_001093268.1	chr15	14488214
1368	HaOG201551	y	y	scaffold_0	4783159	4784373	-	HarmRPaP1	HzOG201551	scaffold_7	741225	742230	+			hz5	5.5819e-05	0.055819	0.001	NP_001091750.1	chr15	14486900
1369	HaOG201552	y	y	scaffold_0	4786038	4789028	-	DMELA:Q9VFB6 CG12241; LD32196p BMORI:TBC1 domain family member 9-like	HzOG201552	scaffold_7	736515	738902	+			hz5	5.7896e-05	0.0578959	0.001
1370	HaOG201553	y	y	scaffold_0	4789429	4800594	+	DMELA:Q7KSN0 MBD-R2, isoform A; SD10773p BMORI:PHD finger protein 20-like	HzOG201553	scaffold_7	725479	734107	-			hz5	0.0098909	0.132398	0.0747058	XP_004923086.1	chr15	14510903
1371	HaOG201554	y	y	scaffold_0	4800969	4830603	-	HSAPI:P28072 Proteasome subunit beta type-6 BMORI:proteasome subunit beta type-6-like	HzOG201554	scaffold_7	723861	725057	+			hz5	9.4478e-05	0.094478	0.001	XP_004923023.1	chr15	14527750
1372	HaOG201555	y	y	scaffold_0	4822177	4825390	-	hb [FBgn0001180]	HzOG201555	scaffold_7	703192	705173	+			hz5	0.00384254	0.162315	0.0236733	XP_004923024.1	chr15	14589755
1373	HaOG201556	y	y	scaffold_0	4855288	4859280	-	BMORI:uncharacterized protein LOC101746276	HzOG201556	scaffold_7	666095	669837	+			hz5	0.00413869	0.211628	0.0195565	XP_004923025.1	chr15	14675887
1374	HaOG201557	y	y	scaffold_0	4886577	4890432	+	DMELA:Q9V3G3 Peptidyl-prolyl cis-trans isomerase E BMORI:peptidyl-prolyl cis-trans isomerase E-like isoform X1	HzOG201557	scaffold_7	638221	640940	-			hz5	0.00147285	0.218711	0.00673425	XP_004923026.1	chr15	14714495
1375	HaOG201558		y	scaffold_0	4933415	4935968	-	BMORI:ubiquinol-cytochrome c reductase	HzOG201558	scaffold_7	597285	599000	+			hz5	0.000141124	0.141124	0.001
1376	HaOG201559			scaffold_0	4954171	4957641	-	BMORI:nucleoredoxin-like	HzOG201559	scaffold_7	578233	581068	+			hz5	0.0102607	0.324511	0.0316191
1377	HaOG201560		y	scaffold_0	4965748	4968792	-	BMORI:nucleoredoxin-like	HzOG201560	scaffold_7	576984	581068	+			hz5
1378	HaOG201561			scaffold_0	5047721	5090809	-	DMELA:A8JQT4 Serotonin receptor 2, isoform C BMORI:alpha-1D adrenergic receptor-like	HzOG201561	scaffold_7	460654	497898	+			hz5	0.00369712	0.131318	0.028154	XP_004923088.1	chr15	14766790
1379	HaOG201562	y	y	scaffold_0	5148491	5154353	-	DMELA:Q9I7S2 CG11158; RH22417p BMORI:uncharacterized protein LOC101743385	HzOG201562	scaffold_7	394651	402692	+			hz5	0.00858254	0.218182	0.0393366	XP_004923029.1	chr15	14953378
1380	HaOG201563	y		scaffold_0	5202776	5204447	+	BMORI:uncharacterized protein LOC101743068	HzOG201563	scaffold_150	281500	282639	+			hzB	0.023375	0.0353788	0.660704
1381	HaOG201564		y	scaffold_0	5247951	5294060	-	DMELA:Q8INQ6 CG8007, isoform B BMORI:5-hydroxytryptamine receptor 2A-like	HzOG201564	scaffold_7	265726	312948	+			hz5	0.00216985	0.122193	0.0177575	XP_004923092.1	chr15	15150953
1382	HaOG201565	y	y	scaffold_0	5377774	5392249	+	DMELA:Q9VI35 CG31482 BMORI:SCP-related protein	HzOG201565	scaffold_7	157713	174389	-			hz5	0.00234189	0.26	0.00899851	NP_001091773.1	chr15	15045090
1383	HaOG201566		y	scaffold_0	5394220	5404136	+	BMORI:histone acetyltransferase KAT7-like						missing
1384	HaOG201567			scaffold_0	5404819	5409975	-	BMORI:uncharacterized protein LOC101740735	HzOG201567					fixed		hz7	0.00457947	9.16e-05	50
1385	HaOG201568	y	y	scaffold_0	5414438	5427882	+		HzOG201568	scaffold_7	126209	141347	-			hz5	0.0185041	0.069384	0.266692
1386	HaOG201569		y	scaffold_0	5428073	5430169	+	BMORI:uncharacterized protein LOC101736412	HzOG201569	scaffold_7	123633	124637	-			hz5	0.0205222	0.0327334	0.626949
1387	HaOG201570		y	scaffold_0	5435577	5438881	+	BMORI:intraflagellar transport protein 57 homolog	HzOG201570					fixed		hz5	0.0229779	0.0940437	0.244332
1388	HaOG201571		y	scaffold_0	5442071	5452666	+	BMORI:leucine-rich repeat-containing protein 24-like	HzOG201571	scaffold_7	98772	109604	-			hzd	0.0289449	0.0870107	0.332659
1389	HaOG201572	y	y	scaffold_0	5504643	5507453	-	BMORI:uncharacterized protein LOC101740352	HzOG201572	scaffold_7	48509	52729	+			hz5	0.0250209	0.0947073	0.264192	XP_004922317.1	chr11	1578280
1390	HaOG201573	y	y	scaffold_0	5509477	5510984	-	BMORI:uncharacterized protein LOC101735588	HzOG201573	scaffold_7	41522	42020	+			hz5	0.00616995	0.121799	0.0506569
1391	HaOG201574	y	y	scaffold_0	5513547	5522722	-	BMORI:uncharacterized protein LOC101735588	HzOG201574	scaffold_7	41522	46027	+			hzB	0.0192203	0.150638	0.127593	XP_004923033.1	chr15	15416963
1392	HaOG201575	y	y	scaffold_0	5527279	5530344	-	BMORI:uncharacterized protein LOC101735588	HzOG201575	scaffold_7	32200	34840	+			hz5	0.00790904	0.146718	0.0539065	XP_004923035.1	chr15	15470695
1393	HaOG201576			scaffold_0	5534671	5535701	+	BMORI:dimethyladenosine transferase 2, mitochondrial-like						missing
1394	HaOG201577	y	y	scaffold_0	5596860	5599933	+	HSAPI:Q9HC24 Protein lifeguard 4 BMORI:protein lifeguard 4-like	HzOG201577	scaffold_1110	74556	80308	-			hz5	0.00190724	0.127399	0.0149707	XP_004923036.1	chr15	15596681
1395	HaOG201578	y	y	scaffold_0	5601230	5607885	-	BMORI:uncharacterized protein LOC101744110	HzOG201578	scaffold_1110	65428	73012	+			hz6	0.0149149	0.105333	0.141597	XP_004923095.1	chr15	15614945
1396	HaOG201579	y	y	scaffold_0	5608625	5611221	+	DMELA:A1Z8D0 CG6751 BMORI:periodic tryptophan protein 1 homolog isoform X2	HzOG201579	scaffold_1110	62424	64684	-			hz5	7.0802e-05	0.070802	0.001	XP_004923037.1	chr15	15632901
1397	HaOG201580	y	y	scaffold_0	5623140	5630477	+	DMELA:Q9VKZ8 Ubiquitin carboxyl-terminal hydrolase BMORI:ubiquitin carboxyl-terminal hydrolase 14-like	HzOG201580	scaffold_586	41282	53596	-			hzB	0.000117204	0.117204	0.001
1398	HaOG201581			scaffold_0	5632034	5638379	+	DMELA:Q9VU52 Sneaky BMORI:DC-STAMP domain-containing protein 1-like	HzOG201581	scaffold_586	31137	38007	-			hz5	0.00618585	0.184752	0.0334818
1399	HaOG201582			scaffold_0	5640109	5643234	-	BMORI:calcium-binding protein CML37-like	HzOG201582	scaffold_586	28886	29821	+			hz5	0.000106818	0.106818	0.001
1400	HaOG201583			scaffold_0	5641798	5642586	+	BMORI:atypical protein kinase C	HzOG201583	scaffold_401	159701	160155	+			hz5	0.0861349	0.112551	0.765293
1401	HaOG201584	y	y	scaffold_0	5650951	5653296	-	RING finger protein nhl-1-like isoform X2	HzOG201584	scaffold_586	18115	20457	+			hz5	0.000608197	0.0264634	0.0229826
1402	HaOG201585	y	y	scaffold_0	5661694	5670078	+	DMELA:Q26454 DNA replication licensing factor MCM4 BMORI:DNA replication licensing factor MCM4-like, partial	HzOG201585	scaffold_586	29450	9171	-			hzh	0.000269156	0.269156	0.001
1403	HaOG201586		y	scaffold_0	5663041	5663881	-	BMORI:brain tumor protein-like	HzOG201586	scaffold_586	4551	5212	+			hz5	0.00902691	0.073457	0.122887
1404	HaOG201587	y	y	scaffold_0	5673784	5683562	-	DMELA:Q5U191 CG1882, isoform A; RE40534p BMORI:1-acylglycerol-3-phosphate O-acyltransferase ABHD5-like isoform X1	HzOG201587	scaffold_2176	14650	24680	+			hz5	0.00104346	0.122906	0.0084899
1405	HaOG201588			scaffold_0	5684202	5686716	+	HSAPI:H3BRL0 Bardet-Biedl syndrome 2 protein BMORI:LOW QUALITY PROTEIN: Bardet-Biedl syndrome 2 protein homolog, partial	HzOG201588	scaffold_2176	10544	13952	-			hz5	0.00313245	0.240685	0.0130147
1406	HaOG201589	y	y	scaffold_0	5686830	5688017	-	DMELA:Q7KJV5 Ubiquitin-like protein activating enzyme N subunit BMORI:SUMO-1 activating enzyme	HzOG201589	scaffold_2176	9371	10393	+			hz5	0.00269365	0.201412	0.0133738
1407	HaOG201590	y	y	scaffold_0	5688951	5692261	-	DMELA:O16810 Origin recognition complex subunit 1 BMORI:origin recognition complex subunit 1	HzOG201590	scaffold_2176	2704	8297	+			hz5	0.00145481	0.184284	0.00789439
1408	HaOG201591	y	y	scaffold_0	5692937	5695329	+	HSAPI:Q9NY61 Protein AATF BMORI:protein AATF-like	HzOG201591	scaffold_2176	46513	1064	-			hz5	0.010739	0.266021	0.0403691
1409	HaOG201592	y	y	scaffold_0	5742995	5778795	+	DMELA:O77152 Gonadotropin-releasing hormone receptor BMORI:adipokinetic hormone receptor	HzOG201592	scaffold_1397	67991	81343	-			hz5	0.00502212	0.17519	0.0286668
1410	HaOG201593	y	y	scaffold_0	5781207	5799570	-	DMELA:O77062 Excitatory amino acid transporter 1, isoform A; Excitatory amino acid transporter 1, isoform B; Excitatory amino acid transporter 1, isoform C; FI02126p; Glutamate transporter; Glutamate transporter DGLT-1; Sodium-dependent excitatory amino	HzOG201593					fixed		hz6	0.000991926	0.125841	0.00788236
1411	HaOG201594	y	y	scaffold_0	5810492	5811653	+	BMORI:uncharacterized protein LOC101747121	HzOG201594	scaffold_260	267556	268536	-			hz5	0.00294597	0.107884	0.0273068
1412	HaOG201595	y	y	scaffold_0	5813338	5814100	-	cyclin-dependent kinases regulatory subunit-like	HzOG201595	scaffold_260	264350	265663	+			hz5	0.0163948	0.0383506	0.427498
1413	HaOG201596		y	scaffold_0	5816775	5817949	-	BMORI:zinc finger protein 658-like isoform X1	HzOG201596	scaffold_260	261808	262827	+			hz5	0.0025199	0.112169	0.0224652
1414	HaOG201597	y	y	scaffold_0	5821330	5822867	-	DMELA:Q9VQF8 CG9960; GH13185p BMORI:hemK methyltransferase family member 2-like	HzOG201597	scaffold_260	255542	257110	+			hz5	0.00597187	0.0765957	0.0779661
1415	HaOG201598	y	y	scaffold_0	5823930	5828126	-	DMELA:Q9VZ81 CG13708 BMORI:LOW QUALITY PROTEIN: leucine-rich repeat-containing protein 49-like	HzOG201598	scaffold_260	247784	254319	+			hz5	0.00142022	0.151781	0.00935703
1416	HaOG201599	y	y	scaffold_0	5828659	5829990	+	DMELA:Q9Y0Y7 LanC-like protein 3 homolog BMORI:lanC-like protein 3-like isoform X2	HzOG201599	scaffold_260	245919	247247	-			hz5	5.1735e-05	0.0517351	0.001
1417	HaOG201600	y	y	scaffold_0	5837129	5847435	-	DMELA:Q7JUP3 Caspar, isoform A; Caspar, isoform B; LD03368p BMORI:FAS-associated factor 1-like, partial	HzOG201600	scaffold_260	218454	239840	+			hzB	0.00469766	0.107809	0.043574
1418	HaOG201601	y	y	scaffold_0	5847929	5874541	+	DMELA:B7Z030 Thrombospondin, isoform G BMORI:LOW QUALITY PROTEIN: cartilage oligomeric matrix protein-like	HzOG201601	scaffold_260	191763	217316	-			hz6	0.00330873	0.175408	0.018863	XP_004933473.1	chr19	1855484
1419	HaOG201602			scaffold_0	5875325	5875873	+	BMORI:uncharacterized protein LOC101742860	HzOG201602	scaffold_260	189549	190094	-			hz5	0.0118919	0.0436807	0.272247	XP_004933472.1	chr19	1870111
1420	HaOG201603	y	y	scaffold_0	5879574	5901006	-	transient receptor potential cation channel trpm-like	HzOG201603	scaffold_260	162545	182126	+			hz5	0.000679375	0.0821585	0.00826908	XP_004933523.1	chr19	1887668
1421	HaOG201604		y	scaffold_0	5910998	5924597	-	transient receptor potential cation channel trpm-like	HzOG201604	scaffold_260	138581	152685	+			hzh	0.0139398	0.172423	0.0808464
1422	HaOG201605	y	y	scaffold_0	5930529	5938712	+	BMORI:uncharacterized protein LOC101737294	HzOG201605					fixed		hz5				XP_004925320.1	chr20	6817804
1423	HaOG201606		y	scaffold_0	5940371	5950753	-	transient receptor potential cation channel trpm-like	HzOG201606	scaffold_260	81581	118863	+			hz5	0.0125498	0.128096	0.0979713
1424	HaOG201607			scaffold_0	5951185	5951914	+	BMORI:uncharacterized protein LOC101742425	HzOG201607	scaffold_260	112835	113281	-			hz5	2.0498e-05	0.0204982	0.001	XP_004933469.1	chr19	1980869
1425	HaOG201608			scaffold_0	5953408	5960852	+	BMORI:uncharacterized protein LOC101742569	HzOG201608	scaffold_260	104693	111393	-			hz5	0.0139854	0.237967	0.0587701	XP_004933470.1	chr19	1982052
1426	HaOG201609			scaffold_0	6012606	6013045	+	BMORI:ejaculatory bulb-specific protein 3-like	HzOG201609	scaffold_260	46570	46692	-			hz5	0.0108546	0.700381	0.0154982
1427	HaOG201610			scaffold_0	6021511	6022043	+	HarmCSP28	HzOG201610	scaffold_260	45981	123900	-			hzd	0.0174957	0.46444	0.0376705
1428	HaOG201611			scaffold_0	6061914	6065900	-	BMORI:uncharacterized protein LOC101735475						missing						XP_004934016.1	chr19	1028604
1429	HaOG201612	y	y	scaffold_0	6135359	6139333	+	BMORI:5-formyltetrahydrofolate cyclo-ligase-like isoform X1	HzOG201612	scaffold_648	55455	58808	+			hz5	0.00634779	0.138403	0.0458646	XP_004932772.1	chr1	9647
1430	HaOG201613			scaffold_1	1	1846	+	BMORI:transmembrane protease serine 9-like	HzOG201613	scaffold_2	362197	363908	+			hz5	0.00507251	0.0698473	0.0726229
1431	HaOG201614		y	scaffold_1	23388	74041	+	transcription factor collier-like [FBgn0001319]	HzOG201614	scaffold_2	387146	430329	+			hz5	0.00160285	0.130269	0.0123041	XP_004932759.1	chr23	11626114
1432	HaOG201615	y	y	scaffold_1	166824	245666	-	DMELA:Q6Q7I9 Thisbe BMORI:phagocyte signaling-impaired protein-like	HzOG201615	scaffold_2	522993	603751	-			hz5	0.00163149	0.0237737	0.0686259
1433	HaOG201616			scaffold_1	258803	259108	-	BMORI:uncharacterized protein LOC101744273	HzOG201616	scaffold_2	616638	616940	-			hz5	NA	NA	NA
1434	HaOG201617	y	y	scaffold_1	274471	349446	-	DMELA:Q8SX38 CG13197; RE27552p BMORI:protein tyrosine phosphatase	HzOG201617	scaffold_2	660644	711966	-			hz5	0.00967558	0.0861621	0.112295	NP_001036968.1	chr23	12025312
1435	HaOG201618	y	y	scaffold_1	350267	352982	+	HSAPI:Q9BVM2 Protein DPCD BMORI:protein DPCD-like isoform X2	HzOG201618	scaffold_2	713168	714088	+			hz5	8.5397e-05	0.0853965	0.001	XP_004932676.1	chr23	12089894
1436	HaOG201619	y	y	scaffold_1	353097	355087	-	DMELA:Q8MZ24 RE07994p BMORI:uncharacterized protein LOC692929	HzOG201619	scaffold_2	714310	715179	-			hz5	0.00209023	0.122463	0.0170682	NP_001040236.1	chr23	12092500
1437	HaOG201620	y	y	scaffold_1	355460	357738	+	DMELA:Q9W3K4 CG1575; LD45266p BMORI:testis-expressed sequence 10 protein-like	HzOG201620	scaffold_2	715646	717683	+			hz5	0.00711665	0.0988507	0.0719939	XP_004932679.1	chr23	12099493
1438	HaOG201621	y	y	scaffold_1	357716	377262	-	DMELA:A8DYN0 CG30190, isoform B; CG30190, isoform C BMORI:receptor expression-enhancing protein 4-like isoform X1	HzOG201621	scaffold_2	719827	738194	-			hz5	0.0112629	0.11435	0.098495	XP_004932680.1	chr23	12103955
1439	HaOG201622	y	y	scaffold_1	377914	464183	+	BMORI:probable JmjC domain-containing histone demethylation protein 2C-like	HzOG201622	scaffold_2	739243	822450	+			hz5	0.00435031	0.0683577	0.0636405
1440	HaOG201623			scaffold_1	500537	501004	+	BMORI:uncharacterized protein LOC101745651	HzOG201623					fixed		hz5	0.00598222	0.00813884	0.735021
1441	HaOG201624	y	y	scaffold_1	515462	538236	+	BMORI:probable JmjC domain-containing histone demethylation protein 2C-like	HzOG201624	scaffold_2	879144	903878	+			hz5	0.00681508	0.0274159	0.248581
1442	HaOG201625	y	y	scaffold_1	539795	543630	+	BMORI:probable JmjC domain-containing histone demethylation protein 2C-like	HzOG201625	scaffold_2	905447	909313	+			hz5	0.0033795	0.0706028	0.0478664	XP_004932682.1	chr23	12124899
1443	HaOG201626	y	y	scaffold_1	545513	550546	+	DMELA:Q9VHK7 CG8369; GH11984p BMORI:kazal-type proteinase inhibitor precursor	HzOG201626	scaffold_2	912149	917586	+			hz5	0.000172962	0.172962	0.001	NP_001040250.1	chr23	12289752
1444	HaOG201627	y	y	scaffold_1	554997	561442	-	BMORI:uncharacterized protein LOC101737658 isoform X1	HzOG201627	scaffold_2	921689	929158	-			hz5	0.000111786	0.111786	0.001	XP_004932684.1	chr23	12302998
1445	HaOG201628	y	y	scaffold_1	566151	578903	+	BMORI:protease inhibitor 1 precursor	HzOG201628	scaffold_2	934368	937899	+			hz5	0.00519953	0.260111	0.0199896	NP_001040294.1	chr23	12322360
1446	HaOG201629	y	y	scaffold_1	582733	588744	+	BMORI:uncharacterized protein LOC101737882	HzOG201629	scaffold_2	942032	947245	+			hz5	0.0186489	0.0676156	0.275807	XP_004932685.1	chr23	12332984
1447	HaOG201630		y	scaffold_1	589010	592093	+	BMORI:uncharacterized protein LOC101738016	HzOG201630	scaffold_2	947723	950451	+			hz5	0.0215284	0.169106	0.127307	XP_004932686.1	chr23	12340326
1448	HaOG201631	y	y	scaffold_1	603530	637792	+	DMELA:Q9W0L6 CG13907; GH22266p BMORI:monocarboxylate transporter 12-like	HzOG201631	scaffold_2	964603	999670	+			hz5	0.00118694	0.114825	0.0103369	XP_004932687.1	chr23	12347078
1449	HaOG201632	y	y	scaffold_1	680452	693344	+	DMELA:Q7K1L4 CG8468, isoform A; CG8468, isoform B; CG8468, isoform C; SD10469p BMORI:uncharacterized protein LOC101738278	HzOG201632	scaffold_2	1041767	1052168	+			hz5	0.0022183	0.0889748	0.0249317	XP_004932688.1	chr23	12441500
1450	HaOG201633	y	y	scaffold_1	696040	698182	-	HarmRPS30	HzOG201633	scaffold_2	1056247	1058521	-			hz5	5.0994e-05	0.050994	0.001	NP_001037281.1	chr23	12462117
1451	HaOG201634	y	y	scaffold_1	698893	700010	+	HSAPI:Q96E22 Nogo-B receptor BMORI:nogo-B receptor-like	HzOG201634	scaffold_2	1062885	1064003	+			hz5	0.00338916	0.0647203	0.0523662	XP_004932689.1	chr23	12468703
1452	HaOG201635	y	y	scaffold_1	700854	719963	-	BMORI:arginine/serine-rich protein PNISR-like isoform X1	HzOG201635	scaffold_2	1065722	1078320	-			hz5	0.00180754	0.0774223	0.0233465	XP_004932690.1	chr23	12471851
1453	HaOG201636	y	y	scaffold_1	720672	781820	-	DMELA:B7Z110 CG32816, isoform C; CG32816, isoform D BMORI:uncharacterized protein LOC101738769	HzOG201636	scaffold_2	1079585	1138318	-			hz5	0.00408284	0.0638542	0.06394	XP_004932692.1	chr23	12503571
1454	HaOG201637			scaffold_1	733422	733868	-	BMORI:mariner transposase						missing						XP_004930310.1	chr5	12161393
1455	HaOG201638	y	y	scaffold_1	788186	802200	-	BMORI:uncharacterized protein LOC101738909	HzOG201638	scaffold_2	1145741	1158343	-			hz5	0.00388662	0.0367873	0.105651	XP_004932693.1	chr23	12567251
1456	HaOG201639			scaffold_1	814034	814378	-	BMORI:uncharacterized protein LOC101740472	HzOG201639					fixed		hz6	0.0761551	0.102734	0.741282
1457	HaOG201640	y	y	scaffold_1	907819	921351	-	BMORI:uncharacterized protein LOC101739051 isoform X1	HzOG201640	scaffold_2	1259223	1272553	-			hz5	0.00445022	0.0156655	0.284078	XP_004932694.1	chr23	12713613
1458	HaOG201641			scaffold_1	929765	930925	-	BMORI:retinal homeobox protein Rx-like	HzOG201641	scaffold_2	1281477	1281668	-			hz5	0.0154484	0.0712346	0.216867
1459	HaOG201642		y	scaffold_1	1215885	1218504	+	BMORI:Kv channel-interacting protein 2-like	HzOG201642	scaffold_1917	21194	21571	+			hz5	0.0121879	0.0162539	0.749844
1460	HaOG201643	y	y	scaffold_1	1221646	1225419	+	DMELA: NUL NULL BMORI:Kv channel-interacting protein 2-like	HzOG201643	scaffold_1917	27223	31035	+			hz5	5.8701e-05	0.0587013	0.001	XP_004932763.1	chr23	13025534
1461	HaOG201644	y	y	scaffold_1	1229073	1233484	-	HSAPI:Q14739 Lamin-B receptor BMORI:lamin-B receptor-like	HzOG201644	scaffold_1917	38366	40917	-			hz5	0.00657315	0.0725664	0.0905813	XP_004932764.1	chr23	13103527
1462	HaOG201645			scaffold_1	1234517	1236960	-	glutathione peroxidase	HzOG201645	scaffold_469	1009	2826	-			hz5	0.00814956	0.0861077	0.0946438
1463	HaOG201646	y	y	scaffold_1	1237445	1241696	-	HPX8	HzOG201646	scaffold_469	3752	8719	-			hz5	8.8386e-05	0.0883862	0.001	NP_001036999.1	chr23	13115932
1464	HaOG201647	y	y	scaffold_1	1242293	1246004	+	DMELA:Q9VHK6 CG9836; GH01635p BMORI:iron-sulfur cluster assembly enzyme ISCU, mitochondrial-like	HzOG201647	scaffold_469	9386	11180	+			hz5	0.000124828	0.124828	0.001	XP_004932696.1	chr23	13140310
1465	HaOG201648	y	y	scaffold_1	1246614	1257658	-	DMELA:Q8IHA8 AT18855p BMORI:protein SON-like	HzOG201648	scaffold_469	12248	26174	-			hz5	0.00161008	0.124804	0.0129009	XP_004932697.1	chr23	13144837
1466	HaOG201649		y	scaffold_1	1260459	1290008	-	DMELA:Q9VR30 CG15628; RE58324p BMORI:uncharacterized protein LOC101739563	HzOG201649	scaffold_469	33156	39572	-			hz5	3.7076e-05	0.0370763	0.001	XP_004932698.1	chr23	13168591
1467	HaOG201650	y	y	scaffold_1	1296765	1297608	+	HSAPI:Q96A57 Transmembrane protein 230 BMORI:transmembrane protein 230-like	HzOG201650	scaffold_469	69131	69969	+			hz5	0.000157707	0.157707	0.001	XP_004932699.1	chr23	13193930
1468	HaOG201651	y	y	scaffold_1	1298029	1301819	-	CG2790 [FBgn0027599]	HzOG201651	scaffold_469	70632	73673	-			hz5	0.00073206	0.0699313	0.0104683	XP_004932700.1	chr23	13197265
1469	HaOG201652		y	scaffold_1	1302057	1306265	-	BMORI:MORN repeat-containing protein 5-like	HzOG201652	scaffold_469	75264	78629	-			hz5	0.010689	0.061186	0.174696
1470	HaOG201653			scaffold_1	1308457	1310709	-	BMORI:MORN repeat-containing protein 5-like	HzOG201653	scaffold_469	81857	84142	-			hz5	0.00759592	0.196544	0.0386475
1471	HaOG201654		y	scaffold_1	1313112	1322379	-	HSAPI:Q5VZ52 MORN repeat-containing protein 5 BMORI:MORN repeat-containing protein 5-like	HzOG201654	scaffold_469	85579	92053	-			hz5	0.00627857	0.129999	0.0482972	XP_004932702.1	chr23	13203706
1472	HaOG201655	y	y	scaffold_1	1398126	1403598	+	Serpin14	HzOG201655	scaffold_469	178425	183294	+			hz5	0.011608	0.110099	0.105432	XP_004932704.1	chr23	13322276
1473	HaOG201656			scaffold_1	1404068	1405569	-	HarmOBP45	HzOG201656	scaffold_469	183780	185467	-			hz5	5.1888e-05	0.0518876	0.001	XP_004932703.1	chr23	13328660
1474	HaOG201657			scaffold_1	1409808	1415284	-	HarmOBP46	HzOG201657	scaffold_469	188468	191174	-			hz5	0.0222334	0.161464	0.137698
1475	HaOG201658			scaffold_1	1471511	1472613	+	BMORI:TWiK family of potassium channels protein 7-like						missing
1476	HaOG201659	y	y	scaffold_1	1485454	1489011	+	DMELA:Q9VLK4 Diuretic hormone class 2 BMORI:diuretic hormone 31 precursor	HzOG201659	scaffold_34	545582	548001	-			hz5	8.687e-05	0.0868701	0.001	NP_001124379.1	chr23	13419576
1477	HaOG201660			scaffold_1	1495414	1495949	+	BMORI:transmembrane protein 136-like isoform X1	HzOG201660	scaffold_34	534485	534691	-			hz5	0.126602	0.296115	0.427543
1478	HaOG201661		y	scaffold_1	1497659	1500003	-	catalase-like	HzOG201661	scaffold_34	530253	532447	+			hz5	0.00892946	0.115048	0.0776152
1479	HaOG201662	y	y	scaffold_1	1501403	1504826	-	catalase-like	HzOG201662	scaffold_34	526359	528134	+			hz5	0.0113644	0.192703	0.0589739	XP_004932766.1	chr23	13458486
1480	HaOG201663		y	scaffold_1	1504810	1507012	-	catalase-like	HzOG201663	scaffold_34	521087	522900	+			hz5	0.00251986	0.0993132	0.0253729
1481	HaOG201664		y	scaffold_1	1508393	1510248	-	catalase-like	HzOG201664	scaffold_34	517948	519501	+			hz5	0.00799163	0.146236	0.0546489	XP_004932767.1	chr23	13463893
1482	HaOG201665			scaffold_1	1518944	1537375	-	BMORI:uncharacterized protein LOC101740282	HzOG201665	scaffold_1835	602	994	-			hz5	0.0196765	0.325323	0.0604829
1483	HaOG201666			scaffold_1	1637309	1642804	+	BMORI:acid phosphatase isoenzyme	HzOG201666					fixed		hzB
1484	HaOG201667	y	y	scaffold_1	1647562	1648623	-	DMELA:P12370 cAMP-dependent protein kinase catalytic subunit BMORI:cAMP-dependent protein kinase C1	HzOG201667	scaffold_34	380981	382039	+			hz5	1.7753e-05	0.0177526	0.001	NP_001093303.1	chr23	13570665
1485	HaOG201668	y	y	scaffold_1	1652335	1661547	+	BMORI:neurofilament heavy polypeptide-like isoform X2	HzOG201668	scaffold_34	370186	377734	-			hz5	0.0118944	0.0862819	0.137855	XP_004932707.1	chr23	13580251
1486	HaOG201669	y	y	scaffold_1	1679840	1763269	-	BMORI:fez1	HzOG201669	scaffold_34	283051	352362	+			hz5	0.000962865	0.215292	0.00447237	NP_001124350.1	chr23	13601622
1487	HaOG201670	y	y	scaffold_1	1766776	1769554	-	BMORI:uncharacterized protein LOC101738318	HzOG201670	scaffold_34	264924	267093	+			hz5	4.8773e-05	0.0487733	0.001	XP_004932769.1	chr23	13702979
1488	HaOG201671	y	y	scaffold_1	1771413	1782867	-	DMELA:P91927 LETM1 and EF-hand domain-containing protein anon-60Da, mitochondrial BMORI:LETM1 and EF-hand domain-containing protein anon-60Da, mitochondrial-like	HzOG201671	scaffold_34	252201	261970	+			hzB	4.7185e-05	0.0471846	0.001	XP_004932709.1	chr23	13710136
1489	HaOG201672	y	y	scaffold_1	1783506	1784827	+	HSAPI:Q9Y3B8 Oligoribonuclease, mitochondrial BMORI:oligoribonuclease, mitochondrial-like isoform X2	HzOG201672	scaffold_34	250285	251287	-			hz5	6.3541e-05	0.0635411	0.001	XP_004932712.1	chr23	13723626
1490	HaOG201673		y	scaffold_1	1802009	1802710	-	DMELA:Q9VDH3 CG10830; GH08630p BMORI:BTB/POZ domain-containing adapter for CUL3-mediated RhoA degradation protein 3-like	HzOG201673	scaffold_34	236296	236994	+			hz5	0.00205227	0.0349828	0.0586652
1491	HaOG201674		y	scaffold_1	1803854	1807839	-	HSAPI:P07311 Acylphosphatase-1 BMORI:acylphosphatase-2-like isoform X3	HzOG201674	scaffold_34	231972	235031	+			hz5	0.0113293	0.0794337	0.142626	XP_004932717.1	chr23	13748863
1492	HaOG201675	y	y	scaffold_1	1807793	1809043	+	DMELA:Q8MYW1 RH04289p BMORI:succinate dehydrogenase cytochrome b560 subunit, mitochondrial-like	HzOG201675	scaffold_34	230286	231230	-			hz6	0.00316188	0.0804806	0.0392875	XP_004932719.1	chr23	13756951
1493	HaOG201676	y	y	scaffold_1	1809283	1837577	-	DMELA:O97355 Transferrin BMORI:transferrin precursor	HzOG201676	scaffold_34	205260	230040	+			hz7	0.00626536	0.176958	0.0354059	NP_001037014.1	chr23	13758075
1494	HaOG201677	y		scaffold_1	1845295	1848294	-	BMORI:filaggrin-2-like	HzOG201677	scaffold_34	194425	196887	+			hz5	0.000163066	0.163066	0.001	XP_004932770.1	chr23	13789910
1495	HaOG201678	y	y	scaffold_1	1884309	2017614	+	SP37	HzOG201678	scaffold_34	31169	139508	-			hz5	0.00235948	0.0972634	0.0242586	XP_004932722.1	chr23	13842510
1496	HaOG201679			scaffold_1	1966518	1967933	-	BMORI:uncharacterized protein LOC101746539	HzOG201679	scaffold_34	80158	80415	+			hz5	0.0503241	0.0795682	0.632464
1497	HaOG201680		y	scaffold_1	2019563	2021164	-	BMORI:uncharacterized protein LOC101738726	HzOG201680	scaffold_34	28109	29029	+			hz5	0.0127912	0.117348	0.109002	XP_004932771.1	chr23	13946965
1498	HaOG201681		y	scaffold_1	2034696	2039239	+	BMORI:CAP-Gly domain-containing linker protein 1-like	HzOG201681	scaffold_34	8738	9643	-			hz5	0.00149444	0.0725342	0.0206033	XP_004932723.1	chr23	13967406
1499	HaOG201682	y	y	scaffold_1	2064216	2071967	-	DMELA:Q9VYT0 CG15739; RE04130p BMORI:phosphoglycolate phosphatase 2-like	HzOG201682	scaffold_1557	11240	19977	-			hz5	0.0111066	0.189377	0.0586481
1500	HaOG201683	y		scaffold_1	2076861	2080712	+	BMORI:uncharacterized protein LOC101742492						missing						XP_004928388.1	chr18	4489315
1501	HaOG201684	y	y	scaffold_1	2100222	2102002	+	BMORI:uncharacterized protein LOC101743598	HzOG201684	scaffold_1557	45141	47367	+			hz5	0.00651099	0.231219	0.0281594
1502	HaOG201685		y	scaffold_1	2158300	2189523	+	BMORI:uncharacterized protein LOC101744574	HzOG201685	scaffold_710	89368	103765	-			hz7	2.2518e-05	0.0225179	0.001
1503	HaOG201686	y	y	scaffold_1	2199052	2209269	+	DMELA:Q9VGJ0 CG12594 BMORI:uncharacterized protein LOC101744574	HzOG201686	scaffold_710	67475	76215	-			hz5	0.0040607	0.122536	0.033139	XP_004930798.1	chr23	14546567
1504	HaOG201687	y		scaffold_1	2390987	2392534	+	BMORI:putative inorganic phosphate cotransporter-like	HzOG201687	scaffold_24	697175	699454	-			hz5	0.0202425	0.28645	0.0706666
1505	HaOG201688	y	y	scaffold_1	2394386	2394769	-	BMORI:rho GTPase-activating protein 190-like	HzOG201688	scaffold_24	696278	696658	+			hz5	0.0417436	0.135107	0.308966
1506	HaOG201689			scaffold_1	2395341	2428095	+	BMORI:glutamate receptor ionotropic, kainate 2-like	HzOG201689	scaffold_24	674945	675412	-			hzB	0.000187952	0.187952	0.001
1507	HaOG201690			scaffold_1	2396109	2396975	+	BMORI:titin-like	HzOG201690	scaffold_24	694779	695674	-			hzB	0.00707873	0.000141575	50
1508	HaOG201691			scaffold_1	2438736	2440030	+	BMORI:uncharacterized protein LOC101737101	HzOG201691	scaffold_630	33413	33541	+			hzB	0.0238078	0.112722	0.211208
1509	HaOG201692	y	y	scaffold_1	2567221	2585116	+	DMELA:Q8WS23 Rolling pebbles isoform 6 BMORI:ankyrin repeat domain-containing protein 17-like	HzOG201692	scaffold_24	502271	518315	-			hz5	0.00132333	0.183373	0.0072166
1510	HaOG201693	y	y	scaffold_1	2586836	2592673	-	BMORI:uncharacterized protein LOC101740799	HzOG201693	scaffold_24	493865	500684	+			hz5	0.0166828	0.249274	0.0669257	XP_004930684.1	chr23	15031286
1511	HaOG201694	y	y	scaffold_1	2595526	2598623	-	DMELA:Q9V9Q4 CG1416, isoform A; CG1416, isoform B; CG1416, isoform C; LD43819p BMORI:activator of 90 kDa heat shock protein ATPase homolog 1	HzOG201694	scaffold_24	487898	490945	+			hz5	0.000136706	0.136706	0.001	NP_001036909.1	chr23	15052659
1512	HaOG201695	y	y	scaffold_1	2600706	2609333	+	DMELA:Q95U46 GH07925p BMORI:acyl-coenzyme A dehydrogenase	HzOG201695	scaffold_24	477360	485887	-			hz5	0.00018285	0.18285	0.001	NP_001037672.1	chr23	15066325
1513	HaOG201696	y	y	scaffold_1	2609761	2610087	-	DMELA:Q0KI97 CG34117 BMORI:UPF0562 protein C7orf55-like	HzOG201696	scaffold_24	476612	476935	+			hz5	0.00443147	0.242888	0.0182449	XP_004930685.1	chr23	15083111
1514	HaOG201697	y	y	scaffold_1	2610107	2611015	-	HSAPI:Q9UH36 SRR1-like protein BMORI:SRR1-like protein-like	HzOG201697	scaffold_24	475686	476589	+			hz5	0.0146209	0.17807	0.0821077	XP_004930686.1	chr23	15083451
1515	HaOG201698		y	scaffold_1	2670045	2670392	+	BMORI:regulating synaptic membrane exocytosis protein 2-like	HzOG201698					fixed		hz5	0.00585182	0.000117036	50
1516	HaOG201699	y	y	scaffold_1	2702936	2711651	+	DMELA:Q95SC5 GM03427p BMORI:uncharacterized protein LOC101741222	HzOG201699	scaffold_24	369320	376393	-			hz5	0.00163253	0.0888173	0.0183808	XP_004930687.1	chr23	15189156
1517	HaOG201700	y	y	scaffold_1	2715197	2722387	-	DMELA:Q8SZ96 RE11111p BMORI:sideroflexin-2-like	HzOG201700	scaffold_24	356052	363448	+			hz5	0.00141427	0.264013	0.0053568	XP_004930688.1	chr23	15200593
1518	HaOG201701	y	y	scaffold_1	2723904	2729396	+	BMORI:PWWP domain-containing protein 2A-like isoform X1	HzOG201701	scaffold_24	352185	354291	-			hz5	0.00328258	0.0592537	0.0553987	XP_004930689.1	chr23	15214423
1519	HaOG201702	y	y	scaffold_1	2729923	2754264	+	DMELA:P83103 Putative serine/threonine-protein kinase haspin homolog BMORI:LOW QUALITY PROTEIN: inversin-A-like	HzOG201702	scaffold_24	325624	344083	-			hz5	0.0104254	0.0976742	0.106737
1520	HaOG201703		y	scaffold_1	2755156	2759856	+	BMORI:uncharacterized protein LOC101745299	HzOG201703	scaffold_24	314772	324024	-			hz6	0.00179921	0.117046	0.0153719	XP_004930800.1	chr23	15253550
1521	HaOG201704		y	scaffold_1	2768854	2769764	-	BMORI:max dimerization protein 4-like	HzOG201704	scaffold_24	204480	305750	+			hz7	0.0142528	0.0324152	0.439694	XP_004930801.1	chr23	15277245
1522	HaOG201705		y	scaffold_1	2783002	2789697	-	BMORI:uncharacterized protein LOC101745225	HzOG201705	scaffold_24	285180	291726	+			hz5	0.0106177	0.0195636	0.542726
1523	HaOG201706	y	y	scaffold_1	2802803	2803519	-	BMORI:uncharacterized protein LOC101737909	HzOG201706	scaffold_412	72760	73473	+			hzd	0.0111891	0.0563896	0.198425	XP_004927033.1	chr4	10837222
1524	HaOG201707		y	scaffold_1	2810108	2813033	-	BMORI:max dimerization protein 4-like	HzOG201707	scaffold_24	264386	267420	+			hz5	0.0120908	0.0141109	0.856838
1525	HaOG201708	y		scaffold_1	2842886	2847629	+	BMORI:cyclin-K-like	HzOG201708					fixed		hzB	0.027713	0.0202436	1.36897
1526	HaOG201709			scaffold_1	2919286	2927738	+	BMORI:separin-like						missing
1527	HaOG201710	y	y	scaffold_1	3029505	3031926	-	HSAPI:Q5D0E6 DALR anticodon-binding domain-containing protein 3 BMORI:DALR anticodon-binding domain-containing protein 3-like	HzOG201710	scaffold_24	64131	67658	+			hz7	0.00936586	0.11459	0.0817339	XP_004930692.1	chr23	15659078
1528	HaOG201711	y	y	scaffold_1	3032405	3033424	+	DMELA:Q9VXT2 DnaJ homolog subfamily C member 25 homolog BMORI:DnaJ (Hsp40) homolog 8 precursor	HzOG201711	scaffold_24	62628	63644	-			hz7	0.00128533	0.101664	0.012643	NP_001157385.1	chr23	15668693
1529	HaOG201712	y	y	scaffold_1	3033589	3049479	-	DMELA:Q8MRV2 SD21670p BMORI:blood vessel epicardial substance-like	HzOG201712	scaffold_24	47201	54578	+			hz5	6.5204e-05	0.065204	0.001
1530	HaOG201713		y	scaffold_1	3055170	3068540	-	BMORI:blood vessel epicardial substance-like	HzOG201713	scaffold_24	28536	41400	+			hz5	0.000106716	0.106716	0.001	XP_004930802.1	chr23	15678276
1531	HaOG201714	y	y	scaffold_1	3071251	3078731	+	BMORI:cAMP and cAMP-inhibited cGMP 3',5'-cyclic phosphodiesterase 10A-like	HzOG201714	scaffold_24	1620	20414	-			hz6	0.397842	1.64264	0.242196	XP_004930697.1	chr23	15728806
1532	HaOG201715	y	y	scaffold_1	3081161	3086758	-	sorting nexin-12-like isoform X1	HzOG201715	scaffold_2115	5037	11143	-			hz5	4.5983e-05	0.0459834	0.001	XP_004930696.1	chr23	15719469
1533	HaOG201716	y	y	scaffold_1	3087327	3097804	-	DMELA:Q9VAQ7 Pre-mRNA-splicing factor Slu7 BMORI:pre-mRNA-splicing factor Slu7-like	HzOG201716	scaffold_2115	11705	17488	-			hz5	0.00214895	0.327774	0.00655621	XP_004930694.1	chr23	15703195
1534	HaOG201717	y	y	scaffold_1	3098265	3109092	-	DMELA:Q9V877 Kinesin-like protein subito BMORI:kinesin-like protein KIF20B-like	HzOG201717	scaffold_2115	18143	32435	-			hz6	0.0116271	0.165989	0.0700472	XP_004930803.1	chr23	15744615
1535	HaOG201718	y	y	scaffold_1	3109094	3122656	+	DMELA:Q7KV24 CG15744 BMORI:LOW QUALITY PROTEIN: probable G-protein coupled receptor 125-like	HzOG201718	scaffold_2115	32982	4249	+			hz5	0.00108386	0.246025	0.00440549	XP_004930804.1	chr23	15755299
1536	HaOG201719	y	y	scaffold_1	3123036	3132286	-	BMORI:epoxide hydrolase 4-like	HzOG201719	scaffold_1194	8215	14507	-			hz6	0.00160488	0.196072	0.00818513	XP_004930698.1	chr23	15771026
1537	HaOG201720			scaffold_1	3168905	3170526	-	BMORI:uncharacterized protein LOC101745813	HzOG201720					fixed		hz5
1538	HaOG201721			scaffold_1	3207156	3208337	+	BMORI:uncharacterized protein LOC101738379						missing
1539	HaOG201722			scaffold_1	3265394	3267667	-	DMELA:Q95RW8 Protein Optix BMORI:protein Optix-like	HzOG201722	scaffold_1188	14181	15663	+			hzB	0.00206065	0.0930785	0.0221389	XP_004930699.1	chr23	15978091
1540	HaOG201723			scaffold_1	3296652	3297176	+	BMORI:gamma-interferon-inducible lysosomal thiol reductase-like	HzOG201723					fixed		hz5	0.013114	0.0450456	0.291127
1541	HaOG201724		y	scaffold_1	3297622	3298381	-	BMORI:uncharacterized protein LOC101747139	HzOG201724	scaffold_1813	13781	14289	-			hz7	0.0144512	0.209377	0.0690199
1542	HaOG201725	y	y	scaffold_1	3301188	3316412	+	DMELA:Q961P9 GH11567p BMORI:integrator complex subunit 7-like	HzOG201725	scaffold_1813	15937	32131	+			hz6	0.00548334	0.193332	0.0283623	XP_004930700.1	chr23	16008703
1543	HaOG201726	y	y	scaffold_1	3316439	3320116	+	DMELA:Q9W128 CG4781; RE54577p BMORI:leucine-rich repeat-containing protein 70-like	HzOG201726	scaffold_1813	32823	34763	+			hzB	0.017529	0.174797	0.100282	XP_004930805.1	chr23	16023413
1544	HaOG201727	y	y	scaffold_1	3322998	3326985	-	vang-like protein 1-like	HzOG201727	scaffold_1813	40403	47353	-			hz6	0.000180399	0.180399	0.001	XP_004930702.1	chr23	16033671
1545	HaOG201728	y	y	scaffold_1	3327770	3331489	+	BMORI:uncharacterized protein LOC101743234	HzOG201728	scaffold_1813	48134	51922	+			hz7	0.00381877	0.216343	0.0176514	XP_004930701.1	chr23	16039407
1546	HaOG201729	y	y	scaffold_1	3331937	3338437	-	DMELA:Q9VAR0 CG1951; LD39455p BMORI:SCY1-like protein 2-like	HzOG201729					fixed		hz6	0.0043393	0.153152	0.0283333	XP_004930703.1	chr23	16049499
1547	HaOG201730	y	y	scaffold_1	3338805	3340002	+	DMELA:Q9VY86 TM2 domain-containing protein CG11103 BMORI:TM2 domain-containing protein CG11103-like	HzOG201730					fixed		hz6	0.00247875	0.152428	0.0162618	XP_004930704.1	chr23	16067622
1548	HaOG201731	y	y	scaffold_1	3340644	3342135	-	HarmRPS13	HzOG201731	scaffold_2441	21264	22951	+			hz6				NP_001091754.1	chr23	16069241
1549	HaOG201732	y	y	scaffold_1	3342097	3342840	+	DMELA:Q6IDF5 CG12859; RE22403p BMORI:uncharacterized protein LOC101746156	HzOG201732	scaffold_2441	20495	20954	-			hz5	1.8329e-05	0.0183289	0.001	XP_004930806.1	chr23	16073155
1550	HaOG201733	y	y	scaffold_1	3352675	3354313	-	DMELA:Q8SYS5 RE37651p BMORI:ras-related protein Rab-39A-like	HzOG201733	scaffold_2441	6881	8444	+			hz5	7.1677e-05	0.0716767	0.001	XP_004930706.1	chr23	16095783
1551	HaOG201734	y	y	scaffold_1	3355137	3358887	+	BMORI:THAP domain-containing protein 1 A-like isoform X2	HzOG201734	scaffold_2441	3540	5867	-			hz5	0.0016821	0.0758914	0.0221646	XP_004930707.1	chr23	16100334
1552	HaOG201735	y	y	scaffold_1	3371381	3371887	+	BMORI:uncharacterized protein LOC101743068	HzOG201735	scaffold_1718	19057	19548	-			hz5
1553	HaOG201736	y		scaffold_1	3383814	3386550	-	BMORI:uncharacterized protein LOC101742112	HzOG201736	scaffold_1134	88065	89237	-			hz5
1554	HaOG201737			scaffold_1	3423345	3424090	+	BMORI:uncharacterized protein LOC101746306	HzOG201737	scaffold_1298	16822	17166	-			hz5	0.000123991	0.123991	0.001	XP_004930807.1	chr23	16158518
1555	HaOG201738			scaffold_1	3438325	3439243	+	BMORI:uncharacterized protein LOC101745498	HzOG201738	scaffold_2571	1731	2096	-			hz5	0.00383802	0.0201947	0.190051
1556	HaOG201739	y	y	scaffold_1	3469570	3477310	-	BMORI:SWI/SNF complex subunit SMARCC2-like	HzOG201739					fixed		hz5	0.0858365	0.0369687	2.32187
1557	HaOG201740			scaffold_1	3492198	3492743	-	BMORI:irregular chiasm C-roughest protein-like	HzOG201740	scaffold_644	133591	134133	+			hzB	0.00453479	0.0211255	0.214659
1558	HaOG201741	y		scaffold_1	3506151	3508913	-	BMORI:uncharacterized protein LOC101742112	HzOG201741	scaffold_307	211359	214328	+			hzB
1559	HaOG201742	y	y	scaffold_1	3534753	3559949	+	DMELA:Q9VFD2 CG6934; RE46882p BMORI:uncharacterized protein LOC101746443	HzOG201742	scaffold_359	166641	175741	-			hz5	0.00257965	0.171432	0.0150476	XP_004930808.1	chr23	16261697
1560	HaOG201743			scaffold_1	3589426	3595330	+	BMORI:rab3 GTPase-activating protein regulatory subunit-like	HzOG201743	scaffold_359	132725	135226	-			hz5	0.0166139	0.000332279	50
1561	HaOG201744	y	y	scaffold_1	3599193	3611220	-	HSAPI:Q8N5D0 WD and tetratricopeptide repeats protein 1 BMORI:WD and tetratricopeptide repeats protein 1-like	HzOG201744	scaffold_359	110514	121562	+			hz5	0.0131042	0.173212	0.0756539	XP_004930709.1	chr23	16337380
1562	HaOG201745	y	y	scaffold_1	3611398	3613665	+	DMELA:Q7K0F0 Coiled-coil domain-containing protein 130 homolog BMORI:coiled-coil domain-containing protein 130 homolog	HzOG201745	scaffold_359	107893	109704	-			hz5	0.0216779	0.316123	0.0685741	XP_004930710.1	chr23	16351894
1563	HaOG201746	y	y	scaffold_1	3614134	3653873	-	BMORI:vacuolar protein sorting-associated protein 13A-like	HzOG201746	scaffold_359	76023	105779	+			hzh	0.00209725	0.27796	0.00754515	XP_004930809.1	chr23	16362294
1564	HaOG201747		y	scaffold_1	3668322	3725072	+	BMORI:liprin-alpha-2-like	HzOG201747	scaffold_359	45738	45989	-			hzB	0.000121299	0.121299	0.001	XP_004930713.1	chr23	16435338
1565	HaOG201748			scaffold_1	3692334	3694695	-	BMORI:LOW QUALITY PROTEIN: midasin-like						missing
1566	HaOG201749	y	y	scaffold_1	3751623	3790626	+	liprin-alpha-1-like	HzOG201749	scaffold_275	237867	266283	-			hz5	0.00193721	0.148127	0.013078	XP_004930810.1	chr23	16500691
1567	HaOG201750	y	y	scaffold_1	3795573	3799576	-	DMELA:Q9VVC9 CG7728; LD38375p BMORI:ribosome biogenesis protein BMS1 homolog	HzOG201750	scaffold_275	226938	231599	+			hz5	0.0034443	0.178434	0.0193029	XP_004930714.1	chr23	16543503
1568	HaOG201751	y	y	scaffold_1	3799933	3834626	+	HSAPI:E7EPH8 GRAM domain-containing protein 1B BMORI:GRAM domain-containing protein 1B-like	HzOG201751	scaffold_275	198836	226245	-			hz5	0.00014416	0.14416	0.001	XP_004930811.1	chr23	16548701
1569	HaOG201752	y	y	scaffold_1	3836016	3838572	-	HarmRPS27a	HzOG201752	scaffold_1882	41977	43882	+			hz5	1.9242e-05	0.0192424	0.001	XP_004934049.1	chr21	11616447
1570	HaOG201753	y	y	scaffold_1	3838714	3839904	-	DMELA:O76994 GM13959p; Intronic protein 259; RH14272p BMORI:TGF beta-inducible nuclear protein 1	HzOG201753	scaffold_1882	40561	41337	+			hz5	2.8472e-05	0.0284717	0.001	NP_001037438.1	chr23	16598310
1571	HaOG201754	y	y	scaffold_1	3841979	3853977	+	BMORI:E3 ubiquitin-protein ligase Mdm2-like	HzOG201754	scaffold_1882	27213	38860	-			hzd	0.00928585	0.108459	0.0856163	XP_004930715.1	chr23	16602122
1572	HaOG201755	y	y	scaffold_1	3859837	3879029	+	DMELA:O97428 Ciboulot, isoform A; Ciboulot, isoform B; EG:EG0007.11 protein; RE50273p BMORI:thymosin isoform 1	HzOG201755	scaffold_1882	951	3633	-			hz6	7.73e-06	0.00772596	0.001	NP_001040486.1	chr23	16655872
1573	HaOG201756	y	y	scaffold_1	3880810	3889423	+	ovarian tumor protein	HzOG201756	scaffold_1243	4235	12107	+			hzd	7.1897e-05	0.0718973	0.001	NP_001191248.1	chr23	16665235
1574	HaOG201757	y	y	scaffold_1	3893085	3898644	+	BMORI:regucalcin-like isoform X6	HzOG201757	scaffold_1243	21431	28750	+			hz5	0.00446874	0.188791	0.0236703	XP_004930720.1	chr23	16684668
1575	HaOG201758	y	y	scaffold_1	3898822	3909514	-	DMELA:Q76NR6 Regucalcin, isoform D BMORI:regucalcin-like isoform X1	HzOG201758	scaffold_1243	31234	34661	-			hz5	0.00612047	0.168903	0.0362366	XP_004930718.1	chr23	16687912
1576	HaOG201759	y	y	scaffold_1	3909560	3913622	-	HSAPI:E9PDU5 WD repeat-containing protein 6 BMORI:WD repeat-containing protein 6-like	HzOG201759	scaffold_1243	39371	43713	-			hz6	0.0345591	0.231709	0.149149	XP_004930813.1	chr23	16705726
1577	HaOG201760	y	y	scaffold_1	3914135	3916959	-	DMELA:Q9VHB8 CG8199; GH19141p BMORI:2-oxoisovalerate dehydrogenase subunit alpha, mitochondrial-like isoform X2	HzOG201760	scaffold_1243	44261	46991	-			hz5	0.00323163	0.282368	0.0114447	XP_004930726.1	chr23	16712386
1578	HaOG201761	y	y	scaffold_1	3923345	3924353	+	DMELA:Q961D1 Cyclin K, isoform A; Cyclin K, isoform B; LD21709p BMORI:cyclin-K-like	HzOG201761	scaffold_1243	48432	49322	+			hz5	5.2869e-05	0.0528686	0.001	XP_004930814.1	chr23	16724142
1579	HaOG201762	y	y	scaffold_1	3925273	3926244	+	BMORI:cyclin-K-like	HzOG201762	scaffold_1243	51067	52035	+			hzd	0.0177031	0.065908	0.268603
1580	HaOG201763	y	y	scaffold_1	3926392	3943652	-	DMELA:Q9V3V3 Pez; Protein tyrosine phosphatase Pez BMORI:tyrosine-protein phosphatase non-receptor type 14-like	HzOG201763	scaffold_1243	54722	83036	-			hzh	0.00199518	0.200196	0.00996612	XP_004930815.1	chr23	16731316
1581	HaOG201764	y	y	scaffold_1	3944196	3949483	-	DMELA:Q9V3D2 Coproporphyrinogen-III oxidase BMORI:coproporphirynogen oxidase	HzOG201764	scaffold_1243	84781	89868	-			hz5	0.00631066	0.0781141	0.0807877	NP_001040239.1	chr23	16746108
1582	HaOG201765		y	scaffold_1	3949916	3951698	-	BMORI:nicotinamidase-like isoform X2	HzOG201765	scaffold_1243	90298	91335	-			hz5	0.0128394	0.000256788	50
1583	HaOG201766	y	y	scaffold_1	4112275	4116610	-	BMORI:sex-specific storage-protein 1 precursor	HzOG201766	scaffold_1357	58777	61991	-			hz5	0.00381792	0.123559	0.0308995	NP_001106747.2	chr23	16906451
1584	HaOG201767		y	scaffold_1	4123680	4139467	+	BMORI:syntaxin-binding protein 5-like	HzOG201767					fixed		hz5	0.100147	0.222306	0.450493
1585	HaOG201768	y	y	scaffold_1	4154465	4161830	+	DMELA:Q86NY8 LD44990p BMORI:syntaxin-binding protein 5-like	HzOG201768					fixed		hzB	0.0140356	0.0678585	0.206836
1586	HaOG201769	y	y	scaffold_1	4164454	4168813	+	BMORI:syntaxin-binding protein 5-like	HzOG201769	scaffold_878	73926	78313	-			hz5	0.00194384	0.0301667	0.0644367	XP_004930817.1	chr23	16912802
1587	HaOG201770	y	y	scaffold_1	4173761	4186005	-	BMORI:uncharacterized protein LOC101736154	HzOG201770	scaffold_878	59057	68317	+			hzB	0.0151276	0.0647027	0.233801	XP_004930818.1	chr23	16993285
1588	HaOG201771	y	y	scaffold_1	4190136	4193339	-	DMELA:Q9VX34 CG5800; RE19835p BMORI:probable ATP-dependent RNA helicase DDX10-like	HzOG201771	scaffold_878	50021	53530	+			hz5	0.00314008	0.045115	0.0696017	XP_004930819.1	chr23	17005196
1589	HaOG201772	y	y	scaffold_1	4193316	4202467	+	fibroinase precursor	HzOG201772	scaffold_878	40938	48325	-			hz5	7.9972e-05	0.0799716	0.001	NP_001037464.2	chr23	17010668
1590	HaOG201773	y	y	scaffold_1	4210505	4216391	-	DMELA:Q9VX94 CG13001; RE69682p BMORI:zinc finger C4H2 domain-containing protein-like	HzOG201773	scaffold_878	24051	27901	+			hzB	0.00286395	0.0237345	0.120666	XP_004930820.1	chr23	17032603
1591	HaOG201774	y	y	scaffold_1	4216900	4226351	+	BMORI:LOW QUALITY PROTEIN: PHD and RING finger domain-containing protein 1-like	HzOG201774	scaffold_878	11194	21072	-			hzB	0.00372048	0.0318679	0.116747	XP_004930821.1	chr23	17049811
1592	HaOG201775	y	y	scaffold_1	4227797	4232646	-	cathepsin D precursor	HzOG201775	scaffold_878	5151	9774	+			hz5	3.5739e-05	0.0357385	0.001	NP_001037351.1	chr23	17064348
1593	HaOG201776	y	y	scaffold_1	4256824	4274418	+	BMORI:uncharacterized protein LOC101736947	HzOG201776	scaffold_2847	21766	15247	-			hzd	8.4679e-05	0.0846786	0.001	XP_004930824.1	chr23	17103283
1594	HaOG201777	y	y	scaffold_1	4276843	4283762	+	BMORI:uncharacterized protein LOC101746726	HzOG201777	scaffold_2940	830	19111	-			hzB	0.111874	0.332982	0.335977	XP_004930727.1	chr23	17139369
1595	HaOG201778	y	y	scaffold_1	4287628	4293300	-	DMELA:A1Z9U2 CG12858 BMORI:major facilitator superfamily domain-containing protein 6-like	HzOG201778	scaffold_29	646622	8187	+			hzh	0.0030924	0.0955126	0.0323769	XP_004930728.1	chr23	17151378
1596	HaOG201779	y	y	scaffold_10	1	13957	-	BMORI:uncharacterized protein LOC101738706	HzOG201779	scaffold_105	252752	255086	+			hz5	0.000117727	0.117727	0.001	XP_004926514.1	chr22	16686436
1597	HaOG201780	y	y	scaffold_10	14717	44586	+	BMORI:uncharacterized protein LOC101738845	HzOG201780	scaffold_105	195508	220672	-			hzB	0.00751466	0.124757	0.0602343	XP_004926515.1	chr22	16640141
1598	HaOG201781	y	y	scaffold_10	45945	48165	+	DMELA:Q9NFP5 SH3 domain-binding glutamic acid-rich protein homolog BMORI:SH3 domain-binding glutamic acid-rich protein homolog	HzOG201781	scaffold_105	190640	192026	-			hz5	0.0106899	0.0826137	0.129396	XP_004926516.1	chr22	16630703
1599	HaOG201782	y	y	scaffold_10	49241	60251	-	DMELA:Q9VS60 Sphingomyelin synthase-related 1 BMORI:sphingomyelin synthase-related 1-like	HzOG201782	scaffold_105	176968	187849	+			hz5	7.6801e-05	0.0768005	0.001	XP_004926517.1	chr22	16612510
1600	HaOG201783	y	y	scaffold_10	61616	73633	-	HSAPI:P09874 Poly [ADP-ribose] polymerase 1 BMORI:poly [ADP-ribose] polymerase	HzOG201783	scaffold_105	163972	175088	+			hz5	0.00213248	0.185343	0.0115056	XP_004926518.1	chr22	16584875
1601	HaOG201784	y	y	scaffold_10	73821	93608	+	BMORI:uncharacterized protein LOC101741008	HzOG201784	scaffold_105	155487	163285	-			hz5	0.0134365	0.110869	0.121192	XP_004926520.1	chr22	16556270
1602	HaOG201785	y	y	scaffold_10	93882	107110	-	DMELA:Q9VEC5 Cadmus; LD35896p BMORI:importin-13-like	HzOG201785	scaffold_105	144350	153915	+			hzd	0.00607797	0.102999	0.0590101	XP_004926531.1	chr22	16532986
1603	HaOG201786	y	y	scaffold_10	108089	111512	+	DMELA:Q9VH07 RuvB-like helicase 1 BMORI:ruvB-like helicase 1-like	HzOG201786	scaffold_105	136100	140225	-			hz5	8.9912e-05	0.0899116	0.001	XP_004926521.1	chr22	16512871
1604	HaOG201787	y	y	scaffold_10	150135	167514	+	BMORI:MAP/microtubule affinity-regulating kinase 3-like	HzOG201787	scaffold_105	73419	97444	-			hz5	0.00401995	0.149731	0.0268479
1605	HaOG201788	y	y	scaffold_10	167612	171755	+		HzOG201788	scaffold_105	68713	72796	-			hzB	0.00726851	0.0589779	0.123241
1606	HaOG201789	y	y	scaffold_10	173728	190024	-	DMELA:Q9VHR8 Dipeptidyl peptidase 3 BMORI:dipeptidyl peptidase 3-like isoform X1	HzOG201789	scaffold_105	56171	66774	+			hz6	0.00136584	0.143449	0.00952141	XP_004926522.1	chr22	16401196
1607	HaOG201790	y	y	scaffold_10	190640	204060	+	DMELA:Q7YU00 LD10379p BMORI:rho GTPase-activating protein 39-like	HzOG201790	scaffold_105	39176	54703	-			hz5	0.00254028	0.143815	0.0176635	XP_004926532.1	chr22	16375589
1608	HaOG201791	y		scaffold_10	216227	220063	-	DMELA:Q9VEA7 CG18598; FI01460p BMORI:uncharacterized protein LOC101741343	HzOG201791	scaffold_2667	7320	11553	-			hz6	0.00171929	0.0109815	0.156562	XP_004923831.1	chr14	12299396
1609	HaOG201792	y	y	scaffold_10	230324	250782	+	HSAPI:Q9BWV7 Probable tubulin polyglutamylase TTLL2 BMORI:probable tubulin polyglutamylase TTLL2-like	HzOG201792	scaffold_105	53483	15031	-			hz5	0.00871819	0.176303	0.04945	XP_004926536.1	chr22	16185042
1610	HaOG201793			scaffold_10	253008	254363	+	HarmOR77	HzOG201793	scaffold_1593	47690	49087	-			hz5	0.0224085	0.12756	0.17567
1611	HaOG201794			scaffold_10	373168	448831	+	BMORI:cytochrome P450 4V2-like	HzOG201794					fixed		hz5	0.401172	0.71433	0.561606
1612	HaOG201795	y	y	scaffold_10	475623	514422	+	BMORI:ATPase family AAA domain-containing protein 3-like	HzOG201795	scaffold_183	113643	152526	-			hz5	0.0204215	0.0406363	0.502545
1613	HaOG201796	y	y	scaffold_10	522355	548447	+	BMORI:uncharacterized protein LOC101738384	HzOG201796	scaffold_183	82070	93568	-			hz5	NA	NA	NA
1614	HaOG201797	y	y	scaffold_10	589146	687080	+	DMELA:A8JRI1 Hephaestus, isoform L BMORI:polypyrimidine tract-binding protein 3-like	HzOG201797	scaffold_183	43797	32661	-			hz5	4.8952e-05	0.0489521	0.001	XP_004927080.1	chr22	15115862
1615	HaOG201798	y	y	scaffold_10	687959	695332	+	DMELA:P81928 RPII140-upstream gene protein BMORI:RPII140-upstream gene protein-like	HzOG201798	scaffold_1053	34706	36998	-			hz5	0.0102243	0.136691	0.0747984	XP_004927078.1	chr22	15101504
1616	HaOG201799	y	y	scaffold_10	697334	705183	-	DMELA:Q9VFM9 Twinfilin BMORI:twinfilin-like	HzOG201799	scaffold_1053	23152	31948	+			hz5	0.00123915	0.228212	0.00542981	XP_004927079.1	chr22	15078309
1617	HaOG201800			scaffold_10	725360	725872	-	BMORI:uncharacterized protein LOC101743814	HzOG201800	scaffold_126	89249	89434	-			hzB	0.0321	0.0890517	0.360828
1618	HaOG201801		y	scaffold_10	740368	743508	+	BMORI:synaptic vesicle glycoprotein 2B-like	HzOG201801	scaffold_1565	43508	45678	-			hz5	9.2647e-05	0.0926468	0.001
1619	HaOG201802	y	y	scaffold_10	755426	775647	-	Serpin11	HzOG201802	scaffold_1565	13671	34342	+			hz5	0.0196708	0.182597	0.107728	XP_004927081.1	chr22	14951360
1620	HaOG201803	y	y	scaffold_10	778291	789772	-	Serpin16	HzOG201803	scaffold_751	11976	4402	-			hz6
1621	HaOG201804			scaffold_10	946112	947254	-	BMORI:uncharacterized protein LOC101745524	HzOG201804	scaffold_13	100380	164777	+			hz5	0.0556	0.0241313	2.30609
1622	HaOG201805	y	y	scaffold_10	1003423	1026308	-	DMELA:Q95UI1 Beat IV BMORI:uncharacterized protein LOC101740367	HzOG201805	scaffold_516	23717	8728	-			hz5	9.2381e-05	0.0923808	0.001
1623	HaOG201806	y	y	scaffold_10	1099620	1126537	-	DMELA:A8JNU6 Neural conserved at 73EF, isoform I; BMORI:2-oxoglutarate dehydrogenase, mitochondrial-like isoform X1	HzOG201806	scaffold_516	89151	112531	-			hz5	0.00040619	0.104462	0.00388841	XP_004926430.1	chr22	14101377
1624	HaOG201807	y	y	scaffold_10	1126921	1135082	+	DMELA:A2VEI2 Calcium uptake protein 1 homolog, mitochondrial BMORI:calcium uptake protein 1 homolog, mitochondrial-like	HzOG201807	scaffold_516	115868	128230	+			hz5	0.00376738	0.118293	0.0318477	XP_004926462.1	chr22	14066609
1625	HaOG201808	y	y	scaffold_10	1137461	1162710	+	DMELA:E1JI73 FI20184p1; Z band alternatively spliced PDZ-motif protein 66, isoform N BMORI:PDZ and LIM domain protein 3-like isoform X2	HzOG201808	scaffold_516	130664	156170	+			hz5	0.00151601	0.0786145	0.0192841	XP_004926432.1	chr22	14032006
1626	HaOG201809	y	y	scaffold_10	1169427	1179410	-	E3 ubiquitin-protein ligase MARCH8-like	HzOG201809	scaffold_516	163322	167144	-			hzB	5.6918e-05	0.0569175	0.001	XP_004926463.1	chr22	14008740
1627	HaOG201810	y	y	scaffold_10	1180459	1185876	+	BMORI:nucleolin 2-like	HzOG201810	scaffold_516	168762	173105	+			hz5	0.00314434	0.0726517	0.0432797	XP_004926464.1	chr22	13998957
1628	HaOG201811	y	y	scaffold_10	1186367	1188556	+	BMORI:sodium- and chloride-dependent glycine transporter 2-like	HzOG201811	scaffold_516	175264	176845	+			hz5	0.0061375	0.0985541	0.0622755
1629	HaOG201812	y	y	scaffold_10	1188947	1202296	-	DMELA:NULL : NULL BMORI:PDZ and LIM domain protein Zasp-like	HzOG201812	scaffold_1323	181143	9990	-			hzB				XP_004926465.1	chr22	13966452
1630	HaOG201813	y	y	scaffold_10	1202381	1210965	-	BMORI:PDZ and LIM domain protein Zasp-like	HzOG201813	scaffold_1323	10874	13041	-			hz5	0.018114	0.100733	0.179821	XP_004926435.1	chr22	14034686
1631	HaOG201814	y	y	scaffold_10	1221748	1233670	-	DMELA:Q9VS57 RE14391p; Sec63 BMORI:translocation protein SEC63 homolog isoform X1	HzOG201814	scaffold_1323	30223	45485	-			hz5	0.00121394	0.0878259	0.0138221	XP_004926438.1	chr22	13887136
1632	HaOG201815	y	y	scaffold_10	1235875	1236944	+	DMELA:Q8T3X9 AT26381p; Lethal (1) G0136 BMORI:iron-sulfur cluster assembly 1 homolog, mitochondrial-like	HzOG201815	scaffold_1323	46423	47643	+			hz5	0.00340967	0.0905089	0.0376722	XP_004926440.1	chr22	13885651
1633	HaOG201816	y	y	scaffold_10	1238649	1243818	+	DMELA:Q7K581 CG8963, isoform A; CG8963, isoform B; CG8963, isoform C; SD01637p BMORI:uncharacterized protein LOC101739024	HzOG201816	scaffold_1323	49539	55256	+			hz5	0.00216286	0.057984	0.037301	XP_004926441.1	chr22	13867558
1634	HaOG201817	y	y	scaffold_10	1246280	1249617	-	HSAPI:Q8N465 D-2-hydroxyglutarate dehydrogenase, mitochondrial BMORI:d-2-hydroxyglutarate dehydrogenase, mitochondrial-like isoform X2	HzOG201817	scaffold_1323	57276	63381	-			hz5	0.00017775	0.17775	0.001	XP_004926443.1	chr22	13857244
1635	HaOG201818	y	y	scaffold_10	1251991	1253647	+	DMELA:Q9VZE6 Ribosome biogenesis protein BRX1 homolog BMORI:ribosome biogenesis protein BRX1 homolog	HzOG201818	scaffold_1323	66070	67585	+			hz5	0.00226715	0.116849	0.0194023	XP_004926446.1	chr22	13847103
1636	HaOG201819	y	y	scaffold_10	1253625	1261060	-	DMELA:Q9VZE7 CTL-like protein 1 BMORI:CTL-like protein 1-like isoform X1	HzOG201819	scaffold_1323	69712	75267	-			hz5	0.00135637	0.150731	0.00899865	XP_004926445.1	chr22	13831994
1637	HaOG201820	y	y	scaffold_10	1261288	1262533	+	HarmRPL55m	HzOG201820	scaffold_220	456	1681	+			hz5	0.00842755	0.0411749	0.204677	XP_004926447.1	chr22	13829463
1638	HaOG201821	y	y	scaffold_10	1267481	1269519	-	BMORI:uncharacterized protein LOC101740706, partial	HzOG201821					fixed		hzB	0.0155739	0.0384562	0.404978
1639	HaOG201822	y	y	scaffold_10	1272906	1275409	+	DMELA:Q9VD55 Cytochrome c heme lyase; HL08191p BMORI:cytochrome c-type heme lyase-like	HzOG201822	scaffold_220	2558	4808	+			hz5	0.00330496	0.0921058	0.0358822	XP_004926448.1	chr22	13819586
1640	HaOG201823	y	y	scaffold_10	1275416	1277642	-	HSAPI:C9J2G0 BRCA1-A complex subunit BRE BMORI:BRCA1-A complex subunit BRE-like isoform X2	HzOG201823	scaffold_220	5513	7445	-			hz5	0.00118168	0.16626	0.00710743	XP_004926450.1	chr22	13822147
1641	HaOG201824	y	y	scaffold_10	1278060	1280747	+	DMELA:A8Y4U4 CG12567, isoform C; BMORI:uncharacterized protein YJR142W-like	HzOG201824	scaffold_220	8073	10787	+			hz5	0.00126844	0.0453568	0.0279657	XP_004926451.1	chr22	13808368
1642	HaOG201825	y	y	scaffold_10	1282990	1288434	-	DMELA:O61540 Methionine aminopeptidase BMORI:methionine aminopeptidase 2-like isoform X2	HzOG201825	scaffold_220	14239	17846	-			hz5	0.00301118	0.065152	0.0462178	XP_004926452.1	chr22	13795584
1643	HaOG201826	y	y	scaffold_10	1292441	1360068	-	DMELA:Q9W4T4 cAMP-specific 3',5'-cyclic phosphodiesterase, isoform I BMORI:cAMP-specific 3',5'-cyclic phosphodiesterase, isoform I-like	HzOG201826	scaffold_220	24109	89629	-			hz5	4.768e-05	0.0476795	0.001	XP_004926466.1	chr22	13514462
1644	HaOG201827			scaffold_10	1366005	1373746	-	BMORI:dynein heavy chain 5, axonemal-like	HzOG201827					fixed		hz5	0.00454798	0.0232489	0.195621
1645	HaOG201828	y	y	scaffold_10	1404380	1407030	-	BMORI:uncharacterized protein LOC101735788	HzOG201828					fixed		hz5	0.0512469	0.0637753	0.803554
1646	HaOG201829	y	y	scaffold_10	1407194	1409592	-	BMORI:uncharacterized protein LOC101740638 isoform X2	HzOG201829	scaffold_220	143131	143478	-			hz5	0.00416998	0.0614076	0.0679066	XP_004926455.1	chr22	13625804
1647	HaOG201830	y	y	scaffold_10	1411088	1466014	-	BMORI:ubiquitin thioesterase trabid-like	HzOG201830	scaffold_220	174802	203005	-			hz5	2.3942e-05	0.0239422	0.001
1648	HaOG201831			scaffold_10	1493401	1493712	-	BMORI:uncharacterized protein LOC101738020	HzOG201831	scaffold_2657	8485	8766	+			hz5	0.0378855	0.00075771	50
1649	HaOG201832	y	y	scaffold_10	1567234	1584141	-	BMORI:trypsin-7-like	HzOG201832	scaffold_284	225656	232097	+			hz5	0.00689801	0.0443734	0.155454
1650	HaOG201833			scaffold_10	1658460	1663308	-	BMORI:uncharacterized protein LOC101740868	HzOG201833					fixed		hz5	0.0137734	0.0387004	0.355897	XP_004926456.1	chr22	13233061
1651	HaOG201834			scaffold_10	1674949	1677580	+	BMORI:uncharacterized protein LOC101738425	HzOG201834	scaffold_1670	19868	20071	-			hzB	0.2101	0.593768	0.353843
1652	HaOG201835	y	y	scaffold_10	1726924	1729402	+	HSAPI:P09661 U2 small nuclear ribonucleoprotein A' BMORI:U2 small nuclear ribonucleoprotein A'	HzOG201835	scaffold_284	84815	86661	-			hz5	0.00178042	0.110929	0.0160501
1653	HaOG201836		y	scaffold_10	1729397	1731112	-	HSAPI:Q86SG6 Serine/threonine-protein kinase Nek8 BMORI:serine/threonine-protein kinase Nek8-like	HzOG201836	scaffold_284	83072	84364	+			hz5	0.00293841	0.148665	0.0197653	XP_004933915.1	chr22	13135644
1654	HaOG201837	y	y	scaffold_10	1731092	1732595	+	DMELA:Q9VXZ0 CG5548; LP22717p BMORI:NADH dehydrogenase [ubiquinone] 1 beta subcomplex subunit 7-like	HzOG201837	scaffold_284	81507	82583	-			hz5	5.7143e-05	0.0571428	0.001	XP_004926457.1	chr22	13127876
1655	HaOG201838	y	y	scaffold_10	1737431	1754015	+	DMELA:Q9W1A8 CG4049 BMORI:actin cytoskeleton-regulatory complex protein PAN1-like	HzOG201838	scaffold_284	66236	79273	-			hz5	0.00352616	0.173515	0.0203219	XP_004926458.1	chr22	13096832
1656	HaOG201839	y	y	scaffold_10	1755661	1769970	+	BMORI:uncharacterized protein LOC101741297 isoform X2	HzOG201839	scaffold_284	50566	52756	-			hz5	0.00717326	0.0938365	0.0764443	XP_004926459.1	chr22	13077083
1657	HaOG201840	y	y	scaffold_10	1770691	1774198	-	HSAPI:Q9Y315 Putative deoxyribose-phosphate aldolase BMORI:putative deoxyribose-phosphate aldolase-like	HzOG201840	scaffold_284	47291	49500	+			hz5	0.00441083	0.180326	0.0244603	XP_004926461.1	chr22	13071678
1658	HaOG201841			scaffold_10	1789039	1789723	-	BMORI:cytosolic carboxypeptidase 6-like	HzOG201841	scaffold_284	33302	33954	+			hz5	0.0233486	0.0197719	1.1809
1659	HaOG201842	y	y	scaffold_10	1805906	1819300	-	BMORI:luciferin 4-monooxygenase-like	HzOG201842	scaffold_284	9345	17954	+			hz5	0.00165723	0.151582	0.0109329
1660	HaOG201843	y	y	scaffold_10	1840676	1887960	-	BMORI:uncharacterized protein LOC101745057, partial	HzOG201843	scaffold_1192	24697	64138	+			hz5	0.00394638	0.0706605	0.0558499
1661	HaOG201844	y	y	scaffold_10	1951178	1952725	+	DMELA:Q9VZF0 CG11586; LD44732p; MIP29039p BMORI:zinc finger matrin-type protein 2-like	HzOG201844	scaffold_8	938442	939996	-			hz5	0.000165963	0.165963	0.001	XP_004931870.1	chr22	10448495
1662	HaOG201845		y	scaffold_10	1954647	1955812	+	BMORI:ATP-binding cassette transporter subfamily B	HzOG201845	scaffold_8	934982	936161	-			hz6	0.027735	0.163731	0.169394
1663	HaOG201846		y	scaffold_10	1957160	1957894	-	BMORI:glucose dehydrogenase [acceptor]-like	HzOG201846	scaffold_8	932939	933670	+			hz5	0.00881086	0.0551573	0.15974
1664	HaOG201847	y	y	scaffold_10	1958766	1972784	-	DMELA:Q7YU91 SD16537p BMORI:rapamycin-insensitive companion of mTOR-like	HzOG201847	scaffold_8	916330	928835	+			hzB	0.003578	0.103056	0.0347189	XP_004932006.1	chr22	10411139
1665	HaOG201848	y	y	scaffold_10	1972767	1975939	+	BMORI:myoneurin-like isoform X1	HzOG201848	scaffold_8	913293	915541	-			hz5	6.7824e-05	0.0678238	0.001	XP_004931872.1	chr22	10394619
1666	HaOG201849			scaffold_10	1977511	1980720	-	BMORI:prothoracicotropic hormone preproprotein	HzOG201849					fixed		hz5	0.00183079	0.0358102	0.0511249	NP_001037349.1	chr22	10389928
1667	HaOG201850	y	y	scaffold_10	1982022	1983996	-	BMORI:uncharacterized protein LOC101742660	HzOG201850	scaffold_8	904657	906102	+			hz5	0.00753958	0.0319371	0.236076	XP_004931873.1	chr22	10382401
1668	HaOG201851	y	y	scaffold_10	1984596	1990262	+	BMORI:zinc finger and SCAN domain-containing protein 2-like	HzOG201851	scaffold_1498	893695	61110	-			hz6	0.182192	0.607853	0.29973
1669	HaOG201852	y	y	scaffold_10	1996844	1999763	+	DMELA:Q7K4T8 CG8520; LD23856p BMORI:LOW QUALITY PROTEIN: putative ATPase N2B-like	HzOG201852	scaffold_8	883753	886189	-			hz5	0.00177765	0.0682696	0.0260386	XP_004932008.1	chr22	10347604
1670	HaOG201853	y	y	scaffold_10	1999882	2010965	-	Transcription factor IIEalpha [FBgn0015828]	HzOG201853	scaffold_8	879034	883254	+			hz5	3.6349e-05	0.036349	0.001	XP_004931875.1	chr22	10337166
1671	HaOG201854	y	y	scaffold_10	2008091	2010013	-	DMELA:Q9V6K3 Tyrosine-protein kinase transmembrane receptor Ror2 BMORI:HOP precursor	HzOG201854	scaffold_8	875602	877521	+			hz5	3.9717e-05	0.039717	0.001	NP_001186538.1	chr22	10332224
1672	HaOG201855	y	y	scaffold_10	2011193	2013510	+	DMELA:Q9VXA9 CG4789; RE04047p BMORI:rab-like protein 3-like	HzOG201855	scaffold_8	872076	879608	-			hz5	4.2418e-05	0.0424182	0.001	XP_004931874.1	chr22	10326065
1673	HaOG201856	y	y	scaffold_10	2013548	2017749	-	β-GRP4	HzOG201856	scaffold_8	866146	868901	+			hz5	0.00483786	0.0786479	0.0615129	NP_001159614.1	chr22	10320918
1674	HaOG201857			scaffold_10	2017903	2018277	+	BMORI:uncharacterized protein LOC101744499, partial	HzOG201857	scaffold_64	491053	194008	+			hz6	0.0307324	0.113969	0.269657
1675	HaOG201858		y	scaffold_10	2018771	2021148	+	DMELA:Q9W1T3 CG3092; GH07743p BMORI:uncharacterized protein LOC101738166	HzOG201858	scaffold_8	861572	864452	-			hz5	4.2704e-05	0.0427035	0.001	XP_004926660.1	chr3	18178233
1676	HaOG201859	y	y	scaffold_10	2022435	2026936	-	HSAPI:P11182 Lipoamide acyltransferase component of branched-chain alpha-keto acid dehydrogenase complex, mitochondrial BMORI:lipoamide acyltransferase component of branched-chain alpha-keto acid dehydrogenase complex, mitochondrial-like	HzOG201859	scaffold_8	854714	859653	+			hz5	0.00937876	0.151196	0.0620305	XP_004926652.1	chr3	18180681
1677	HaOG201860	y	y	scaffold_10	2032671	2049334	-	BMORI:uncharacterized protein LOC101738040	HzOG201860	scaffold_8	841859	848743	+			hzB	0.000982848	0.0469464	0.0209355	XP_004926659.1	chr3	18198077
1678	HaOG201861		y	scaffold_10	2057510	2065054	-	HSAPI:Q9HBV1 Popeye domain-containing protein 3 BMORI:popeye domain-containing protein 2-like	HzOG201861	scaffold_8	818961	827692	+			hz5	0.000141111	0.141111	0.001	XP_004932009.1	chr22	10280885
1679	HaOG201862	y	y	scaffold_10	2065487	2080623	+	HSAPI:Q9NQ11 Probable cation-transporting ATPase 13A2 BMORI:probable cation-transporting ATPase 13A3-like	HzOG201862	scaffold_8	800459	818366	-			hz5	0.000392706	0.112246	0.00349861	XP_004932010.1	chr22	10261000
1680	HaOG201863			scaffold_10	2084429	2085299	-	BMORI:sodium channel protein Nach-like	HzOG201863	scaffold_8	795618	796459	+			hz5	0.00435105	0.171725	0.0253374
1681	HaOG201864			scaffold_10	2085517	2087976	-	DMELA:A8JV41 Pickpocket 23, isoform C BMORI:sodium channel protein Nach-like	HzOG201864	scaffold_8	793085	795068	+			hz5	0.00214633	0.112445	0.0190878	XP_004932011.1	chr22	10251947
1682	HaOG201865	y	y	scaffold_10	2089471	2100492	-	HSAPI:Q96M32 Adenylate kinase 7 BMORI:adenylate kinase 7-like	HzOG201865	scaffold_8	784764	790179	+			hz5	0.00377204	0.0805641	0.0468203	XP_004932012.1	chr22	10240270
1683	HaOG201866	y	y	scaffold_10	2100608	2105482	-	DMELA:A0T1Z4 Yurt gamma; Yurt, isoform B BMORI:band 4.1-like protein 5-like	HzOG201866	scaffold_8	780216	782213	+			hz5	0.00193856	0.112482	0.0172344	XP_004931877.1	chr22	10234654
1684	HaOG201867	y	y	scaffold_10	2105836	2108925	+	DMELA:Q9W4X7 Eukaryotic translation initiation factor 3 subunit G-1 BMORI:eukaryotic translation initiation factor 3 subunit G	HzOG201867	scaffold_8	773332	775429	-			hz5	3.4633e-05	0.034633	0.001	NP_001037586.1	chr22	10226584
1685	HaOG201868	y	y	scaffold_10	2109729	2110971	-	DMELA:Q6NP72 CG13220; RE35907p BMORI:uncharacterized protein LOC101743330 isoform X1	HzOG201868	scaffold_8	771637	772305	+			hz5	8.3022e-05	0.083022	0.001	XP_004931879.1	chr22	10225176
1686	HaOG201869	y	y	scaffold_10	2117258	2121903	-	BMORI:protein sprint-like	HzOG201869	scaffold_8	759437	763864	+			hz5	0.0340332	0.0733237	0.46415
1687	HaOG201870		y	scaffold_10	2122243	2122709	+	HarmCuticProtRR1-1	HzOG201870	scaffold_8	758524	758865	-			hz5	0.0130405	0.163364	0.0798252
1688	HaOG201871		y	scaffold_10	2122721	2124897	+		HzOG201871					fixed		hz5	0.0179739	0.0822853	0.218434
1689	HaOG201872		y	scaffold_10	2126138	2128324	-	BMORI:LOW QUALITY PROTEIN: centromere-associated protein E-like	HzOG201872	scaffold_8	754295	756088	+			hz5	0.0435791	0.0799424	0.545132
1690	HaOG201873	y	y	scaffold_10	2128306	2130775	-	DMELA:Q9VZJ2 CG1136; GH27759p BMORI:uncharacterized protein LOC101738360	HzOG201873	scaffold_8	751536	752485	+			hz5	0.00657508	0.0980843	0.0670349	XP_004932013.1	chr22	10173412
1691	HaOG201874		y	scaffold_10	2134170	2138892	+	HarmCuticProtRR1-2	HzOG201874					fixed		hzB
1692	HaOG201875	y	y	scaffold_10	2162542	2174740	-	HarmCuticProtRR1-3	HzOG201875	scaffold_8	712595	715180	+			hz5	0.0218728	0.172459	0.126829	XP_004931882.1	chr22	10160452
1693	HaOG201876	y	y	scaffold_10	2183288	2186586	-	HarmCuticProtRR1-4	HzOG201876	scaffold_8	692333	695292	+			hz5	0.000224257	0.224257	0.001	NP_001166727.1	chr22	10132552
1694	HaOG201877	y	y	scaffold_10	2203567	2205239	+	HarmCuticProtRR1-5	HzOG201877	scaffold_8	675958	679026	-			hzh	0.0188235	0.142821	0.131798	NP_001166726.1	chr22	10114349
1695	HaOG201878	y	y	scaffold_10	2207651	2208945	-	HarmCuticProtRR1-6	HzOG201878	scaffold_8	669110	670269	+			hz5	0.00851627	0.17631	0.0483027	NP_001166725.1	chr22	10109511
1696	HaOG201879	y	y	scaffold_10	2209759	2218613	-	HarmCuticProtRR1-7	HzOG201879	scaffold_8	660488	668301	+			hz5	0.000208722	0.208722	0.001	XP_004933578.1	chr28	4449747
1697	HaOG201880	y	y	scaffold_10	2226072	2228731	-	BMORI:dystonin-like	HzOG201880	scaffold_8	648840	651056	+			hz5	0.0467128	0.153409	0.304499
1698	HaOG201881			scaffold_10	2230511	2232179	-	BMORI:uncharacterized protein LOC101744338	HzOG201881	scaffold_8	645213	646866	+			hz5	7.4793e-05	0.0747931	0.001	XP_004931886.1	chr22	10064622
1699	HaOG201882	y	y	scaffold_10	2233616	2234603	-	HarmCuticProtRR1-8	HzOG201882	scaffold_8	642964	643702	+			hz5	0.00413744	0.129119	0.0320435	NP_001166724.1	chr22	10061434
1700	HaOG201883	y	y	scaffold_10	2238205	2245898	-	HarmCuticProtRR1-9	HzOG201883					fixed		hz5	0.00575475	0.0609534	0.0944122	NP_001166723.1	chr22	10057031
1701	HaOG201884		y	scaffold_10	2242918	2243586	-	HarmCuticProtRR1-10	HzOG201884	scaffold_8	631396	631892	+			hz5	0.00792541	0.115367	0.0686976	XP_004932014.1	chr22	10019506
1702	HaOG201885		y	scaffold_10	2249450	2251430	-	BMORI:uncharacterized protein LOC100379437	HzOG201885	scaffold_8	623262	625226	+			hz5	0.0026608	0.120607	0.0220618
1703	HaOG201886		y	scaffold_10	2252759	2255115	-	BMORI:uncharacterized protein LOC100379437	HzOG201886	scaffold_8	619515	621847	+			hz5	0.00442284	0.204753	0.0216008
1704	HaOG201887	y	y	scaffold_10	2259419	2263943	-	HarmCuticProtRR1-11	HzOG201887	scaffold_8	611892	615277	+			hz5	0.0039732	0.121531	0.032693	NP_001166720.1	chr22	10011741
1705	HaOG201888	y	y	scaffold_10	2266558	2271409	-	HarmCuticProtRR1-12	HzOG201888	scaffold_8	604626	607471	+			hz5	0.00577154	0.0809115	0.0713315	NP_001166719.1	chr22	10001879
1706	HaOG201889	y	y	scaffold_10	2283717	2292007	-	HarmCuticProtRR1-13	HzOG201889	scaffold_8	588064	592942	+			hz5	0.00934392	0.149093	0.0626717	NP_001166718.1	chr22	9988471
1707	HaOG201890	y	y	scaffold_10	2296965	2301175	-	HarmCuticProtRR1-14	HzOG201890	scaffold_8	574805	579570	+			hz5	0.00865755	0.0689011	0.125652	NP_001166717.1	chr22	9965664
1708	HaOG201891	y	y	scaffold_10	2308862	2313303	-	HarmCuticProtRR1-15	HzOG201891	scaffold_8	563679	567577	+			hz5	0.0370967	0.19422	0.191003	XP_004931888.1	chr22	9941847
1709	HaOG201892	y	y	scaffold_10	2313345	2315795	+	HarmCuticProtRR1-16	HzOG201892	scaffold_8	561224	563108	-			hz5	0.00628655	0.0384654	0.163434	NP_001166716.1	chr22	9937092
1710	HaOG201893		y	scaffold_10	2317253	2327260	-	HarmCuticProtRR1-17	HzOG201893	scaffold_8	545589	556218	+			hz5	0.00723217	0.0924871	0.0781965	NP_001166715.1	chr22	9915835
1711	HaOG201894	y		scaffold_10	2342379	2343927	+	BMORI:uncharacterized protein LOC101737432	HzOG201894	scaffold_23	588597	589076	+			hz7	0.0108972	0.0424009	0.257005
1712	HaOG201895	y	y	scaffold_10	2347125	2348385	-	HarmCuticProtRR1-18	HzOG201895	scaffold_8	531511	532409	+			hz5	8.3027e-05	0.0830266	0.001	NP_001036828.1	chr22	9891302
1713	HaOG201896	y	y	scaffold_10	2353500	2354395	-	HarmCuticProtRR1-19	HzOG201896	scaffold_8	520704	521650	+			hz5	0.000129338	0.129338	0.001	NP_001166714.1	chr22	9882701
1714	HaOG201897	y	y	scaffold_10	2356245	2359535	-	HarmCuticProtRR1-20	HzOG201897	scaffold_8	515313	562827	+			hz5	0.00218472	0.162175	0.0134714	NP_001166713.1	chr22	9865192
1715	HaOG201898	y	y	scaffold_10	2363886	2365793	-	HarmCuticProtGly-1	HzOG201898	scaffold_8	509202	511146	+			hz5	0.00167845	0.154005	0.0108987	NP_001128676.2	chr22	9854874
1716	HaOG201899	y	y	scaffold_10	2371426	2374668	-	HarmCuticProtRR1-21	HzOG201899	scaffold_8	497025	499409	+			hz5	0.00459309	0.0783209	0.0586445
1717	HaOG201900	y	y	scaffold_10	2383195	2384725	-	HarmCuticProtRR1-22	HzOG201900	scaffold_8	488480	489877	+			hz5	5.0249e-05	0.0502491	0.001	NP_001166712.1	chr22	9824114
1718	HaOG201901	y	y	scaffold_10	2395016	2395811	-	HarmCuticProtRR1-23	HzOG201901	scaffold_8	480001	480569	+			hz5	0.0102191	0.124108	0.0823403	NP_001166711.1	chr22	9810791
1719	HaOG201902	y	y	scaffold_10	2401356	2401992	-	HarmCuticProtRR1-24	HzOG201902	scaffold_8	474870	475408	+			hz5	0.000152404	0.152404	0.001	NP_001166710.1	chr22	9800344
1720	HaOG201903		y	scaffold_10	2406001	2410231	-	HarmCuticProtRR1-25	HzOG201903	scaffold_8	466879	469832	+			hz5	0.00467029	0.131261	0.0355802	NP_001036869.1	chr22	9788436
1721	HaOG201904	y	y	scaffold_10	2412720	2415043	-	HarmCuticProtRR1-26	HzOG201904	scaffold_8	459777	464022	+			hz5	0.00539729	0.239814	0.0225062
1722	HaOG201905	y	y	scaffold_10	2418754	2420281	-	HarmCuticProtRR1-27	HzOG201905	scaffold_8	455468	456273	+			hz5	0.00665601	0.0907453	0.0733482	NP_001037001.1	chr22	9781352
1723	HaOG201906	y	y	scaffold_10	2422327	2423470	-	HarmCuticProtRR1-28	HzOG201906	scaffold_8	451671	452574	+			hz5	9.9308e-05	0.0993077	0.001
1724	HaOG201907	y	y	scaffold_10	2424769	2426966	-	HarmCuticProtRR1-29	HzOG201907	scaffold_8	449019	450155	+			hz5	0.0283892	0.0492725	0.576167
1725	HaOG201908	y	y	scaffold_10	2429728	2430305	-	HarmCuticProtRR1-30	HzOG201908	scaffold_8	455700	456273	+			hz5	0.0197118	0.100187	0.196751
1726	HaOG201909	y	y	scaffold_10	2431999	2434998	-	HarmCuticProtRR1-31	HzOG201909	scaffold_8	439653	440527	+			hz5	0.00711814	0.0678514	0.104908
1727	HaOG201910	y	y	scaffold_10	2437876	2444327	-	DMELA:Q3YNA4 CG4088 BMORI:origin recognition complex subunit 3-like isoform X1	HzOG201910	scaffold_8	431387	436938	+			hz5	0.0124195	0.201885	0.0615178	XP_004931890.1	chr22	9761894
1728	HaOG201911	y	y	scaffold_10	2446551	2449581	-	BMORI:T-related protein-like	HzOG201911	scaffold_8	427896	429457	+			hz5	0.00326478	0.140742	0.023197
1729	HaOG201912		y	scaffold_10	2449685	2461058	-	DMELA:P55965 T-related protein BMORI:T-related protein-like	HzOG201912	scaffold_8	423081	428174	+			hz5	0.00192038	0.161256	0.0119089	XP_004932015.1	chr22	9739330
1730	HaOG201913	y	y	scaffold_10	2470521	2474955	-	DMELA:Q2PDZ3 CG6664, isoform D; FI12105p BMORI:coiled-coil domain-containing protein 6-like isoform X2	HzOG201913	scaffold_8	397994	402177	+			hz5	0.00111826	0.0682504	0.0163846	XP_004931892.1	chr22	9693650
1731	HaOG201914	y	y	scaffold_10	2475671	2493437	+	DMELA:Q8MR14 CG10107, isoform B; LD44235p BMORI:sentrin-specific protease 6-like isoform X1	HzOG201914	scaffold_8	382264	395672	-			hz5	0.00107443	0.0542484	0.0198057	XP_004932017.1	chr22	9676068
1732	HaOG201915		y	scaffold_10	2501332	2502765	+	DMELA:Q9VJ06 CG10495; LD05576p BMORI:tRNA-dihydrouridine(20a/20b) synthase [NAD(P)+]-like	HzOG201915	scaffold_8	372604	374026	-			hz5	0.00540684	0.109881	0.0492065	XP_004931897.1	chr22	9645464
1733	HaOG201916	y		scaffold_10	2507660	2513054	+	DMELA:Q7KT79 CG15269 BMORI:zinc finger protein 569-like	HzOG201916	scaffold_8	361032	366423	-			hz5	0.0141764	0.117328	0.120827	XP_004932018.1	chr22	9631342
1734	HaOG201917	y	y	scaffold_10	2516460	2521741	-	Blimp-1 [FBgn0035625]	HzOG201917	scaffold_8	349291	354560	+			hz5	0.000536332	0.0348572	0.0153866	XP_004931898.1	chr22	9621541
1735	HaOG201918		y	scaffold_10	2567285	2584935	+	lin-28 [FBgn0035626]	HzOG201918	scaffold_8	284180	299753	-			hz5	6.8276e-05	0.0682759	0.001	XP_004931899.1	chr22	9531775
1736	HaOG201919			scaffold_10	2598789	2600845	+	BMORI:adenylyltransferase and sulfurtransferase MOCS3-like	HzOG201919	scaffold_8	266528	268597	-			hz5	0.00540225	0.0127374	0.424123
1737	HaOG201920	y	y	scaffold_10	2605367	2665980	+	DMELA:P91621 Protein still life, isoform SIF type 1 BMORI:protein still life, isoform SIF type 1-like	HzOG201920	scaffold_8	196108	261851	-			hzB	0.00135083	0.0820178	0.0164699	XP_004932019.1	chr22	9404335
1738	HaOG201921		y	scaffold_10	2672159	2680496	-	BMORI:microtubule-associated protein futsch-like	HzOG201921	scaffold_8	178320	186695	+			hz5	0.0014846	0.0235898	0.0629338
1739	HaOG201922	y	y	scaffold_10	2690202	2691777	-	BMORI:broad-complex core protein isoforms 1/2/3/4/5-like	HzOG201922	scaffold_8	169303	170868	+			hz5	0.00151614	0.0693847	0.0218513	XP_004931900.1	chr22	9368872
1740	HaOG201923	y	y	scaffold_10	2693230	2718584	+	DMELA:Q9VVA6 Nuclear migration protein NudC; NudC; RE55422p BMORI:nuclear migration protein nudC	HzOG201923	scaffold_8	141954	168079	-			hz5	5.5908e-05	0.0559082	0.001	NP_001040262.1	chr22	9339531
1741	HaOG201924	y	y	scaffold_10	2719576	2723014	+	DMELA:Q9VTX8 Protein odr-4 homolog BMORI:protein odr-4 homolog	HzOG201924	scaffold_8	137336	140200	-			hz5	0.00208735	0.148807	0.0140272	XP_004931902.1	chr22	9328018
1742	HaOG201925	y	y	scaffold_10	2723710	2737008	+	DMELA:Q9VTY0 CG10660; RE46702p BMORI:uncharacterized protein LOC101746816 isoform X1	HzOG201925	scaffold_8	123839	136223	-			hz5	6.3808e-05	0.0638084	0.001	XP_004931903.1	chr22	9305308
1743	HaOG201926	y	y	scaffold_10	2740152	2741161	+	BMORI:uncharacterized protein LOC101743231	HzOG201926					fixed		hz6	0.0112101	0.134618	0.0832732
1744	HaOG201927	y	y	scaffold_10	2787742	2808669	+	SP56	HzOG201927	scaffold_8	48188	70703	-			hz5	0.0055941	0.106949	0.0523063	XP_004932020.1	chr22	9243842
1745	HaOG201928			scaffold_10	2810127	2810648	+	BMORI:fatty acid synthase-like						missing
1746	HaOG201929		y	scaffold_10	2810937	2817436	-	BMORI:uncharacterized protein LOC101747142 isoform X1	HzOG201929	scaffold_8	39382	45883	+			hz5	0.00722719	0.0835709	0.0864798	XP_004931905.1	chr22	9233417
1747	HaOG201930		y	scaffold_10	2817593	2835302	+	BMORI:glutamine synthetase 2 cytoplasmic-like isoform X2	HzOG201930	scaffold_8	24734	37594	-			hz5	7.5016e-05	0.0750155	0.001	XP_004931907.1	chr22	9212177
1748	HaOG201931	y	y	scaffold_10	2836006	2868216	-	DMELA:Q8SZE8 RE03009p BMORI:neuropeptide receptor A23	HzOG201931	scaffold_1782	21599	9826	-			hz5	0.0120394	0.0512021	0.235135	NP_001127721.1	chr22	9172097
1749	HaOG201932		y	scaffold_10	2885035	2895370	+	DMELA:Q9VZ84 CG7509; GH01279p BMORI:leucine-rich repeat-containing protein 15-like	HzOG201932	scaffold_1782	18688	32471	+			hz5	0.00520072	0.0665912	0.0780992	XP_004932021.1	chr22	9157065
1750	HaOG201933	y	y	scaffold_10	2895948	2904320	+	BMORI:uncharacterized protein LOC101739891	HzOG201933	scaffold_1782	37683	45311	+			hzd	0.0199142	0.0635498	0.313364	XP_004932022.1	chr22	9128681
1751	HaOG201934	y	y	scaffold_100	5196	7269	+	ML2	HzOG201934	scaffold_311	257888	259815	-			hz5	0.00294005	0.08628	0.0340756
1752	HaOG201935	y	y	scaffold_100	8370	13711	+	BMORI:luciferin 4-monooxygenase-like	HzOG201935	scaffold_311	242606	246273	-			hz5	0.0208717	0.24305	0.0858743	XP_004929049.1	chr16	7931567
1753	HaOG201936	y	y	scaffold_100	14125	23300	-	BMORI:dentin sialophosphoprotein-like	HzOG201936	scaffold_311	233192	242179	+			hz6	0.876767	1.49249	0.587452	XP_004929046.1	chr16	7993769
1754	HaOG201937	y	y	scaffold_100	25397	27114	+	DMELA:Q9VSY8 Bet3; RE68712p BMORI:trafficking protein particle complex subunit 3	HzOG201937	scaffold_311	230650	232473	-			hz5	0.00017013	0.17013	0.001	NP_001040170.1	chr16	7998677
1755	HaOG201938	y	y	scaffold_100	32090	35079	-	BMORI:adenosine deaminase related growth factor precursor	HzOG201938	scaffold_311	224622	226235	+			hz6	0.00473013	0.197702	0.0239256	NP_001098698.1	chr16	8015538
1756	HaOG201939	y	y	scaffold_100	36740	39436	+	adenosine deaminase CECR1-like	HzOG201939	scaffold_1657	219150	52733	-			hz6	0.0221767	0.285401	0.0777036	XP_004928848.1	chr16	8018293
1757	HaOG201940	y	y	scaffold_100	46907	48454	-	BMORI:adenosine deaminase AGSA-like	HzOG201940	scaffold_311	208680	210224	+			hz5	0.00877811	0.121491	0.0722532
1758	HaOG201941	y	y	scaffold_100	51751	54013	-	BMORI:adenosine deaminase AGSA-like	HzOG201941					fixed		hzB	0.0186627	0.179872	0.103755	XP_004928846.1	chr16	8035888
1759	HaOG201942	y	y	scaffold_100	138544	228756	+	optomotor-blind protein-like	HzOG201942	scaffold_311	22357	83318	-			hzB	0.00857877	0.237156	0.0361735	XP_004929044.1	chr16	8132232
1760	HaOG201943	y	y	scaffold_100	266277	332652	+	HSAPI:J3QSE8 Fanconi anemia group J protein BMORI:FancJ-like protein	HzOG201943	scaffold_735	63684	125548	-			hz6	0.0128943	0.148074	0.0870803	NP_001104820.1	chr16	8367962
1761	HaOG201944	y	y	scaffold_100	338350	346895	-	BMORI:zinc finger protein 677-like	HzOG201944	scaffold_735	49965	60185	+			hzB	0.00914655	0.0760242	0.120311	XP_004929043.1	chr16	8444476
1762	HaOG201945	y	y	scaffold_100	348039	350005	+	DMELA:Q9VYA8 Transport and Golgi organization 2 BMORI:transport and Golgi organization 2-like	HzOG201945	scaffold_735	44085	48789	-			hz5	1.9113e-05	0.0191126	0.001	XP_004928843.1	chr16	8459037
1763	HaOG201946	y	y	scaffold_100	350088	352617	-	DMELA:Q95T19 CG31133; LD24627p BMORI:serine--tRNA ligase, mitochondrial-like isoform X2	HzOG201946	scaffold_735	42484	43842	+			hz5	0.0037094	0.0797183	0.0465314	XP_004928845.1	chr16	8463703
1764	HaOG201947	y	y	scaffold_100	353479	386291	-	DMELA:P29742 Clathrin heavy chain BMORI:clathrin heavy chain	HzOG201947	scaffold_735	7639	39155	+			hz5	0.000755635	0.0487225	0.015509	NP_001136443.1	chr16	8469725
1765	HaOG201948	y	y	scaffold_100	386711	390941	+	DMELA:Q9VTF9 Ubiquitin fusion degradation protein 1 homolog BMORI:ubiquitin fusion degradation protein 1 homolog	HzOG201948	scaffold_735	1170	6154	-			hz6	7.14e-06	0.0071427	0.001	XP_004928842.1	chr16	8496493
1766	HaOG201949	y	y	scaffold_100	393676	394182	-	DMELA:Q9VMH2 Arc-p20; MIP28979p; RE43724p BMORI:actin related protein 2/3 complex subunit 4	HzOG201949	scaffold_2301	1	255	-			hz6	4.703e-05	0.0470301	0.001	NP_001040449.1	chr16	8503897
1767	HaOG201950	y	y	scaffold_100	395254	398591	+	DMELA:Q95RH7 LD28840p BMORI:ras-related protein Rab-35-like	HzOG201950	scaffold_2301	1032	4812	+			hz5	1.6597e-05	0.0165971	0.001	XP_004928841.1	chr16	8521240
1768	HaOG201951	y	y	scaffold_100	405451	425803	-	DMELA:Q8SZY2 CG3711, isoform B; LP01394p BMORI:leucine-zipper-like transcriptional regulator 1-like isoform X2	HzOG201951	scaffold_2301	12539	27956	-			hz6	0.00576531	0.107966	0.0533992	XP_004928839.1	chr16	8535623
1769	HaOG201952	y	y	scaffold_100	428144	429358	+	BMORI:RAN binding protein	HzOG201952	scaffold_2429	466	1573	+			hz5	0.00201178	0.0175703	0.114499	NP_001040369.1	chr16	8554786
1770	HaOG201953		y	scaffold_100	441063	442605	+	BMORI:uncharacterized protein LOC101746911	HzOG201953	scaffold_2429	7822	9409	+			hz5	0.00483292	0.0129866	0.372147
1771	HaOG201954	y	y	scaffold_100	444035	487344	-	BMORI:uncharacterized protein LOC101746911	HzOG201954	scaffold_2429	11613	20991	-			hz6	0.00713056	0.0163203	0.436912	XP_004929041.1	chr16	8575324
1772	HaOG201955	y	y	scaffold_100	469511	479441	+	BMORI:uncharacterized protein LOC101741307	HzOG201955	scaffold_705	17032	22571	-			hz6	0.017229	0.0321768	0.535449	XP_004928836.1	chr16	8605941
1773	HaOG201956		y	scaffold_100	514968	519711	-	DMELA:Q7JX94 CG30503, isoform A; CG30503, isoform B; RH50933p BMORI:phospholipase A2-like	HzOG201956	scaffold_1215	53885	57457	-			hzh	0.0111665	0.0641043	0.174192	XP_004928835.1	chr16	8698228
1774	HaOG201957	y	y	scaffold_100	523750	529854	+	DMELA:Q961S1 RhoGAP5A, isoform B; SD02309p BMORI:N-chimaerin-like	HzOG201957	scaffold_1215	61842	624601	+			hz5	0.0348773	0.16477	0.211673	XP_004929032.1	chr16	8711220
1775	HaOG201958		y	scaffold_100	536202	542159	-	DMELA:Q9V3I8 N-glycosylase/DNA lyase BMORI:N-glycosylase/DNA lyase-like	HzOG201958	scaffold_1215	69558	71473	-			hz5	0.0154847	0.276239	0.0560555	XP_004928834.1	chr16	8720830
1776	HaOG201959			scaffold_100	542175	543041	-	BMORI:N-glycosylase/DNA lyase-like	HzOG201959					fixed		hz7	0.0223553	0.172534	0.12957
1777	HaOG201960	y	y	scaffold_100	543979	566775	-	serine protease gd-like	HzOG201960	scaffold_142	442586	73681	+			hz7				XP_004929031.1	chr16	8740517
1778	HaOG201961	y	y	scaffold_100	571981	582278	+	DMELA:Q9VUB7 Ptip BMORI:LOW QUALITY PROTEIN: PAX-interacting protein 1-like	HzOG201961	scaffold_142	424277	435529	-			hz6	0.00245162	0.115437	0.0212378	XP_004929030.1	chr16	8768880
1779	HaOG201962	y	y	scaffold_100	583245	585124	+	BMORI:LOW QUALITY PROTEIN: PAX-interacting protein 1-like	HzOG201962	scaffold_142	421472	421981	-			hz5	9.4989e-05	0.0949888	0.001
1780	HaOG201963	y	y	scaffold_100	585689	598625	-	DMELA:Q24253 Beta adaptin; Beta-adaptin Drosophila 1; LP17054p BMORI:LOW QUALITY PROTEIN: AP-1 complex subunit beta-1-like	HzOG201963	scaffold_142	398154	420507	+			hz7	0.001492	0.176126	0.00847118	XP_004928833.1	chr16	8800385
1781	HaOG201964	y	y	scaffold_100	612423	671018	-	DMELA:O96816 Myosin heavy chain BMORI:unconventional myosin-XVIIIa-like	HzOG201964	scaffold_142	343404	391325	+			hz6	0.00127713	0.0894403	0.0142791
1782	HaOG201965			scaffold_100	707398	708040	+	BMORI:pre-mRNA-splicing regulator female-lethal(2)D-like						missing
1783	HaOG201966	y	y	scaffold_100	727278	740519	-	BMORI:unconventional myosin-XVIIIa-like	HzOG201966	scaffold_142	257600	272651	+			hz6	0.0100942	0.228397	0.044196	XP_004929029.1	chr16	8817568
1784	HaOG201967		y	scaffold_100	740982	745803	-	BMORI:unconventional myosin-XVIIIa-like	HzOG201967	scaffold_142	241093	249648	+			hzB	0.00957881	0.178452	0.0536771
1785	HaOG201968	y	y	scaffold_100	760821	809286	-	BMORI:unconventional myosin-XVIIIa-like	HzOG201968	scaffold_142	166816	273099	+			hzd	0.00192378	0.118691	0.0162083	XP_004929028.1	chr16	9068892
1786	HaOG201969			scaffold_100	765175	765504	-	BMORI:HEAT repeat-containing protein 1-like	HzOG201969					fixed		hz5
1787	HaOG201970	y	y	scaffold_100	767125	768839	-	BMORI:serine protease inhibitor dipetalogastin-like	HzOG201970	scaffold_142	203566	205265	+			hz5	0.0037241	0.200221	0.0186
1788	HaOG201971	y	y	scaffold_100	789565	791411	+	BMORI:uncharacterized protein LOC101740737	HzOG201971	scaffold_142	181545	183391	-			hz5	0.00163354	0.0638398	0.0255881	XP_004928832.1	chr16	9052771
1789	HaOG201972	y	y	scaffold_100	850640	866785	-	HSAPI:P02689 Myelin P2 protein BMORI:cellular retinoic acid binding protein	HzOG201972	scaffold_142	99362	114420	+			hz5	0.000150009	0.150009	0.001
1790	HaOG201973	y	y	scaffold_100	874224	891642	+	DMELA:Q8SYN0 CG11638; RE52086p BMORI:calmodulin-like	HzOG201973	scaffold_142	72807	89338	-			hz5	0.000171509	0.171509	0.001
1791	HaOG201974	y	y	scaffold_100	901699	907498	-	DMELA:O46084 Serine/threonine-protein phosphatase Pgam5, mitochondrial BMORI:serine/threonine-protein phosphatase Pgam5, mitochondrial-like isoform X1	HzOG201974	scaffold_142	51192	61782	+			hzh	0.000189769	0.189769	0.001
1792	HaOG201975			scaffold_1003	10990	11567	+	BMORI:uncharacterized protein LOC101738639	HzOG201975	scaffold_2592	4090	4299	-			hzB	0.0529184	0.0649345	0.81495
1793	HaOG201976	y	y	scaffold_1006	8980	12725	-	BMORI:tankyrase-1-like	HzOG201976	scaffold_229	15372	21592	+			hz5	0.010316	0.396301	0.0260308
1794	HaOG201977	y	y	scaffold_1009	1	1478	+	DMELA:Q9VLS8 CG8668; LD29807p BMORI:beta-1,3-galactosyltransferase 5-like	HzOG201977	scaffold_568	9242	9754	-			hz5	NA	NA	NA	XP_004924391.1	chr28	12332980
1795	HaOG201978	y	y	scaffold_101	60435	64217	+	DMELA:Q9VMA0 Non-structural maintenance of chromosomes element 1 homolog BMORI:non-structural maintenance of chromosomes element 1 homolog isoform X2	HzOG201978	scaffold_165	233258	236222	-			hz5	0.0115684	0.141322	0.0818587	XP_004930622.1	chr6	10017359
1796	HaOG201979	y	y	scaffold_101	64215	77681	-	BMORI:uncharacterized protein LOC101746914	HzOG201979	scaffold_165	219803	232693	+			hz5	0.00269453	0.10883	0.0247591
1797	HaOG201980	y	y	scaffold_101	80306	141711	+	DMELA:B3DNL7 Held out wings, isoform D; LD13657p BMORI:protein held out wings-like isoform X1	HzOG201980	scaffold_165	156239	215823	-			hz5	4.6051e-05	0.0460513	0.001	XP_004930626.1	chr6	10047892
1798	HaOG201981	y	y	scaffold_101	170414	172275	-	BMORI:uncharacterized protein LOC101736946	HzOG201981	scaffold_165	131098	133192	+			hz5	0.00509963	0.226442	0.0225207	XP_004930628.1	chr6	10145960
1799	HaOG201982			scaffold_101	192913	194635	-	BMORI:uncharacterized protein LOC101746808	HzOG201982	scaffold_165	112856	114632	+			hz5	9.93e-06	0.00992567	0.001	XP_004929726.1	chr21	13780476
1800	HaOG201983	y	y	scaffold_101	203296	214373	+	BMORI:roundabout homolog 1-like	HzOG201983	scaffold_165	94626	103457	-			hz7	0.00223451	0.0982498	0.0227431	XP_004930629.1	chr6	10187793
1801	HaOG201984			scaffold_101	241540	241887	+	BMORI:uncharacterized protein LOC101736905	HzOG201984	scaffold_165	65244	65588	-			hz5	0.0197769	0.0238209	0.830231
1802	HaOG201985	y	y	scaffold_101	312275	327296	-	BMORI:roundabout homolog 1-like	HzOG201985	scaffold_127	389248	402985	+			hz5	0.000918435	0.0721937	0.0127218	XP_004930630.1	chr6	10327843
1803	HaOG201986	y	y	scaffold_101	376071	382063	+	BMORI:uncharacterized protein LOC100500745	HzOG201986	scaffold_127	344768	349256	-			hz5	0.00421153	0.107352	0.0392311
1804	HaOG201987		y	scaffold_101	417017	418283	+	DMELA:Q9VAX9 CG4884; MIP05919p; MIP23654p BMORI:uncharacterized protein C6orf203-like	HzOG201987	scaffold_127	311236	312148	-			hz5	0.00210124	0.158853	0.0132276	XP_004930631.1	chr6	10455825
1805	HaOG201988	y	y	scaffold_101	418302	424594	-	HSAPI:Q9NXL9 DNA helicase MCM9 BMORI:DNA replication licensing factor Mcm2-like	HzOG201988	scaffold_127	305732	310898	+			hz5	0.0180355	0.174032	0.103633
1806	HaOG201989	y	y	scaffold_101	429733	433102	+	DMELA:Q9V437 LD21120p; Prp18; Putative mRNA splicing factor BMORI:zinc finger FYVE domain-containing protein 26-like	HzOG201989	scaffold_127	298022	303359	-			hz6	0.00124969	0.28845	0.00433244
1807	HaOG201990		y	scaffold_101	436554	440536	-	BMORI:protein PF14_0175-like	HzOG201990	scaffold_127	292015	294904	+			hzh	0.0424427	0.190388	0.222927	XP_004930681.1	chr6	10479047
1808	HaOG201991			scaffold_101	441454	442208	-	HSAPI:Q9UHC1 DNA mismatch repair protein Mlh3 BMORI:protein PF14_0175-like	HzOG201991	scaffold_127	289279	289981	+			hz5	0.0236413	0.300175	0.0787584
1809	HaOG201992		y	scaffold_101	444649	446147	+	BMORI:uncharacterized protein LOC101737832	HzOG201992	scaffold_127	285345	286684	-			hzB	0.00921251	0.196181	0.0469592	XP_004930633.1	chr6	10492699
1810	HaOG201993	y	y	scaffold_101	459554	471925	+	BMORI:angiotensin-converting enzyme-like	HzOG201993	scaffold_127	260840	271645	-			hz5	0.000583724	0.169429	0.00344524	XP_004930682.1	chr6	10516121
1811	HaOG201994	y	y	scaffold_101	472694	506998	+	DMELA:Q9VY22 CG15890; FI18259p1 BMORI:solute carrier family 46 member 3-like	HzOG201994	scaffold_127	230871	249326	-			hzB	0.00595754	0.0423827	0.140565	XP_004930683.1	chr6	10584055
1812	HaOG201995	y	y	scaffold_101	507325	512510	-	BMORI:uncharacterized protein LOC101737963	HzOG201995	scaffold_127	224330	229279	+			hz5	0.00389592	0.0419697	0.0928269	XP_004930634.1	chr6	10600120
1813	HaOG201996			scaffold_101	516588	519688	-	HarmGR-receptor-fragment	HzOG201996	scaffold_127	219786	221642	+			hz5	0.00250653	0.032951	0.0760682
1814	HaOG201997	y	y	scaffold_101	534884	538414	-	BMORI:transport protein Sec61 beta subunit	HzOG201997	scaffold_72	14386	369013	-			hzd	0.0527315	0.591911	0.0890869
1815	HaOG201998	y		scaffold_101	552578	558570	+	DMELA:Q9VQR3 CG3238; LD34105p BMORI:uncharacterized protein LOC101741859						missing
1816	HaOG201999		y	scaffold_101	673789	676684	+	Toll14	HzOG201999	scaffold_127	87771	90622	-			hz5	0.00115629	0.0672899	0.0171838	XP_004925675.1	chr6	11229950
1817	HaOG202000		y	scaffold_101	732431	733195	+	BMORI:zinc finger BED domain-containing protein 1-like						missing
1818	HaOG202001			scaffold_101	869898	878299	+	BMORI:uncharacterized protein LOC101740362	HzOG202001	scaffold_51	125255	128630	+			hz5	0.00236172	0.254577	0.00927705	XP_004925686.1	chr6	11493567
1819	HaOG202002	y	y	scaffold_101	880613	885798	-	HSAPI:Q9UN37 Vacuolar protein sorting-associated protein 4A BMORI:vacuolar protein sorting 4	HzOG202002	scaffold_51	132548	133867	-			hz5	0.000127036	0.127036	0.001	NP_001161188.1	chr6	11500529
1820	HaOG202003	y	y	scaffold_101	886087	891655	-	BMORI:saccharopine dehydrogenase-like oxidoreductase-like	HzOG202003	scaffold_51	136363	142867	-			hz5	0.00748719	0.161085	0.0464798	XP_004925687.1	chr6	11506011
1821	HaOG202004	y	y	scaffold_101	892686	894511	-	DMELA:Q9VET3 CG14903; BMORI:putative peptidyl-tRNA hydrolase PTRHD1-like	HzOG202004	scaffold_51	145858	146676	-			hz5	0.00767775	0.198197	0.038738	XP_004925676.1	chr6	11538419
1822	HaOG202005		y	scaffold_101	895067	895357	+	DMELA:Q9W087 CG2021; IP05684p BMORI:N-alpha-acetyltransferase 38, NatC auxiliary subunit-like	HzOG202005	scaffold_51	147229	147516	+			hz5	9.44e-05	0.0944002	0.001	XP_004925677.1	chr6	11543352
1823	HaOG202006	y	y	scaffold_101	896464	901183	-	DMELA:Q9VWG0 GH21048p; GH21653p; Shawn, isoform B; Shawn, isoform C; Shawn, isoform D BMORI:LOW QUALITY PROTEIN: solute carrier family 25 member 40-like	HzOG202006	scaffold_51	148661	153462	-			hz5	0.000124017	0.124017	0.001	XP_004925688.1	chr6	11549537
1824	HaOG202007	y	y	scaffold_101	902071	914077	+	BMORI:NADP-dependent malic enzyme-like	HzOG202007	scaffold_51	154333	168000	+			hz5	0.00153651	0.086693	0.0177236	XP_004925689.1	chr6	11564388
1825	HaOG202008	y	y	scaffold_101	923515	928969	+	BMORI:NADP-dependent malic enzyme-like	HzOG202008	scaffold_51	172518	176759	+			hz5	0.00012376	0.12376	0.001
1826	HaOG202009	y	y	scaffold_1014	4626	10098	-	DMELA:A8DYK5 CG4266, isoform B BMORI:splicing factor, arginine/serine-rich 15-like	HzOG202009	scaffold_117	236123	241408	+			hzd
1827	HaOG202010		y	scaffold_102	3473	8547	-	transcription factor Sp9-like [FBgn0020378]	HzOG202010	scaffold_1034	46499	51677	+			hz5	0.000114335	0.114335	0.001	XP_004923222.1	chr10	11828303
1828	HaOG202011			scaffold_102	79099	80314	-	transcription factor Sp5-like	HzOG202011	scaffold_827	23173	24168	-			hz5	0.00505587	0.193681	0.0261042
1829	HaOG202012	y	y	scaffold_102	84868	91473	-	DMELA:Q95TL8 CG9911, isoform A; CG9911, isoform B; CG9911, isoform D; LD41494p BMORI:endoplasmic reticulum resident protein 44-like	HzOG202012	scaffold_827	30568	34846	-			hz5	0.000125881	0.125881	0.001	XP_004923220.1	chr10	11758713
1830	HaOG202013	y	y	scaffold_102	94109	94875	-	DMELA:Q9VPR7 CG2813; LD16147p BMORI:uncharacterized protein LOC101741283	HzOG202013	scaffold_827	36640	37408	-			hz5	0.0125125	0.137497	0.0910021	XP_004923219.1	chr10	11750221
1831	HaOG202014	y	y	scaffold_102	95697	97248	+	HSAPI:Q9HB20 Pleckstrin homology domain-containing family A member 3 BMORI:pleckstrin homology domain-containing family A member 3-like	HzOG202014	scaffold_827	38305	39914	+			hz5	9.3377e-05	0.093377	0.001	XP_004923218.1	chr10	11745728
1832	HaOG202015	y	y	scaffold_102	98244	102224	-	DMELA:P54358 DNA polymerase delta catalytic subunit BMORI:DNA polymerase zeta catalytic subunit-like	HzOG202015	scaffold_827	40756	44010	-			hz6	0.00131809	0.120172	0.0109684
1833	HaOG202016		y	scaffold_102	136560	136859	+	BMORI:probable serine/threonine-protein kinase clkA-like, partial	HzOG202016	scaffold_1363	14862	15158	+			hzB	0.0457975	0.164336	0.278682
1834	HaOG202017			scaffold_102	148018	148305	+	BMORI:uncharacterized protein LOC101738377	HzOG202017	scaffold_827	81813	82097	+			hz5	NA	NA	NA
1835	HaOG202018	y	y	scaffold_102	149237	175703	+	DMELA:Q9GYX3 Crossveinless 2 BMORI:BMP-binding endothelial regulator protein-like	HzOG202018	scaffold_827	83036	109652	+			hz6	0.00251727	0.110993	0.0226796	XP_004923259.1	chr10	11645724
1836	HaOG202019	y	y	scaffold_102	178657	183605	-	DMELA:P47949 Troponin C, isoform 3 BMORI:troponin C	HzOG202019	scaffold_155	346548	348003	+			hz5	1.737e-05	0.0173698	0.001	NP_001037594.1	chr10	11626734
1837	HaOG202020	y	y	scaffold_102	194710	201507	+	DMELA:P23647 Serine/threonine-protein kinase fused BMORI:serine/threonine-protein kinase fused-like	HzOG202020	scaffold_155	325766	331904	-			hz5	0.00250426	0.34881	0.00717943	XP_004923217.1	chr10	11611486
1838	HaOG202021	y	y	scaffold_102	277856	278750	-	BMORI:actin cytoskeleton-regulatory complex protein PAN1-like	HzOG202021	scaffold_155	243912	244316	+			hz7	0.00328529	0.0713573	0.04604	XP_004933008.1	chr26	453471
1839	HaOG202022			scaffold_102	305501	305881	-	BMORI:multiple epidermal growth factor-like domains protein 8-like	HzOG202022	scaffold_155	219132	219509	+			hz5	0.0229358	0.00929679	2.46706
1840	HaOG202023	y	y	scaffold_102	306176	307828	+	DMELA:Q9VXV2 CG6294; MIP04191p BMORI:uncharacterized protein LOC101735311	HzOG202023	scaffold_155	217188	218837	-			hz5	0.0007378	0.0714476	0.0103265	XP_004923258.1	chr10	11458715
1841	HaOG202024		y	scaffold_102	308689	309524	+	CELEG:Q9BKS2 : Protein Y82E9BR.14, isoform a BMORI:glycolipid transfer protein	HzOG202024	scaffold_155	215473	216315	-			hz5	5.6728e-05	0.0567281	0.001	NP_001040248.1	chr10	11455509
1842	HaOG202025	y	y	scaffold_102	312962	318013	+	HarmRPL16m	HzOG202025	scaffold_155	209761	211627	-			hz5	0.00558715	0.138409	0.040367	XP_004923214.1	chr10	11441121
1843	HaOG202026	y	y	scaffold_102	320116	392509	-	DMELA:Q9W427 CG14446 BMORI:transmembrane protein 132B-like	HzOG202026	scaffold_155	136000	204359	+			hz5	0.00135984	0.10412	0.0130604	XP_004923213.1	chr10	11346274
1844	HaOG202027	y	y	scaffold_102	395400	397809	-	HSAPI:Q9HC36 RNA methyltransferase-like protein 1 BMORI:putative RNA methyltransferase	HzOG202027	scaffold_155	130640	132764	+			hzB	0.0188843	0.178895	0.105561	NP_001091770.1	chr10	11314622
1845	HaOG202028	y	y	scaffold_102	401735	407094	+	DMELA:Q0E9G3 Protein kintoun BMORI:PIH1 domain-containing protein 1-like	HzOG202028	scaffold_155	124394	129236	-			hz7	0.00431773	0.0669389	0.0645026
1846	HaOG202029	y	y	scaffold_102	419666	494115	+	DMELA:A1ZB14 Eag-like K[+] channel; BMORI:potassium voltage-gated channel subfamily H member 8-like	HzOG202029	scaffold_155	44381	66754	-			hz5	0.000413856	0.0839679	0.00492874	XP_004923257.1	chr10	11214780
1847	HaOG202030	y	y	scaffold_102	510428	511679	-	DMELA:Q9VXB0 NECAP-like protein CG9132 BMORI:NECAP-like protein CG9132-like	HzOG202030	scaffold_155	21837	23053	+			hz5	0.00396685	0.0354642	0.111855	XP_004923256.1	chr10	11181585
1848	HaOG202031	y	y	scaffold_102	512302	518622	+	HSAPI:Q6UXM1 Leucine-rich repeats and immunoglobulin-like domains protein 3 BMORI:leucine-rich repeats and immunoglobulin-like domains protein 3-like	HzOG202031	scaffold_155	15679	18357	-			hz5	0.00146232	0.0505743	0.0289144	XP_004923208.1	chr10	11330445
1849	HaOG202032	y	y	scaffold_102	520429	521938	+	DMELA:Q7K2L7 CG17765; GH27120p BMORI:peflin-like isoform X3	HzOG202032	scaffold_155	11159	12881	-			hz5	0.0088154	0.122355	0.0720476	XP_004923210.1	chr10	11326914
1850	HaOG202033	y	y	scaffold_102	523326	528822	-	DMELA:Q24317 DNA primase small subunit BMORI:DNA primase small subunit-like	HzOG202033	scaffold_1571	15369	10314	+			hz5	0.00724176	0.143424	0.050492	XP_004923255.1	chr10	11173675
1851	HaOG202034	y	y	scaffold_102	536527	555800	+	HSAPI:Q9UPV9 Trafficking kinesin-binding protein 1 BMORI:uncharacterized protein LOC101745491	HzOG202034	scaffold_1831	59689	50745	+			hz5
1852	HaOG202035	y	y	scaffold_102	555773	579083	+	DMELA:Q960V3 Trafficking kinesin-binding protein milt BMORI:trafficking kinesin-binding protein milt-like	HzOG202035	scaffold_1661	1656	10393	+			hzh	0.317599	0.344876	0.920906	XP_004923254.1	chr10	11121525
1853	HaOG202036	y	y	scaffold_102	581705	589223	+	HSAPI:Q8WYA0 Intraflagellar transport protein 81 homolog BMORI:intraflagellar transport protein 81 homolog	HzOG202036	scaffold_1661	15660	23847	+			hz5	0.0001494	0.1494	0.001	XP_004923252.1	chr10	11108579
1854	HaOG202037	y	y	scaffold_102	621093	623509	-	CELEG:Y22D7AR.13.2 NULL NULL BMORI:5-hydroxytryptamine receptor	HzOG202037	scaffold_1077	79471	83030	+			hz6	0.000163263	0.163263	0.001	NP_001037502.1	chr10	11045827
1855	HaOG202038			scaffold_102	651877	654305	-	BMORI:vacuolar protein sorting-associated protein 72 homolog	HzOG202038	scaffold_6	435686	438357	-			hz5	0.0115657	0.138087	0.0837564
1856	HaOG202039		y	scaffold_102	657442	658341	-	BMORI:uncharacterized protein LOC101740136	HzOG202039	scaffold_950	42	941	-			hz5	0.0102637	0.0416589	0.246374
1857	HaOG202040	y	y	scaffold_102	708796	728131	+	HSAPI:P35610 Sterol O-acyltransferase 1 BMORI:sterol O-acyltransferase 2-like, partial	HzOG202040	scaffold_763	125964	138040	-			hz6	0.00808777	0.129257	0.0625711
1858	HaOG202041	y	y	scaffold_102	728212	731436	-	HSAPI:O00560 Syntenin-1 BMORI:syndecan binding protein	HzOG202041	scaffold_763	122858	124847	+			hz7	0.0046784	0.0596091	0.0784847
1859	HaOG202042	y	y	scaffold_102	731536	737114	+	BMORI:uncharacterized protein LOC101745993	HzOG202042	scaffold_763	116788	121992	-			hz6	0.0104318	0.14782	0.0705709	XP_004923251.1	chr10	10910667
1860	HaOG202043	y	y	scaffold_102	739856	772438	+	DMELA:Q8IQK2 Guanylate cyclase BMORI:guanylate cyclase 32E-like	HzOG202043	scaffold_763	82959	102187	-			hz5	0.00576682	0.202756	0.0284422	XP_004924886.1	chr10	10361315
1861	HaOG202044	y	y	scaffold_102	772572	792465	-	guanylate cyclase 32E-like	HzOG202044	scaffold_763	59777	82547	+			hzB	0.000379712	0.118845	0.00319501	XP_004924901.1	chr10	10338758
1862	HaOG202045	y	y	scaffold_102	793636	794817	+	DMELA:Q8MSD2 LD04179p BMORI:corepressor interacting with RBPJ 1-like	HzOG202045	scaffold_763	47372	48485	-			hz5	0.000171503	0.171503	0.001	XP_004924885.1	chr10	10321839
1863	HaOG202046	y	y	scaffold_102	795817	797669	-	DMELA:Q9VUQ7 CG7739; RE36966p BMORI:LOW QUALITY PROTEIN: T-cell immunomodulatory protein-like	HzOG202046	scaffold_763	44796	46646	+			hz5	0.00591939	0.129908	0.045566
1864	HaOG202047	y	y	scaffold_102	799015	799923	+	DMELA:Q7K0E3 MOB kinase activator-like 4 BMORI:preimplantation protein	HzOG202047	scaffold_763	43311	44211	-			hz5	4.997e-05	0.0499702	0.001	NP_001040402.1	chr10	10275324
1865	HaOG202048	y	y	scaffold_102	800611	801758	-	DMELA:Q0E9N4 CG9422, isoform A; CG9422, isoform C; FI09323p BMORI:ribonuclease P protein subunit p25-like protein-like	HzOG202048	scaffold_763	41726	42604	+			hz5	0.00819565	0.0971589	0.0843531	XP_004924881.1	chr10	10272986
1866	HaOG202049		y	scaffold_102	803428	804276	+	BMORI:integrin beta-8-like	HzOG202049	scaffold_763	38734	39609	-			hz5	0.0278537	0.0396216	0.702992	XP_004924880.1	chr10	10266722
1867	HaOG202050			scaffold_102	807584	808950	+	BMORI:DnaJ (Hsp40) homolog 5	HzOG202050	scaffold_763	36148	36366	-			hz5	0.0186	0.0192712	0.963634
1868	HaOG202051	y	y	scaffold_102	811883	820650	+	DMELA:A1Z6N4 MIP05841p; Tyrosine decarboxylase 2; BMORI:aromatic-L-amino-acid decarboxylase-like	HzOG202051	scaffold_763	24940	31469	-			hz5	3.5332e-05	0.0353321	0.001	XP_004924879.1	chr10	10232798
1869	HaOG202052	y	y	scaffold_102	829578	832499	-	HSAPI:Q9BQA1 Methylosome protein 50 BMORI:methylosome protein 50-like	HzOG202052	scaffold_763	22310	24359	+			hz5	0.00415635	0.0831945	0.0499594	XP_004924878.1	chr10	10220164
1870	HaOG202053	y	y	scaffold_102	838948	840375	+	DMELA:Q7K1Y4 Probable cytosolic iron-sulfur protein assembly protein Ciao1 BMORI:probable cytosolic iron-sulfur protein assembly protein Ciao1-like	HzOG202053	scaffold_763	20198	21362	-			hz7	0.00270533	0.0904134	0.0299217	XP_004924877.1	chr10	10215757
1871	HaOG202054	y	y	scaffold_102	840719	842360	+	DMELA:Q9NK57 NIF3-like protein 1 BMORI:NIF3-like protein	HzOG202054	scaffold_763	18216	19861	-			hz7	0.00349826	0.120652	0.0289945	NP_001091745.1	chr10	10208438
1872	HaOG202055	y	y	scaffold_102	842391	853923	-	BMORI:uncharacterized protein LOC101736312	HzOG202055	scaffold_763	5655	17787	+			hz5	0.00625175	0.0574443	0.108832	XP_004924900.1	chr10	10193273
1873	HaOG202056	y	y	scaffold_102	855509	878052	-	SPH	HzOG202056	scaffold_1297	55259	3557	+			hz6	0.00540511	0.0929389	0.0581577	XP_004924899.1	chr10	10163800
1874	HaOG202057	y	y	scaffold_102	881386	895052	-	CG32264 [FBgn0052264]	HzOG202057	scaffold_1297	37860	51417	+			hzB	0.0019816	0.0260799	0.0759819	XP_004924872.1	chr10	10129211
1875	HaOG202058		y	scaffold_1025	9220	9552	+	BMORI:protein melted-like	HzOG202058	scaffold_500	177121	177330	-			hz5	0.0151727	0.0422018	0.359526
1876	HaOG202059	y	y	scaffold_1025	14433	16261	-	BMORI:uncharacterized protein LOC101737542	HzOG202059	scaffold_500	170690	15991	+			hz6	0.0527759	0.0112803	4.67857
1877	HaOG202060	y	y	scaffold_1028	4822	10069	+		HzOG202060	scaffold_153	118879	121565	+			hz5	0.00314545	0.00605674	0.51933
1878	HaOG202061			scaffold_103	3705	9704	+	BMORI:intraflagellar transport protein 122 homolog, partial	HzOG202061	scaffold_532	53222	60927	+			hz6	0.0093346	0.203882	0.0457844
1879	HaOG202062	y	y	scaffold_103	39514	67784	+	FREP1	HzOG202062	scaffold_532	79761	106676	+			hz5	0.00205875	0.143383	0.0143584	XP_004930012.1	chr1	13498408
1880	HaOG202063			scaffold_103	107771	143417	-	HSAPI:Q16348 Solute carrier family 15 member 2 BMORI:uncharacterized protein LOC101737920	HzOG202063	scaffold_845	168326	14824	-			hz5	0.00140866	0.133197	0.0105758	XP_004930011.1	chr1	13414637
1881	HaOG202064	y	y	scaffold_103	147538	157219	-	Transcription factor 25 [FBgn0027549]	HzOG202064	scaffold_845	24611	32862	-			hz5	0.00285398	0.111326	0.0256363
1882	HaOG202065	y	y	scaffold_103	158825	170092	+	DMELA:Q7JQR3 CG4670; RE62692p BMORI:sulfhydryl oxidase 1-like	HzOG202065	scaffold_845	35453	37150	+			hz5	0.00381458	0.0570985	0.0668069	XP_004929937.1	chr1	13401738
1883	HaOG202066	y	y	scaffold_103	170369	189306	-	DMELA:O61491 Flotillin-1 BMORI:flotillin-1-like	HzOG202066	scaffold_845	49190	64730	-			hz5	0.00105799	0.0381769	0.0277127	XP_004929936.1	chr1	13374156
1884	HaOG202067			scaffold_103	224295	224623	+	BMORI:LOW QUALITY PROTEIN: cleavage and polyadenylation specificity factor subunit 1-like	HzOG202067	scaffold_845	95851	96176	+			hz5	NA	NA	NA
1885	HaOG202068			scaffold_103	241963	243609	-	BMORI:zinc finger protein 594-like	HzOG202068	scaffold_1318	10351	10461	+			hzB
1886	HaOG202069			scaffold_103	253372	253656	+	BMORI:endothelin-converting enzyme 2-like	HzOG202069					fixed		hz5	0.281	0.385987	0.728682
1887	HaOG202070			scaffold_103	255730	256265	+	BMORI:zinc finger protein	HzOG202070	scaffold_688	13234	13557	+			hz5	2.8043e-05	0.028043	0.001
1888	HaOG202071		y	scaffold_103	264984	276915	-	HSAPI:Q96DX4 RING finger and SPRY domain-containing protein 1 BMORI:RING finger and SPRY domain-containing protein 1-like isoform X1	HzOG202071	scaffold_688	21913	31490	-			hz5	6.1556e-05	0.0615561	0.001	XP_004929934.1	chr1	13258807
1889	HaOG202072		y	scaffold_103	293658	294381	-	BMORI:zinc finger protein 585A-like	HzOG202072					fixed		hz5	0.0559285	0.0327853	1.7059
1890	HaOG202073		y	scaffold_103	297600	298295	-	BMORI:neuroligin-2-like	HzOG202073	scaffold_688	54171	54323	-			hz5	0.0374	0.0525101	0.712184
1891	HaOG202074	y	y	scaffold_103	300469	317147	-	DMELA:P04412 Epidermal growth factor receptor BMORI:LOW QUALITY PROTEIN: epidermal growth factor receptor-like	HzOG202074	scaffold_688	59741	74236	-			hz5	5.7699e-05	0.0576985	0.001	XP_004929799.1	chr1	5820617
1892	HaOG202075	y	y	scaffold_103	330951	332186	+	BMORI:uncharacterized protein LOC101741822	HzOG202075	scaffold_688	88251	89483	+			hz5	0.00534951	0.07957	0.0672303	XP_004929800.1	chr1	5852868
1893	HaOG202076			scaffold_103	404529	428178	+	BMORI:p260	HzOG202076	scaffold_544	131355	152592	-			hzB	0.0924	0.0576387	1.60245
1894	HaOG202077	y	y	scaffold_103	428132	441586	+	DMELA:P35415 Paramyosin, long form BMORI:paramyosin	HzOG202077	scaffold_544	109768	120666	-			hz5	1.9631e-05	0.019631	0.001	NP_001124374.1	chr1	5986870
1895	HaOG202078	y	y	scaffold_103	477981	487347	+	BMORI:dentin sialophosphoprotein-like	HzOG202078	scaffold_544	71899	81362	-			hz5	0.00676326	0.0898777	0.0752496	XP_004929943.1	chr1	6029574
1896	HaOG202079	y	y	scaffold_103	512317	534671	+	DMELA:E1JI78 Fhos, isoform C BMORI:FH1/FH2 domain-containing protein 3-like	HzOG202079	scaffold_544	23878	44974	-			hz5	0.00253007	0.0708145	0.0357281	XP_004929944.1	chr1	6087145
1897	HaOG202080	y	y	scaffold_103	541812	592828	+	calpain-C-like	HzOG202080	scaffold_544	20105	17148	-			hz5	0.00259262	0.0596435	0.0434686	XP_004932874.1	chr1	3022210
1898	HaOG202081			scaffold_103	568889	572423	+	BMORI:Ef1alpha-like factor isoform 1	HzOG202081	scaffold_1765	35364	37538	-			hz5	0.0122763	0.0523084	0.23469
1899	HaOG202082		y	scaffold_103	593813	594855	-	DMELA:Q8SZ16 CG14898; RE23580p BMORI:protein ACN9 homolog, mitochondrial-like isoform X1	HzOG202082	scaffold_1765	15899	16615	+			hz5	0.00744523	0.0965151	0.0771406	XP_004932824.1	chr1	3059659
1900	HaOG202083	y	y	scaffold_103	595250	608433	-	DMELA:Q9Y145 BcDNA.GH04978; CG7028; BMORI:serine/threonine-protein kinase PRP4 homolog isoform X2	HzOG202083	scaffold_1765	3958	11585	+			hz5	0.00724681	0.0681081	0.106402	XP_004932826.1	chr1	3101255
1901	HaOG202084	y	y	scaffold_103	608835	609359	+	DMELA:Q9Y107 BcDNA.GH11112; CG1927 BMORI:uncharacterized protein LOC101736593 isoform X2	HzOG202084	scaffold_2715	462	983	+			hz5	9.9855e-05	0.0998552	0.001	XP_004932829.1	chr1	3121783
1902	HaOG202085		y	scaffold_103	612587	616457	+		HzOG202085	scaffold_2715	5030	7925	+			hz5	0.0128067	0.0399819	0.320311
1903	HaOG202086		y	scaffold_103	619886	626517	-	BMORI:xanthine dehydrogenase 2	HzOG202086					fixed		hz5	0.00449151	0.0365336	0.122942
1904	HaOG202087		y	scaffold_103	630145	632317	-	BMORI:speckle targeted PIP5K1A-regulated poly(A) polymerase-like isoform X3	HzOG202087	scaffold_1892	40365	40613	+			hz5	6.8537e-05	0.0685372	0.001
1905	HaOG202088		y	scaffold_103	633502	634168	-	BMORI:LOW QUALITY PROTEIN: hydrocephalus-inducing protein-like	HzOG202088	scaffold_1892	37645	37902	+			hz5	1.69e-05	0.0169423	0.001
1906	HaOG202089		y	scaffold_103	636453	638594	-	BMORI:mediator of RNA polymerase II transcription subunit 8-like isoform X1	HzOG202089	scaffold_1892	33661	34253	+			hz5	0.00249084	0.0895631	0.027811
1907	HaOG202090		y	scaffold_103	641906	645831	-	BMORI:adipokinetic hormone receptor	HzOG202090	scaffold_1892	28385	28675	+			hz5	0.0134103	0.103508	0.129558
1908	HaOG202091		y	scaffold_103	646122	648778	-	BMORI:LOW QUALITY PROTEIN: PHD finger protein rhinoceros-like	HzOG202091	scaffold_1892	25042	25272	+			hz5	0.007145	0.0326111	0.219097
1909	HaOG202092		y	scaffold_103	649915	650810	+	BMORI:S-phase kinase-associated protein 2-like isoform X1	HzOG202092	scaffold_1892	22133	23032	-			hz5	0.00709201	0.0399584	0.177485
1910	HaOG202093			scaffold_103	651379	653447	-	BMORI:malate dehydrogenase, mitochondrial-like	HzOG202093	scaffold_1892	20306	22028	+			hz5	0.000104808	0.104808	0.001
1911	HaOG202094		y	scaffold_103	655084	656176	-	BMORI:vesicle amine transport protein	HzOG202094	scaffold_1892	16716	17791	+			hz5	0.00715561	0.026895	0.266058
1912	HaOG202095		y	scaffold_103	659202	660520	-	BMORI:cAMP-dependent protein kinase R2	HzOG202095	scaffold_1892	12422	13405	+			hz5	0.0162864	0.0852103	0.191132
1913	HaOG202096			scaffold_103	664107	666184	-	BMORI:uncharacterized protein LOC101739898	HzOG202096	scaffold_1892	4545	5628	+			hz5	0.00389491	0.129214	0.0301431
1914	HaOG202097	y	y	scaffold_103	673805	681733	-	BMORI:zinc finger protein 224-like	HzOG202097	scaffold_578	96018	115000	-			hz5	0.00473638	0.211013	0.0224459	XP_004926729.1	chr24	13334447
1915	HaOG202098	y	y	scaffold_103	683145	693909	-	BMORI:zinc finger protein 184-like	HzOG202098					fixed		hz5				XP_004926690.1	chr24	13336018
1916	HaOG202099	y	y	scaffold_103	697819	714449	+	BMORI:putative zinc finger protein 724-like	HzOG202099	scaffold_578	126816	63422	+			hzB	0.0271999	0.147059	0.184959	XP_004926692.1	chr24	13389896
1917	HaOG202100		y	scaffold_103	717572	719975	-	BMORI:zinc finger protein 136-like	HzOG202100	scaffold_578	137621	140489	-			hzB	0.0112507	0.361968	0.0310821	XP_004926691.1	chr24	13371816
1918	HaOG202101			scaffold_103	721056	722315	-	BMORI:zinc finger protein 136-like	HzOG202101	scaffold_578	142257	143360	-			hz5	0.00804399	0.3454	0.0232889
1919	HaOG202102			scaffold_103	722625	724345	+	BMORI:zinc finger protein 184-like	HzOG202102	scaffold_578	143938	3314	+			hz5	0.0773027	0.150982	0.512001
1920	HaOG202103			scaffold_103	742786	743644	-	BMORI:uncharacterized protein LOC101744261	HzOG202103	scaffold_867	157280	64080	-			hz5	0.0438142	0.173594	0.252395	XP_004926687.1	chr24	13204487
1921	HaOG202104		y	scaffold_103	752887	758708	+	BMORI:zinc finger protein 26-like	HzOG202104	scaffold_578	163718	167953	+			hz5	0.0125556	0.206267	0.0608708	XP_004926715.1	chr24	13192754
1922	HaOG202105			scaffold_103	759150	763467	-	BMORI:zinc finger and SCAN domain-containing protein 10-like	HzOG202105	scaffold_578	172472	179400	-			hz5	0.0180096	0.270222	0.0666473	XP_004926716.1	chr24	13224249
1923	HaOG202106	y	y	scaffold_103	767037	769794	-	DMELA:Q7JMW3 Ferritin subunit 1 BMORI:ferritin precursor	HzOG202106	scaffold_1031	108572	112685	+			hz5	0.000163887	0.163887	0.001	NP_001037580.1	chr24	13257917
1924	HaOG202107	y	y	scaffold_103	813773	815723	+	DMELA:Q9U4U2 Ferritin 2 light chain homolog BMORI:ferritin precursor	HzOG202107	scaffold_1031	81721	82767	-			hz5	0.000227797	0.227797	0.001	NP_001037584.1	chr24	13275158
1925	HaOG202108	y	y	scaffold_103	816251	828169	-	BMORI:lysM and putative peptidoglycan-binding domain-containing protein 2-like	HzOG202108	scaffold_1031	74384	79076	+			hz5	0.0159712	0.154237	0.10355
1926	HaOG202109	y	y	scaffold_103	829942	869915	-	BMORI:uncharacterized protein LOC101736323	HzOG202109	scaffold_1031	31426	70625	+			hz5	0.0385442	0.208723	0.184666	XP_004926363.1	chr24	11252399
1927	HaOG202110			scaffold_103	875859	884938	-	BMORI:TP53-regulated inhibitor of apoptosis 1-like	HzOG202110	scaffold_1031	6855	21693	+			hzB	0.0409649	0.228916	0.178951
1928	HaOG202111			scaffold_103	889361	891317	+	BMORI:insulin-degrading enzyme-like	HzOG202111	scaffold_2807	11307	11462	-			hz5	0.0164299	0.189816	0.086557
1929	HaOG202112	y	y	scaffold_103	897711	924963	+	HSAPI:P14735 Insulin-degrading enzyme BMORI:insulin-degrading enzyme-like	HzOG202112	scaffold_2807	15689	9561	-			hz7				XP_004926345.1	chr24	11159210
1930	HaOG202113		y	scaffold_103	953545	964648	+	DMELA:Q9VCW0 Cardioactive peptide BMORI:crustacean cardioactive peptide precursor	HzOG202113	scaffold_1369	48608	50174	+			hz5	6.0326e-05	0.0603258	0.001	NP_001124369.1	chr24	11080823
1931	HaOG202114		y	scaffold_104	30970	76629	+	BMORI:protein split ends-like	HzOG202114	scaffold_381	141983	194023	-			hz5	0.000101063	0.101063	0.001	XP_004931832.1	chr3	12198487
1932	HaOG202115	y	y	scaffold_104	77531	80051	-	DMELA:Q9VTU2 Lethal (3) neo18; RH02211p; RH17657p BMORI:lethal(3)neo18	HzOG202115	scaffold_381	138883	140773	+			hz5	0.00218338	0.0708194	0.0308303	NP_001124377.1	chr3	12207943
1933	HaOG202116	y	y	scaffold_104	80874	109290	+	DMELA:A8JUY6 CG5937, isoform B BMORI:brefeldin A-inhibited guanine nucleotide-exchange protein 3-like	HzOG202116					fixed		hz6	0.00362702	0.220418	0.0164552	XP_004931831.1	chr3	12213157
1934	HaOG202117	y	y	scaffold_104	109812	117068	-	DMELA:Q960B5 SD09502p BMORI:reversion-inducing cysteine-rich protein with Kazal motifs-like	HzOG202117	scaffold_381	71486	79954	+			hz5	0.00741307	0.208869	0.0354915	XP_004931718.1	chr3	12236397
1935	HaOG202118		y	scaffold_104	140606	142057	+	BMORI:uncharacterized protein LOC101743274	HzOG202118	scaffold_381	42629	43334	-			hz5	0.0283689	0.221332	0.128174
1936	HaOG202119	y	y	scaffold_104	142673	149782	-	DMELA:Q94511 NADH-ubiquinone oxidoreductase 75 kDa subunit, mitochondrial BMORI:NADH-ubiquinone oxidoreductase 75 kDa subunit, mitochondrial-like isoform X2	HzOG202119	scaffold_381	32081	41948	+			hz5	0.000170303	0.170303	0.001	XP_004931716.1	chr3	12291267
1937	HaOG202120	y	y	scaffold_104	150103	151214	+	DMELA:O96827 Probable elongation factor 1-beta BMORI:elongation factor 1-beta'	HzOG202120	scaffold_381	30452	31444	-			hz5	6.7364e-05	0.0673642	0.001	NP_001037556.1	chr3	12322450
1938	HaOG202121	y	y	scaffold_104	151821	159284	-	CELEG:C42C1.15.2 NULL NULL BMORI:protein msta, isoform A-like	HzOG202121	scaffold_381	21783	29840	+			hz5	0.00629172	0.155925	0.0403509	XP_004931829.1	chr3	12331654
1939	HaOG202122	y	y	scaffold_104	159543	170222	-	HSAPI:Q6MZP7 Protein lin-54 homolog BMORI:protein lin-54 homolog	HzOG202122	scaffold_381	10842	21047	+			hzh	0.000527664	0.116522	0.00452844	XP_004931828.1	chr3	12340574
1940	HaOG202123	y	y	scaffold_104	170696	175551	+	DMELA:Q9V345 COP9 signalosome complex subunit 4 BMORI:LOW QUALITY PROTEIN: COP9 signalosome complex subunit 4-like	HzOG202123	scaffold_381	403	7741	-			hz5	0.510858	1.23388	0.414026	XP_004931714.1	chr3	12364442
1941	HaOG202124	y	y	scaffold_104	177488	180044	-	DMELA:Q94920 Voltage-dependent anion-selective channel BMORI:voltage-dependent anion-selective channel-like isoform X5	HzOG202124	scaffold_1118	3166	5018	-			hz5	1.4747e-05	0.0147471	0.001	XP_004931709.1	chr3	12372687
1942	HaOG202125	y	y	scaffold_104	185066	188290	+	DMELA:Q9VKN9 CG17086; RE12806p BMORI:protein msta, isoform A-like	HzOG202125	scaffold_1118	9918	12781	+			hz5	0.0135103	0.260492	0.0518646	XP_004931827.1	chr3	12385029
1943	HaOG202126	y	y	scaffold_104	188618	190975	-	HSAPI:Q8N567 Zinc finger CCHC domain-containing protein 9 BMORI:zinc finger CCHC domain-containing protein 9-like	HzOG202126	scaffold_1118	13166	15639	-			hz5	0.0118177	0.106178	0.111301	XP_004931708.1	chr3	12394375
1944	HaOG202127	y	y	scaffold_104	191567	194601	-	CELEG:O45814 Protein T25C8.1 BMORI:sedoheptulokinase-like isoform X2	HzOG202127	scaffold_1118	18066	19254	-			hz5	0.00394486	0.104498	0.0377506	XP_004931705.1	chr3	12403962
1945	HaOG202128	y	y	scaffold_104	195838	196275	+	BMORI:uncharacterized protein LOC101739429						missing						XP_004931707.1	chr3	12407754
1946	HaOG202129	y	y	scaffold_104	199003	200001	+	DMELA:Q9V3R8 UbiA prenyltransferase domain-containing protein 1 homolog BMORI:ubiA prenyltransferase domain-containing protein 1 homolog	HzOG202129	scaffold_1118	26360	27355	+			hz5	0.00137827	0.0740012	0.018625	XP_004931703.1	chr3	12483609
1947	HaOG202130	y	y	scaffold_104	202600	215397	-	DMELA:Q8T3I1 SD06937p BMORI:ubiquitin conjugation factor E4 B-like	HzOG202130	scaffold_1118	30167	42959	-			hzd	0.000389525	0.112689	0.00345663	XP_004931704.1	chr3	12458917
1948	HaOG202131	y	y	scaffold_104	215536	225764	+	BMORI:target of rapamycin isoform 1	HzOG202131	scaffold_1118	43922	54552	+			hz5	0.00147272	0.167366	0.00879944	NP_001171773.1	chr3	12434517
1949	HaOG202132	y	y	scaffold_104	227023	228879	-	DMELA:E1JHB5 CG8360, isoform B; BMORI:cytidine deaminase	HzOG202132	scaffold_1118	56223	58036	-			hz5	0.0094471	0.0629939	0.149968	NP_001040110.1	chr3	12431216
1950	HaOG202133			scaffold_104	230655	232291	+	BMORI:uncharacterized protein LOC101743719	HzOG202133	scaffold_44	71972	173934	-			hz7	0.0263154	0.0981035	0.268241
1951	HaOG202134	y	y	scaffold_104	238189	247723	-	DMELA:Q9VK45 Target of rapamycin BMORI:target of rapamycin isoform 2	HzOG202134	scaffold_1118	60253	69430	-			hz5	0.0015109	0.148737	0.0101582	NP_001171774.1	chr3	12413381
1952	HaOG202135	y	y	scaffold_104	248286	258870	+	DMELA:Q9VIM5 Probable actin-related protein 2/3 complex subunit 2 BMORI:probable actin-related protein 2/3 complex subunit 2-like	HzOG202135	scaffold_1118	69987	74885	+			hz5	3.2292e-05	0.0322922	0.001	XP_004931702.1	chr3	12486249
1953	HaOG202136	y	y	scaffold_104	260892	263749	-	DMELA:Q9VIM4 CG15130 BMORI:uncharacterized protein LOC101738547	HzOG202136	scaffold_1118	77224	78691	-			hz5	0.00272483	0.11202	0.0243246	XP_004931701.1	chr3	12496893
1954	HaOG202137	y	y	scaffold_104	263687	265699	+	DMELA:B7YZX9 CG31688, isoform B BMORI:UPF0047 protein C4A8.02c-like isoform X2	HzOG202137	scaffold_1118	79615	80883	+			hz5	0.00292982	0.0348114	0.0841624	XP_004931698.1	chr3	12554567
1955	HaOG202138	y	y	scaffold_104	269182	288122	-	DMELA:Q7K3E2 CG5080, isoform A; CG5080, isoform B; LD34147p BMORI:centriolin-like	HzOG202138	scaffold_1118	84867	89212	-			hz5	0.0116682	0.176024	0.0662874	XP_004931700.1	chr3	12502795
1956	HaOG202139			scaffold_104	297971	300122	+	BMORI:piggyBac transposable element-derived protein 4-like	HzOG202139					fixed		hz7	0.0101306	0.000202612	50
1957	HaOG202140	y	y	scaffold_104	307754	311697	-	BMORI:zinc finger protein 2-like	HzOG202140	scaffold_2197	13486	17973	-			hz5	0.00492206	0.0793717	0.0620128	XP_004931826.1	chr3	12534336
1958	HaOG202141	y	y	scaffold_104	312859	333398	+	DMELA:Q8MRK5 GH27547p BMORI:DNA-directed RNA polymerase, mitochondrial-like	HzOG202141	scaffold_2197	19344	37795	+			hzh	0.379983	1.07038	0.354997	XP_004931824.1	chr3	12566685
1959	HaOG202142	y	y	scaffold_104	334335	342157	-	HSAPI:O60303 Uncharacterized protein KIAA0556 BMORI:uncharacterized protein KIAA0556-like	HzOG202142	scaffold_124	373630	379723	+			hz5	0.00487798	0.20255	0.0240829	XP_004931697.1	chr3	12591421
1960	HaOG202143	y	y	scaffold_104	342199	344608	+	HSAPI:P54136 Arginine--tRNA ligase, cytoplasmic BMORI:arginine--tRNA ligase, cytoplasmic-like	HzOG202143	scaffold_124	370458	372509	-			hz5	0.000670217	0.0828223	0.00809224	XP_004931696.1	chr3	12616015
1961	HaOG202144	y	y	scaffold_104	348900	371270	-	DMELA:Q9W3S5 CG4615; LD03007p BMORI:monocyte to macrophage differentiation factor 2-like	HzOG202144	scaffold_124	337994	366029	+			hz5	3.9243e-05	0.0392432	0.001	XP_004931695.1	chr3	12624201
1962	HaOG202145	y	y	scaffold_104	371938	373070	-	DMELA:Q8T8V3 AT22183p BMORI:uncharacterized protein C17orf59 homolog	HzOG202145	scaffold_124	336478	337221	+			hz5	0.00921829	0.0924712	0.0996882	XP_004931694.1	chr3	12651073
1963	HaOG202146	y	y	scaffold_104	373151	391029	+	HSAPI:Q6PL18 ATPase family AAA domain-containing protein 2 BMORI:ATPase family AAA domain-containing protein 2B-like	HzOG202146	scaffold_124	317292	335343	-			hz5	0.00209174	0.196774	0.0106302	XP_004931822.1	chr3	12666378
1964	HaOG202147		y	scaffold_104	398953	423126	-	DMELA:P14083 Protein TKR BMORI:protein TKR-like	HzOG202147	scaffold_124	282084	307894	+			hz5	0.000845846	0.0706577	0.011971	XP_004931693.1	chr3	12696741
1965	HaOG202148	y	y	scaffold_104	473753	478082	+	BMORI:uncharacterized protein LOC101742880	HzOG202148	scaffold_33	357299	357445	+			hzB	NA	NA	NA
1966	HaOG202149			scaffold_104	603839	642837	-	BMORI:uncharacterized protein LOC101742112						missing
1967	HaOG202150			scaffold_104	686681	711335	+	BMORI:dynein heavy chain 5, axonemal-like	HzOG202150	scaffold_124	7494	7640	-			hzB	0.0324195	0.0503034	0.64448
1968	HaOG202151	y	y	scaffold_104	729735	733930	+	DMELA:A1Z7X3 CG30340 BMORI:neuropeptide receptor A34	HzOG202151	scaffold_591	25176	28006	+			hz5	0.00319193	0.244093	0.0130767	NP_001127750.1	chr3	13217977
1969	HaOG202152	y	y	scaffold_104	734117	738944	-	DMELA:Q9VVV8 CG18136 BMORI:protein msta, isoform A-like	HzOG202152	scaffold_591	29494	34355	-			hz5	0.00578461	0.136539	0.0423661	XP_004931692.1	chr3	13228108
1970	HaOG202153	y	y	scaffold_104	739548	745643	+	DMELA:Q8T3Z4 AT24727p; CG14590 BMORI:uncharacterized protein LOC101744287	HzOG202153	scaffold_591	38934	41161	+			hz5	0.0110898	0.363571	0.0305023	XP_004931820.1	chr3	13239069
1971	HaOG202154		y	scaffold_104	770389	771420	+	BMORI:uncharacterized protein LOC101744287	HzOG202154	scaffold_591	44624	45652	+			hz5	0.0124833	0.302845	0.04122	XP_004934154.1	chr3	13242852
1972	HaOG202155		y	scaffold_104	771845	775956	-	SP14	HzOG202155	scaffold_591	46079	51082	-			hz6	0.0121394	0.194004	0.0625732	XP_004931819.1	chr3	13245026
1973	HaOG202156		y	scaffold_104	808580	822865	+	BMORI:prolow-density lipoprotein receptor-related protein 1-like	HzOG202156	scaffold_591	87773	106140	+			hz6	0.00485418	0.246529	0.0196901
1974	HaOG202157	y	y	scaffold_104	824205	825925	+	CG9890 [FBgn0034814]	HzOG202157	scaffold_591	107470	109162	+			hz5	0.00512472	0.273887	0.0187111	XP_004931818.1	chr3	13342921
1975	HaOG202158			scaffold_104	870955	871916	+	BMORI:uncharacterized protein LOC101743719						missing
1976	HaOG202159	y	y	scaffold_105	2229	4424	+	DMELA:A1Z840 Cdc2-related-kinase, isoform A; LP02532p; SD02166p BMORI:cdc2-related kinase	HzOG202159	scaffold_157	206269	209875	+			hz5	0.000107439	0.107439	0.001	NP_001037345.1	chr10	6380731
1977	HaOG202160		y	scaffold_105	4594	10880	-	BMORI:uncharacterized protein LOC101741589 isoform X1	HzOG202160	scaffold_157	210056	213279	-			hz5	2.5175e-05	0.0251751	0.001	XP_004930449.1	chr10	6386351
1978	HaOG202161			scaffold_105	20133	79023	+	HarmnAChR-alpha5	HzOG202161	scaffold_157	230551	288306	+			hz6	0.00303038	0.122866	0.0246641	NP_001103392.1	chr5	14434926
1979	HaOG202162			scaffold_105	95011	97105	+	BMORI:DNA cross-link repair protein SNM1-like	HzOG202162	scaffold_157	306875	309043	+			hz6	0.00815604	0.050242	0.162335
1980	HaOG202163		y	scaffold_105	101863	104889	-	BMORI:T-complex-associated testis-expressed protein 1-like	HzOG202163	scaffold_157	314332	316607	-			hz5	0.00185887	0.107105	0.0173556	XP_004930096.1	chr5	14509971
1981	HaOG202164	y	y	scaffold_105	108001	111002	+	BMORI:thymidylate synthase isoform 2	HzOG202164	scaffold_157	319735	322730	+			hz5	0.0250854	0.03006	0.834513
1982	HaOG202165	y	y	scaffold_105	124307	133599	+	DMELA:Q8IMK6 CG15506, isoform A BMORI:proline-rich receptor-like protein kinase PERK8-like isoform X1	HzOG202165					fixed		hz6	0.00720989	0.12606	0.0571942	XP_004930094.1	chr5	14545510
1983	HaOG202166			scaffold_105	135512	145478	+	DMELA:NULL : NULL BMORI:uncharacterized protein LOC101736772	HzOG202166	scaffold_968	97898	107795	-			hz5	0.00505776	0.0642582	0.0787099	XP_004930290.1	chr5	14570883
1984	HaOG202167			scaffold_105	146959	147527	+	BMORI:uncharacterized protein LOC101736772	HzOG202167	scaffold_968	95835	96396	-			hz5	3.1238e-05	0.0312384	0.001
1985	HaOG202168			scaffold_105	149299	149729	+	BMORI:uncharacterized protein LOC101736772	HzOG202168	scaffold_968	93668	94072	-			hz5	NA	NA	NA
1986	HaOG202169	y	y	scaffold_105	149783	152627	-	BMORI:vegetative cell wall protein gp1-like	HzOG202169	scaffold_968	91876	92876	+			hz5	0.0081384	0.0411435	0.197805	XP_004930093.1	chr5	14593392
1987	HaOG202170			scaffold_105	154097	155211	-	BMORI:ataxin-1-like	HzOG202170	scaffold_968	86447	89335	+			hz5	0.00655	0.0186906	0.350651
1988	HaOG202171	y	y	scaffold_105	159939	180297	+	HSAPI:Q96MI9 Cytosolic carboxypeptidase 4 BMORI:cytosolic carboxypeptidase 1-like	HzOG202171	scaffold_968	62421	80718	-			hz5	4.9935e-05	0.0499346	0.001	XP_004930289.1	chr5	14607817
1989	HaOG202172	y	y	scaffold_105	181021	194155	-	CTL19	HzOG202172	scaffold_968	48531	61671	+			hz5	6.0457e-05	0.0604566	0.001	XP_004930091.1	chr5	14642782
1990	HaOG202173			scaffold_105	195371	199420	-	BMORI:glutamate receptor 1-like	HzOG202173	scaffold_968	43314	47317	+			hz5	0.188305	0.473952	0.397309
1991	HaOG202174			scaffold_105	202749	203111	+	BMORI:tyrosine-protein kinase PR2-like, partial	HzOG202174	scaffold_968	39654	40013	-			hz5	NA	NA	NA
1992	HaOG202175		y	scaffold_105	207867	212061	+	BMORI:cytosolic carboxypeptidase 1-like	HzOG202175	scaffold_968	29120	34942	-			hz5	9.3702e-05	0.0937016	0.001
1993	HaOG202176	y	y	scaffold_105	215233	227286	-	DMELA:Q24185 Protein hook BMORI:protein hook-like	HzOG202176	scaffold_968	15481	26107	+			hz5	0.00235893	0.136575	0.017272	XP_004930288.1	chr5	14709973
1994	HaOG202177	y	y	scaffold_105	227945	232423	-	DMELA:Q6J5K9 Probable RNA helicase armi BMORI:probable RNA helicase armi-like	HzOG202177	scaffold_968	7316	13212	+			hz7	0.0120452	0.0724093	0.166349
1995	HaOG202178	y	y	scaffold_105	240011	245074	+	DMELA:Q7K0M0 LD47479p BMORI:gem-associated protein 2-like	HzOG202178	scaffold_1210	380	1626	+			hz5	0.003086	0.0833211	0.0370374	XP_004930287.1	chr5	14728759
1996	HaOG202179	y	y	scaffold_105	245227	286358	-	BMORI:uncharacterized protein LOC101740740	HzOG202179	scaffold_1210	4096	10920	-			hzB	0.00198225	0.0370602	0.0534872	XP_004930148.1	chr5	13246148
1997	HaOG202180			scaffold_105	327947	334043	+	BMORI:NADH dehydrogenase [ubiquinone] flavoprotein 2, mitochondrial-like	HzOG202180	scaffold_200	11275	15218	+			hz5	0.00749966	0.242156	0.0309703	XP_004930149.1	chr5	13101588
1998	HaOG202181	y	y	scaffold_105	433978	477798	-	HSAPI:O00468 Agrin BMORI:agrin-like	HzOG202181	scaffold_200	125707	162136	-			hz6	0.001655	0.056748	0.0291641	XP_004930304.1	chr5	12870852
1999	HaOG202182	y	y	scaffold_105	516120	561937	+	BMORI:luciferin 4-monooxygenase	HzOG202182	scaffold_200	212255	254675	+			hz5	0.00727271	0.175673	0.0413991	NP_001239600.1	chr5	12709067
[truncated: 15,087 more rows]
