# Supplementary material for: Genomic innovations, transcriptional plasticity and gene loss underlying the evolution and divergence of two highly polyphagous and invasive Helicoverpa pest species
Source: BMC Biol. 2017 Jul 31;15:63. doi: 10.1186/s12915-017-0402-6 (PMC5535293; doi:10.1186/s12915-017-0402-6)
Supplement: Supplementary file 2 — GO numbers assigned to H. armigera and B. mori genes. (XLSX 1573 kb) [file 12915_2017_402_MOESM2_ESM.xlsx]

## Sheet: H. armigera
HaOG200001	GO:0004497
HaOG200001	GO:0005506
HaOG200001	GO:0006118
HaOG200001	GO:0009055
HaOG200001	GO:0016705
HaOG200001	GO:0020037
HaOG200001	GO:0055114
HaOG200002	GO:0005506
HaOG200002	GO:0006118
HaOG200002	GO:0006694
HaOG200002	GO:0007304
HaOG200002	GO:0007480
HaOG200002	GO:0008395
HaOG200002	GO:0009055
HaOG200002	GO:0016020
HaOG200002	GO:0016705
HaOG200002	GO:0020037
HaOG200002	GO:0035074
HaOG200002	GO:0035210
HaOG200002	GO:0043231
HaOG200002	GO:0046344
HaOG200002	GO:0055114
HaOG200003	GO:0005506
HaOG200003	GO:0007304
HaOG200003	GO:0007480
HaOG200003	GO:0008395
HaOG200003	GO:0016705
HaOG200003	GO:0020037
HaOG200003	GO:0035074
HaOG200003	GO:0035210
HaOG200003	GO:0046344
HaOG200003	GO:0055114
HaOG200004	GO:0004497
HaOG200004	GO:0005506
HaOG200004	GO:0005739
HaOG200004	GO:0006118
HaOG200004	GO:0007490
HaOG200004	GO:0009055
HaOG200004	GO:0016705
HaOG200004	GO:0020037
HaOG200004	GO:0055114
HaOG200005	GO:0004497
HaOG200005	GO:0005506
HaOG200005	GO:0006118
HaOG200005	GO:0009055
HaOG200005	GO:0016705
HaOG200005	GO:0020037
HaOG200005	GO:0055114
HaOG200006	GO:0004497
HaOG200006	GO:0005506
HaOG200006	GO:0006118
HaOG200006	GO:0009055
HaOG200006	GO:0016705
HaOG200006	GO:0020037
HaOG200006	GO:0055114
HaOG200007	GO:0004497
HaOG200007	GO:0005506
HaOG200007	GO:0006118
HaOG200007	GO:0009055
HaOG200007	GO:0016705
HaOG200007	GO:0020037
HaOG200007	GO:0055114
HaOG200008	GO:0004497
HaOG200008	GO:0005506
HaOG200008	GO:0006118
HaOG200008	GO:0009055
HaOG200008	GO:0016705
HaOG200008	GO:0020037
HaOG200008	GO:0055114
HaOG200009	GO:0005506
HaOG200009	GO:0016491
HaOG200009	GO:0016705
HaOG200009	GO:0020037
HaOG200009	GO:0046872
HaOG200009	GO:0055114
HaOG200010	GO:0004497
HaOG200010	GO:0005506
HaOG200010	GO:0006118
HaOG200010	GO:0009055
HaOG200010	GO:0016705
HaOG200010	GO:0020037
HaOG200010	GO:0055114
HaOG200011	GO:0004497
HaOG200011	GO:0005506
HaOG200011	GO:0005783
HaOG200011	GO:0006118
HaOG200011	GO:0006697
HaOG200011	GO:0007391
HaOG200011	GO:0007417
HaOG200011	GO:0007494
HaOG200011	GO:0008258
HaOG200011	GO:0009055
HaOG200011	GO:0016020
HaOG200011	GO:0016705
HaOG200011	GO:0020037
HaOG200011	GO:0042335
HaOG200011	GO:0048477
HaOG200011	GO:0048566
HaOG200011	GO:0055114
HaOG200012	GO:0000122
HaOG200012	GO:0000785
HaOG200012	GO:0003682
HaOG200012	GO:0004501
HaOG200012	GO:0004888
HaOG200012	GO:0005506
HaOG200012	GO:0005515
HaOG200012	GO:0005634
HaOG200012	GO:0005739
HaOG200012	GO:0005912
HaOG200012	GO:0006118
HaOG200012	GO:0007015
HaOG200012	GO:0007157
HaOG200012	GO:0007295
HaOG200012	GO:0007298
HaOG200012	GO:0007314
HaOG200012	GO:0007391
HaOG200012	GO:0007398
HaOG200012	GO:0007400
HaOG200012	GO:0007403
HaOG200012	GO:0007417
HaOG200012	GO:0007422
HaOG200012	GO:0007440
HaOG200012	GO:0007446
HaOG200012	GO:0007451
HaOG200012	GO:0007460
HaOG200012	GO:0007473
HaOG200012	GO:0007474
HaOG200012	GO:0007494
HaOG200012	GO:0007498
HaOG200012	GO:0007519
HaOG200012	GO:0007521
HaOG200012	GO:0007615
HaOG200012	GO:0007616
HaOG200012	GO:0008045
HaOG200012	GO:0008258
HaOG200012	GO:0008284
HaOG200012	GO:0008347
HaOG200012	GO:0008356
HaOG200012	GO:0008407
HaOG200012	GO:0008587
HaOG200012	GO:0009055
HaOG200012	GO:0009608
HaOG200012	GO:0009986
HaOG200012	GO:0016021
HaOG200012	GO:0016348
HaOG200012	GO:0016360
HaOG200012	GO:0016705
HaOG200012	GO:0020037
HaOG200012	GO:0030708
HaOG200012	GO:0030713
HaOG200012	GO:0030718
HaOG200012	GO:0030720
HaOG200012	GO:0031410
HaOG200012	GO:0035003
HaOG200012	GO:0035155
HaOG200012	GO:0035157
HaOG200012	GO:0035165
HaOG200012	GO:0035170
HaOG200012	GO:0035171
HaOG200012	GO:0035172
HaOG200012	GO:0035214
HaOG200012	GO:0040008
HaOG200012	GO:0042067
HaOG200012	GO:0042676
HaOG200012	GO:0042686
HaOG200012	GO:0042689
HaOG200012	GO:0043234
HaOG200012	GO:0045316
HaOG200012	GO:0045456
HaOG200012	GO:0045463
HaOG200012	GO:0045466
HaOG200012	GO:0045747
HaOG200012	GO:0045750
HaOG200012	GO:0045944
HaOG200012	GO:0046331
HaOG200012	GO:0046667
HaOG200012	GO:0046843
HaOG200012	GO:0048052
HaOG200012	GO:0048190
HaOG200012	GO:0048803
HaOG200012	GO:0050768
HaOG200012	GO:0051489
HaOG200012	GO:0055114
HaOG200012	GO:0060288
HaOG200012	GO:0061331
HaOG200012	GO:0061382
HaOG200013	GO:0004497
HaOG200013	GO:0005506
HaOG200013	GO:0006118
HaOG200013	GO:0009055
HaOG200013	GO:0016705
HaOG200013	GO:0020037
HaOG200013	GO:0055114
HaOG200014	GO:0004497
HaOG200014	GO:0005506
HaOG200014	GO:0006118
HaOG200014	GO:0009055
HaOG200014	GO:0016705
HaOG200014	GO:0020037
HaOG200014	GO:0055114
HaOG200015	GO:0004497
HaOG200015	GO:0005506
HaOG200015	GO:0006118
HaOG200015	GO:0009055
HaOG200015	GO:0016705
HaOG200015	GO:0020037
HaOG200015	GO:0055114
HaOG200016	GO:0004497
HaOG200016	GO:0005506
HaOG200016	GO:0006118
HaOG200016	GO:0009055
HaOG200016	GO:0016705
HaOG200016	GO:0020037
HaOG200016	GO:0055114
HaOG200017	GO:0004497
HaOG200017	GO:0005506
HaOG200017	GO:0016491
HaOG200017	GO:0016705
HaOG200017	GO:0020037
HaOG200017	GO:0046872
HaOG200017	GO:0055114
HaOG200018	GO:0005488
HaOG200018	GO:0005506
HaOG200018	GO:0016491
HaOG200018	GO:0016705
HaOG200018	GO:0020037
HaOG200018	GO:0055114
HaOG200019	GO:0004497
HaOG200019	GO:0005506
HaOG200019	GO:0016491
HaOG200019	GO:0016705
HaOG200019	GO:0020037
HaOG200019	GO:0046872
HaOG200019	GO:0055114
HaOG200020	GO:0004497
HaOG200020	GO:0005506
HaOG200020	GO:0006118
HaOG200020	GO:0009055
HaOG200020	GO:0016705
HaOG200020	GO:0020037
HaOG200020	GO:0055114
HaOG200021	GO:0005506
HaOG200021	GO:0016491
HaOG200021	GO:0016705
HaOG200021	GO:0020037
HaOG200021	GO:0046872
HaOG200021	GO:0055114
HaOG200022	GO:0005506
HaOG200022	GO:0016491
HaOG200022	GO:0016705
HaOG200022	GO:0020037
HaOG200022	GO:0046872
HaOG200022	GO:0055114
HaOG200023	GO:0004497
HaOG200023	GO:0005506
HaOG200023	GO:0006118
HaOG200023	GO:0009055
HaOG200023	GO:0016705
HaOG200023	GO:0020037
HaOG200023	GO:0055114
HaOG200024	GO:0004497
HaOG200024	GO:0005506
HaOG200024	GO:0006118
HaOG200024	GO:0009055
HaOG200024	GO:0016705
HaOG200024	GO:0020037
HaOG200024	GO:0055114
HaOG200025	GO:0004497
HaOG200025	GO:0005506
HaOG200025	GO:0006118
HaOG200025	GO:0009055
HaOG200025	GO:0016705
HaOG200025	GO:0020037
HaOG200025	GO:0055114
HaOG200026	GO:0004497
HaOG200026	GO:0005506
HaOG200026	GO:0006118
HaOG200026	GO:0009055
HaOG200026	GO:0016705
HaOG200026	GO:0020037
HaOG200026	GO:0055114
HaOG200027	GO:0004497
HaOG200027	GO:0005506
HaOG200027	GO:0016491
HaOG200027	GO:0016705
HaOG200027	GO:0020037
HaOG200027	GO:0046872
HaOG200027	GO:0055114
HaOG200028	GO:0004497
HaOG200028	GO:0005506
HaOG200028	GO:0006118
HaOG200028	GO:0009055
HaOG200028	GO:0016705
HaOG200028	GO:0020037
HaOG200028	GO:0055114
HaOG200029	GO:0005488
HaOG200029	GO:0005506
HaOG200029	GO:0016491
HaOG200029	GO:0016705
HaOG200029	GO:0020037
HaOG200029	GO:0055114
HaOG200030	GO:0005506
HaOG200030	GO:0016705
HaOG200030	GO:0020037
HaOG200030	GO:0055114
HaOG200031	GO:0005506
HaOG200031	GO:0016705
HaOG200031	GO:0020037
HaOG200031	GO:0055114
HaOG200032	GO:0005488
HaOG200032	GO:0005506
HaOG200032	GO:0016491
HaOG200032	GO:0016705
HaOG200032	GO:0020037
HaOG200032	GO:0055114
HaOG200033	GO:0005506
HaOG200033	GO:0016705
HaOG200033	GO:0020037
HaOG200033	GO:0055114
HaOG200034	GO:0005506
HaOG200034	GO:0016705
HaOG200034	GO:0020037
HaOG200034	GO:0055114
HaOG200035	GO:0005506
HaOG200035	GO:0016705
HaOG200035	GO:0020037
HaOG200035	GO:0055114
HaOG200036	GO:0005506
HaOG200036	GO:0016705
HaOG200036	GO:0020037
HaOG200036	GO:0055114
HaOG200037	GO:0005506
HaOG200037	GO:0016705
HaOG200037	GO:0020037
HaOG200037	GO:0055114
HaOG200038	GO:0005506
HaOG200038	GO:0016705
HaOG200038	GO:0020037
HaOG200038	GO:0055114
HaOG200039	GO:0005506
HaOG200039	GO:0016705
HaOG200039	GO:0020037
HaOG200039	GO:0055114
HaOG200040	GO:0005506
HaOG200040	GO:0016705
HaOG200040	GO:0020037
HaOG200040	GO:0055114
HaOG200041	GO:0005506
HaOG200041	GO:0016705
HaOG200041	GO:0020037
HaOG200041	GO:0055114
HaOG200042	GO:0005506
HaOG200042	GO:0016705
HaOG200042	GO:0020037
HaOG200042	GO:0055114
HaOG200043	GO:0005506
HaOG200043	GO:0016705
HaOG200043	GO:0020037
HaOG200043	GO:0055114
HaOG200044	GO:0005506
HaOG200044	GO:0016705
HaOG200044	GO:0020037
HaOG200044	GO:0055114
HaOG200045	GO:0005506
HaOG200045	GO:0016705
HaOG200045	GO:0020037
HaOG200045	GO:0055114
HaOG200046	GO:0005506
HaOG200046	GO:0016705
HaOG200046	GO:0020037
HaOG200046	GO:0055114
HaOG200047	GO:0005506
HaOG200047	GO:0016705
HaOG200047	GO:0020037
HaOG200047	GO:0055114
HaOG200048	GO:0005506
HaOG200048	GO:0016705
HaOG200048	GO:0020037
HaOG200048	GO:0055114
HaOG200049	GO:0005506
HaOG200049	GO:0016705
HaOG200049	GO:0020037
HaOG200049	GO:0055114
HaOG200050	GO:0005506
HaOG200050	GO:0016705
HaOG200050	GO:0020037
HaOG200050	GO:0055114
HaOG200051	GO:0005506
HaOG200051	GO:0016705
HaOG200051	GO:0020037
HaOG200051	GO:0055114
HaOG200052	GO:0005488
HaOG200052	GO:0005506
HaOG200052	GO:0016491
HaOG200052	GO:0016705
HaOG200052	GO:0020037
HaOG200052	GO:0055114
HaOG200053	GO:0005488
HaOG200053	GO:0005506
HaOG200053	GO:0016491
HaOG200053	GO:0016705
HaOG200053	GO:0020037
HaOG200053	GO:0055114
HaOG200054	GO:0004497
HaOG200054	GO:0005506
HaOG200054	GO:0006118
HaOG200054	GO:0009055
HaOG200054	GO:0016705
HaOG200054	GO:0020037
HaOG200054	GO:0055114
HaOG200055	GO:0005488
HaOG200055	GO:0005506
HaOG200055	GO:0016491
HaOG200055	GO:0016705
HaOG200055	GO:0020037
HaOG200055	GO:0055114
HaOG200056	GO:0005506
HaOG200056	GO:0016491
HaOG200056	GO:0016705
HaOG200056	GO:0020037
HaOG200056	GO:0046872
HaOG200056	GO:0055114
HaOG200057	GO:0005506
HaOG200057	GO:0016705
HaOG200057	GO:0020037
HaOG200057	GO:0055114
HaOG200058	GO:0005506
HaOG200058	GO:0016705
HaOG200058	GO:0020037
HaOG200058	GO:0055114
HaOG200059	GO:0005506
HaOG200059	GO:0016705
HaOG200059	GO:0020037
HaOG200059	GO:0055114
HaOG200060	GO:0005488
HaOG200060	GO:0005506
HaOG200060	GO:0016491
HaOG200060	GO:0016705
HaOG200060	GO:0020037
HaOG200060	GO:0055114
HaOG200061	GO:0004497
HaOG200061	GO:0005506
HaOG200061	GO:0006118
HaOG200061	GO:0009055
HaOG200061	GO:0016705
HaOG200061	GO:0020037
HaOG200061	GO:0055114
HaOG200062	GO:0005506
HaOG200062	GO:0016491
HaOG200062	GO:0016705
HaOG200062	GO:0020037
HaOG200062	GO:0046872
HaOG200062	GO:0055114
HaOG200063	GO:0005506
HaOG200063	GO:0016491
HaOG200063	GO:0016705
HaOG200063	GO:0020037
HaOG200063	GO:0046872
HaOG200063	GO:0055114
HaOG200064	GO:0005506
HaOG200064	GO:0016491
HaOG200064	GO:0016705
HaOG200064	GO:0020037
HaOG200064	GO:0046872
HaOG200064	GO:0055114
HaOG200065	GO:0005506
HaOG200065	GO:0016491
HaOG200065	GO:0016705
HaOG200065	GO:0020037
HaOG200065	GO:0046872
HaOG200065	GO:0055114
HaOG200066	GO:0005506
HaOG200066	GO:0016491
HaOG200066	GO:0016705
HaOG200066	GO:0020037
HaOG200066	GO:0046872
HaOG200066	GO:0055114
HaOG200067	GO:0004497
HaOG200067	GO:0005506
HaOG200067	GO:0006118
HaOG200067	GO:0009055
HaOG200067	GO:0016705
HaOG200067	GO:0020037
HaOG200067	GO:0055114
HaOG200068	GO:0004497
HaOG200068	GO:0005506
HaOG200068	GO:0006118
HaOG200068	GO:0009055
HaOG200068	GO:0016705
HaOG200068	GO:0020037
HaOG200068	GO:0055114
HaOG200069	GO:0004497
HaOG200069	GO:0005506
HaOG200069	GO:0006118
HaOG200069	GO:0009055
HaOG200069	GO:0016705
HaOG200069	GO:0020037
HaOG200069	GO:0055114
HaOG200070	GO:0005506
HaOG200070	GO:0016491
HaOG200070	GO:0016705
HaOG200070	GO:0020037
HaOG200070	GO:0046872
HaOG200070	GO:0055114
HaOG200071	GO:0004497
HaOG200071	GO:0005506
HaOG200071	GO:0006118
HaOG200071	GO:0009055
HaOG200071	GO:0016705
HaOG200071	GO:0020037
HaOG200071	GO:0055114
HaOG200072	GO:0004497
HaOG200072	GO:0005506
HaOG200072	GO:0006118
HaOG200072	GO:0009055
HaOG200072	GO:0016705
HaOG200072	GO:0020037
HaOG200072	GO:0055114
HaOG200073	GO:0004497
HaOG200073	GO:0005506
HaOG200073	GO:0006118
HaOG200073	GO:0009055
HaOG200073	GO:0016705
HaOG200073	GO:0020037
HaOG200073	GO:0055114
HaOG200074	GO:0004497
HaOG200074	GO:0005506
HaOG200074	GO:0006118
HaOG200074	GO:0009055
HaOG200074	GO:0016705
HaOG200074	GO:0020037
HaOG200074	GO:0055114
HaOG200075	GO:0004497
HaOG200075	GO:0005506
HaOG200075	GO:0006118
HaOG200075	GO:0006694
HaOG200075	GO:0009055
HaOG200075	GO:0016020
HaOG200075	GO:0016705
HaOG200075	GO:0020037
HaOG200075	GO:0043231
HaOG200075	GO:0055114
HaOG200076	GO:0004497
HaOG200076	GO:0005506
HaOG200076	GO:0006118
HaOG200076	GO:0009055
HaOG200076	GO:0016705
HaOG200076	GO:0020037
HaOG200076	GO:0055114
HaOG200077	GO:0004497
HaOG200077	GO:0005506
HaOG200077	GO:0006118
HaOG200077	GO:0009055
HaOG200077	GO:0016705
HaOG200077	GO:0020037
HaOG200077	GO:0055114
HaOG200078	GO:0004497
HaOG200078	GO:0005506
HaOG200078	GO:0006118
HaOG200078	GO:0009055
HaOG200078	GO:0016705
HaOG200078	GO:0020037
HaOG200078	GO:0055114
HaOG200079	GO:0004497
HaOG200079	GO:0005506
HaOG200079	GO:0006118
HaOG200079	GO:0009055
HaOG200079	GO:0016705
HaOG200079	GO:0020037
HaOG200079	GO:0055114
HaOG200080	GO:0004497
HaOG200080	GO:0005506
HaOG200080	GO:0006118
HaOG200080	GO:0009055
HaOG200080	GO:0016705
HaOG200080	GO:0020037
HaOG200080	GO:0055114
HaOG200081	GO:0004497
HaOG200081	GO:0005506
HaOG200081	GO:0006118
HaOG200081	GO:0009055
HaOG200081	GO:0016705
HaOG200081	GO:0020037
HaOG200081	GO:0055114
HaOG200082	GO:0005506
HaOG200082	GO:0016491
HaOG200082	GO:0016705
HaOG200082	GO:0020037
HaOG200082	GO:0046872
HaOG200082	GO:0055114
HaOG200083	GO:0004497
HaOG200083	GO:0005506
HaOG200083	GO:0006118
HaOG200083	GO:0009055
HaOG200083	GO:0016705
HaOG200083	GO:0020037
HaOG200083	GO:0055114
HaOG200084	GO:0004497
HaOG200084	GO:0005506
HaOG200084	GO:0006118
HaOG200084	GO:0009055
HaOG200084	GO:0016705
HaOG200084	GO:0020037
HaOG200084	GO:0055114
HaOG200085	GO:0004497
HaOG200085	GO:0005506
HaOG200085	GO:0006118
HaOG200085	GO:0009055
HaOG200085	GO:0016705
HaOG200085	GO:0020037
HaOG200085	GO:0055114
HaOG200086	GO:0004497
HaOG200086	GO:0005506
HaOG200086	GO:0006118
HaOG200086	GO:0009055
HaOG200086	GO:0016705
HaOG200086	GO:0020037
HaOG200086	GO:0055114
HaOG200087	GO:0004497
HaOG200087	GO:0005506
HaOG200087	GO:0006118
HaOG200087	GO:0009055
HaOG200087	GO:0016705
HaOG200087	GO:0020037
HaOG200087	GO:0055114
HaOG200088	GO:0004497
HaOG200088	GO:0005506
HaOG200088	GO:0006118
HaOG200088	GO:0009055
HaOG200088	GO:0016705
HaOG200088	GO:0020037
HaOG200088	GO:0055114
HaOG200089	GO:0004497
HaOG200089	GO:0005506
HaOG200089	GO:0006118
HaOG200089	GO:0009055
HaOG200089	GO:0016705
HaOG200089	GO:0020037
HaOG200089	GO:0055114
HaOG200090	GO:0004497
HaOG200090	GO:0005506
HaOG200090	GO:0006118
HaOG200090	GO:0009055
HaOG200090	GO:0016705
HaOG200090	GO:0020037
HaOG200090	GO:0055114
HaOG200091	GO:0004497
HaOG200091	GO:0005506
HaOG200091	GO:0006118
HaOG200091	GO:0009055
HaOG200091	GO:0016705
HaOG200091	GO:0020037
HaOG200091	GO:0055114
HaOG200092	GO:0004497
HaOG200092	GO:0005506
HaOG200092	GO:0006118
HaOG200092	GO:0009055
HaOG200092	GO:0016705
HaOG200092	GO:0020037
HaOG200092	GO:0055114
HaOG200093	GO:0004497
HaOG200093	GO:0005506
HaOG200093	GO:0006118
HaOG200093	GO:0009055
HaOG200093	GO:0016705
HaOG200093	GO:0020037
HaOG200093	GO:0055114
HaOG200094	GO:0005506
HaOG200094	GO:0016491
HaOG200094	GO:0016705
HaOG200094	GO:0020037
HaOG200094	GO:0046872
HaOG200094	GO:0055114
HaOG200095	GO:0005506
HaOG200095	GO:0016491
HaOG200095	GO:0016705
HaOG200095	GO:0020037
HaOG200095	GO:0046872
HaOG200095	GO:0055114
HaOG200096	GO:0004497
HaOG200096	GO:0005506
HaOG200096	GO:0016491
HaOG200096	GO:0016705
HaOG200096	GO:0020037
HaOG200096	GO:0046872
HaOG200096	GO:0055114
HaOG200097	GO:0004497
HaOG200097	GO:0005506
HaOG200097	GO:0006118
HaOG200097	GO:0009055
HaOG200097	GO:0016705
HaOG200097	GO:0020037
HaOG200097	GO:0055114
HaOG200098	GO:0004497
HaOG200098	GO:0005506
HaOG200098	GO:0006118
HaOG200098	GO:0009055
HaOG200098	GO:0016705
HaOG200098	GO:0020037
HaOG200098	GO:0055114
HaOG200099	GO:0004497
HaOG200099	GO:0005506
HaOG200099	GO:0006118
HaOG200099	GO:0009055
HaOG200099	GO:0016705
HaOG200099	GO:0020037
HaOG200099	GO:0055114
HaOG200100	GO:0004497
HaOG200100	GO:0005506
HaOG200100	GO:0006118
HaOG200100	GO:0009055
HaOG200100	GO:0016705
HaOG200100	GO:0020037
HaOG200100	GO:0055114
HaOG200101	GO:0005506
HaOG200101	GO:0005789
HaOG200101	GO:0006118
HaOG200101	GO:0009055
HaOG200101	GO:0016705
HaOG200101	GO:0020037
HaOG200101	GO:0055114
HaOG200101	GO:0070330
HaOG200102	GO:0005506
HaOG200102	GO:0016491
HaOG200102	GO:0016705
HaOG200102	GO:0020037
HaOG200102	GO:0043227
HaOG200102	GO:0055114
HaOG200103	GO:0005506
HaOG200103	GO:0005789
HaOG200103	GO:0006118
HaOG200103	GO:0009055
HaOG200103	GO:0016705
HaOG200103	GO:0020037
HaOG200103	GO:0055114
HaOG200103	GO:0070330
HaOG200104	GO:0005506
HaOG200104	GO:0005789
HaOG200104	GO:0006118
HaOG200104	GO:0009055
HaOG200104	GO:0016705
HaOG200104	GO:0020037
HaOG200104	GO:0055114
HaOG200104	GO:0070330
HaOG200105	GO:0004497
HaOG200105	GO:0005506
HaOG200105	GO:0006118
HaOG200105	GO:0009055
HaOG200105	GO:0016705
HaOG200105	GO:0020037
HaOG200105	GO:0055114
HaOG200106	GO:0005506
HaOG200106	GO:0016491
HaOG200106	GO:0016705
HaOG200106	GO:0020037
HaOG200106	GO:0055114
HaOG200107	GO:0004497
HaOG200107	GO:0005506
HaOG200107	GO:0006118
HaOG200107	GO:0009055
HaOG200107	GO:0016705
HaOG200107	GO:0020037
HaOG200107	GO:0055114
HaOG200108	GO:0004497
HaOG200108	GO:0005506
HaOG200108	GO:0006118
HaOG200108	GO:0009055
HaOG200108	GO:0016705
HaOG200108	GO:0020037
HaOG200108	GO:0055114
HaOG200109	GO:0004497
HaOG200109	GO:0005506
HaOG200109	GO:0006118
HaOG200109	GO:0009055
HaOG200109	GO:0016705
HaOG200109	GO:0020037
HaOG200109	GO:0055114
HaOG200110	GO:0004497
HaOG200110	GO:0005506
HaOG200110	GO:0006118
HaOG200110	GO:0009055
HaOG200110	GO:0016705
HaOG200110	GO:0020037
HaOG200110	GO:0055114
HaOG200111	GO:0004497
HaOG200111	GO:0005506
HaOG200111	GO:0006118
HaOG200111	GO:0009055
HaOG200111	GO:0016705
HaOG200111	GO:0020037
HaOG200111	GO:0055114
HaOG200112	GO:0004497
HaOG200112	GO:0005506
HaOG200112	GO:0006118
HaOG200112	GO:0009055
HaOG200112	GO:0016705
HaOG200112	GO:0020037
HaOG200112	GO:0055114
HaOG200113	GO:0005506
HaOG200113	GO:0016491
HaOG200113	GO:0016705
HaOG200113	GO:0020037
HaOG200113	GO:0055114
HaOG200114	GO:0005506
HaOG200114	GO:0016491
HaOG200114	GO:0016705
HaOG200114	GO:0020037
HaOG200114	GO:0043227
HaOG200114	GO:0046872
HaOG200114	GO:0055114
HaOG200115	GO:0004091
HaOG200115	GO:0008152
HaOG200115	GO:0016787
HaOG200115	GO:0042572
HaOG200115	GO:0050253
HaOG200115	GO:0052689
HaOG200115	GO:0080030
HaOG200115	GO:0080031
HaOG200115	GO:0080032
HaOG200116	GO:0016787
HaOG200117	GO:0016787
HaOG200118	GO:0008152
HaOG200118	GO:0016787
HaOG200119	GO:0008152
HaOG200119	GO:0016787
HaOG200120	GO:0004091
HaOG200120	GO:0008152
HaOG200120	GO:0016787
HaOG200120	GO:0042572
HaOG200120	GO:0050253
HaOG200120	GO:0052689
HaOG200120	GO:0080030
HaOG200120	GO:0080031
HaOG200120	GO:0080032
HaOG200121	GO:0016787
HaOG200122	GO:0016787
HaOG200123	GO:0016787
HaOG200124	GO:0016787
HaOG200125	GO:0016787
HaOG200126	GO:0004091
HaOG200126	GO:0042572
HaOG200126	GO:0050253
HaOG200126	GO:0080030
HaOG200126	GO:0080031
HaOG200126	GO:0080032
HaOG200127	GO:0004091
HaOG200127	GO:0008152
HaOG200127	GO:0016787
HaOG200127	GO:0042572
HaOG200127	GO:0050253
HaOG200127	GO:0052689
HaOG200127	GO:0080030
HaOG200127	GO:0080031
HaOG200127	GO:0080032
HaOG200128	GO:0004091
HaOG200128	GO:0008152
HaOG200128	GO:0016787
HaOG200128	GO:0042572
HaOG200128	GO:0050253
HaOG200128	GO:0052689
HaOG200128	GO:0080030
HaOG200128	GO:0080031
HaOG200128	GO:0080032
HaOG200129	GO:0052689
HaOG200130	GO:0052689
HaOG200131	GO:0004091
HaOG200131	GO:0004453
HaOG200132	GO:0004091
HaOG200132	GO:0008152
HaOG200132	GO:0016787
HaOG200132	GO:0042572
HaOG200132	GO:0050253
HaOG200132	GO:0052689
HaOG200132	GO:0080030
HaOG200132	GO:0080031
HaOG200132	GO:0080032
HaOG200133	GO:0016787
HaOG200134	GO:0016787
HaOG200135	GO:0052689
HaOG200136	GO:0004091
HaOG200136	GO:0008152
HaOG200136	GO:0016787
HaOG200136	GO:0042572
HaOG200136	GO:0050253
HaOG200136	GO:0052689
HaOG200136	GO:0080030
HaOG200136	GO:0080031
HaOG200136	GO:0080032
HaOG200137	GO:0004091
HaOG200137	GO:0008152
HaOG200137	GO:0016787
HaOG200137	GO:0042572
HaOG200137	GO:0050253
HaOG200137	GO:0052689
HaOG200137	GO:0080030
HaOG200137	GO:0080031
HaOG200137	GO:0080032
HaOG200138	GO:0004091
HaOG200138	GO:0008152
HaOG200138	GO:0016787
HaOG200138	GO:0042572
HaOG200138	GO:0050253
HaOG200138	GO:0052689
HaOG200138	GO:0080030
HaOG200138	GO:0080031
HaOG200138	GO:0080032
HaOG200139	GO:0004091
HaOG200139	GO:0008152
HaOG200139	GO:0016787
HaOG200139	GO:0042572
HaOG200139	GO:0050253
HaOG200139	GO:0052689
HaOG200139	GO:0080030
HaOG200139	GO:0080031
HaOG200139	GO:0080032
HaOG200140	GO:0004091
HaOG200140	GO:0042572
HaOG200140	GO:0050253
HaOG200140	GO:0080030
HaOG200140	GO:0080031
HaOG200140	GO:0080032
HaOG200141	GO:0016787
HaOG200142	GO:0004091
HaOG200142	GO:0042572
HaOG200142	GO:0050253
HaOG200142	GO:0080030
HaOG200142	GO:0080031
HaOG200142	GO:0080032
HaOG200143	GO:0004091
HaOG200143	GO:0008152
HaOG200143	GO:0016787
HaOG200143	GO:0042572
HaOG200143	GO:0050253
HaOG200143	GO:0052689
HaOG200143	GO:0080030
HaOG200143	GO:0080031
HaOG200143	GO:0080032
HaOG200144	GO:0004091
HaOG200144	GO:0008152
HaOG200144	GO:0016787
HaOG200144	GO:0042572
HaOG200144	GO:0050253
HaOG200144	GO:0052689
HaOG200144	GO:0080030
HaOG200144	GO:0080031
HaOG200144	GO:0080032
HaOG200145	GO:0004091
HaOG200145	GO:0008152
HaOG200145	GO:0016787
HaOG200145	GO:0042572
HaOG200145	GO:0050253
HaOG200145	GO:0052689
HaOG200145	GO:0080030
HaOG200145	GO:0080031
HaOG200145	GO:0080032
HaOG200146	GO:0052689
HaOG200147	GO:0016787
HaOG200148	GO:0016787
HaOG200149	GO:0016787
HaOG200150	GO:0008152
HaOG200150	GO:0016787
HaOG200151	GO:0016787
HaOG200152	GO:0016787
HaOG200153	GO:0004091
HaOG200153	GO:0008152
HaOG200153	GO:0016787
HaOG200153	GO:0042572
HaOG200153	GO:0050253
HaOG200153	GO:0052689
HaOG200153	GO:0080030
HaOG200153	GO:0080031
HaOG200153	GO:0080032
HaOG200154	GO:0004091
HaOG200154	GO:0008152
HaOG200154	GO:0016787
HaOG200154	GO:0042572
HaOG200154	GO:0050253
HaOG200154	GO:0052689
HaOG200154	GO:0080030
HaOG200154	GO:0080031
HaOG200154	GO:0080032
HaOG200155	GO:0016787
HaOG200156	GO:0004091
HaOG200156	GO:0008152
HaOG200156	GO:0016787
HaOG200156	GO:0042572
HaOG200156	GO:0050253
HaOG200156	GO:0052689
HaOG200156	GO:0080030
HaOG200156	GO:0080031
HaOG200156	GO:0080032
HaOG200157	GO:0004091
HaOG200157	GO:0008152
HaOG200157	GO:0016787
HaOG200157	GO:0042572
HaOG200157	GO:0050253
HaOG200157	GO:0052689
HaOG200157	GO:0080030
HaOG200157	GO:0080031
HaOG200157	GO:0080032
HaOG200158	GO:0004091
HaOG200158	GO:0042572
HaOG200158	GO:0050253
HaOG200158	GO:0080030
HaOG200158	GO:0080031
HaOG200158	GO:0080032
HaOG200159	GO:0052689
HaOG200160	GO:0008152
HaOG200160	GO:0016787
HaOG200161	GO:0052689
HaOG200162	GO:0004091
HaOG200162	GO:0008152
HaOG200162	GO:0016787
HaOG200162	GO:0042572
HaOG200162	GO:0050253
HaOG200162	GO:0052689
HaOG200162	GO:0080030
HaOG200162	GO:0080031
HaOG200162	GO:0080032
HaOG200163	GO:0004091
HaOG200163	GO:0008152
HaOG200163	GO:0016787
HaOG200163	GO:0042572
HaOG200163	GO:0050253
HaOG200163	GO:0052689
HaOG200163	GO:0080030
HaOG200163	GO:0080031
HaOG200163	GO:0080032
HaOG200164	GO:0008152
HaOG200164	GO:0016787
HaOG200165	GO:0016787
HaOG200166	GO:0008152
HaOG200166	GO:0016787
HaOG200166	GO:0052689
HaOG200167	GO:0052689
HaOG200168	GO:0004091
HaOG200168	GO:0008152
HaOG200168	GO:0016787
HaOG200168	GO:0042572
HaOG200168	GO:0050253
HaOG200168	GO:0052689
HaOG200168	GO:0080030
HaOG200168	GO:0080031
HaOG200168	GO:0080032
HaOG200169	GO:0004091
HaOG200169	GO:0042572
HaOG200169	GO:0050253
HaOG200169	GO:0080030
HaOG200169	GO:0080031
HaOG200169	GO:0080032
HaOG200170	GO:0016787
HaOG200171	GO:0004091
HaOG200171	GO:0008152
HaOG200171	GO:0016787
HaOG200171	GO:0042572
HaOG200171	GO:0050253
HaOG200171	GO:0052689
HaOG200171	GO:0080030
HaOG200171	GO:0080031
HaOG200171	GO:0080032
HaOG200172	GO:0004091
HaOG200172	GO:0008152
HaOG200172	GO:0016787
HaOG200172	GO:0042572
HaOG200172	GO:0050253
HaOG200172	GO:0052689
HaOG200172	GO:0080030
HaOG200172	GO:0080031
HaOG200172	GO:0080032
HaOG200173	GO:0016787
HaOG200174	GO:0016787
HaOG200175	GO:0004091
HaOG200175	GO:0042572
HaOG200175	GO:0050253
HaOG200175	GO:0080030
HaOG200175	GO:0080031
HaOG200175	GO:0080032
HaOG200176	GO:0004091
HaOG200176	GO:0042572
HaOG200176	GO:0050253
HaOG200176	GO:0080030
HaOG200176	GO:0080031
HaOG200176	GO:0080032
HaOG200177	GO:0016787
HaOG200178	GO:0016787
HaOG200179	GO:0004767
HaOG200179	GO:0006685
HaOG200179	GO:0016787
HaOG200180	GO:0004091
HaOG200180	GO:0008152
HaOG200180	GO:0016787
HaOG200180	GO:0042572
HaOG200180	GO:0050253
HaOG200180	GO:0052689
HaOG200180	GO:0080030
HaOG200180	GO:0080031
HaOG200180	GO:0080032
HaOG200181	GO:0004767
HaOG200181	GO:0004930
HaOG200181	GO:0005975
HaOG200181	GO:0006685
HaOG200181	GO:0006687
HaOG200181	GO:0007186
HaOG200181	GO:0016021
HaOG200181	GO:0016787
HaOG200181	GO:0043169
HaOG200182	GO:0006071
HaOG200182	GO:0006629
HaOG200182	GO:0008081
HaOG200182	GO:0008889
HaOG200182	GO:0009395
HaOG200182	GO:0030246
HaOG200182	GO:0046486
HaOG200182	GO:2001070
HaOG200183	GO:0052689
HaOG200184	GO:0052689
HaOG200185	GO:0004091
HaOG200185	GO:0042572
HaOG200185	GO:0050253
HaOG200185	GO:0080030
HaOG200185	GO:0080031
HaOG200185	GO:0080032
HaOG200186	GO:0052689
HaOG200187	GO:0052689
HaOG200188	GO:0004091
HaOG200188	GO:0042572
HaOG200188	GO:0050253
HaOG200188	GO:0080030
HaOG200188	GO:0080031
HaOG200188	GO:0080032
HaOG200189	GO:0004091
HaOG200189	GO:0042572
HaOG200189	GO:0050253
HaOG200189	GO:0080030
HaOG200189	GO:0080031
HaOG200189	GO:0080032
HaOG200190	GO:0052689
HaOG200191	GO:0004091
HaOG200191	GO:0042572
HaOG200191	GO:0050253
HaOG200191	GO:0080030
HaOG200191	GO:0080031
HaOG200191	GO:0080032
HaOG200192	GO:0004091
HaOG200192	GO:0042572
HaOG200192	GO:0050253
HaOG200192	GO:0080030
HaOG200192	GO:0080031
HaOG200192	GO:0080032
HaOG200193	GO:0004091
HaOG200193	GO:0042572
HaOG200193	GO:0050253
HaOG200193	GO:0080030
HaOG200193	GO:0080031
HaOG200193	GO:0080032
HaOG200194	GO:0004091
HaOG200194	GO:0042572
HaOG200194	GO:0050253
HaOG200194	GO:0080030
HaOG200194	GO:0080031
HaOG200194	GO:0080032
HaOG200195	GO:0004091
HaOG200195	GO:0042572
HaOG200195	GO:0050253
HaOG200195	GO:0080030
HaOG200195	GO:0080031
HaOG200195	GO:0080032
HaOG200196	GO:0004091
HaOG200196	GO:0042572
HaOG200196	GO:0050253
HaOG200196	GO:0080030
HaOG200196	GO:0080031
HaOG200196	GO:0080032
HaOG200197	GO:0004091
HaOG200197	GO:0042572
HaOG200197	GO:0050253
HaOG200197	GO:0080030
HaOG200197	GO:0080031
HaOG200197	GO:0080032
HaOG200198	GO:0016787
HaOG200199	GO:0004091
HaOG200199	GO:0042572
HaOG200199	GO:0050253
HaOG200199	GO:0080030
HaOG200199	GO:0080031
HaOG200199	GO:0080032
HaOG200200	GO:0016787
HaOG200201	GO:0004091
HaOG200201	GO:0042572
HaOG200201	GO:0050253
HaOG200201	GO:0080030
HaOG200201	GO:0080031
HaOG200201	GO:0080032
HaOG200202	GO:0004091
HaOG200202	GO:0042572
HaOG200202	GO:0050253
HaOG200202	GO:0080030
HaOG200202	GO:0080031
HaOG200202	GO:0080032
HaOG200203	GO:0052689
HaOG200204	GO:0000122
HaOG200204	GO:0000977
HaOG200204	GO:0001077
HaOG200204	GO:0004091
HaOG200204	GO:0005515
HaOG200204	GO:0005634
HaOG200204	GO:0005737
HaOG200204	GO:0005886
HaOG200204	GO:0005918
HaOG200204	GO:0007224
HaOG200204	GO:0007298
HaOG200204	GO:0007367
HaOG200204	GO:0008039
HaOG200204	GO:0008065
HaOG200204	GO:0016321
HaOG200204	GO:0019991
HaOG200204	GO:0030858
HaOG200204	GO:0035017
HaOG200204	GO:0035151
HaOG200204	GO:0035217
HaOG200204	GO:0035224
HaOG200204	GO:0035277
HaOG200204	GO:0035301
HaOG200204	GO:0035321
HaOG200204	GO:0045750
HaOG200204	GO:0045944
HaOG200204	GO:0048100
HaOG200204	GO:0048592
HaOG200204	GO:0048813
HaOG200204	GO:0060914
HaOG200205	GO:0052689
HaOG200206	GO:0052689
HaOG200207	GO:0052689
HaOG200208	GO:0052689
HaOG200209	GO:0007528
HaOG200209	GO:0031594
HaOG200210	GO:0007411
HaOG200210	GO:0007413
HaOG200210	GO:0007417
HaOG200210	GO:0016323
HaOG200211	GO:0001507
HaOG200211	GO:0003990
HaOG200211	GO:0004104
HaOG200211	GO:0043083
HaOG200211	GO:0046486
HaOG200212	GO:0001507
HaOG200212	GO:0003990
HaOG200212	GO:0004091
HaOG200212	GO:0004104
HaOG200212	GO:0005886
HaOG200212	GO:0030054
HaOG200212	GO:0031225
HaOG200212	GO:0043083
HaOG200212	GO:0046486
HaOG200213	GO:0004364
HaOG200213	GO:0005515
HaOG200213	GO:0006749
HaOG200213	GO:0006803
HaOG200214	GO:0004364
HaOG200214	GO:0005515
HaOG200214	GO:0006749
HaOG200214	GO:0006803
HaOG200215	GO:0005515
HaOG200215	GO:0016740
HaOG200216	GO:0005515
HaOG200216	GO:0016740
HaOG200217	GO:0004364
HaOG200217	GO:0005515
HaOG200217	GO:0005576
HaOG200217	GO:0006749
HaOG200217	GO:0006803
HaOG200218	GO:0005515
HaOG200218	GO:0016740
HaOG200219	GO:0004364
HaOG200219	GO:0005515
HaOG200219	GO:0006749
HaOG200219	GO:0006803
HaOG200220	GO:0005515
HaOG200220	GO:0016740
HaOG200221	GO:0004364
HaOG200221	GO:0005515
HaOG200221	GO:0006749
HaOG200221	GO:0006803
HaOG200223	GO:0004364
HaOG200223	GO:0005515
HaOG200223	GO:0006749
HaOG200223	GO:0006803
HaOG200224	GO:0005515
HaOG200224	GO:0016740
HaOG200225	GO:0004364
HaOG200225	GO:0005515
HaOG200225	GO:0006749
HaOG200225	GO:0006803
HaOG200226	GO:0005515
HaOG200226	GO:0016740
HaOG200227	GO:0004364
HaOG200227	GO:0005515
HaOG200227	GO:0006749
HaOG200227	GO:0006803
HaOG200228	GO:0004364
HaOG200228	GO:0005515
HaOG200228	GO:0006749
HaOG200228	GO:0006803
HaOG200229	GO:0004364
HaOG200229	GO:0005515
HaOG200229	GO:0006749
HaOG200229	GO:0006803
HaOG200230	GO:0004364
HaOG200230	GO:0005515
HaOG200230	GO:0006749
HaOG200230	GO:0006803
HaOG200231	GO:0004364
HaOG200231	GO:0005515
HaOG200231	GO:0006749
HaOG200231	GO:0006803
HaOG200232	GO:0004364
HaOG200232	GO:0005515
HaOG200232	GO:0006749
HaOG200232	GO:0006803
HaOG200233	GO:0005515
HaOG200233	GO:0016740
HaOG200234	GO:0004364
HaOG200234	GO:0004734
HaOG200234	GO:0005515
HaOG200234	GO:0005737
HaOG200234	GO:0006118
HaOG200234	GO:0006726
HaOG200234	GO:0006728
HaOG200234	GO:0006749
HaOG200234	GO:0006803
HaOG200234	GO:0008152
HaOG200234	GO:0016782
HaOG200234	GO:0019852
HaOG200234	GO:0042803
HaOG200234	GO:0045174
HaOG200235	GO:0004364
HaOG200235	GO:0004734
HaOG200235	GO:0005515
HaOG200235	GO:0005737
HaOG200235	GO:0006118
HaOG200235	GO:0006726
HaOG200235	GO:0006728
HaOG200235	GO:0006749
HaOG200235	GO:0006803
HaOG200235	GO:0008152
HaOG200235	GO:0016782
HaOG200235	GO:0019852
HaOG200235	GO:0042803
HaOG200235	GO:0045174
HaOG200236	GO:0003677
HaOG200236	GO:0003824
HaOG200236	GO:0004364
HaOG200236	GO:0005515
HaOG200236	GO:0005737
HaOG200236	GO:0006559
HaOG200236	GO:0006572
HaOG200236	GO:0006749
HaOG200236	GO:0006803
HaOG200236	GO:0008270
HaOG200236	GO:0009072
HaOG200236	GO:0016034
HaOG200236	GO:0042207
HaOG200236	GO:0046872
HaOG200237	GO:0003824
HaOG200237	GO:0004364
HaOG200237	GO:0005515
HaOG200237	GO:0005737
HaOG200237	GO:0006559
HaOG200237	GO:0006572
HaOG200237	GO:0006749
HaOG200237	GO:0006803
HaOG200237	GO:0009072
HaOG200237	GO:0016034
HaOG200237	GO:0042207
HaOG200238	GO:0004364
HaOG200238	GO:0005515
HaOG200238	GO:0005737
HaOG200238	GO:0006749
HaOG200238	GO:0006803
HaOG200238	GO:0008152
HaOG200238	GO:0016491
HaOG200239	GO:0004364
HaOG200239	GO:0005515
HaOG200239	GO:0006749
HaOG200239	GO:0006803
HaOG200240	GO:0004364
HaOG200240	GO:0005515
HaOG200240	GO:0006749
HaOG200240	GO:0006803
HaOG200241	GO:0004364
HaOG200241	GO:0005515
HaOG200241	GO:0006749
HaOG200241	GO:0006803
HaOG200242	GO:0004364
HaOG200242	GO:0005515
HaOG200242	GO:0006749
HaOG200242	GO:0006803
HaOG200243	GO:0004364
HaOG200243	GO:0005515
HaOG200243	GO:0006749
HaOG200243	GO:0006803
HaOG200244	GO:0004364
HaOG200244	GO:0005515
HaOG200244	GO:0006749
HaOG200244	GO:0006803
HaOG200245	GO:0004364
HaOG200245	GO:0005515
HaOG200245	GO:0006749
HaOG200245	GO:0006803
HaOG200246	GO:0005515
HaOG200246	GO:0016740
HaOG200247	GO:0005515
HaOG200248	GO:0005515
HaOG200249	GO:0005515
HaOG200249	GO:0016740
HaOG200250	GO:0005515
HaOG200251	GO:0004364
HaOG200251	GO:0005515
HaOG200251	GO:0006749
HaOG200251	GO:0006803
HaOG200252	GO:0004364
HaOG200252	GO:0005515
HaOG200252	GO:0006749
HaOG200252	GO:0006803
HaOG200253	GO:0005515
HaOG200253	GO:0016740
HaOG200254	GO:0004364
HaOG200254	GO:0005515
HaOG200254	GO:0006749
HaOG200254	GO:0006803
HaOG200255	GO:0008152
HaOG200255	GO:0016758
HaOG200256	GO:0008152
HaOG200256	GO:0016758
HaOG200257	GO:0002121
HaOG200257	GO:0008152
HaOG200257	GO:0016758
HaOG200258	GO:0002121
HaOG200258	GO:0008152
HaOG200258	GO:0016758
HaOG200259	GO:0008152
HaOG200259	GO:0016758
HaOG200260	GO:0008152
HaOG200260	GO:0016758
HaOG200261	GO:0008152
HaOG200261	GO:0016758
HaOG200262	GO:0008152
HaOG200262	GO:0016758
HaOG200263	GO:0008152
HaOG200263	GO:0016758
HaOG200264	GO:0008152
HaOG200264	GO:0016758
HaOG200265	GO:0008152
HaOG200265	GO:0016758
HaOG200266	GO:0008152
HaOG200266	GO:0016758
HaOG200267	GO:0008152
HaOG200267	GO:0016758
HaOG200268	GO:0008152
HaOG200268	GO:0016758
HaOG200269	GO:0008152
HaOG200269	GO:0016758
HaOG200270	GO:0008152
HaOG200270	GO:0016758
HaOG200271	GO:0008152
HaOG200271	GO:0016758
HaOG200272	GO:0008152
HaOG200272	GO:0016758
HaOG200273	GO:0008152
HaOG200273	GO:0016758
HaOG200274	GO:0008152
HaOG200274	GO:0016757
HaOG200274	GO:0016758
HaOG200275	GO:0008152
HaOG200275	GO:0016758
HaOG200276	GO:0008152
HaOG200276	GO:0016758
HaOG200277	GO:0008152
HaOG200277	GO:0016758
HaOG200278	GO:0008152
HaOG200278	GO:0016758
HaOG200279	GO:0008152
HaOG200279	GO:0016758
HaOG200280	GO:0008152
HaOG200280	GO:0016758
HaOG200281	GO:0008152
HaOG200281	GO:0016758
HaOG200282	GO:0008152
HaOG200282	GO:0016758
HaOG200283	GO:0008152
HaOG200283	GO:0016758
HaOG200284	GO:0008152
HaOG200284	GO:0016758
HaOG200285	GO:0008152
HaOG200285	GO:0016758
HaOG200286	GO:0008152
HaOG200286	GO:0016758
HaOG200287	GO:0008152
HaOG200287	GO:0016758
HaOG200288	GO:0008152
HaOG200288	GO:0016758
HaOG200289	GO:0008152
HaOG200289	GO:0016758
HaOG200290	GO:0008152
HaOG200290	GO:0016758
HaOG200291	GO:0008152
HaOG200291	GO:0016758
HaOG200292	GO:0008152
HaOG200292	GO:0016758
HaOG200293	GO:0008152
HaOG200293	GO:0016758
HaOG200294	GO:0008152
HaOG200294	GO:0016758
HaOG200295	GO:0008152
HaOG200295	GO:0016758
HaOG200296	GO:0008152
HaOG200296	GO:0016758
HaOG200297	GO:0008152
HaOG200297	GO:0016758
HaOG200298	GO:0008152
HaOG200298	GO:0016758
HaOG200299	GO:0008152
HaOG200299	GO:0016758
HaOG200300	GO:0008152
HaOG200300	GO:0016758
HaOG200301	GO:0000166
HaOG200301	GO:0005524
HaOG200301	GO:0006200
HaOG200301	GO:0006810
HaOG200301	GO:0016021
HaOG200301	GO:0016887
HaOG200301	GO:0017111
HaOG200301	GO:0042626
HaOG200301	GO:0055085
HaOG200302	GO:0000166
HaOG200302	GO:0005524
HaOG200302	GO:0006200
HaOG200302	GO:0006810
HaOG200302	GO:0016021
HaOG200302	GO:0016887
HaOG200302	GO:0017111
HaOG200302	GO:0042626
HaOG200302	GO:0055085
HaOG200303	GO:0000166
HaOG200303	GO:0005524
HaOG200303	GO:0006200
HaOG200303	GO:0006810
HaOG200303	GO:0016021
HaOG200303	GO:0016887
HaOG200303	GO:0017111
HaOG200303	GO:0042626
HaOG200303	GO:0055085
HaOG200304	GO:0000166
HaOG200304	GO:0005524
HaOG200304	GO:0006200
HaOG200304	GO:0006810
HaOG200304	GO:0016021
HaOG200304	GO:0016887
HaOG200304	GO:0017111
HaOG200304	GO:0042626
HaOG200304	GO:0055085
HaOG200305	GO:0000166
HaOG200305	GO:0005524
HaOG200305	GO:0006200
HaOG200305	GO:0006810
HaOG200305	GO:0006855
HaOG200305	GO:0008559
HaOG200305	GO:0016021
HaOG200305	GO:0016887
HaOG200305	GO:0017111
HaOG200305	GO:0042060
HaOG200305	GO:0042626
HaOG200305	GO:0043190
HaOG200305	GO:0055085
HaOG200306	GO:0000166
HaOG200306	GO:0005524
HaOG200306	GO:0006200
HaOG200306	GO:0006810
HaOG200306	GO:0015238
HaOG200306	GO:0015893
HaOG200306	GO:0016021
HaOG200306	GO:0016887
HaOG200306	GO:0017111
HaOG200306	GO:0031427
HaOG200306	GO:0042626
HaOG200306	GO:0055085
HaOG200307	GO:0000166
HaOG200307	GO:0005524
HaOG200307	GO:0006200
HaOG200307	GO:0006810
HaOG200307	GO:0016021
HaOG200307	GO:0016887
HaOG200307	GO:0017111
HaOG200307	GO:0042060
HaOG200307	GO:0042626
HaOG200307	GO:0055085
HaOG200308	GO:0000166
HaOG200308	GO:0005524
HaOG200308	GO:0006200
HaOG200308	GO:0006810
HaOG200308	GO:0016021
HaOG200308	GO:0016887
HaOG200308	GO:0017111
HaOG200308	GO:0042626
HaOG200308	GO:0055085
HaOG200309	GO:0000166
HaOG200309	GO:0005524
HaOG200309	GO:0006200
HaOG200309	GO:0006810
HaOG200309	GO:0015408
HaOG200309	GO:0015682
HaOG200309	GO:0016020
HaOG200309	GO:0016887
HaOG200309	GO:0017111
HaOG200309	GO:0042626
HaOG200310	GO:0000166
HaOG200310	GO:0005524
HaOG200310	GO:0006200
HaOG200310	GO:0016020
HaOG200310	GO:0016021
HaOG200310	GO:0016887
HaOG200310	GO:0017111
HaOG200311	GO:0000166
HaOG200311	GO:0005524
HaOG200311	GO:0006200
HaOG200311	GO:0015416
HaOG200311	GO:0015716
HaOG200311	GO:0015748
HaOG200311	GO:0016020
HaOG200311	GO:0016021
HaOG200311	GO:0016887
HaOG200311	GO:0017111
HaOG200311	GO:0043190
HaOG200312	GO:0000166
HaOG200312	GO:0005524
HaOG200312	GO:0006200
HaOG200312	GO:0006911
HaOG200312	GO:0016020
HaOG200312	GO:0016021
HaOG200312	GO:0016887
HaOG200312	GO:0017111
HaOG200312	GO:0042626
HaOG200312	GO:0043190
HaOG200313	GO:0000166
HaOG200313	GO:0005524
HaOG200313	GO:0006200
HaOG200313	GO:0006457
HaOG200313	GO:0006810
HaOG200313	GO:0016020
HaOG200313	GO:0016021
HaOG200313	GO:0016887
HaOG200313	GO:0017111
HaOG200313	GO:0031072
HaOG200313	GO:0042626
HaOG200313	GO:0045454
HaOG200313	GO:0051082
HaOG200314	GO:0000146
HaOG200314	GO:0000166
HaOG200314	GO:0005215
HaOG200314	GO:0005524
HaOG200314	GO:0005703
HaOG200314	GO:0005863
HaOG200314	GO:0005884
HaOG200314	GO:0006200
HaOG200314	GO:0006364
HaOG200314	GO:0006810
HaOG200314	GO:0006855
HaOG200314	GO:0006941
HaOG200314	GO:0007427
HaOG200314	GO:0007517
HaOG200314	GO:0007527
HaOG200314	GO:0008307
HaOG200314	GO:0008559
HaOG200314	GO:0016021
HaOG200314	GO:0016887
HaOG200314	GO:0017111
HaOG200314	GO:0030241
HaOG200314	GO:0030898
HaOG200314	GO:0031427
HaOG200314	GO:0031672
HaOG200314	GO:0042626
HaOG200314	GO:0042803
HaOG200314	GO:0045214
HaOG200314	GO:0050821
HaOG200314	GO:0055085
HaOG200314	GO:0060361
HaOG200315	GO:0000166
HaOG200315	GO:0005524
HaOG200315	GO:0006200
HaOG200315	GO:0006810
HaOG200315	GO:0016021
HaOG200315	GO:0016887
HaOG200315	GO:0017111
HaOG200315	GO:0042626
HaOG200315	GO:0055085
HaOG200316	GO:0000166
HaOG200316	GO:0005524
HaOG200316	GO:0006200
HaOG200316	GO:0006810
HaOG200316	GO:0016021
HaOG200316	GO:0016887
HaOG200316	GO:0017111
HaOG200316	GO:0042626
HaOG200316	GO:0055085
HaOG200317	GO:0000166
HaOG200317	GO:0005524
HaOG200317	GO:0006200
HaOG200317	GO:0016887
HaOG200317	GO:0017111
HaOG200318	GO:0000166
HaOG200318	GO:0005524
HaOG200318	GO:0005739
HaOG200318	GO:0005852
HaOG200318	GO:0006118
HaOG200318	GO:0006200
HaOG200318	GO:0006413
HaOG200318	GO:0008428
HaOG200318	GO:0009055
HaOG200318	GO:0015416
HaOG200318	GO:0015716
HaOG200318	GO:0015748
HaOG200318	GO:0016049
HaOG200318	GO:0016071
HaOG200318	GO:0016887
HaOG200318	GO:0017111
HaOG200318	GO:0043024
HaOG200318	GO:0043524
HaOG200318	GO:0051297
HaOG200318	GO:0051536
HaOG200319	GO:0000166
HaOG200319	GO:0005524
HaOG200319	GO:0006810
HaOG200319	GO:0009987
HaOG200319	GO:0016021
HaOG200319	GO:0016887
HaOG200319	GO:0017111
HaOG200319	GO:0042626
HaOG200319	GO:0055085
HaOG200320	GO:0000166
HaOG200320	GO:0005524
HaOG200320	GO:0006796
HaOG200320	GO:0006810
HaOG200320	GO:0016020
HaOG200320	GO:0016021
HaOG200320	GO:0016772
HaOG200320	GO:0016887
HaOG200320	GO:0017111
HaOG200320	GO:0042626
HaOG200320	GO:0044238
HaOG200320	GO:0044765
HaOG200320	GO:0055085
HaOG200320	GO:0071704
HaOG200321	GO:0000166
HaOG200321	GO:0005524
HaOG200321	GO:0006810
HaOG200321	GO:0016020
HaOG200321	GO:0016887
HaOG200321	GO:0017111
HaOG200321	GO:0042626
HaOG200321	GO:0044425
HaOG200322	GO:0000166
HaOG200322	GO:0005524
HaOG200322	GO:0006810
HaOG200322	GO:0009987
HaOG200322	GO:0016020
HaOG200322	GO:0016021
HaOG200322	GO:0016887
HaOG200322	GO:0017111
HaOG200322	GO:0042626
HaOG200322	GO:0043190
HaOG200322	GO:0055085
HaOG200323	GO:0000166
HaOG200323	GO:0005524
HaOG200323	GO:0006200
HaOG200323	GO:0016020
HaOG200323	GO:0016021
HaOG200323	GO:0016887
HaOG200323	GO:0017111
HaOG200324	GO:0000166
HaOG200324	GO:0005524
HaOG200324	GO:0016020
HaOG200324	GO:0016787
HaOG200324	GO:0016887
HaOG200324	GO:0017111
HaOG200325	GO:0000166
HaOG200325	GO:0005524
HaOG200325	GO:0006200
HaOG200325	GO:0016020
HaOG200325	GO:0016021
HaOG200325	GO:0016887
HaOG200325	GO:0017111
HaOG200326	GO:0000166
HaOG200326	GO:0005524
HaOG200326	GO:0009987
HaOG200326	GO:0016887
HaOG200326	GO:0017111
HaOG200327	GO:0000166
HaOG200327	GO:0005524
HaOG200327	GO:0006200
HaOG200327	GO:0006810
HaOG200327	GO:0016021
HaOG200327	GO:0016887
HaOG200327	GO:0017111
HaOG200327	GO:0042626
HaOG200327	GO:0055085
HaOG200328	GO:0000166
HaOG200328	GO:0005524
HaOG200328	GO:0016887
HaOG200328	GO:0017111
HaOG200329	GO:0000166
HaOG200329	GO:0005524
HaOG200329	GO:0016887
HaOG200329	GO:0017111
HaOG200330	GO:0000166
HaOG200330	GO:0005524
HaOG200330	GO:0006200
HaOG200330	GO:0015416
HaOG200330	GO:0015716
HaOG200330	GO:0015748
HaOG200330	GO:0016887
HaOG200330	GO:0017111
HaOG200331	GO:0000166
HaOG200331	GO:0005524
HaOG200331	GO:0006200
HaOG200331	GO:0006810
HaOG200331	GO:0016021
HaOG200331	GO:0016887
HaOG200331	GO:0017111
HaOG200331	GO:0042626
HaOG200331	GO:0055085
HaOG200332	GO:0000166
HaOG200332	GO:0005524
HaOG200332	GO:0016887
HaOG200332	GO:0017111
HaOG200332	GO:0044464
HaOG200333	GO:0000086
HaOG200333	GO:0000087
HaOG200333	GO:0000166
HaOG200333	GO:0004725
HaOG200333	GO:0005524
HaOG200333	GO:0005634
HaOG200333	GO:0005694
HaOG200333	GO:0006200
HaOG200333	GO:0006470
HaOG200333	GO:0006570
HaOG200333	GO:0006727
HaOG200333	GO:0006856
HaOG200333	GO:0007030
HaOG200333	GO:0007099
HaOG200333	GO:0007369
HaOG200333	GO:0007422
HaOG200333	GO:0007424
HaOG200333	GO:0007498
HaOG200333	GO:0008284
HaOG200333	GO:0016020
HaOG200333	GO:0016887
HaOG200333	GO:0017111
HaOG200333	GO:0042626
HaOG200333	GO:0044425
HaOG200333	GO:0045792
HaOG200333	GO:0045930
HaOG200333	GO:0045977
HaOG200333	GO:0046331
HaOG200333	GO:0060305
HaOG200334	GO:0000166
HaOG200334	GO:0004252
HaOG200334	GO:0004888
HaOG200334	GO:0005395
HaOG200334	GO:0005524
HaOG200334	GO:0005887
HaOG200334	GO:0006200
HaOG200334	GO:0006727
HaOG200334	GO:0006810
HaOG200334	GO:0006856
HaOG200334	GO:0006917
HaOG200334	GO:0007424
HaOG200334	GO:0007613
HaOG200334	GO:0008049
HaOG200334	GO:0008258
HaOG200334	GO:0008630
HaOG200334	GO:0010114
HaOG200334	GO:0016020
HaOG200334	GO:0016567
HaOG200334	GO:0016887
HaOG200334	GO:0017111
HaOG200334	GO:0030162
HaOG200334	GO:0031410
HaOG200334	GO:0035072
HaOG200334	GO:0035096
HaOG200334	GO:0042401
HaOG200334	GO:0043153
HaOG200334	GO:0043190
HaOG200334	GO:0043281
HaOG200334	GO:0045087
HaOG200334	GO:0045476
HaOG200334	GO:0046620
HaOG200334	GO:0046667
HaOG200334	GO:0046668
HaOG200334	GO:0048072
HaOG200334	GO:0048800
HaOG200334	GO:0048813
HaOG200334	GO:0070731
HaOG200335	GO:0000166
HaOG200335	GO:0005524
HaOG200335	GO:0005743
HaOG200335	GO:0005774
HaOG200335	GO:0006200
HaOG200335	GO:0006810
HaOG200335	GO:0015086
HaOG200335	GO:0015232
HaOG200335	GO:0015886
HaOG200335	GO:0016021
HaOG200335	GO:0016887
HaOG200335	GO:0017111
HaOG200335	GO:0042626
HaOG200335	GO:0043190
HaOG200335	GO:0046686
HaOG200335	GO:0055085
HaOG200335	GO:0070574
HaOG200336	GO:0000166
HaOG200336	GO:0005524
HaOG200336	GO:0006810
HaOG200336	GO:0009987
HaOG200336	GO:0015238
HaOG200336	GO:0015893
HaOG200336	GO:0016021
HaOG200336	GO:0016887
HaOG200336	GO:0017111
HaOG200336	GO:0031427
HaOG200336	GO:0042626
HaOG200336	GO:0055085
HaOG200337	GO:0000166
HaOG200337	GO:0005524
HaOG200337	GO:0006200
HaOG200337	GO:0006810
HaOG200337	GO:0016887
HaOG200337	GO:0017111
HaOG200337	GO:0042626
HaOG200337	GO:0043190
HaOG200338	GO:0000166
HaOG200338	GO:0005524
HaOG200338	GO:0016020
HaOG200338	GO:0016887
HaOG200338	GO:0017111
HaOG200339	GO:0000166
HaOG200339	GO:0005524
HaOG200339	GO:0016887
HaOG200339	GO:0017111
HaOG200340	GO:0000166
HaOG200340	GO:0005524
HaOG200340	GO:0006200
HaOG200340	GO:0006810
HaOG200340	GO:0016020
HaOG200340	GO:0016887
HaOG200340	GO:0017111
HaOG200340	GO:0042626
HaOG200340	GO:0043190
HaOG200341	GO:0000166
HaOG200341	GO:0005524
HaOG200341	GO:0006200
HaOG200341	GO:0016887
HaOG200341	GO:0017111
HaOG200342	GO:0000166
HaOG200342	GO:0005524
HaOG200342	GO:0006200
HaOG200342	GO:0006810
HaOG200342	GO:0016020
HaOG200342	GO:0016021
HaOG200342	GO:0016887
HaOG200342	GO:0017111
HaOG200342	GO:0022008
HaOG200342	GO:0042626
HaOG200342	GO:0043190
HaOG200343	GO:0000166
HaOG200343	GO:0005524
HaOG200343	GO:0006200
HaOG200343	GO:0006810
HaOG200343	GO:0016021
HaOG200343	GO:0016887
HaOG200343	GO:0017111
HaOG200343	GO:0042626
HaOG200343	GO:0055085
HaOG200344	GO:0000166
HaOG200344	GO:0005524
HaOG200344	GO:0016887
HaOG200344	GO:0017111
HaOG200345	GO:0000166
HaOG200345	GO:0005524
HaOG200345	GO:0006810
HaOG200345	GO:0016021
HaOG200345	GO:0016887
HaOG200345	GO:0017111
HaOG200345	GO:0042060
HaOG200345	GO:0042626
HaOG200345	GO:0044425
HaOG200345	GO:0055085
HaOG200346	GO:0000166
HaOG200346	GO:0005524
HaOG200346	GO:0006200
HaOG200346	GO:0016020
[truncated: 63,536 more rows]

## Sheet: B.mori
NP_001035914.1
NP_001036780.1	GO:0019101
NP_001036780.1	GO:0003730
NP_001036780.1	GO:0048027
NP_001036780.1	GO:0008266
NP_001036780.1	GO:0009994
NP_001036780.1	GO:0017148
NP_001036780.1	GO:0000380
NP_001036780.1	GO:0019099
NP_001036780.1	GO:0007281
NP_001036780.1	GO:0005840
NP_001036780.1	GO:0043234
NP_001036780.1	GO:0006445
NP_001036780.1	GO:0007541
NP_001036780.1	GO:0007548
NP_001036780.1	GO:0007446
NP_001036780.1	GO:0048025
NP_001036780.1	GO:0007131
NP_001036780.1	GO:0008083
NP_001036780.1	GO:0000166
NP_001036780.1	GO:0000900
NP_001036780.1	GO:0007224
NP_001036780.1	GO:0007549
NP_001036780.1	GO:0008283
NP_001036781.1	GO:0005634
NP_001036781.1	GO:0005811
NP_001036781.1	GO:0046982
NP_001036781.1	GO:0003677
NP_001036781.1	GO:0006334
NP_001036781.1	GO:0051298
NP_001036781.1	GO:0000786
NP_001036823.1
NP_001036824.1	GO:0007417
NP_001036824.1	GO:0045941
NP_001036824.1	GO:0005667
NP_001036824.1	GO:0048813
NP_001036824.1	GO:0005737
NP_001036824.1	GO:0007424
NP_001036824.1	GO:0003713
NP_001036824.1	GO:0008327
NP_001036824.1	GO:0030674
NP_001036824.1	GO:0045944
NP_001036825.1	GO:0007052
NP_001036825.1	GO:0006289
NP_001036825.1	GO:0022008
NP_001036825.1	GO:0005875
NP_001036825.1	GO:0005634
NP_001036825.1	GO:0003677
NP_001036825.1	GO:0030337
NP_001036825.1	GO:0006298
NP_001036825.1	GO:0019730
NP_001036825.1	GO:0043626
NP_001036825.1	GO:0006275
NP_001036825.1	GO:0007307
NP_001036825.1	GO:0042575
NP_001036825.1	GO:0006272
NP_001036826.1	GO:0004252
NP_001036826.1	GO:0006508
NP_001036827.1	GO:0042302
NP_001036828.1	GO:0005615
NP_001036828.1	GO:0032504
NP_001036828.1	GO:0042302
NP_001036829.2
NP_001036830.1	GO:0003677
NP_001036830.1	GO:0046983
NP_001036830.1	GO:0007165
NP_001036830.1	GO:0005634
NP_001036830.1	GO:0006355
NP_001036830.1	GO:0004871
NP_001036831.1	GO:0005764
NP_001036831.1	GO:0006665
NP_001036832.1	GO:0004252
NP_001036832.1	GO:0006508
NP_001036833.1	GO:0045087
NP_001036833.1	GO:0005576
NP_001036833.1	GO:0042742
NP_001036834.1	GO:0005886
NP_001036834.1	GO:0004177
NP_001036834.1	GO:0046872
NP_001036834.1	GO:0004222
NP_001036834.1	GO:0006508
NP_001036834.1	GO:0008270
NP_001036834.1	GO:0031225
NP_001036835.1	GO:0042302
NP_001036836.1	GO:0045087
NP_001036836.1	GO:0042834
NP_001036836.1	GO:0008270
NP_001036836.1	GO:0009252
NP_001036836.1	GO:0008745
NP_001036836.1	GO:0009253
NP_001036836.1	GO:0009274
NP_001036837.1	GO:0046872
NP_001036837.1	GO:0015994
NP_001036837.1	GO:0004655
NP_001036837.1	GO:0005524
NP_001036837.1	GO:0006950
NP_001036837.1	GO:0006779
NP_001036838.1	GO:0042302
NP_001036840.1	GO:0005975
NP_001036840.1	GO:0005576
NP_001036840.1	GO:0051635
NP_001036840.1	GO:0045088
NP_001036840.1	GO:0004553
NP_001036841.1	GO:0005509
NP_001036841.1	GO:0005544
NP_001036843.1	GO:0006950
NP_001036843.1	GO:0030544
NP_001036843.1	GO:0007275
NP_001036843.1	GO:0051087
NP_001036844.1	GO:0050896
NP_001036844.1	GO:0005576
NP_001036844.1	GO:0004252
NP_001036844.1	GO:0006508
NP_001036844.1	GO:0044763
NP_001036844.1	GO:0031638
NP_001036844.1	GO:0009950
NP_001036845.1	GO:0004527
NP_001036845.1	GO:0004519
NP_001036845.1	GO:0005634
NP_001036845.1	GO:0030145
NP_001036845.1	GO:0006302
NP_001036846.1	GO:0019028
NP_001036846.1	GO:0000910
NP_001036846.1	GO:0005783
NP_001036846.1	GO:0010883
NP_001036846.1	GO:0030126
NP_001036846.1	GO:0035149
NP_001036846.1	GO:0005801
NP_001036846.1	GO:0006886
NP_001036846.1	GO:0006911
NP_001036846.1	GO:0035147
NP_001036846.1	GO:0007436
NP_001036846.1	GO:0030198
NP_001036846.1	GO:0008362
NP_001036846.1	GO:0048812
NP_001036846.1	GO:0005198
NP_001036846.1	GO:0035158
NP_001036846.1	GO:0006890
NP_001036846.1	GO:0009306
NP_001036847.1	GO:0006032
NP_001036847.1	GO:0008283
NP_001036847.1	GO:0007446
NP_001036847.1	GO:0007165
NP_001036847.1	GO:0016998
NP_001036847.1	GO:0004568
NP_001036847.1	GO:0005975
NP_001036847.1	GO:0043169
NP_001036847.1	GO:0005576
NP_001036847.1	GO:0008084
NP_001036848.1	GO:0006446
NP_001036848.1	GO:0005840
NP_001036848.1	GO:0003743
NP_001036850.1	GO:0004197
NP_001036850.1	GO:0050790
NP_001036850.1	GO:0006508
NP_001036852.1	GO:0003746
NP_001036852.1	GO:0016740
NP_001036852.1	GO:0006448
NP_001036852.1	GO:0005840
NP_001036852.1	GO:0005853
NP_001036853.1	GO:0006448
NP_001036853.1	GO:0003746
NP_001036853.1	GO:0005853
NP_001036853.1	GO:0005840
NP_001036854.1	GO:0042302
NP_001036855.1	GO:0042302
NP_001036856.2
NP_001036857.1	GO:0010955
NP_001036857.1	GO:0005576
NP_001036857.1	GO:0004867
NP_001036858.1	GO:0009253
NP_001036858.1	GO:0008745
NP_001036858.1	GO:0009252
NP_001036858.1	GO:0008270
NP_001036859.1	GO:0016020
NP_001036859.1	GO:0008237
NP_001036859.1	GO:0006508
NP_001036859.1	GO:0008241
NP_001036860.1	GO:0016021
NP_001036860.1	GO:0006810
NP_001036861.1	GO:0043169
NP_001036861.1	GO:0008061
NP_001036861.1	GO:0005576
NP_001036861.1	GO:0016998
NP_001036861.1	GO:0005975
NP_001036861.1	GO:0004568
NP_001036861.1	GO:0006032
NP_001036862.1	GO:0042302
NP_001036863.1	GO:0042302
NP_001036864.1	GO:0042302
NP_001036866.1	GO:0042302
NP_001036869.1	GO:0042302
NP_001036870.1	GO:0046039
NP_001036870.1	GO:0004672
NP_001036870.1	GO:0006144
NP_001036870.1	GO:0006182
NP_001036870.1	GO:0005524
NP_001036870.1	GO:0016021
NP_001036870.1	GO:0004383
NP_001036870.1	GO:0035556
NP_001036870.1	GO:0006468
NP_001036870.1	GO:0005622
NP_001036871.1	GO:0007548
NP_001036871.1	GO:0006355
NP_001036871.1	GO:0043565
NP_001036871.1	GO:0005634
NP_001036872.1	GO:0005576
NP_001036872.1	GO:0016787
NP_001036872.1	GO:0031409
NP_001036872.1	GO:0008152
NP_001036873.1	GO:0000226
NP_001036873.1	GO:0005874
NP_001036874.1	GO:0005739
NP_001036874.1	GO:0004857
NP_001036874.1	GO:0045980
NP_001036874.1	GO:0043086
NP_001036875.1	GO:0016020
NP_001036875.1	GO:0050911
NP_001036875.1	GO:0004984
NP_001036875.1	GO:0005549
NP_001036875.1	GO:0007187
NP_001036876.1	GO:0006457
NP_001036876.1	GO:0051082
NP_001036876.1	GO:0005737
NP_001036876.1	GO:0005524
NP_001036876.1	GO:0006950
NP_001036878.1	GO:0005576
NP_001036879.1	GO:0007498
NP_001036881.1	GO:0005544
NP_001036881.1	GO:0005509
NP_001036882.1	GO:0004930
NP_001036882.1	GO:0007601
NP_001036882.1	GO:0009881
NP_001036882.1	GO:0007186
NP_001036882.1	GO:0007602
NP_001036882.1	GO:0016021
NP_001036882.1	GO:0018298
NP_001036883.1	GO:0044763
NP_001036884.1	GO:0045298
NP_001036884.1	GO:0007052
NP_001036884.1	GO:0007094
NP_001036884.1	GO:0005525
NP_001036884.1	GO:0016021
NP_001036884.1	GO:0006184
NP_001036884.1	GO:0000235
NP_001036884.1	GO:0005813
NP_001036884.1	GO:0051258
NP_001036884.1	GO:0019730
NP_001036884.1	GO:0055085
NP_001036884.1	GO:0003924
NP_001036884.1	GO:0007018
NP_001036884.1	GO:0005524
NP_001036884.1	GO:0005200
NP_001036884.1	GO:0042626
NP_001036884.1	GO:0006200
NP_001036885.1	GO:0005525
NP_001036885.1	GO:0005198
NP_001036885.1	GO:0005874
NP_001036885.1	GO:0005737
NP_001036885.1	GO:0007018
NP_001036885.1	GO:0051258
NP_001036885.1	GO:0006184
NP_001036885.1	GO:0003924
NP_001036886.1	GO:0051258
NP_001036886.1	GO:0006184
NP_001036886.1	GO:0007018
NP_001036886.1	GO:0003924
NP_001036886.1	GO:0005198
NP_001036886.1	GO:0005737
NP_001036886.1	GO:0005525
NP_001036886.1	GO:0005874
NP_001036887.1	GO:0051258
NP_001036887.1	GO:0005525
NP_001036887.1	GO:0005737
NP_001036887.1	GO:0005198
NP_001036887.1	GO:0003924
NP_001036887.1	GO:0006184
NP_001036887.1	GO:0005874
NP_001036887.1	GO:0007018
NP_001036888.1	GO:0007411
NP_001036888.1	GO:0006184
NP_001036888.1	GO:0005200
NP_001036888.1	GO:0007018
NP_001036888.1	GO:0003924
NP_001036888.1	GO:0009416
NP_001036888.1	GO:0005737
NP_001036888.1	GO:0005874
NP_001036888.1	GO:0030537
NP_001036888.1	GO:0051258
NP_001036888.1	GO:0005525
NP_001036888.1	GO:0007507
NP_001036888.1	GO:0045298
NP_001036889.1	GO:0006694
NP_001036889.1	GO:0004161
NP_001036889.1	GO:0004337
NP_001036889.1	GO:0016114
NP_001036890.1	GO:0005615
NP_001036890.1	GO:0005179
NP_001036890.1	GO:0007165
NP_001036890.1	GO:0002168
NP_001036891.1	GO:0006508
NP_001036891.1	GO:0004252
NP_001036892.1	GO:0005634
NP_001036892.1	GO:0006950
NP_001036892.1	GO:0005524
NP_001036893.1
NP_001036894.1	GO:0042302
NP_001036895.2
NP_001036896.1	GO:0006355
NP_001036896.1	GO:0005667
NP_001036896.1	GO:0003700
NP_001036896.1	GO:0045449
NP_001036897.1	GO:0006355
NP_001036897.1	GO:0003677
NP_001036898.1	GO:0007186
NP_001036898.1	GO:0006471
NP_001036898.1	GO:0005525
NP_001036898.1	GO:0004871
NP_001036899.1	GO:0005184
NP_001036899.1	GO:0045823
NP_001036899.1	GO:0005576
NP_001036899.1	GO:0007218
NP_001036900.1
NP_001036901.1	GO:0008168
NP_001036901.1	GO:0032259
NP_001036902.1	GO:0006355
NP_001036902.1	GO:0005667
NP_001036902.1	GO:0043565
NP_001036902.1	GO:0045449
NP_001036902.1	GO:0003700
NP_001036903.1	GO:0006508
NP_001036903.1	GO:0004252
NP_001036904.1	GO:0004252
NP_001036904.1	GO:0030173
NP_001036904.1	GO:0006508
NP_001036904.1	GO:0005886
NP_001036904.1	GO:0005795
NP_001036904.1	GO:0008039
NP_001036905.1	GO:0003677
NP_001036905.1	GO:0006355
NP_001036905.1	GO:0005634
NP_001036905.1	GO:0046983
NP_001036907.1	GO:0016021
NP_001036907.1	GO:0055085
NP_001036908.1	GO:0005576
NP_001036909.1	GO:0007186
NP_001036909.1	GO:0051087
NP_001036909.1	GO:0032781
NP_001036909.1	GO:0001671
NP_001036909.1	GO:0006950
NP_001036909.1	GO:0004930
NP_001036910.1	GO:0005985
NP_001036910.1	GO:0005982
NP_001036910.1	GO:0004555
NP_001036910.1	GO:0005991
NP_001036910.1	GO:0016020
NP_001036911.1	GO:0043524
NP_001036911.1	GO:0005739
NP_001036911.1	GO:0005524
NP_001036911.1	GO:0006200
NP_001036911.1	GO:0015716
NP_001036911.1	GO:0016049
NP_001036911.1	GO:0015416
NP_001036911.1	GO:0051536
NP_001036911.1	GO:0016071
NP_001036911.1	GO:0006118
NP_001036911.1	GO:0015748
NP_001036911.1	GO:0043024
NP_001036911.1	GO:0008428
NP_001036911.1	GO:0051297
NP_001036911.1	GO:0006413
NP_001036911.1	GO:0009055
NP_001036911.1	GO:0005852
NP_001036912.1	GO:0055114
NP_001036912.1	GO:0003677
NP_001036912.1	GO:0003705
NP_001036912.1	GO:0004096
NP_001036912.1	GO:0035206
NP_001036912.1	GO:0007517
NP_001036912.1	GO:0016339
NP_001036912.1	GO:0020037
NP_001036912.1	GO:0042744
NP_001036912.1	GO:0045676
NP_001036912.1	GO:0042673
NP_001036912.1	GO:0042676
NP_001036912.1	GO:0045944
NP_001036912.1	GO:0008292
NP_001036912.1	GO:0046872
NP_001036912.1	GO:0048813
NP_001036912.1	GO:0046486
NP_001036912.1	GO:0008340
NP_001036912.1	GO:0008332
NP_001036912.1	GO:0042967
NP_001036912.1	GO:0005667
NP_001036912.1	GO:0015947
NP_001036912.1	GO:0006804
NP_001036912.1	GO:0006568
NP_001036912.1	GO:0004102
NP_001036912.1	GO:0005891
NP_001036912.1	GO:0070588
NP_001036912.1	GO:0005777
NP_001036912.1	GO:0007274
NP_001036913.1	GO:0016021
NP_001036913.1	GO:0001607
NP_001036913.1	GO:0007218
NP_001036913.1	GO:0007187
NP_001036913.1	GO:0007268
NP_001036913.1	GO:0016740
NP_001036914.1	GO:0016021
NP_001036914.1	GO:0004768
NP_001036914.1	GO:0006633
NP_001036914.1	GO:0017105
NP_001036914.1	GO:0042811
NP_001036914.1	GO:0005789
NP_001036914.1	GO:0005506
NP_001036914.1	GO:0055114
NP_001036916.1	GO:0046872
NP_001036916.1	GO:0001737
NP_001036916.1	GO:0005834
NP_001036916.1	GO:0004871
NP_001036916.1	GO:0045886
NP_001036916.1	GO:0016055
NP_001036916.1	GO:0019991
NP_001036916.1	GO:0050916
NP_001036916.1	GO:0042595
NP_001036916.1	GO:0006184
NP_001036916.1	GO:0060857
NP_001036916.1	GO:0008356
NP_001036916.1	GO:0007419
NP_001036916.1	GO:0031683
NP_001036916.1	GO:0007188
NP_001036916.1	GO:0003924
NP_001036916.1	GO:0030866
NP_001036916.1	GO:0005525
NP_001036916.1	GO:0007507
NP_001036917.1	GO:0046331
NP_001036917.1	GO:0022008
NP_001036917.1	GO:0005663
NP_001036917.1	GO:0005875
NP_001036917.1	GO:0003677
NP_001036917.1	GO:0000077
NP_001036917.1	GO:0004003
NP_001036917.1	GO:0016321
NP_001036917.1	GO:0000076
NP_001036917.1	GO:0006271
NP_001036917.1	GO:0006281
NP_001036917.1	GO:0005524
NP_001036917.1	GO:0005634
NP_001036917.1	GO:0007076
NP_001036918.1	GO:0005524
NP_001036918.1	GO:0005875
NP_001036918.1	GO:0000785
NP_001036918.1	GO:0003677
NP_001036918.1	GO:0006270
NP_001036918.1	GO:0042555
NP_001036918.1	GO:0007095
NP_001036918.1	GO:0005656
NP_001036918.1	GO:0006267
NP_001036918.1	GO:0003682
NP_001036918.1	GO:0005657
NP_001036918.1	GO:0043138
NP_001036919.1	GO:0005215
NP_001036919.1	GO:0016021
NP_001036919.1	GO:0006810
NP_001036920.2
NP_001036921.1	GO:0004707
NP_001036921.1	GO:0009069
NP_001036921.1	GO:0007178
NP_001036921.1	GO:0005524
NP_001036921.1	GO:0006468
NP_001036921.1	GO:0000165
NP_001036922.1	GO:0004708
NP_001036922.1	GO:0007362
NP_001036922.1	GO:0007298
NP_001036922.1	GO:0042386
NP_001036922.1	GO:0005524
NP_001036922.1	GO:0007178
NP_001036922.1	GO:0009069
NP_001036922.1	GO:0045500
NP_001036922.1	GO:0007173
NP_001036922.1	GO:0000165
NP_001036922.1	GO:0008293
NP_001036922.1	GO:0008592
NP_001036922.1	GO:0004707
NP_001036922.1	GO:0006468
NP_001036923.1	GO:0060446
NP_001036923.1	GO:0007294
NP_001036923.1	GO:0030011
NP_001036923.1	GO:0007314
NP_001036923.1	GO:0002052
NP_001036923.1	GO:0016332
NP_001036923.1	GO:0016327
NP_001036923.1	GO:0045196
NP_001036923.1	GO:0001738
NP_001036923.1	GO:0045179
NP_001036923.1	GO:0005524
NP_001036923.1	GO:0016334
NP_001036923.1	GO:0045167
NP_001036923.1	GO:0007416
NP_001036923.1	GO:0004697
NP_001036923.1	GO:0016324
NP_001036923.1	GO:0035556
NP_001036923.1	GO:0009069
NP_001036923.1	GO:0035011
NP_001036923.1	GO:0007613
NP_001036923.1	GO:0045176
NP_001036923.1	GO:0090163
NP_001036923.1	GO:0035003
NP_001036923.1	GO:0005515
NP_001036923.1	GO:0046667
NP_001036923.1	GO:0006468
NP_001036923.1	GO:0003382
NP_001036923.1	GO:0000132
NP_001036923.1	GO:0045186
NP_001036923.1	GO:0046872
NP_001036923.1	GO:0008270
NP_001036923.1	GO:0045197
NP_001036925.1	GO:0007187
NP_001036925.1	GO:0016020
NP_001036925.1	GO:0050911
NP_001036925.1	GO:0004984
NP_001036925.1	GO:0005549
NP_001036926.1	GO:0016020
NP_001036926.1	GO:0050911
NP_001036926.1	GO:0004984
NP_001036926.1	GO:0005549
NP_001036926.1	GO:0007187
NP_001036927.1	GO:0050911
NP_001036927.1	GO:0007187
NP_001036927.1	GO:0004984
NP_001036927.1	GO:0016020
NP_001036927.1	GO:0005549
NP_001036928.1	GO:0016020
NP_001036928.1	GO:0007187
NP_001036928.1	GO:0050911
NP_001036928.1	GO:0004984
NP_001036928.1	GO:0005549
NP_001036929.1	GO:0016021
NP_001036929.1	GO:0007186
NP_001036930.1	GO:0005576
NP_001036930.1	GO:0045087
NP_001036930.1	GO:0042742
NP_001036932.1	GO:0045087
NP_001036932.1	GO:0042742
NP_001036932.1	GO:0005576
NP_001036933.1	GO:0008270
NP_001036933.1	GO:0004181
NP_001036933.1	GO:0006508
NP_001036934.1	GO:0090116
NP_001036934.1	GO:0006555
NP_001036934.1	GO:0003886
NP_001036934.1	GO:0030488
NP_001036934.1	GO:0043045
NP_001036934.1	GO:0003677
NP_001036934.1	GO:0000723
NP_001036934.1	GO:0044026
NP_001036934.1	GO:0006979
NP_001036934.1	GO:0008175
NP_001036934.1	GO:0016458
NP_001036934.1	GO:0008340
NP_001036934.1	GO:0010494
NP_001036934.1	GO:0009408
NP_001036934.1	GO:0005634
NP_001036935.1	GO:0007229
NP_001036935.1	GO:0004222
NP_001036935.1	GO:0006508
NP_001036936.1	GO:0009069
NP_001036936.1	GO:0006468
NP_001036936.1	GO:0004674
NP_001036936.1	GO:0005524
NP_001036936.1	GO:0006919
NP_001036936.1	GO:0035234
NP_001036936.1	GO:0000077
NP_001036936.1	GO:0050321
NP_001036936.1	GO:0007281
NP_001036936.1	GO:0005634
NP_001036936.1	GO:0008630
NP_001036937.1	GO:0016811
NP_001036937.1	GO:0070403
NP_001036937.1	GO:0006476
NP_001036937.1	GO:0006807
NP_001036937.1	GO:0008270
NP_001036938.1	GO:0007052
NP_001036938.1	GO:0005662
NP_001036938.1	GO:0048812
NP_001036938.1	GO:0007095
NP_001036938.1	GO:0006261
NP_001036938.1	GO:0005875
NP_001036938.1	GO:0003697
NP_001036939.1	GO:0042254
NP_001036939.1	GO:0003676
NP_001036939.1	GO:0044238
NP_001036939.1	GO:0005840
NP_001036939.1	GO:0022008
NP_001036939.1	GO:0005811
NP_001036939.1	GO:0003735
NP_001036939.1	GO:0034645
NP_001036940.1
NP_001036941.1	GO:0007423
NP_001036941.1	GO:0005212
NP_001036941.1	GO:0006950
NP_001036942.1	GO:0005212
NP_001036942.1	GO:0007423
NP_001036942.1	GO:0006950
NP_001036944.1
NP_001036945.1
NP_001036946.1
NP_001036947.1
NP_001036948.1
NP_001036949.1
NP_001036950.1	GO:0010171
NP_001036950.1	GO:0005214
NP_001036950.1	GO:0040003
NP_001036950.1	GO:0005578
NP_001036951.1	GO:0040003
NP_001036951.1	GO:0005578
NP_001036951.1	GO:0005214
NP_001036952.1
NP_001036953.1	GO:0016705
NP_001036953.1	GO:0004497
NP_001036953.1	GO:0005506
NP_001036953.1	GO:0009055
NP_001036953.1	GO:0055114
NP_001036953.1	GO:0020037
NP_001036953.1	GO:0006118
NP_001036956.1	GO:0016581
NP_001036956.1	GO:0016342
NP_001036956.1	GO:0008013
NP_001036956.1	GO:0009069
NP_001036956.1	GO:0030177
NP_001036956.1	GO:0005524
NP_001036956.1	GO:0019888
NP_001036956.1	GO:0016580
NP_001036956.1	GO:0004674
NP_001036956.1	GO:0043154
NP_001036956.1	GO:0047485
NP_001036956.1	GO:0071174
NP_001036956.1	GO:0031519
NP_001036956.1	GO:0046777
NP_001036957.1
NP_001036958.1
NP_001036959.1	GO:0006508
NP_001036959.1	GO:0004222
NP_001036960.1
NP_001036961.1
NP_001036963.1	GO:0004517
NP_001036963.1	GO:0006809
NP_001036963.1	GO:0055114
NP_001036963.1	GO:0003676
NP_001036963.1	GO:0020037
NP_001036963.1	GO:0005506
NP_001036963.1	GO:0010181
NP_001036963.1	GO:0050661
NP_001036963.1	GO:0050660
NP_001036963.1	GO:0005516
NP_001036964.1	GO:0003924
NP_001036964.1	GO:0005525
NP_001036964.1	GO:0005874
NP_001036964.1	GO:0005198
NP_001036964.1	GO:0007018
NP_001036964.1	GO:0006184
NP_001036964.1	GO:0051258
NP_001036964.1	GO:0005737
NP_001036965.1	GO:0005198
NP_001036965.1	GO:0005874
NP_001036965.1	GO:0051258
NP_001036965.1	GO:0006184
NP_001036965.1	GO:0007018
NP_001036965.1	GO:0003924
NP_001036965.1	GO:0005525
NP_001036965.1	GO:0005737
NP_001036966.1	GO:0050253
NP_001036966.1	GO:0005576
NP_001036966.1	GO:0042572
NP_001036966.1	GO:0016042
NP_001036966.1	GO:0046486
NP_001036966.1	GO:0004806
NP_001036967.1	GO:0000166
NP_001036967.1	GO:0080019
NP_001036968.1	GO:0035335
NP_001036968.1	GO:0006570
NP_001036968.1	GO:0008138
NP_001036968.1	GO:0004725
NP_001036969.1
NP_001036970.1	GO:0005975
NP_001036970.1	GO:0046486
NP_001036970.1	GO:0055114
NP_001036970.1	GO:0042803
NP_001036970.1	GO:0009331
NP_001036970.1	GO:0046168
NP_001036970.1	GO:0004367
NP_001036970.1	GO:0051287
NP_001036971.1	GO:0055114
NP_001036971.1	GO:0006633
NP_001036971.1	GO:0004768
NP_001036971.1	GO:0005783
NP_001036971.1	GO:0005506
NP_001036971.1	GO:0016021
NP_001036972.1	GO:0003924
NP_001036972.1	GO:0006687
NP_001036972.1	GO:0005525
NP_001036972.1	GO:0016020
NP_001036972.1	GO:0006184
NP_001036972.1	GO:0004767
NP_001036972.1	GO:0007264
NP_001036973.1	GO:0035099
NP_001036973.1	GO:0007426
NP_001036973.1	GO:0007298
NP_001036973.1	GO:0042066
NP_001036973.1	GO:0045500
NP_001036973.1	GO:0008361
NP_001036973.1	GO:0007264
NP_001036973.1	GO:0030307
NP_001036973.1	GO:0006606
NP_001036973.1	GO:0005886
NP_001036973.1	GO:0072089
NP_001036973.1	GO:0048865
NP_001036973.1	GO:0072002
NP_001036973.1	GO:0046664
NP_001036973.1	GO:0046534
NP_001036973.1	GO:0003924
NP_001036973.1	GO:0000082
NP_001036973.1	GO:0019003
NP_001036973.1	GO:0035088
NP_001036973.1	GO:0040014
NP_001036973.1	GO:0008293
NP_001036973.1	GO:0007455
NP_001036973.1	GO:0007428
NP_001036973.1	GO:0043066
NP_001036973.1	GO:0007476
NP_001036973.1	GO:0006184
NP_001036973.1	GO:0007422
NP_001036973.1	GO:0007507
NP_001036973.1	GO:0001708
NP_001036973.1	GO:0008284
NP_001036973.1	GO:0007369
NP_001036973.1	GO:0002168
NP_001036973.1	GO:0046673
NP_001036973.1	GO:0045610
NP_001036973.1	GO:0008595
NP_001036973.1	GO:0007309
NP_001036973.1	GO:0005525
NP_001036973.1	GO:0030381
NP_001036974.1	GO:0006803
NP_001036974.1	GO:0006749
NP_001036974.1	GO:0004364
NP_001036975.1	GO:0048511
NP_001036975.1	GO:0005634
NP_001036975.1	GO:0006355
NP_001036975.1	GO:0004871
NP_001036975.1	GO:0007165
NP_001036976.1	GO:0005634
NP_001036976.1	GO:0008270
NP_001036976.1	GO:0046872
NP_001036977.1	GO:0007187
NP_001036977.1	GO:0001607
NP_001036977.1	GO:0016021
NP_001036977.1	GO:0007218
NP_001036977.1	GO:0007268
NP_001036978.1	GO:0035206
NP_001036978.1	GO:0005622
NP_001036978.1	GO:0019992
NP_001036978.1	GO:0004698
NP_001036978.1	GO:0009069
NP_001036978.1	GO:0006468
NP_001036978.1	GO:0008270
NP_001036978.1	GO:0035556
NP_001036978.1	GO:0005524
NP_001036978.1	GO:0046872
NP_001036980.1	GO:0008270
NP_001036980.1	GO:0090116
NP_001036980.1	GO:0003886
NP_001036980.1	GO:0005634
NP_001036980.1	GO:0003677
NP_001036980.1	GO:0006555
NP_001036981.1	GO:0004222
NP_001036981.1	GO:0008270
NP_001036981.1	GO:0006508
NP_001036981.1	GO:0007229
NP_001036981.1	GO:0046872
NP_001036981.1	GO:0005576
NP_001036982.1	GO:0005667
NP_001036982.1	GO:0045449
NP_001036982.1	GO:0007165
NP_001036982.1	GO:0003700
NP_001036982.1	GO:0003677
NP_001036982.1	GO:0005737
NP_001036982.1	GO:0006355
NP_001036982.1	GO:0004871
NP_001036982.1	GO:0046983
NP_001036983.1	GO:0046486
NP_001036983.1	GO:0009395
NP_001036983.1	GO:0008889
NP_001036983.1	GO:0006071
NP_001036984.1	GO:0007423
NP_001036984.1	GO:0005212
NP_001036984.1	GO:0006950
NP_001036984.1	GO:0005840
NP_001036985.1	GO:0006950
NP_001036986.1
NP_001036987.1
NP_001036989.1	GO:0009069
NP_001036989.1	GO:0043537
NP_001036989.1	GO:0051101
NP_001036989.1	GO:0005102
NP_001036989.1	GO:0010862
NP_001036989.1	GO:0033211
NP_001036989.1	GO:0045859
NP_001036989.1	GO:0005956
NP_001036989.1	GO:0030177
NP_001036989.1	GO:0008134
NP_001036989.1	GO:0005886
NP_001036989.1	GO:0031519
NP_001036989.1	GO:0046872
NP_001036989.1	GO:0061154
NP_001036989.1	GO:0007249
NP_001036989.1	GO:0007411
NP_001036989.1	GO:0042802
NP_001036989.1	GO:0005667
NP_001036989.1	GO:0005829
NP_001036989.1	GO:0008285
NP_001036989.1	GO:0004674
NP_001036989.1	GO:0019904
NP_001036989.1	GO:0032927
NP_001036989.1	GO:0043623
NP_001036989.1	GO:0019887
NP_001036990.1	GO:0006457
NP_001036990.1	GO:0051082
NP_001036990.1	GO:0006950
NP_001036990.1	GO:0031072
NP_001036991.1	GO:0007243
NP_001036991.1	GO:0030296
NP_001036991.1	GO:0007169
NP_001036991.1	GO:0022008
NP_001036991.1	GO:0019901
NP_001036991.1	GO:0005737
NP_001036991.1	GO:0051082
NP_001036991.1	GO:0051087
NP_001036991.1	GO:0045859
NP_001036992.1	GO:0006457
NP_001036992.1	GO:0051924
NP_001036992.1	GO:0007422
NP_001036992.1	GO:0005515
NP_001036992.1	GO:0050908
NP_001036992.1	GO:0016027
NP_001036993.1	GO:0003924
NP_001036993.1	GO:0004767
NP_001036993.1	GO:0006184
NP_001036993.1	GO:0016020
NP_001036993.1	GO:0005525
NP_001036993.1	GO:0007264
NP_001036993.1	GO:0006687
NP_001036994.1	GO:0004364
NP_001036994.1	GO:0006749
NP_001036994.1	GO:0006803
NP_001036995.2
NP_001036996.1	GO:0004707
NP_001036996.1	GO:0006468
NP_001036996.1	GO:0007178
NP_001036996.1	GO:0009069
NP_001036996.1	GO:0005524
NP_001036996.1	GO:0000165
NP_001036997.1	GO:0009055
NP_001036997.1	GO:0005811
NP_001036997.1	GO:0016757
NP_001036997.1	GO:0005875
NP_001036997.1	GO:0006457
NP_001036997.1	GO:0006662
NP_001036997.1	GO:0003756
NP_001036997.1	GO:0015035
NP_001036997.1	GO:0045454
NP_001036997.1	GO:0006118
NP_001036997.1	GO:0005783
NP_001036998.1	GO:0017127
NP_001036998.1	GO:0030301
NP_001036998.1	GO:0015485
NP_001036998.1	GO:0006694
NP_001036999.1	GO:0006804
NP_001036999.1	GO:0004602
NP_001036999.1	GO:0055114
NP_001036999.1	GO:0006979
NP_001036999.1	GO:0006749
NP_001037000.1	GO:0005576
NP_001037000.1	GO:0007218
NP_001037001.1	GO:0042302
NP_001037002.1	GO:0008146
NP_001037003.1	GO:0016887
NP_001037003.1	GO:0030433
NP_001037003.1	GO:0008103
NP_001037003.1	GO:0042052
NP_001037003.1	GO:0007317
NP_001037003.1	GO:0007029
NP_001037003.1	GO:0032436
NP_001037003.1	GO:0007030
NP_001037003.1	GO:0045169
NP_001037003.1	GO:0008104
NP_001037003.1	GO:0005875
NP_001037003.1	GO:0016320
NP_001037003.1	GO:0005783
NP_001037003.1	GO:0005811
NP_001037003.1	GO:0006200
NP_001037003.1	GO:0005524
NP_001037003.1	GO:0000502
NP_001037004.1	GO:0006952
NP_001037005.1	GO:0005829
NP_001037005.1	GO:0003676
NP_001037005.1	GO:0031965
NP_001037005.1	GO:0008026
NP_001037005.1	GO:0005524
NP_001037005.1	GO:0007275
NP_001037005.1	GO:0005694
NP_001037006.1	GO:0005576
NP_001037006.1	GO:0045087
NP_001037006.1	GO:0042742
NP_001037007.1	GO:0007268
NP_001037007.1	GO:0007187
NP_001037007.1	GO:0000166
NP_001037007.1	GO:0016021
NP_001037007.1	GO:0008188
NP_001037007.1	GO:0080019
NP_001037008.1	GO:0042254
NP_001037008.1	GO:0008097
NP_001037008.1	GO:0003735
NP_001037008.1	GO:0005515
NP_001037008.1	GO:0022625
NP_001037008.1	GO:0006412
NP_001037009.1	GO:0003918
NP_001037009.1	GO:0003696
NP_001037009.1	GO:0003729
NP_001037009.1	GO:0007076
NP_001037009.1	GO:0000182
NP_001037009.1	GO:0000400
NP_001037009.1	GO:0005524
NP_001037009.1	GO:0007095
NP_001037009.1	GO:0007052
NP_001037009.1	GO:0007126
NP_001037009.1	GO:0005694
NP_001037009.1	GO:0016590
NP_001037009.1	GO:0006265
NP_001037009.1	GO:0051310
NP_001037009.1	GO:0006342
NP_001037009.1	GO:0008623
NP_001037010.1	GO:0005811
NP_001037010.1	GO:0007155
NP_001037010.1	GO:0008360
NP_001037010.1	GO:0007015
NP_001037010.1	GO:0031982
NP_001037010.1	GO:0006888
NP_001037010.1	GO:0030334
NP_001037010.1	GO:0009306
NP_001037010.1	GO:0005525
NP_001037010.1	GO:0050774
NP_001037010.1	GO:0007264
NP_001037010.1	GO:0003924
NP_001037011.1	GO:0043548
NP_001037011.1	GO:0004714
NP_001037011.1	GO:0005524
NP_001037011.1	GO:0007169
NP_001037011.1	GO:0016021
NP_001037011.1	GO:0043560
NP_001037011.1	GO:0046777
NP_001037012.1	GO:0045944
NP_001037012.1	GO:0043401
NP_001037012.1	GO:0005634
NP_001037012.1	GO:0016319
NP_001037012.1	GO:0046872
NP_001037012.1	GO:0004887
NP_001037012.1	GO:0007552
NP_001037012.1	GO:0000977
NP_001037012.1	GO:0040034
NP_001037012.1	GO:0008270
NP_001037012.1	GO:0000122
NP_001037012.1	GO:0003707
NP_001037012.1	GO:0005515
NP_001037013.1	GO:0005886
NP_001037013.1	GO:0008270
NP_001037013.1	GO:0006508
NP_001037013.1	GO:0004222
NP_001037013.1	GO:0046872
NP_001037013.1	GO:0031225
NP_001037013.1	GO:0004177
NP_001037014.1	GO:0006826
NP_001037014.1	GO:0005576
NP_001037014.1	GO:0008199
NP_001037014.1	GO:0006879
NP_001037015.1	GO:0007552
NP_001037015.1	GO:0071456
NP_001037015.1	GO:0040007
NP_001037015.1	GO:0030518
NP_001037015.1	GO:0004879
NP_001037015.1	GO:0035073
NP_001037015.1	GO:0005634
NP_001037015.1	GO:0043565
NP_001037015.1	GO:0008270
NP_001037015.1	GO:0043401
NP_001037015.1	GO:0046872
NP_001037015.1	GO:0006355
NP_001037015.1	GO:0003707
NP_001037016.1	GO:0051082
NP_001037016.1	GO:0031072
NP_001037016.1	GO:0006457
NP_001037017.2
NP_001037018.1	GO:0050911
NP_001037018.1	GO:0004768
NP_001037018.1	GO:0006633
NP_001037018.1	GO:0016021
NP_001037018.1	GO:0055114
NP_001037018.1	GO:0005506
NP_001037018.1	GO:0005783
NP_001037018.1	GO:0005549
NP_001037018.1	GO:0007187
NP_001037018.1	GO:0004984
NP_001037019.1	GO:0005739
NP_001037019.1	GO:0006206
NP_001037019.1	GO:0006230
NP_001037019.1	GO:0016773
NP_001037019.1	GO:0004797
NP_001037019.1	GO:0006165
NP_001037019.1	GO:0005524
NP_001037020.1	GO:0046872
NP_001037020.1	GO:0045449
NP_001037020.1	GO:0043401
NP_001037020.1	GO:0003700
NP_001037020.1	GO:0003707
NP_001037020.1	GO:0008270
NP_001037020.1	GO:0005667
NP_001037020.1	GO:0043565
NP_001037020.1	GO:0006355
NP_001037021.1	GO:0004867
NP_001037022.1	GO:0008021
NP_001037022.1	GO:0005739
NP_001037022.1	GO:0030157
NP_001037022.1	GO:0046889
NP_001037022.1	GO:0043292
NP_001037022.1	GO:0005634
NP_001037022.1	GO:0006641
NP_001037022.1	GO:0000062
NP_001037022.1	GO:0008289
NP_001037022.1	GO:0043588
NP_001037022.1	GO:0006637
NP_001037022.1	GO:0007420
NP_001037022.1	GO:0031670
NP_001037022.1	GO:0001942
NP_001037022.1	GO:0006694
NP_001037022.1	GO:0005886
NP_001037022.1	GO:0032228
NP_001037022.1	GO:0051281
NP_001037022.1	GO:0031999
NP_001037022.1	GO:0014009
NP_001037022.1	GO:0007165
NP_001037022.1	GO:0005615
NP_001037022.1	GO:0030156
NP_001037023.1	GO:0044444
NP_001037023.1	GO:0000062
NP_001037023.1	GO:0043231
NP_001037024.1	GO:0008270
NP_001037024.1	GO:0046872
NP_001037024.1	GO:0005622
NP_001037025.1	GO:0008287
NP_001037025.1	GO:0030431
NP_001037025.1	GO:0004722
NP_001037025.1	GO:0051533
NP_001037025.1	GO:0006470
NP_001037026.1	GO:0006470
NP_001037026.1	GO:0007126
NP_001037026.1	GO:0030241
NP_001037026.1	GO:0008021
NP_001037026.1	GO:0008597
NP_001037026.1	GO:0016192
NP_001037026.1	GO:0005509
NP_001037026.1	GO:0007269
NP_001037026.1	GO:0005516
NP_001037026.1	GO:0045214
NP_001037026.1	GO:0004723
NP_001037026.1	GO:0030431
NP_001037026.1	GO:0005955
NP_001037026.1	GO:0051533
NP_001037027.1	GO:0052689
NP_001037028.1	GO:0043086
NP_001037028.1	GO:0008073
NP_001037028.1	GO:0019467
NP_001037029.1
NP_001037031.1	GO:0045087
NP_001037031.1	GO:0005576
NP_001037031.1	GO:0042742
NP_001037033.1	GO:0016500
NP_001037033.1	GO:0007187
NP_001037033.1	GO:0016021
NP_001037034.1	GO:0016887
NP_001037034.1	GO:0016021
NP_001037034.1	GO:0005524
NP_001037034.1	GO:0006810
NP_001037034.1	GO:0006200
NP_001037035.1	GO:0005886
NP_001037035.1	GO:0016021
NP_001037035.1	GO:0004966
NP_001037035.1	GO:0007187
NP_001037035.1	GO:0007268
NP_001037035.1	GO:0042923
NP_001037035.1	GO:0008261
NP_001037035.1	GO:0042562
NP_001037036.1	GO:0007218
NP_001037036.1	GO:0005184
NP_001037037.1	GO:0006508
NP_001037037.1	GO:0004252
NP_001037038.1	GO:0005840
NP_001037038.1	GO:0007423
NP_001037038.1	GO:0006950
NP_001037038.1	GO:0005212
NP_001037039.1	GO:0016021
NP_001037040.1	GO:0016758
NP_001037040.1	GO:0008152
NP_001037041.1	GO:0006986
NP_001037041.1	GO:0043565
NP_001037041.1	GO:0003700
NP_001037041.1	GO:0005667
NP_001037041.1	GO:0045449
NP_001037041.1	GO:0006355
NP_001037042.1	GO:0043565
NP_001037042.1	GO:0004887
NP_001037042.1	GO:0018990
NP_001037042.1	GO:0043401
NP_001037042.1	GO:0046872
NP_001037042.1	GO:0007553
NP_001037042.1	GO:0020037
NP_001037042.1	GO:0006355
NP_001037042.1	GO:0008270
NP_001037042.1	GO:0005634
NP_001037042.1	GO:0003707
NP_001037042.1	GO:0019730
NP_001037043.1	GO:0005576
NP_001037043.1	GO:0010466
NP_001037043.1	GO:0030414
NP_001037044.1	GO:0007275
NP_001037044.1	GO:0004867
NP_001037044.1	GO:0008200
NP_001037044.1	GO:0010466
NP_001037044.1	GO:0006810
NP_001037045.1
NP_001037047.1
NP_001037048.1	GO:0006412
NP_001037048.1	GO:0042254
NP_001037048.1	GO:0005840
NP_001037048.1	GO:0003735
NP_001037049.1	GO:0097211
NP_001037049.1	GO:0007187
NP_001037049.1	GO:0004968
NP_001037049.1	GO:0016021
NP_001037050.1	GO:0006915
NP_001037050.1	GO:0006508
NP_001037050.1	GO:0004197
NP_001037051.1	GO:0030553
NP_001037051.1	GO:0004692
NP_001037051.1	GO:0006468
NP_001037051.1	GO:0009069
NP_001037051.1	GO:0005524
NP_001037052.1
NP_001037053.1	GO:0004252
NP_001037053.1	GO:0006508
NP_001037054.1	GO:0006563
NP_001037054.1	GO:0006566
NP_001037054.1	GO:0006118
NP_001037054.1	GO:0006094
NP_001037054.1	GO:0005811
NP_001037054.1	GO:0004148
NP_001037054.1	GO:0045454
NP_001037054.1	GO:0006096
NP_001037054.1	GO:0050660
NP_001037054.1	GO:0006099
NP_001037054.1	GO:0006748
NP_001037054.1	GO:0006546
NP_001037054.1	GO:0005960
NP_001037054.1	GO:0005947
NP_001037055.1	GO:0008270
NP_001037055.1	GO:0048812
NP_001037055.1	GO:0001046
NP_001037055.1	GO:0005667
NP_001037055.1	GO:0045893
NP_001037055.1	GO:0006359
NP_001037055.1	GO:0017025
NP_001037055.1	GO:0006352
NP_001037057.1	GO:0008234
NP_001037057.1	GO:0006508
NP_001037059.1	GO:0003677
NP_001037059.1	GO:0006352
NP_001037059.1	GO:0005634
NP_001037060.1	GO:0016020
NP_001037060.1	GO:0050911
NP_001037060.1	GO:0004984
NP_001037060.1	GO:0005549
NP_001037060.1	GO:0007187
NP_001037061.2
NP_001037062.1
NP_001037063.1
NP_001037064.1
NP_001037065.1
NP_001037066.1
NP_001037067.1
NP_001037068.1
NP_001037069.1
NP_001037071.1	GO:0048662
NP_001037071.1	GO:0009653
NP_001037071.1	GO:0006006
NP_001037071.1	GO:0048471
NP_001037071.1	GO:0010642
NP_001037071.1	GO:2000405
NP_001037071.1	GO:0048731
NP_001037071.1	GO:0000302
NP_001037071.1	GO:0005515
NP_001037071.1	GO:0042308
NP_001037071.1	GO:0060588
NP_001037071.1	GO:2000098
NP_001037071.1	GO:0071638
NP_001037071.1	GO:0031409
NP_001037071.1	GO:1900016
NP_001037071.1	GO:0015485
NP_001037071.1	GO:0005615
NP_001037071.1	GO:0051895
NP_001037071.1	GO:0044767
NP_001037072.1	GO:0055085
NP_001037072.1	GO:0016021
NP_001037072.1	GO:0005215
NP_001037072.1	GO:0005743
NP_001037073.1	GO:0005975
NP_001037073.1	GO:0004553
NP_001037073.1	GO:0043169
NP_001037074.2
NP_001037075.1	GO:0006457
NP_001037075.1	GO:0051082
NP_001037075.1	GO:0005788
NP_001037075.1	GO:0005509
NP_001037076.1	GO:0006468
NP_001037076.1	GO:0005524
NP_001037076.1	GO:0030246
NP_001037076.1	GO:0004672
NP_001037077.1	GO:0016740
NP_001037078.1	GO:0045087
NP_001037078.1	GO:0008289
NP_001037078.1	GO:0005615
NP_001037078.1	GO:0050830
NP_001037078.1	GO:0006869
NP_001037080.1	GO:0005509
NP_001037080.1	GO:0016310
NP_001037080.1	GO:0016301
NP_001037081.1	GO:0030414
NP_001037082.1	GO:0003743
NP_001037082.1	GO:0006446
NP_001037082.1	GO:0005840
NP_001037082.1	GO:0000166
NP_001037083.1	GO:0005875
NP_001037083.1	GO:0005829
NP_001037083.1	GO:0006804
NP_001037083.1	GO:0055114
NP_001037083.1	GO:0006749
NP_001037083.1	GO:0008379
NP_001037083.1	GO:0042594
NP_001037083.1	GO:0004602
NP_001037083.1	GO:0045454
NP_001037083.1	GO:0006974
NP_001037083.1	GO:0008340
NP_001037083.1	GO:0042744
NP_001037084.1	GO:0046872
NP_001037084.1	GO:0004784
NP_001037084.1	GO:0005737
NP_001037084.1	GO:0055114
NP_001037084.1	GO:0006801
NP_001037085.1	GO:0005515
NP_001037085.1	GO:0010521
NP_001037085.1	GO:0019222
NP_001037085.1	GO:0005730
NP_001037085.1	GO:0003676
NP_001037086.1
NP_001037087.1
NP_001037088.1
NP_001037090.1	GO:0006508
NP_001037090.1	GO:0004867
NP_001037094.1	GO:0008345
NP_001037094.1	GO:0005739
NP_001037094.1	GO:0007283
NP_001037094.1	GO:0030432
NP_001037096.1	GO:0004563
NP_001037096.1	GO:0005975
NP_001037096.1	GO:0043169
NP_001037096.1	GO:0001575
NP_001037096.1	GO:0006027
NP_001037096.1	GO:0006040
NP_001037099.1	GO:0003700
NP_001037099.1	GO:0005667
NP_001037099.1	GO:0006355
NP_001037099.1	GO:0043565
NP_001037099.1	GO:0045449
NP_001037102.1	GO:0043565
NP_001037102.1	GO:0005667
NP_001037102.1	GO:0045078
NP_001037102.1	GO:0045739
NP_001037102.1	GO:0008134
NP_001037102.1	GO:0046982
NP_001037102.1	GO:0030183
NP_001037102.1	GO:0045449
NP_001037102.1	GO:0043353
NP_001037102.1	GO:0042267
NP_001037102.1	GO:0003700
NP_001037102.1	GO:0043433
NP_001037102.1	GO:0001889
NP_001037105.1	GO:0016592
NP_001037105.1	GO:0006355
NP_001037108.1	GO:0015629
NP_001037108.1	GO:0030036
NP_001037108.1	GO:0003779
NP_001037108.1	GO:0005737
NP_001037111.1	GO:0005840
NP_001037111.1	GO:0003735
NP_001037111.1	GO:0006412
NP_001037111.1	GO:0042254
NP_001037114.1	GO:0003735
NP_001037114.1	GO:0022627
NP_001037114.1	GO:0006412
NP_001037114.1	GO:0042254
NP_001037114.1	GO:0005811
NP_001037117.1	GO:0007186
NP_001037117.1	GO:0004930
NP_001037117.1	GO:0008270
NP_001037117.1	GO:0016020
NP_001037117.1	GO:0046872
NP_001037117.1	GO:0003676
NP_001037120.1	GO:0016331
NP_001037120.1	GO:0005921
NP_001037120.1	GO:0007440
NP_001037120.1	GO:0042048
NP_001037120.1	GO:0010496
NP_001037120.1	GO:0016327
NP_001037120.1	GO:0030727
NP_001037120.1	GO:0016324
NP_001037120.1	GO:0007267
NP_001037120.1	GO:0005243
NP_001037123.1	GO:0005840
NP_001037123.1	GO:0006414
NP_001037123.1	GO:0042254
NP_001037123.1	GO:0003735
NP_001037126.1	GO:0042254
NP_001037126.1	GO:0005840
NP_001037126.1	GO:0003735
NP_001037126.1	GO:0006412
NP_001037129.1	GO:0042254
NP_001037129.1	GO:0006412
NP_001037129.1	GO:0005840
NP_001037129.1	GO:0003735
NP_001037132.1	GO:0006412
NP_001037132.1	GO:0003735
NP_001037132.1	GO:0042254
NP_001037132.1	GO:0005840
NP_001037135.1	GO:0005840
NP_001037135.1	GO:0008270
NP_001037138.1	GO:0005840
NP_001037138.1	GO:0042254
NP_001037141.1	GO:0003735
NP_001037141.1	GO:0015934
NP_001037141.1	GO:0006412
NP_001037141.1	GO:0019843
NP_001037141.1	GO:0042254
NP_001037144.1	GO:0006412
NP_001037144.1	GO:0005840
NP_001037144.1	GO:0042254
NP_001037144.1	GO:0019843
NP_001037144.1	GO:0003735
NP_001037147.1	GO:0006412
NP_001037147.1	GO:0003723
NP_001037147.1	GO:0003735
NP_001037147.1	GO:0015934
NP_001037147.1	GO:0042254
NP_001037150.1	GO:0042254
NP_001037150.1	GO:0005840
NP_001037150.1	GO:0006412
NP_001037150.1	GO:0003735
NP_001037153.1	GO:0042254
NP_001037153.1	GO:0003735
NP_001037153.1	GO:0006412
NP_001037153.1	GO:0005840
NP_001037156.1	GO:0006412
NP_001037156.1	GO:0003735
NP_001037156.1	GO:0042254
NP_001037156.1	GO:0015934
NP_001037159.1	GO:0006412
NP_001037159.1	GO:0003735
NP_001037159.1	GO:0005840
NP_001037159.1	GO:0042254
NP_001037162.1	GO:0005840
NP_001037162.1	GO:0042254
NP_001037162.1	GO:0006412
NP_001037162.1	GO:0003735
NP_001037165.1	GO:0015934
NP_001037165.1	GO:0042254
NP_001037165.1	GO:0006412
NP_001037165.1	GO:0003735
NP_001037168.1	GO:0004252
NP_001037168.1	GO:0016020
NP_001037168.1	GO:0007165
NP_001037168.1	GO:0005044
NP_001037168.1	GO:0006508
NP_001037171.1	GO:0009055
NP_001037171.1	GO:0006662
NP_001037171.1	GO:0045454
NP_001037171.1	GO:0006118
NP_001037171.1	GO:0005783
NP_001037171.1	GO:0015035
NP_001037171.1	GO:0016853
NP_001037174.1	GO:0030170
NP_001037174.1	GO:0042423
NP_001037174.1	GO:0004058
NP_001037174.1	GO:0006547
NP_001037174.1	GO:0006558
NP_001037174.1	GO:0006568
NP_001037174.1	GO:0006570
NP_001037174.1	GO:0009821
NP_001037174.1	GO:0042432
NP_001037177.1
NP_001037180.1
NP_001037183.1	GO:0006749
NP_001037183.1	GO:0004364
NP_001037183.1	GO:0006803
NP_001037186.1	GO:0008762
NP_001037186.1	GO:0046872
NP_001037186.1	GO:0050660
NP_001037186.1	GO:0005886
NP_001037186.1	GO:0007608
NP_001037186.1	GO:0055114
NP_001037186.1	GO:0007155
NP_001037186.1	GO:0051537
NP_001037186.1	GO:0005186
NP_001037186.1	GO:0016021
NP_001037186.1	GO:0006040
NP_001037186.1	GO:0006118
NP_001037186.1	GO:0007165
NP_001037186.1	GO:0009055
NP_001037189.1	GO:0008270
NP_001037189.1	GO:0018024
NP_001037189.1	GO:0005525
NP_001037189.1	GO:0006184
NP_001037189.1	GO:0003743
NP_001037189.1	GO:0005694
NP_001037189.1	GO:0003924
NP_001037189.1	GO:0034968
NP_001037189.1	GO:0006446
NP_001037189.1	GO:0005634
NP_001037189.1	GO:0006554
NP_001037189.1	GO:0005840
NP_001037192.1
NP_001037195.1	GO:0004656
NP_001037195.1	GO:0018401
NP_001037195.1	GO:0006560
NP_001037195.1	GO:0006525
NP_001037195.1	GO:0005506
NP_001037195.1	GO:0016222
NP_001037195.1	GO:0016702
NP_001037195.1	GO:0055114
NP_001037195.1	GO:0031418
NP_001037197.1	GO:0004364
NP_001037197.1	GO:0006803
NP_001037197.1	GO:0006749
NP_001037199.1
NP_001037201.1	GO:0033961
NP_001037201.1	GO:0019439
NP_001037201.1	GO:0016021
NP_001037201.1	GO:0016491
NP_001037201.1	GO:0005789
NP_001037203.1	GO:0006811
NP_001037203.1	GO:0005886
NP_001037203.1	GO:0016021
NP_001037203.1	GO:0005243
NP_001037203.1	GO:0005921
NP_001037203.1	GO:0007267
NP_001037203.1	GO:0005216
NP_001037205.1	GO:0004867
NP_001037207.1	GO:0006412
NP_001037207.1	GO:0005840
NP_001037207.1	GO:0042254
NP_001037207.1	GO:0003735
NP_001037209.1	GO:0003723
NP_001037209.1	GO:0003735
NP_001037209.1	GO:0042254
NP_001037209.1	GO:0006412
NP_001037209.1	GO:0015935
NP_001037211.1	GO:0007413
NP_001037211.1	GO:0008407
NP_001037211.1	GO:0001745
NP_001037211.1	GO:0030037
NP_001037211.1	GO:0045747
NP_001037211.1	GO:0034314
NP_001037211.1	GO:0006886
NP_001037211.1	GO:0005885
NP_001037211.1	GO:0030589
NP_001037211.1	GO:0005200
NP_001037211.1	GO:0003779
NP_001037211.1	GO:0051491
NP_001037213.1	GO:0042254
NP_001037213.1	GO:0006414
NP_001037213.1	GO:0005840
NP_001037213.1	GO:0003735
NP_001037215.1	GO:0007187
NP_001037215.1	GO:0005840
NP_001037215.1	GO:0050911
NP_001037215.1	GO:0016020
NP_001037215.1	GO:0006412
NP_001037215.1	GO:0042254
NP_001037215.1	GO:0005549
NP_001037215.1	GO:0003735
NP_001037215.1	GO:0004984
NP_001037217.1	GO:0003735
NP_001037217.1	GO:0006412
NP_001037217.1	GO:0005840
NP_001037217.1	GO:0042254
NP_001037219.1	GO:0042254
NP_001037219.1	GO:0005840
NP_001037219.1	GO:0003735
NP_001037219.1	GO:0006412
NP_001037221.1	GO:0042254
NP_001037221.1	GO:0006412
NP_001037221.1	GO:0003735
NP_001037221.1	GO:0005840
NP_001037223.1	GO:0003735
NP_001037223.1	GO:0006412
NP_001037223.1	GO:0005840
NP_001037223.1	GO:0042254
NP_001037225.1	GO:0042254
NP_001037225.1	GO:0006412
NP_001037225.1	GO:0003735
NP_001037225.1	GO:0005840
NP_001037227.1	GO:0005515
NP_001037227.1	GO:0042254
NP_001037227.1	GO:0003735
NP_001037227.1	GO:0022008
NP_001037227.1	GO:0006412
NP_001037227.1	GO:0022625
NP_001037227.1	GO:0000022
NP_001037229.1	GO:0006412
NP_001037229.1	GO:0005840
NP_001037229.1	GO:0000786
NP_001037229.1	GO:0003735
NP_001037229.1	GO:0003677
NP_001037229.1	GO:0000166
NP_001037229.1	GO:0006334
NP_001037229.1	GO:0042254
NP_001037231.1	GO:0005840
NP_001037233.1	GO:0006412
NP_001037233.1	GO:0042254
NP_001037233.1	GO:0003735
NP_001037233.1	GO:0015934
NP_001037235.1	GO:0005840
NP_001037235.1	GO:0003735
NP_001037235.1	GO:0006412
NP_001037235.1	GO:0042254
NP_001037237.1	GO:0042254
NP_001037237.1	GO:0006412
NP_001037237.1	GO:0003735
NP_001037237.1	GO:0005840
NP_001037239.1	GO:0003735
NP_001037239.1	GO:0006412
NP_001037239.1	GO:0042254
NP_001037239.1	GO:0005840
NP_001037241.1	GO:0042254
NP_001037241.1	GO:0006412
NP_001037241.1	GO:0003735
NP_001037241.1	GO:0005840
NP_001037243.1	GO:0003735
NP_001037243.1	GO:0006412
NP_001037243.1	GO:0005840
NP_001037243.1	GO:0042254
NP_001037245.1	GO:0005840
NP_001037245.1	GO:0042254
NP_001037245.1	GO:0006412
NP_001037245.1	GO:0003735
NP_001037247.1	GO:0019843
NP_001037247.1	GO:0022625
NP_001037247.1	GO:0003735
NP_001037247.1	GO:0046872
NP_001037247.1	GO:0000022
NP_001037247.1	GO:0042254
NP_001037247.1	GO:0006412
NP_001037249.1	GO:0006412
NP_001037249.1	GO:0005840
NP_001037249.1	GO:0003735
NP_001037249.1	GO:0042254
NP_001037251.1	GO:0006412
NP_001037251.1	GO:0003735
NP_001037251.1	GO:0042254
NP_001037251.1	GO:0005840
NP_001037253.1	GO:0006412
NP_001037253.1	GO:0015935
NP_001037253.1	GO:0003723
NP_001037253.1	GO:0003735
NP_001037253.1	GO:0042254
NP_001037255.1	GO:0005840
NP_001037255.1	GO:0003735
NP_001037255.1	GO:0042254
NP_001037255.1	GO:0006412
NP_001037257.1	GO:0042254
NP_001037257.1	GO:0019843
NP_001037257.1	GO:0006412
NP_001037257.1	GO:0003735
NP_001037257.1	GO:0005840
NP_001037259.1	GO:0003723
NP_001037259.1	GO:0006412
NP_001037259.1	GO:0003735
NP_001037259.1	GO:0042254
NP_001037259.1	GO:0015935
NP_001037259.1	GO:0000166
NP_001037261.1	GO:0005840
NP_001037261.1	GO:0042254
NP_001037261.1	GO:0006412
NP_001037261.1	GO:0003735
NP_001037263.1	GO:0006412
NP_001037263.1	GO:0003735
NP_001037263.1	GO:0005840
NP_001037263.1	GO:0042254
NP_001037265.1	GO:0042254
NP_001037265.1	GO:0019843
NP_001037265.1	GO:0006412
NP_001037265.1	GO:0015935
NP_001037265.1	GO:0003735
NP_001037267.1	GO:0003735
NP_001037267.1	GO:0006412
NP_001037267.1	GO:0042254
NP_001037267.1	GO:0005840
NP_001037269.1	GO:0005840
NP_001037269.1	GO:0042254
NP_001037269.1	GO:0019843
NP_001037269.1	GO:0003735
NP_001037269.1	GO:0006412
NP_001037271.1	GO:0005840
NP_001037271.1	GO:0003735
NP_001037271.1	GO:0006412
NP_001037271.1	GO:0042254
NP_001037273.1	GO:0006412
NP_001037273.1	GO:0022627
NP_001037273.1	GO:0003735
NP_001037273.1	GO:0042254
NP_001037273.1	GO:0051298
NP_001037275.1	GO:0003735
NP_001037275.1	GO:0005524
NP_001037275.1	GO:0022627
NP_001037275.1	GO:0017111
NP_001037275.1	GO:0006412
NP_001037275.1	GO:0042254
NP_001037277.1	GO:0042254
NP_001037277.1	GO:0006412
NP_001037277.1	GO:0022627
NP_001037277.1	GO:0003735
NP_001037277.1	GO:0046872
NP_001037277.1	GO:0005811
NP_001037279.1	GO:0003735
NP_001037279.1	GO:0042254
NP_001037279.1	GO:0048666
NP_001037279.1	GO:0006412
NP_001037279.1	GO:0003723
NP_001037279.1	GO:0046872
NP_001037279.1	GO:0022627
NP_001037281.1	GO:0042254
NP_001037281.1	GO:0006412
NP_001037281.1	GO:0003735
NP_001037281.1	GO:0005840
NP_001037283.1
NP_001037285.1	GO:0005524
NP_001037285.1	GO:0030071
NP_001037285.1	GO:0005886
NP_001037285.1	GO:0004674
NP_001037285.1	GO:0032436
NP_001037285.1	GO:0005794
NP_001037285.1	GO:0051225
NP_001037285.1	GO:0042752
NP_001037285.1	GO:0005680
NP_001037285.1	GO:0032922
NP_001037285.1	GO:0005813
NP_001037285.1	GO:0001934
NP_001037285.1	GO:0048471
NP_001037285.1	GO:0005876
NP_001037285.1	GO:0090263
NP_001037285.1	GO:0031145
NP_001037285.1	GO:0009069
NP_001037287.1	GO:0016055
NP_001037287.1	GO:0009069
NP_001037287.1	GO:0007067
NP_001037287.1	GO:0000287
NP_001037287.1	GO:0018105
NP_001037287.1	GO:0005524
NP_001037287.1	GO:0051301
NP_001037287.1	GO:0005813
NP_001037287.1	GO:0042277
NP_001037287.1	GO:0004674
NP_001037287.1	GO:0005730
NP_001037287.1	GO:0001948
NP_001037287.1	GO:0000902
NP_001037287.1	GO:0016607
NP_001037287.1	GO:0007507
NP_001037287.1	GO:0005829
NP_001037287.1	GO:0005847
NP_001037287.1	GO:0051219
NP_001037287.1	GO:0000777
NP_001037287.1	GO:0030529
NP_001037289.1	GO:0007593
NP_001037289.1	GO:0001664
NP_001037289.1	GO:0018990
NP_001037289.1	GO:0007218
NP_001037289.1	GO:0090175
NP_001037289.1	GO:0031395
NP_001037289.1	GO:0005184
NP_001037293.1	GO:0030036
NP_001037293.1	GO:0000166
NP_001037293.1	GO:0045804
NP_001037293.1	GO:0008104
NP_001037293.1	GO:0005737
NP_001037293.1	GO:0071013
NP_001037293.1	GO:0040011
NP_001037293.1	GO:0009790
NP_001037293.1	GO:0046872
NP_001037293.1	GO:0000398
NP_001037293.1	GO:0071011
NP_001037293.1	GO:0008270
NP_001037293.1	GO:0007303
NP_001037293.1	GO:0045475
NP_001037293.1	GO:0003729
NP_001037293.1	GO:0008062
NP_001037293.1	GO:0007067
NP_001037295.1
NP_001037297.1	GO:0004197
NP_001037297.1	GO:0006508
NP_001037297.1	GO:0006915
NP_001037299.1	GO:0004784
NP_001037299.1	GO:0006801
NP_001037299.1	GO:0046872
NP_001037299.1	GO:0055114
NP_001037301.1	GO:0003755
NP_001037301.1	GO:0000413
NP_001037301.1	GO:0006457
NP_001037305.1	GO:0004867
NP_001037305.1	GO:0010466
NP_001037305.1	GO:0005576
NP_001037307.1	GO:0005576
NP_001037307.1	GO:0007218
NP_001037307.1	GO:0008255
NP_001037307.1	GO:0018990
NP_001037309.1	GO:0006869
NP_001037309.1	GO:0005576
NP_001037309.1	GO:0005319
NP_001037309.1	GO:0045735
NP_001037313.1	GO:0000166
NP_001037313.1	GO:0003677
NP_001037313.1	GO:0008270
NP_001037315.1	GO:0016055
NP_001037315.1	GO:0005578
NP_001037315.1	GO:0007275
NP_001037315.1	GO:0005102
NP_001037317.1	GO:0004252
NP_001037317.1	GO:0006508
NP_001037319.1	GO:0003705
NP_001037319.1	GO:0009948
NP_001037319.1	GO:0014019
NP_001037319.1	GO:0045944
NP_001037319.1	GO:0007384
NP_001037319.1	GO:0007383
NP_001037319.1	GO:0043565
NP_001037319.1	GO:0048542
NP_001037319.1	GO:0007494
NP_001037319.1	GO:0005737
NP_001037319.1	GO:0042694
NP_001037319.1	GO:0005667
NP_001037319.1	GO:0007507
NP_001037321.1	GO:0005184
NP_001037321.1	GO:0007218
NP_001037321.1	GO:0016084
NP_001037321.1	GO:0019236
NP_001037321.1	GO:0005576
NP_001037321.1	GO:0042811
NP_001037323.1	GO:0003676
NP_001037323.1	GO:0000166
NP_001037325.1	GO:0050660
NP_001037325.1	GO:0009055
NP_001037325.1	GO:0043546
NP_001037325.1	GO:0005777
NP_001037325.1	GO:0006568
NP_001037325.1	GO:0006206
NP_001037325.1	GO:0005875
NP_001037325.1	GO:0055114
NP_001037325.1	GO:0008340
NP_001037325.1	GO:0006650
NP_001037325.1	GO:0004854
NP_001037325.1	GO:0051537
NP_001037325.1	GO:0048072
NP_001037325.1	GO:0008762
NP_001037325.1	GO:0006040
NP_001037325.1	GO:0006118
NP_001037325.1	GO:0030151
NP_001037325.1	GO:0004855
NP_001037325.1	GO:0005506
NP_001037325.1	GO:0006525
NP_001037325.1	GO:0006144
NP_001037329.1	GO:0035072
NP_001037329.1	GO:0008134
NP_001037329.1	GO:0030308
NP_001037329.1	GO:0019904
NP_001037329.1	GO:0042023
NP_001037329.1	GO:0043565
NP_001037329.1	GO:0003700
NP_001037329.1	GO:0040015
NP_001037329.1	GO:0005667
NP_001037329.1	GO:0045944
NP_001037329.1	GO:0043066
NP_001037329.1	GO:0045449
NP_001037329.1	GO:0007443
NP_001037331.2
NP_001037333.1	GO:0048072
NP_001037333.1	GO:0008340
NP_001037333.1	GO:0055114
NP_001037333.1	GO:0005777
NP_001037333.1	GO:0009055
NP_001037333.1	GO:0006206
NP_001037333.1	GO:0005875
NP_001037333.1	GO:0006568
NP_001037333.1	GO:0006650
NP_001037333.1	GO:0050660
NP_001037333.1	GO:0004855
NP_001037333.1	GO:0008762
NP_001037333.1	GO:0006525
NP_001037333.1	GO:0009115
NP_001037333.1	GO:0005506
NP_001037333.1	GO:0006118
NP_001037333.1	GO:0006040
NP_001037333.1	GO:0051537
NP_001037333.1	GO:0043546
NP_001037333.1	GO:0004854
NP_001037335.1	GO:0005576
NP_001037335.1	GO:0035008
NP_001037335.1	GO:0009821
NP_001037335.1	GO:0009811
NP_001037335.1	GO:0005507
NP_001037335.1	GO:0055114
NP_001037335.1	GO:0031404
NP_001037335.1	GO:0004503
NP_001037335.1	GO:0009809
NP_001037335.1	GO:0009805
NP_001037335.1	GO:0006583
NP_001037335.1	GO:0006771
NP_001037337.1	GO:0005737
NP_001037337.1	GO:0005509
NP_001037337.1	GO:0006325
NP_001037337.1	GO:0006265
NP_001037337.1	GO:0005634
NP_001037337.1	GO:0009047
NP_001037337.1	GO:0045893
NP_001037337.1	GO:0005703
NP_001037337.1	GO:0003916
NP_001037339.1	GO:0045449
NP_001037339.1	GO:0007275
NP_001037339.1	GO:0005667
NP_001037339.1	GO:0043565
NP_001037339.1	GO:0003700
NP_001037339.1	GO:0006355
NP_001037341.1	GO:0005667
NP_001037341.1	GO:0000977
NP_001037341.1	GO:0048598
NP_001037341.1	GO:0045944
NP_001037341.1	GO:0007420
NP_001037341.1	GO:0003705
NP_001037341.1	GO:0006917
NP_001037341.1	GO:0007380
NP_001037341.1	GO:0033613
NP_001037341.1	GO:0000122
NP_001037343.1	GO:0051301
NP_001037343.1	GO:0000079
NP_001037343.1	GO:0005634
NP_001037343.1	GO:0019901
NP_001037345.1	GO:0051301
NP_001037345.1	GO:0006468
NP_001037345.1	GO:0005524
NP_001037345.1	GO:0008353
NP_001037345.1	GO:0009069
NP_001037347.1	GO:0005524
NP_001037347.1	GO:0008026
NP_001037347.1	GO:0003676
NP_001037349.1	GO:0045596
NP_001037349.1	GO:0007218
NP_001037349.1	GO:0005179
NP_001037351.1	GO:0004190
NP_001037351.1	GO:0006508
NP_001037353.1	GO:0016021
NP_001037353.1	GO:0008519
NP_001037353.1	GO:0072488
NP_001037354.1	GO:0016787
NP_001037356.1	GO:0016242
NP_001037356.1	GO:0035626
NP_001037356.1	GO:0005730
NP_001037356.1	GO:0000412
NP_001037356.1	GO:0005875
NP_001037356.1	GO:0003755
NP_001037356.1	GO:0070594
NP_001037356.1	GO:0005515
NP_001037356.1	GO:0006457
NP_001037356.1	GO:0005528
NP_001037358.2
NP_001037360.1	GO:0005783
NP_001037360.1	GO:0005840
NP_001037360.1	GO:0006464
NP_001037364.1	GO:0005215
NP_001037364.1	GO:0006810
NP_001037364.1	GO:0008289
NP_001037368.1	GO:0004252
NP_001037368.1	GO:0006508
NP_001037370.1
NP_001037372.1	GO:0005840
NP_001037372.1	GO:0042254
NP_001037372.1	GO:0003735
NP_001037372.1	GO:0006412
NP_001037374.1	GO:0006355
NP_001037374.1	GO:0043565
NP_001037374.1	GO:0030154
NP_001037374.1	GO:0003700
NP_001037374.1	GO:0005667
NP_001037374.1	GO:0045449
NP_001037376.1	GO:0005524
NP_001037376.1	GO:0006446
NP_001037376.1	GO:0005840
NP_001037376.1	GO:0003743
NP_001037376.1	GO:0008026
NP_001037378.1	GO:0005548
NP_001037378.1	GO:0016747
NP_001037378.1	GO:0032934
NP_001037378.1	GO:0005811
NP_001037378.1	GO:0005777
NP_001037378.1	GO:0008152
NP_001037378.1	GO:0015914
NP_001037378.1	GO:0005739
NP_001037380.1	GO:0046486
NP_001037380.1	GO:0001507
NP_001037380.1	GO:0003990
NP_001037380.1	GO:0043083
NP_001037382.1	GO:0004846
NP_001037382.1	GO:0006144
NP_001037382.1	GO:0019628
NP_001037382.1	GO:0005777
NP_001037382.1	GO:0055114
NP_001037384.1	GO:0000398
NP_001037384.1	GO:0017069
NP_001037384.1	GO:0000166
NP_001037384.1	GO:0030529
NP_001037386.1	GO:0051287
NP_001037386.1	GO:0055114
NP_001037386.1	GO:0050661
NP_001037386.1	GO:0006094
NP_001037386.1	GO:0004365
NP_001037386.1	GO:0006096
NP_001037388.1	GO:0005524
NP_001037388.1	GO:0022008
NP_001037388.1	GO:0007444
NP_001037388.1	GO:0016260
NP_001037388.1	GO:0004756
NP_001037388.1	GO:0008284
NP_001037388.1	GO:2000378
NP_001037388.1	GO:0006541
NP_001037388.1	GO:0007005
NP_001037390.1	GO:0004842
NP_001037390.1	GO:0016567
NP_001037390.1	GO:0005524
NP_001037394.1	GO:0005576
NP_001037396.1	GO:0006950
NP_001037396.1	GO:0005524
NP_001037398.1	GO:0008270
NP_001037398.1	GO:0030018
NP_001037398.1	GO:0008307
NP_001037398.1	GO:0045214
NP_001037398.1	GO:0005634
NP_001037398.1	GO:0007519
NP_001037398.1	GO:0046872
NP_001037398.1	GO:0015629
NP_001037398.1	GO:0090175
NP_001037400.1
NP_001037402.1	GO:0006525
NP_001037402.1	GO:0004054
NP_001037402.1	GO:0006560
NP_001037402.1	GO:0005524
NP_001037402.1	GO:0016310
NP_001037404.1	GO:0003743
NP_001037404.1	GO:0005840
NP_001037404.1	GO:0006446
NP_001037406.1	GO:0045174
NP_001037406.1	GO:0019852
NP_001037406.1	GO:0006803
NP_001037406.1	GO:0005737
NP_001037406.1	GO:0004734
NP_001037406.1	GO:0006749
NP_001037406.1	GO:0016782
NP_001037406.1	GO:0004364
NP_001037406.1	GO:0006118
NP_001037408.2
NP_001037410.1	GO:0016926
NP_001037410.1	GO:0006911
NP_001037410.1	GO:0005730
NP_001037410.1	GO:0071560
NP_001037410.1	GO:0006099
NP_001037410.1	GO:0060997
NP_001037410.1	GO:0021952
NP_001037410.1	GO:0043406
[truncated: 50,915 more rows]
