# Supplementary material for: Genomic innovations, transcriptional plasticity and gene loss underlying the evolution and divergence of two highly polyphagous and invasive Helicoverpa pest species
Source: BMC Biol. 2017 Jul 31;15:63. doi: 10.1186/s12915-017-0402-6 (PMC5535293; doi:10.1186/s12915-017-0402-6)
Supplement: Supplementary file 5 — MicroRNAs in H. armigera and H. zea. (XLSX 37 kb) [file 12915_2017_402_MOESM5_ESM.xlsx]

## Sheet: Combined_Harm_and_Hzea
Name	Ha scaffold	H.armigera_Position	Hz scaffold	H.zea_Position	Size	Predicted mature miRNA sequence	Closest mirBase match (E = < 1)	E value
har-bantam					23	TGAGATCATTGTGAAAGCTAATT	hme-bantam	2.61e-07
har-miR-1					19	TGGGAAGTAAGGAAGCACG	hme-miR-1b	4.89e-05
har-miR-10	5	834674	300	143975	22	TACCCTGTAGATCCGAATTTGT	oha-miR-10a-5p	1.05e-06
har-miR-10*	5	834637	300	143938	22	AAATTCGGTTCTAGAGAGGTTT	pxy-miR-10-3p	1.05e-06
har-miR-100	164	157863	559	30178	22	AACCCGTAGATCCGAACTTGTG	oha-miR-100-5p	1.05e-06
har-miR-1000-5p	327	297728	371	91123	22	ATATTGTCCTGTCACAGCAGTA	dvi-miR-1000-5p	1.05e-06
har-mir-10c					23	TACCCTGTAGATCCGGGCTTTTG	mse-miR-993	2.61e-07
har-miR-11	0	4522657	645	122611	22	CATCACAGTCAGAGTTCTAGCT	hme-miR-11	1.05e-06
har-miR-1175-3p	460	59561	740	70351	23	TGAGATTCAACTCCTCCAACTTA	bmo-miR-1175-3p	2.61e-07
har-miR-12	495	29606	82	191171	20	TGAGTATTACTTCAGGTACT	hme-miR-12	1.26e-05
har-miR-124-3p	51	964519	814	101705	21	TAAGGCACGCGGTGAATGCCA	oha-miR-124-3p	3.19e-06
har-miR-133-3p					22	TTGGTCCCCTTCAACCAGCTGT	chi-miR-133a-3p	1.05e-06
har-miR-137b	22	922276	318	94836	23	TTATTGCTTGAGAATACACGTAG	mdo-miR-137b-3p	2.61e-07
har-miR-13b	103	255744	688	13248	24	TATCACAGCCATTTTTGACGAGTT	hme-miR-13b	2.94e-07
har-miR-1-3p					22	TGGAATGTAAAGAAGTATGGAG	hme-miR-1a	1.05e-06
har-miR-14	42	315214	1838	24678	22	TCAGTCTTTTTCTCTCTCCTAT	hme-miR-14	1.05e-06
har-miR-184					22	TGGACGGAGAACTGATAAGGGC	bbe-miR-184-3p	1.05e-06
har-miR-190	14	2432618	795	112848	24	AGATATGTTTGATATTCTTGGTTG	dvi-miR-190-5p	8.42e-08
har-miR-193-3p	4	1496363	61	212709	22	TACTGGCCTGCTAAGTCCCAAG	mse-miR-193	1.05e-06
har-miR-1a*					22	CCGTGCTTCCTTACTTCCCATA	tca-miR-1-5p	1.05e-06
har-miR-2002c					24	GGGGGCGTAGCTCAGATGGTAGAG	bcy-miR529	0.96
har-miR-2003a					23	ATAAGTAGATATTGTCTGGCTTT	not available
har-miR-2007					22	CGACTTTACTATGACAGATGTA	sma-miR-8417-3p	0.28
har-miR-2009					22	CGTACACTTTGGAAAAGTCCGA	not available
har-miR-2014					22	CTCTCTCGCCTCCATGACCTGA	cbn-miR-47	0.28
har-miR-2019					22	GAAGGTACGGAAAGCAGACTCC	not available
har-miR-2022					23	GACCCTGTACTTCCGGAGGACAT	esi-miR3466-5p	0.85
har-miR-2030					20	GGGGGCGGCAGGAACACCTA	hsa-miR-3196	0.97
har-miR-2037					22	AAGGCCACGTAGGTCACGTCGA	not available
har-miR-2050					23	TACCCTGTAGGGCCATGTGGGAT	eca-miR-8965	0.85
har-miR-2055					23	TATTCGAGACCTCTGCTGATCCT	mse-miR-6094	2.61e-07
har-miR-2059					23	TCCCTGTAGAAATCCGGGTATGT	not available
har-miR-2064					22	TGGACTTGGAGGTACAGGCTCC	ppy-miR-378b	0.28
har-miR-2065					22	TTAGGTGTGAGGGTCACAGCAT	pxy-miR-8506	1.27e-05
har-miR-2069					22	TTTGGCACTGTTATATGTCATT	str-miR-8396-3p	0.98
har-miR-2070					23	TTTGTTCGCCCCGGCTCGAGTCG	bmo-miR-375-3p	1.11e-05
har-miR-2071					21	ACAGTCTACCCGGACAGGCCG	eca-miR-8908c	0.02
har-miR-2072					22	ACCCTGTAGCTGCTAAGGGGCG	hme-miR-2756	1.05e-06
har-miR-2074					21	ACGACGGTTATACTATCGGTG	not available
har-miR-2076					21	ACTGGGTGTAGTGATGATAGT	not available
har-miR-2082					21	ATACTGTTGAACAATGACGGC	cgr-miR-582	0.86
har-miR-2089					22	ATTAGAATCAGTACGCTTTGTC	tca-miR-927b-5p	0.000542
har-miR-2090					24	ATTCGTGCTGTATTTAACGGATTT	gga-miR-196-2-3p	0.96
har-miR-2091					22	CAAGCTCGCCGTGCTGTTTCAT	not available
har-miR-2095					24	CACGTCATCTGTAACGAATGGTAT	not available
har-miR-2096					22	CACGTGTATCATGTGGTTGAGA	stu-miR167d-3p	0.28
har-miR-2097					23	CAGCTGCCTAGCGAAGGGCAACA	hme-miR-745	2.61e-07
har-miR-2103					22	CATGGTAGTAACCGAACCACCC	not available
har-miR-210-3p	34	186847	556	64178	23	CTTGTGCGTGTGACAGCGGCTAT	mse-miR-210	2.61e-07
har-miR-2105					22	CCATCAAAGTCGGCTTGTTATA	not available
har-miR-252-5p					22	CTAAGTACTAGTGCCGCAGGAG	dvi-miR-252-5p	1.05e-06
har-miR-263a-5p	51	1362173	646	49274	24	AATGGCACTGGAAGAATTCACGGG	mse-miR-263a	8.42e-08
har-miR-263-b-5p	323	129693	39	362501	23	CTTGGCACTGGGAGAATTCACAG	hme-miR-263b	2.61e-07
har-miR-2745					21	TAAATTCGGTCTTTCGGGCAT	bmo-miR-2745	3.89e-05
har-miR-274-5p	74	491748	1209	14527	23	TTTGTGACCGTCACTAACGGGCA	pxy-miR-274	2.61e-07
har-miR-2755	102	572585	1661	5862	23	CACCCTGTCAGACCATACTTGTT	hme-miR-2755	2.61e-07
har-miR-2756					22	ACCCTGTAGCTGCCAAGGGGCG	bmo-miR-2756-5p	1.05e-06
har-miR-276	169	319692	169	276269	22	AGCGAGGTATAGAGTTCCTACG	hme-miR-276	1.05e-06
har-miR-276*	169	319660	169	276237	19	TAGGAACTTCATACCGTGC	mse-miR-276	4.89e-05
har-miR-2765	1	3597618	359	126287	22	TGGTAACTCCACCACCGTTGGC	hme-miR-2765	1.05e-06
har-miR-2766	411	135920	1829	22737	22	TCAGTCTTGTCGAATGGTGGGT	mse-miR-2766	1.05e-06
har-miR-2766*					18	CCGCCCTTCGTCTTGACT	bmo-miR-2766-5p	0.000146
har-miR-2767					22	CAAGTAAATCTCGTGCGGTTTG	bmo-miR-2767	1.05e-06
har-miR-2768-3p					22	ATTGGTTAAGATATTGCATCGT	hme-miR-2768	1.05e-06
har-miR-277	248	183111	662	42246	23	TAAATGCACTATCTGGTACGACA	pxy-miR-277	2.61e-07
har-miR-277*	248	183174	662	42309	22	TCGTGCCAGGAGTGCGTTTGCA	bmo-miR-277-5p	3.65e-06
har-miR-2779					18	ATCCGGCTCGAAGGACCA	ipu-miR-7550	0.000146
har-miR-278	47	875578	1311	40590	22	TCGGTGGGATCTTCGTCCGTTT	hme-miR-278	1.05e-06
har-miR-278*	47	875542	1311	40624	24	CCGGACGAACTTCCCAGCTCGGCC	bmo-miR-278-5p	1.03e-06
har-miR-2788-3p	4	1500172	61	211472	22	CAATGCCCTTGGAAATCCCAAA	hme-miR-2788-3p	1.05e-06
har-miR-2795					23	CAAGTTTGGTGATACGCGGGCGC	bmo-miR-2795	2.61e-07
har-miR-2796-3p	566	21399	985	13212	23	GTAGGCCGGCGGAAACTACTTGC	hme-miR-2796	2.61e-07
har-miR-2796-5p	566	21436	985	13177	21	AGGGGTTTCTTTCGGCCTTCA	bmo-miR-2796-5p	3.19e-06
har-miR-279a	0	3765014	107	279460	22	TGACTAGATCCACACTCATCCA	ame-miR-279d	1.05e-06
har-miR-279b-3p	196	118245	1068	12282	22	TGACTAGATCTACACTCATTGA	hme-miR-279b	1.05e-06
har-mir-279c					22	TGACTAGATTATCACTTATCCT	hme-miR-279c	4.45e-05
har-miR-279d	196	118623	1068	12661	23	TGACTAGATCCATACTCGTCTGC	mse-miR-279d	2.61e-07
har-miR-279-d-5p					22	TGACTAGATTTTCACTTATCCT	hme-miR-279c	1.05e-06
har-miR-281	62	380767	889	105582	22	TGTCATGGAGTTGCTCTCTTTA	pxy-miR-281	1.05e-06
har-miR-281*	62	380730	889	105545	22	AAGAGAGCTATCCGTCGACAGT	cqu-miR-281-5p	1.05e-06
har-miR-282*	392	86075	1267	42236	19	ACATAGCCTGATAGAGGTT	bmo-miR-282-3p	4.89e-05
har-miR-282-5p			1267	42194	23	TAGCCTCTCCTTGGCTTTGTCTG	bmo-miR-282-5p	2.61e-07
har-miR-283					22	AAATATCAGCTGGTAATTCTGG	mse-miR-283	1.05e-06
har-miR-285	94	738601	744	85446	22	TAGCACCATTCGAATTCAGTGC	hme-miR-285	1.05e-06
har-miR-2a	103	255501	688	13005	21	TATCACAGCCAGCTTTGATGA	ame-miR-2b	3.19e-06
har-miR-2a	103	255501	688	13005	22	TCACAGCCAGCTTTGATGAGCA	pxy-miR-2b	1.05e-06
har-miR-2b					23	TATCACAGCCAGCTTTGTTGACT	pxy-miR-2a-3p	2.61e-07
har-miR-2b-3p					23	TATCACAGCCAGCTTTGTTGAGT	bmo-miR-2b-3p	2.61e-07
har-miR-305-5p	217	138931	1677	36364	24	ATTGTACTTCATCAGGTGCTCTGG	aae-miR-305-5p	8.42e-08
har-miR-306a	133	47712	2596	5427	22	TCAGGTACTAGGTGACTCTGAG	hme-miR-306	3.65e-06
har-miR-307	47	646543	875	90178	23	TCACAACCTCCTTGAGTGAGCGA	mse-miR-307	2.61e-07
har-miR-307*	47	646588	875	90223	23	ACTCACTCAACCTGGGTGTGATG	lmi-miR-307-5p	2.61e-07
har-miR-308	262	2646	969	77321	22	AATCACAGGATAATACTGCGAG	hme-miR-308	1.05e-06
har-miR-31	270	174735	799	34532	23	AGGCAAGAAGTCGGCATAGCTGT	bmo-miR-31-5p	3.18e-06
har-miR-316-5p	36	542988	294	178600	23	TGTCTTTTTCCGCTTTGCTGCTG	bmo-miR-316-5p	2.61e-07
har-miR-317	248	199376	662	60951	25	TGAACACAGCTGGTGGTATCTCAGT	ngi-miR-317	2.68e-08
har-miR-317*	248	199418	662	60993	21	GGGTGCCACGCTGTGCTCTCT	bmo-miR-317-5p	3.19e-06
har-miR-3327-3p	23	1402112	0	1155664	21	ATATGTAACGTTTTTGTTGTC	bmo-miR-3327-3p	3.19e-06
har-miR-33-3p					22	CAATATGACTACAAGGCAAATC	bmo-miR-33-3p	1.05e-06
har-miR-33a-5p	40	964106	76	384600	21	GTGCATTGTAGTTGCATTGCA	oha-miR-33a-5p	3.19e-06
har-miR-34*	248	177274	662	36536	18	AGCCACTAACGACACTGC	bmo-miR-34-3p	0.000146
har-miR-34-5p	248	177307	662	36569	23	TGGCAGTGTGGTTAGCTGGTTGT	mse-miR-34	2.61e-07
har-miR-375-3p					23	TTTGTTCGCCCCGGCTCGTGTCG	bmo-miR-375-3p	2.61e-07
har-miR-3p			1677	36446	23	TCAGGTACCTGAAGTAGCGCGCG	mse-miR-275	2.61e-07
har-miR-4961-5p					23	TATGTATATCCATATCAGAGAGC	dme-miR-4961-3p	2.61e-07
har-miR-7	22	143360	1172	10781	24	TGGAAGACTAGTGATTTTGTTGTT	oha-miR-7-5p	8.42e-08
har-miR-71-3p	103	240233	845	112331	22	TCTCACTACCTTGTCTTTCATG	hme-miR-71	1.05e-06
har-miR-745-5p					23	CGGCTCATCGTGTGGCAGTTTGC	bmo-miR-745-5p	2.61e-07
har-miR-750	460	59428	740	70485	22	CCAGATCTATCTTTCCAGCTCA	mse-miR-750	1.05e-06
har-miR-750*	460	59389	740	70526	20	AGTTGGACAGGGGATCTTGA	bmo-miR-750-5p	1.26e-05
har-miR-79-3p			2596	5275	22	ATAAAGCTAGATTACCAAAGCA	mse-miR-79	1.05e-06
har-miR-8	238	19758	106	398031	23	TAATACTGTCAGGTAAAGATGTC	mse-miR-8	2.61e-07
har-miR-8*	238	19720	106	398071	21	CATCTTACCGGGCAGCATTAG	cqu-miR-8-5p	3.19e-06
har-miR-87	773	9562	762	15127	22	GTGAGCAAACTTTCAGGTGTGT	hme-miR-87	1.05e-06
har-miR-92					22	AATTGCACCAATCCCGGCCTGC	bmo-miR-927-3p	4.89e-05
har-miR-927	86	358480	345	137997	22	TTTAGAATTCCTACGCTTTACC	mse-miR-929a	1.05e-06
har-miR-927*	86	358444	345	137961	19	CAAAGCGTTTGGATTCTAA	dvi-miR-927-5p	1.05e-06
har-miR-929-3p	110	292055	1752	24411	22	CTCCCTAATCGAGTCAGGTTGA	dvi-miR-929-5p	3.19e-06
har-miR-929-5p	110	292018	1752	24449	21	AAATTGACTCTAGTAGGGAGT	hme-miR-92a	1.05e-06
har-miR-92a	131	513138	224	51975	22	TATTGCACCAGTCCCGGCCTAT	mse-miR-92b	1.05e-06
har-miR-932-5p					23	TCAATTCCGTAGTGCATTGCAGT	dvi-miR-932-5p	2.61e-07
har-miR-965-3p	97	337899	1889	38630	22	TAAGCGTATAGCTTTTCCCCTT	hme-miR-965	1.05e-06
har-miR-970-3p	1	4073364	1357	23902	21	TCATAAGACACACGCGGCTCT	hme-miR-970	3.19e-06
har-miR-981					22	TTCGTTGTCGACGAAACCTGCA	dvi-miR-981-3p	1.05e-06
har-miR-988					22	CCCCTTGTTGCAAACCTCACTT	dvi-miR-988-3p	1.27e-05
har-miR-989	25	1081338	203	54724	22	GTGTGATGTGACGTAGTGGAAG	mse-miR-989	1.05e-06
har-miR-993	5	773114	300	72770	20	CTACCCTGTAGATCCGGGCT	bmo-miR-993a-5p	1.26e-05
har-miR-993-3p	5	773155	300	72811	23	GAAGCTCGTCTCTACAGGTATCT	dvi-miR-993-3p	2.61e-07
har-miR-998	0	4523967	645	123893	22	TAGCACCATGGGATTCAGCTCA	hme-miR-998	1.05e-06
har-miR-9a*	153	553212	216	25131	22	TAAAGCTAGGTTACCGGAGTTA	mse-miR-9b	1.05e-06
har-miR-9a-5p	153	553248	216	25094	23	TCTTTGGTTATCTAGCTGTATGA	oha-miR-9-3p	2.61e-07
har-miR-9b					23	GCTTTGGTAATCTAGCTTTATGA	bmo-miR-9b-5p	2.61e-07
har-miR-9b-3p					22	ACGGAGCTAAATCGCCAAAGCG	bmo-miR-9b-3p	1.05e-06
har-miR-9c					22	TAAAGTTATGGTACCGAAGTTA	hme-miR-9a	1.05e-06
har-miR-9c*					22	TCTTTGGTATCCTAGCTGTAGG	bmo-miR-9c-5p	0.000155
har-miR-iab-4-3p			45	230967	22	CGGTATACCTTCAGTATACGTA	dvi-miR-iab-8-5p	1.05e-06
har-miR-iab-4-5p	5	1535684	45	231007	19	ACGTATACTGAATGTATCC	dvi-miR-iab-8-3p	4.89e-05
har-miR-iab-8-5p	5	1535719	45	230966	25	TTACGTATACTGAAGGTATACCGGA	tca-miR-iab-8-5p	2.68e-08
har-miR-novel-1					20	ATTTTTTCTTTACATTTAGC	oha-miR-1c-5p	0.97
har-miR-novel-10					19	CGCGGATGGTGATGGTGGC	not available
har-miR-novel-11					20	AATGCATCGCGACCCGTTCG	not available
har-miR-novel-12					18	CCAGCAGATGTGGATCTC	aca-miR-5465	0.08
har-miR-novel-14					19	ACGGAGCAGGATACGGAGC	not available
har-miR-novel-15					18	GTCAGAGGGCCGGCTGTA	ssa-miR-8159-3p	0.92
har-miR-novel-16	103	255628	688	13132	23	TATCACAGCCACTTTGATGTGGT	hme-miR-13a	3.18e-06
har-miR-novel-17					23	AGGATACATTCAGTATACGTACA	dps-miR-iab-8-3p	3.18e-06
har-miR-novel-19					19	AGCGAGGCCCTGGAGGACT	hsa-miR-5008-3p	0.31
har-miR-novel-2			402	159021	22	GCTTTCGCAATTTGCCGCACCC	pxy-miR-8498	0.08
har-miR-novel-20					19	GGTCAGTACTTGGATGGGT	not available
har-miR-novel-22					18	CAATGAATTGGTGCGTAC	prd-miR-7928-3p	0.92
har-miR-novel-25					18	TACCAGCAGTAATGCACC	not available
har-miR-novel-27	106	593703	776	55256	19	TGCTGCTGTGCGCCGGCGC	not available
har-miR-novel-28					19	ACCTGGCGTAGGAGATACC	not available
har-miR-novel-29					22	TTTGTATCGATACAAACGACAA	not available
har-miR-novel-3					23	CACTCTAAGTATGAACACCAAGC	mdo-miR-29a-2-5p	0.85
har-miR-novel-30					22	CAAGAAATCACTAATCTGCCTA	bmo-miR-7-3p	3.65e-06
har-miR-novel-31					18	GCCCATAGAGTCGCGAAT	not available
har-miR-novel-32					18	CGCGGTCGCTGCCGGCCG	not available
har-miR-novel-33					19	TCGGGGCCGCACGCGCGCT	not available
har-miR-novel-34					18	TCCACGTTCACCGCACAA	not available
har-miR-novel-35	5	508406	1235	32298	20	GGTGGTGGCGGCGGTGGCGG	mdo-miR-7295-5p	0.97
har-miR-novel-36					18	AATCTTGACACAGTGTCG	not available
har-miR-novel-37					18	CATACTGACGTGCAAATC	not available
har-miR-novel-38	168	424300	747	95982	25	GGCGGCGACCACGTACATGCCCGCC	not available
har-miR-novel-39	93	729042	1718	19977	25	TCGTAGCCAATGTTCCACAGGAGAG	bmo-miR-3389-5p	0.000169
har-miR-novel-4					22	GGTGGTGGTGGTGGTGGTGGTG	mmu-miR-7044-5p	0.08
har-miR-novel-40					19	GGTCGTGGGTTCGATTCCC	not available
har-miR-novel-41	219	405329	1320	69409	19	GCGCCGAGCCGTCGCTGAC	not available
har-miR-novel-42	460	59522	740	70389	24	AAGTGGAGGTGTGATCTCTTCACT	hme-miR-1175	1.03e-06
har-miR-novel-43					23	TTTCAGAAGATCCAGATCAGGCT	ptr-miR-1288	0.85
har-miR-novel-44					20	TCCGAAGCTCGTCTGGACCT	dvi-miR-993-3p	0.97
har-miR-novel-46					18	TGATTTTTCTCTTTTATT	hsa-miR-6832-3p	0.92
har-miR-novel-47			69	155728	19	CGGGCGGGGCGGCGCGCGG	not available
har-miR-novel-48					18	TATTGCATTTTTGGATTG	not available
har-miR-novel-49	48	320302	402	159057	22	GTGGGGCAAATTGCGAAAGCTG	pxy-miR-8498	0.000542
har-miR-novel-5					20	TTTGTCGTTGTTTACTATCA	not available
har-miR-novel-50					19	CGATGGTAGTTTCTGCGAA	not available
har-miR-novel-51					22	TAATGCTGCCCGGTAAGATGCG	cqu-miR-8-5p	1.27e-05
har-miR-novel-52					23	GCCTTGAAACACGCACGGTTTTG	tur-miR-210-3p	0.02
har-miR-novel-53			1286	72919	19	TTCGTGCTGAGGGTACTCG	not available
har-miR-novel-54	13	554714	281	229356	19	TGCTCACTGCTGGTTCGAT	not available
har-miR-novel-55					23	GCCTTGAAACACGCACGGGTTTG	tur-miR-210-3p	0.02
har-miR-novel-57					18	TGGTTGACCCCTGCGATT	not available
har-miR-novel-58	23	1402243	0	1155795	23	CATGTACTTACTTTGTTTGTTCT	hme-miR-3338	9.12e-07
har-miR-novel-59					19	GTCGGCGAAAAAGATCGCC	not available
har-miR-novel-60					19	GTTCGAATCTCTCAGGCGG	not available
har-miR-novel-61					21	ATCGGCGAGAAGACTGCATCT	ppc-miR-8253-5p	0.07
har-miR-novel-62					18	GTGCTGCTCGACGAGGCG	not available
har-miR-novel-64	90	956011	1143	97211	19	GTGGAGAAGGGTTTCGCGT	not available
har-miR-novel-65					23	TTTAGTACAGTGTTTCCCAACCT	hsa-miR-141-5p	0.85
har-miR-novel-66					18	AGTTATAGTTTGTTTGAT	cin-miR-4039-3p	0.92
har-miR-novel-67					20	GAGGACGAGGTGGACGAGAA	not available
har-miR-novel-70					18	AAATTTCATCGGGATGGG	atr-miR8612	0.92
har-miR-novel-71					20	CGCTGGCGCGGCGGTACGCG	not available
har-miR-novel-72					19	CTGTAGTCGATGAGGTCTG	not available
har-miR-novel-73					23	CGCTGAGGAACTGAAGAAGGATC	chi-miR-217-3p	0.85
har-miR-novel-74					19	CAGGTGGACCAGGTGGACC	chi-miR-412-3p	0.31
har-miR-novel-75					18	TTGATGAATTTTCGGATT	cpa-miR8147	0.92
har-miR-novel-76					19	GTACTCCAACGGCTGTCCT	not available
har-miR-novel-77					19	GTTTCGTGGCCTTTAGATC	hsa-miR-1245b-3p	0.31
har-miR-novel-78					19	ATAAGGATTAAATTTAAGC	not available
har-miR-novel-79					18	AACAATGAATTGGTGCGT	prd-miR-7928-3p	0.92
har-miR-novel-8					19	ATCTGCTTAACGGCCTGCC	not available
har-miR-novel-80					19	CGAGCAGACGCCCGCCATC	not available
har-miR-novel-81					18	GCCAACGTCCATACCACG	aca-miR-1306	0.92
har-miR-novel-82					18	CCGGAGAGGGTGAGCGCC	ata-miR156e-3p	0.26
har-miR-novel-83					19	ATTTTGGAGATTATTGATA	not available
har-miR-novel-84					24	GTCAATGAAGAACGCATTTAACTG	not available
har-miR-novel-85			1677	36448	23	CGCGCTACTTCAGGTACCTGACT	mse-miR-275	3.18e-06
har-miR-novel-86	23	1402148	0	1155700	23	AACAACAGGAATGTTATGTACAG	hme-miR-3327	3.18e-06
har-miR-novel-87					18	TCTATTTTGTTGGTATTC	not available
har-miR-novel-88					19	ATACTGACGTGCAAATCGC	not available
har-miR-novel-89					23	AGCTATGCCGACTTCTTGCCTTC	bmo-miR-31-5p	1.11e-05
har-miR-novel-9					20	ATGTGCGCGGCGGAGAGCGC	hsv2-miR-H25	0.08
har-miR-novel-90					22	TACAGCTAGGATACCAAAGAGA	bmo-miR-9c-5p	0.000155
scaffold_1_1156					22	TCAGTCAGACGAGTCATTTGGT	not available
scaffold_10_4578					20	AATGTCGTAGATAGTGGCGT	ptc-miR6423	0.97
scaffold_103_20779					22	CATGCTATCAGCTGAACGGCGC	bmo-miR-283-3p	0.98
scaffold_107_21106	107	510663	644	138809	22	CAAGTAAATCTCGTGCGGCTTG	hme-miR-2767	3.65e-06
scaffold_11_4791	11	1097859	792	9191	22	TGAACAACACAAGATCTCAGCA	api-miR-3036	0.98
scaffold_112_21405	112	254293	391	136441	20	TGCGTAAGTTGTAAGTGCCA	not available
scaffold_117_21750					25	TACTGAAAGTGCTGTACACAGGTAT	hsa-miR-6811-5p	0.00719
scaffold_117_21781	117	92087	770	13681	22	TTGGTCAACGTTCAACACAGCA	ptc-miR1444e	0.98
scaffold_118_21819	118	519378	267	226064	23	CATTTATGATTTTCAGGACACAC	not available
scaffold_118_21831					22	AGCGGATAAAGTTAAGGCACTC	mtr-miR2655o	0.98
scaffold_120_22082					20	ATTTTTAAGGAATAAATATT	not available
scaffold_125_22377					20	TCCTGGCGGAACTTTTTTTA	dme-miR-4986-3p	0.97
scaffold_128_22601	128	19724	244	97022	22	AATTGCTGGAAGAAGTTAGTCG	dya-miR-284	0.98
scaffold_134_23045	134	217685	664	75491	23	ATATTATGCTCATTACTTTGGAT	mse-miR-2763	2.61e-07
scaffold_135_23123	135	139353	504	38759	25	GTGTTAACGTTACGCTCGGATGCAC	not available
scaffold_14_6018	14	2197320	1396	44020	22	ATTGGTTAAGATATTGCATCGC	hme-miR-2768	3.65e-06
scaffold_141_23604					24	GGAACCAGAAATTACGGTGTGATG	ppc-miR-2237c	0.96
scaffold_154_24360	154	564233	25	559610	22	TAGGAAACTGAAGAATTCCGTT	hsa-miR-4496	0.28
scaffold_154_24410					24	AGCTTTAATTGATCGACGGATACC	not available
scaffold_155_24457					20	AGTTGATCCGAGCGATGTAC	not available
scaffold_16_6505	16	1122540	900	5221	23	GTTAAAGCTTGCAGATCGTTGGC	not available
scaffold_160_24669	160	330738	386	64550	24	GCCATGTCGTCGGTAAAGGTGGCA	not available
scaffold_163_24859					24	GCGCTAGGGTTCTGGGCGGAGACG	gma-miR4367	0.96
scaffold_164_24899	164	155612	559	28035	22	TGAGGTAGTAGGTTGTATAGTA	hme-let-7	1.05e-06
scaffold_165_24941	165	90287	1539	60402	21	ACAAAATTATGTTCCAGCCCC	not available
scaffold_167_25080	167	490506	538	114769	19	CTCGGTTTTGTTGGATGCC	not available
scaffold_168_25147	168	501688	747	27313	21	GTTGCAGAGATCGTGCGCGAC	ppe-miR6290	0.86
scaffold_178_25885					23	CCTCGGGCATGGAGTTGCATTCC	pxy-miR-281	0.85
scaffold_18_7053					24	AACCGTTTAAGAACTGTAATTAAC	ppy-miR-548f	0.96
scaffold_197_26714					23	GTGCTATATGAACTGAGTCGGCT	not available
scaffold_2_1337					20	AGCTGTTCGGCTACGCAGTA	not available
scaffold_2_1365					21	CTGCGTAAAAAAGATGGCGGC	ggo-miR-371b	0.07
scaffold_212_27681					21	ACTGGACTCTGAGAACAGGCT	oha-miR-26-1-3p	0.86
scaffold_217_28072	217	138895	1677	36328	23	AGGCGCTTGTTGGAGTACACTTA	bmo-miR-305-3p	3.18e-06
scaffold_239_28903	239	382624	25	6566	22	TACCTGTAGAAGTCCGGGTGTA	isc-miR-993	0.98
scaffold_258_29524					20	ATATGACTATAAGATTTTGT	tae-miR9775	0.97
scaffold_259_29595					25	TGATTGTAGACAGATAGTTTTGGAT	sme-let-7b-3p	0.31
scaffold_27_9436	27	56727	949	35415	23	GACCGGTCGGTGCTGCTGGTGTG	ebv-miR-BART4-5p	0.07
scaffold_27_9453					22	AAAATTTGCAAGAAAAGACAGC	cbr-miR-35d-3p	0.28
scaffold_27_9455					22	ACTCTTTTCTTGCCAATTTTGT	pgi-miR482b	0.98
scaffold_281_30715					22	TCGGTGAATGCCAACGGATTTC	oan-miR-124a-2-3p	0.02
scaffold_285_31061					25	AGTTTGATCGCGCAGCACAGACGTC	not available
scaffold_291_31236	291	269469	503	74026	23	TGAGATCATTGTGAAAGCTGATT	nvi-bantam	2.61e-07
scaffold_32_10630					19	GGTGTAAACGATTGTTGGT	not available
scaffold_34_10890	34	189640	556	66894	23	AACTATTGGGCACTGCACAGGAC	pxy-miR-3286	1.11e-05
scaffold_34_10891	34	191211	556	68525	23	CAGGTCAGTTGGGACATGGCAGT	gga-miR-1699	0.24
scaffold_343_32924					22	CATACACACATACACACACACC	mmu-miR-1187	4.45e-05
scaffold_346_32961	346	117577	287	128796	23	ATACGAGCTTTTTAACACTGATT	cin-miR-4014-2-5p	0.85
scaffold_36_11449					23	CCCGCACGAAATATCTCAGCAGT	not available
scaffold_383_34023	383	84327	360	109608	22	GGTTCGGCTAGCGAGGCGACTG	not available
scaffold_4_2157	4	3383995	25	610175	22	ATAGGACCACTTGAGGCACCAC	oha-miR-203-3p	0.28
scaffold_42_12356	42	315307	1838	24584	23	TGACGTCAGGGATTACGCAAGCT	not available
scaffold_42_12409					23	TGCAGGATCACTGAGACGGCTGC	eca-miR-8919	0.85
scaffold_435_35173					23	AGGACACTGAACACATCGCGGGA	tch-miR-450a-5p	0.85
scaffold_45_12895	45	1460490	13	617755	19	CAAGACTGTGCAGAAGATG	not available
scaffold_50_13737	50	290375	72	165790	22	CATGCTATCAGCTGATCGTCTG	gga-miR-1589	0.98
scaffold_50_13840	50	1381185	16	849661	22	TAAGCTCTTTTCTTTCTCGACG	ppc-miR-8281-3p	0.98
scaffold_52_14065	52	1086992	42	597577	21	AAATGATGCGAAAGAAGATAA	ppc-miR-8234-3p	0.86
scaffold_523_36749					25	TAGAATGTGAATACGAGGGTTGACG	not available
scaffold_53_14219					22	TGACGTGATGGCCTGAAATACA	not available
scaffold_549_37094	549	33008	1217	38007	22	TCAAATCTCTGTGTATGATTGG	bmo-miR-3218	0.28
scaffold_6_2880					22	GCAGTCGTGGCCGAGTGGTTAA	not available
scaffold_6_2917					21	CCGACAAAGTGATCTTTCGTA	efu-miR-9239	0.25
scaffold_628_38000					25	TCATGATAGTGTGAGCTGCGGGCGG	not available
scaffold_636_38164	636	2109	2632	11797	23	AGCTGTTAGCGACTCATGCGGCC	not available
scaffold_65_16133					25	GTTGAATTATGTAGTTGACTGTACT	not available
scaffold_70_16803			1063	31974	25	TATAATCCTGTGGAATTAGAGGTGT	tca-miR-3866-3p	0.31
scaffold_72_17221					24	AACAAAGTGGACGTGGAGGCGGGC	not available
scaffold_73_17257					20	TGTTAGCAGCAAGGATTCGA	osa-miR1425-5p	0.08
scaffold_74_17453	5	328030			21	ATCAAGTTTATAGATTGCGGA	not available
scaffold_75_17544	75	1062869	28	43057	23	AGAAAACTGGCTTGTTCGGACAA	cin-miR-4043-3p	0.85
scaffold_8_3354	8	501798	41	15945	22	TTGAGTCAAACCTGGTCGGACA	not available
scaffold_82_18485	82	321490	274	16246	22	CATGGACTTCTTCTTGGACGGA	not available
scaffold_83_18591					24	AACTTATTGGCACGATCGTCACGT	dya-miR-314	0.28
scaffold_842_39606	842	4919	204	35259	22	CATGGTAGTCACCGAACCACCC	not available
scaffold_86_18766					21	ATATGGAGCTTGGTAGACGGA	not available
scaffold_88_19104			1485	58570	22	ATGCTGATATGAATGCTGCACT	hsa-miR-4310	0.98
scaffold_88_19106					22	ATATAGAAGTCGAACAAATAGT	not available
scaffold_88_19108					23	TTCTTCATCCTCGCTGACGTCGG	not available
scaffold_91_19541	91	785684	1601	38799	25	GATCGGACATAGCGCAGTACATACG	not available
scaffold_93_19714	93	481896	1732	37555	20	GTATAGCGTTACTGTGTGGC	not available
scaffold_97_20157	97	337936	1889	38667	24	CGGGAGAAGTTGTACTGCTATATG	not available
scaffold_98_20324	98	650984	1015	14330	19	GATCTGATTTGTGGACGAC	not available
scaffold_99_20388	99	41869	191	112287	19	GATAGTTGACCGTTGTGAA	bdi-miR7758-5p	0.31

## Sheet: In Harm and Hzea
Name	Ha scaffold	Mapped to H.armigera_Position	Hz scaffold	Mapped to H.zea_Position	Sequence	Size	Predicted mature miRNA sequence	Closest mirBase match (E = < 1)	E value
har-miR-10	5	834674	300	143975	ACAAATTCGGATCTACAGGGTA	22	TACCCTGTAGATCCGAATTTGT	oha-miR-10a-5p	1.05e-06
har-miR-10*	5	834637	300	143938	AAACCTCTCTAGAACCGAATTT	22	AAATTCGGTTCTAGAGAGGTTT	pxy-miR-10-3p	1.05e-06
har-miR-100	164	157863	559	30178	CACAAGTTCGGATCTACGGGTT	22	AACCCGTAGATCCGAACTTGTG	oha-miR-100-5p	1.05e-06
har-miR-1000-5p	327	297728	371	91123	TACTGCTGTGACAGGACAATAT	22	ATATTGTCCTGTCACAGCAGTA	dvi-miR-1000-5p	1.05e-06
har-miR-11	0	4522657	645	122611	CATCACAGTCAGAGTTCTAGCT	22	CATCACAGTCAGAGTTCTAGCT	hme-miR-11	1.05e-06
har-miR-1175-3p	460	59561	740	70351	TTAAGTTGGAGGAGTTGAATCTC	23	GAGATTCAACTCCTCCAACTTAA	bmo-miR-1175-3p	2.61e-07
har-miR-1175-3p	460	59561	740	70351	TTAAGTTGGAGGAGTTGAATCTC	23	TGAGATTCAACTCCTCCAACTTA	bmo-miR-1175-3p	2.61e-07
har-miR-12	495	29606	82	191171	AGTACCTGAAGTAATACTCA	20	TGAGTATTACTTCAGGTACT	hme-miR-12	1.26e-05
har-miR-124-3p	51	964519	814	101705	TGGCATTCACCGCGTGCCTTA	21	TAAGGCACGCGGTGAATGCCA	oha-miR-124-3p	3.19e-06
har-miR-137b	22	922276	318	94836	TTATTGCTTGAGAATACACGTAG	23	TTATTGCTTGAGAATACACGTAG	mdo-miR-137b-3p	2.61e-07
har-miR-13b	103	255744	688	13248	TATCACAGCCATTTTTGACGAGTT	24	TATCACAGCCATTTTTGACGAGTT	hme-miR-13b	2.94e-07
har-miR-14	42	315214	1838	24678	ATAGGAGAGAGAAAAAGACTGA	22	TCAGTCTTTTTCTCTCTCCTAT	hme-miR-14	1.05e-06
har-miR-190	14	2432618	795	112848	AGATATGTTTGATATTCTTGGTTG	24	AGATATGTTTGATATTCTTGGTTG	dvi-miR-190-5p	8.42e-08
har-miR-193-3p	4	1496363	61	212709	CTTGGGACTTAGCAGGCCAGTA	22	TACTGGCCTGCTAAGTCCCAAG	mse-miR-193	1.05e-06
har-miR-210-3p	34	186847	556	64178	CTTGTGCGTGTGACAGCGGCTAT	23	CTTGTGCGTGTGACAGCGGCTAT	bmo-miR-2a-1-5p	0.00189
har-miR-210-3p	34	186847	556	64178	CTTGTGCGTGTGACAGCGGCTAT	23	CTTGTGCGTGTGACAGCGGCTAT	mse-miR-210	2.61e-07
har-miR-263a-5p	51	1362173	646	49274	CCCGTGAATTCTTCCAGTGCCATT	24	AATGGCACTGGAAGAATTCACGGG	mse-miR-263a	8.42e-08
har-miR-263-b-5p	323	129693	39	362501	CTGTGAATTCTCCCAGTGCCAAG	23	CTTGGCACTGGGAGAATTCACAG	hme-miR-263b	2.61e-07
har-miR-274-5p	74	491748	1209	14527	TGCCCGTTAGTGACGGTCACAAA	23	TTTGTGACCGTCACTAACGGGCA	pxy-miR-274	2.61e-07
har-miR-2755	102	572585	1661	5862	CACCCTGTCAGACCATACTTGTT	23	CACCCTGTCAGACCATACTTGTT	hme-miR-2755	2.61e-07
har-miR-276	169	319692	169	276269	CGTAGGAACTCTATACCTCGCT	22	AGCGAGGTATAGAGTTCCTACG	hme-miR-276	1.05e-06
har-miR-276*	169	319660	169	276237	GCACGGTATGAAGTTCCTA	19	TAGGAACTTCATACCGTGC	mse-miR-276	4.89e-05
har-miR-2765	1	3597618	359	126287	GCCAACGGTGGTGGAGTTACCA	22	TGGTAACTCCACCACCGTTGGC	hme-miR-2765	1.05e-06
har-miR-2766	411	135920	1829	22737	ACCCACCATTCGACAAGACTGA	22	TCAGTCTTGTCGAATGGTGGGT	mse-miR-2766	1.05e-06
har-miR-277	248	183111	662	42246	TGTCGTACCAGATAGTGCATTTA	23	TAAATGCACTATCTGGTACGACA	pxy-miR-277	2.61e-07
har-miR-277*	248	183174	662	42309	TGCAAACGCACTCCTGGCACGA	22	TCGTGCCAGGAGTGCGTTTGCA	bmo-miR-277-5p	3.65e-06
har-miR-278	47	875578	1311	40590	AAACGGACGAAGATCCCACCGA	22	TCGGTGGGATCTTCGTCCGTTT	hme-miR-278	1.05e-06
har-miR-278*	47	875542	1311	40624	GGCCGAGCTGGGAAGTTCGTCCGG	24	CCGGACGAACTTCCCAGCTCGGCC	bmo-miR-278-5p	1.03e-06
har-miR-2788-3p	4	1500172	61	211472	TTTGGGATTTCCAAGGGCATTG	22	CAATGCCCTTGGAAATCCCAAA	hme-miR-2788-3p	1.05e-06
har-miR-2796-3p	566	21399	985	13212	GTAGGCCGGCGGAAACTACTTGC	23	GTAGGCCGGCGGAAACTACTTGC	hme-miR-2796	2.61e-07
har-miR-2796-5p	566	21436	985	13177	AGGGGTTTCTTTCGGCCTTCA	21	AGGGGTTTCTTTCGGCCTTCA	bmo-miR-2796-5p	3.19e-06
har-miR-279a	0	3765014	107	279460	TGGATGAGTGTGGATCTAGTCA	22	TGACTAGATCCACACTCATCCA	ame-miR-279d	1.05e-06
har-miR-279b-3p	196	118245	1068	12282	TGACTAGATCTACACTCATTGA	22	TGACTAGATCTACACTCATTGA	hme-miR-279b	1.05e-06
har-miR-279d	196	118623	1068	12661	TGACTAGATCCATACTCGTCTGC	23	TGACTAGATCCATACTCGTCTGC	mse-miR-279d	2.61e-07
har-miR-281	62	380767	889	105582	TGTCATGGAGTTGCTCTCTTTA	22	TGTCATGGAGTTGCTCTCTTTA	pxy-miR-281	1.05e-06
har-miR-281*	62	380730	889	105545	AAGAGAGCTATCCGTCGACAGT	22	AAGAGAGCTATCCGTCGACAGT	cqu-miR-281-5p	1.05e-06
har-miR-282*	392	86075	1267	42236	ACATAGCCTGATAGAGGTT	19	ACATAGCCTGATAGAGGTT	bmo-miR-282-3p	4.89e-05
har-miR-285	94	738601	744	85446	TAGCACCATTCGAATTCAGTGC	22	TAGCACCATTCGAATTCAGTGC	hme-miR-285	1.05e-06
har-miR-2a	103	255501	688	13005	TCACAGCCAGCTTTGATGAGCA	21	TATCACAGCCAGCTTTGATGA	ame-miR-2b	3.19e-06
har-miR-2a	103	255501	688	13005	TCACAGCCAGCTTTGATGAGCA	22	TCACAGCCAGCTTTGATGAGCA	pxy-miR-2b	1.05e-06
har-miR-305-5p	217	138931	1677	36364	CCAGAGCACCTGATGAAGTACAAT	24	ATTGTACTTCATCAGGTGCTCTGG	aae-miR-305-5p	8.42e-08
har-miR-306a	133	47712	2596	5427	CTCAGAGTCACCTAGTACCTGA	22	TCAGGTACTAGGTGACTCTGAG	hme-miR-306	3.65e-06
har-miR-307	47	646543	875	90178	TCGCTCACTCAAGGAGGTTGTGA	23	TCACAACCTCCTTGAGTGAGCGA	mse-miR-307	2.61e-07
har-miR-307*	47	646588	875	90223	CATCACACCCAGGTTGAGTGAGT	23	ACTCACTCAACCTGGGTGTGATG	lmi-miR-307-5p	2.61e-07
har-miR-308	262	2646	969	77321	CTCGCAGTATTATCCTGTGATT	22	AATCACAGGATAATACTGCGAG	hme-miR-308	1.05e-06
har-miR-31	270	174735	799	34532	AGGCAAGAAGTCGGCATAGCTGT	23	AGGCAAGAAGTCGGCATAGCTGT	bmo-miR-31-5p	3.18e-06
har-miR-316-5p	36	542988	294	178600	TGTCTTTTTCCGCTTTGCTGCTG	23	TGTCTTTTTCCGCTTTGCTGCTG	bmo-miR-316-5p	2.61e-07
har-miR-317	248	199376	662	60951	ACTGAGATACCACCAGCTGTGTTCA	25	TGAACACAGCTGGTGGTATCTCAGT	ngi-miR-317	2.68e-08
har-miR-317*	248	199418	662	60993	AGAGAGCACAGCGTGGCACCC	21	GGGTGCCACGCTGTGCTCTCT	bmo-miR-317-5p	3.19e-06
har-miR-3327-3p	23	1402112	0	1155664	GACAACAAAAACGTTACATAT	21	ATATGTAACGTTTTTGTTGTC	bmo-miR-3327-3p	3.19e-06
har-miR-33a-5p	40	964106	76	384600	TGCAATGCAACTACAATGCAC	21	GTGCATTGTAGTTGCATTGCA	oha-miR-33a-5p	3.19e-06
har-miR-34*	248	177274	662	36536	GCAGTGTCGTTAGTGGCT	18	AGCCACTAACGACACTGC	bmo-miR-34-3p	0.000146
har-miR-34-5p	248	177307	662	36569	ACAACCAGCTAACCACACTGCCA	23	TGGCAGTGTGGTTAGCTGGTTGT	mse-miR-34	2.61e-07
har-miR-7	22	143360	1172	10781	TGGAAGACTAGTGATTTTGTTGTT	24	TGGAAGACTAGTGATTTTGTTGTT	oha-miR-7-5p	8.42e-08
har-miR-71-3p	103	240233	845	112331	TCTCACTACCTTGTCTTTCATG	22	TCTCACTACCTTGTCTTTCATG	hme-miR-71	1.05e-06
har-miR-750	460	59428	740	70485	TGAGCTGGAAAGATAGATCTGG	22	CCAGATCTATCTTTCCAGCTCA	mse-miR-750	1.05e-06
har-miR-750*	460	59389	740	70526	TCAAGATCCCCTGTCCAACT	20	AGTTGGACAGGGGATCTTGA	bmo-miR-750-5p	1.26e-05
har-miR-8	238	19758	106	398031	GACATCTTTACCTGACAGTATTA	23	TAATACTGTCAGGTAAAGATGTC	mse-miR-8	2.61e-07
har-miR-8*	238	19720	106	398071	CTAATGCTGCCCGGTAAGATG	21	CATCTTACCGGGCAGCATTAG	cqu-miR-8-5p	3.19e-06
har-miR-87	773	9562	762	15127	GTGAGCAAACTTTCAGGTGTGT	22	GTGAGCAAACTTTCAGGTGTGT	hme-miR-87	1.05e-06
har-miR-927	86	358480	345	137997	GGTAAAGCGTAGGAATTCTAAA	22	TTTAGAATTCCTACGCTTTACC	mse-miR-929a	1.05e-06
har-miR-927*	86	358444	345	137961	TTAGAATCCAAACGCTTTG	19	CAAAGCGTTTGGATTCTAA	dvi-miR-927-5p	1.05e-06
har-miR-929-3p	110	292055	1752	24411	TCAACCTGACTCGATTAGGGAG	22	CTCCCTAATCGAGTCAGGTTGA	dvi-miR-929-5p	3.19e-06
har-miR-929-5p	110	292018	1752	24449	ACTCCCTACTAGAGTCAATTT	21	AAATTGACTCTAGTAGGGAGT	hme-miR-92a	1.05e-06
har-miR-92a	131	513138	224	51975	TATTGCACCAGTCCCGGCCTAT	22	TATTGCACCAGTCCCGGCCTAT	mse-miR-92b	1.05e-06
har-miR-965-3p	97	337899	1889	38630	AAGGGGAAAAGCTATACGCTTA	22	TAAGCGTATAGCTTTTCCCCTT	hme-miR-965	1.05e-06
har-miR-970-3p	1	4073364	1357	23902	TCATAAGACACACGCGGCTCT	21	TCATAAGACACACGCGGCTCT	hme-miR-970	3.19e-06
har-miR-989	25	1081338	203	54724	CTTCCACTACGTCACATCACAC	22	GTGTGATGTGACGTAGTGGAAG	mse-miR-989	1.05e-06
har-miR-993	5	773114	300	72770	CTACCCTGTAGATCCGGGCT	20	CTACCCTGTAGATCCGGGCT	bmo-miR-993a-5p	1.26e-05
har-miR-993-3p	5	773155	300	72811	GAAGCTCGTCTCTACAGGTATCT	23	GAAGCTCGTCTCTACAGGTATCT	dvi-miR-993-3p	2.61e-07
har-miR-998	0	4523967	645	123893	TAGCACCATGGGATTCAGCTCA	22	TAGCACCATGGGATTCAGCTCA	hme-miR-998	1.05e-06
har-miR-9a*	153	553212	216	25131	TAAAGCTAGGTTACCGGAGTTA	22	TAAAGCTAGGTTACCGGAGTTA	mse-miR-9b	1.05e-06
har-miR-9a-5p	153	553248	216	25094	TCTTTGGTTATCTAGCTGTATGA	23	TCTTTGGTTATCTAGCTGTATGA	oha-miR-9-3p	2.61e-07
har-miR-iab-4-5p	5	1535684	45	231007	GGATACATTCAGTATACGT	19	ACGTATACTGAATGTATCC	dvi-miR-iab-8-3p	4.89e-05
har-miR-iab-8-5p	5	1535719	45	230966	TTACGTATACTGAAGGTATACCGGA	25	TTACGTATACTGAAGGTATACCGGA	tca-miR-iab-8-5p	2.68e-08
har-miR-novel-16	103	255628	688	13132	TATCACAGCCACTTTGATGTGGT	23	TATCACAGCCACTTTGATGTGGT	hme-miR-13a	3.18e-06
har-miR-novel-27	106	593703	776	55256	TGCTGCTGTGCGCCGGCGC	19	TGCTGCTGTGCGCCGGCGC	not available
har-miR-novel-35	5	508406	1235	32298	GGTGGTGGCGGCGGTGGCGG	20	GGTGGTGGCGGCGGTGGCGG	mdo-miR-7295-5p	0.97
har-miR-novel-38	168	424300	747	95982	GGCGGCGACCACGTACATGCCCGCC	25	GGCGGCGACCACGTACATGCCCGCC	not available
har-miR-novel-39	93	729042	1718	19977	TCGTAGCCAATGTTCCACAGGAGAG	25	TCGTAGCCAATGTTCCACAGGAGAG	bmo-miR-3389-5p	0.000169
har-miR-novel-41	219	405329	1320	69409	GCGCCGAGCCGTCGCTGAC	19	GCGCCGAGCCGTCGCTGAC	not available
har-miR-novel-42	460	59522	740	70389	AGTGAAGAGATCACACCTCCACTT	24	AAGTGGAGGTGTGATCTCTTCACT	hme-miR-1175	1.03e-06
har-miR-novel-49	48	320302	402	159057	GTGGGGCAAATTGCGAAAGCTG	22	GTGGGGCAAATTGCGAAAGCTG	pxy-miR-8498	0.000542
har-miR-novel-54	13	554714	281	229356	ATCGAACCAGCAGTGAGCA	19	TGCTCACTGCTGGTTCGAT	not available
har-miR-novel-58	23	1402243	0	1155795	AGAACAAACAAAGTAAGTACATG	23	CATGTACTTACTTTGTTTGTTCT	hme-miR-3338	9.12e-07
har-miR-novel-64	90	956011	1143	97211	GTGGAGAAGGGTTTCGCGT	19	GTGGAGAAGGGTTTCGCGT	not available
har-miR-novel-86	23	1402148	0	1155700	CTGTACATAACATTCCTGTTGTT	23	AACAACAGGAATGTTATGTACAG	hme-miR-3327	3.18e-06
scaffold_107_21106	107	510663	644	138809	CAAGCCGCACGAGATTTACTTG	22	CAAGTAAATCTCGTGCGGCTTG	hme-miR-2767	3.65e-06
scaffold_11_4791	11	1097859	792	9191	TGAACAACACAAGATCTCAGCA	22	TGAACAACACAAGATCTCAGCA	api-miR-3036	0.98
scaffold_112_21405	112	254293	391	136441	TGCGTAAGTTGTAAGTGCCA	20	TGCGTAAGTTGTAAGTGCCA	not available
scaffold_117_21781	117	92087	770	13681	TGCTGTGTTGAACGTTGACCAA	22	TTGGTCAACGTTCAACACAGCA	ptc-miR1444e	0.98
scaffold_118_21819	118	519378	267	226064	CATTTATGATTTTCAGGACACAC	23	CATTTATGATTTTCAGGACACAC	not available
scaffold_128_22601	128	19724	244	97022	AATTGCTGGAAGAAGTTAGTCG	22	AATTGCTGGAAGAAGTTAGTCG	dya-miR-284	0.98
scaffold_134_23045	134	217685	664	75491	ATATTATGCTCATTACTTTGGAT	23	ATATTATGCTCATTACTTTGGAT	mse-miR-2763	2.61e-07
scaffold_135_23123	135	139353	504	38759	GTGTTAACGTTACGCTCGGATGCAC	25	GTGTTAACGTTACGCTCGGATGCAC	not available
scaffold_14_6018	14	2197320	1396	44020	GCGATGCAATATCTTAACCAAT	22	ATTGGTTAAGATATTGCATCGC	hme-miR-2768	3.65e-06
scaffold_154_24360	154	564233	25	559610	TAGGAAACTGAAGAATTCCGTT	22	TAGGAAACTGAAGAATTCCGTT	hsa-miR-4496	0.28
scaffold_16_6505	16	1122540	900	5221	GCCAACGATCTGCAAGCTTTAAC	23	GTTAAAGCTTGCAGATCGTTGGC	not available
scaffold_160_24669	160	330738	386	64550	TGCCACCTTTACCGACGACATGGC	24	GCCATGTCGTCGGTAAAGGTGGCA	not available
scaffold_164_24899	164	155612	559	28035	TACTATACAACCTACTACCTCA	22	TGAGGTAGTAGGTTGTATAGTA	hme-let-7	1.05e-06
scaffold_165_24941	165	90287	1539	60402	GGGGCTGGAACATAATTTTGT	21	ACAAAATTATGTTCCAGCCCC	not available
scaffold_167_25080	167	490506	538	114769	CTCGGTTTTGTTGGATGCC	19	CTCGGTTTTGTTGGATGCC	not available
scaffold_168_25147	168	501688	747	27313	GTCGCGCACGATCTCTGCAAC	21	GTTGCAGAGATCGTGCGCGAC	ppe-miR6290	0.86
scaffold_217_28072	217	138895	1677	36328	TAAGTGTACTCCAACAAGCGCCT	23	AGGCGCTTGTTGGAGTACACTTA	bmo-miR-305-3p	3.18e-06
scaffold_239_28903	239	382624	25	6566	TACACCCGGACTTCTACAGGTA	22	TACCTGTAGAAGTCCGGGTGTA	isc-miR-993	0.98
scaffold_27_9436	27	56727	949	35415	CACACCAGCAGCACCGACCGGTC	23	GACCGGTCGGTGCTGCTGGTGTG	ebv-miR-BART4-5p	0.07
scaffold_291_31236	291	269469	503	74026	AATCAGCTTTCACAATGATCTCA	23	TGAGATCATTGTGAAAGCTGATT	nvi-bantam	2.61e-07
scaffold_34_10890	34	189640	556	66894	AACTATTGGGCACTGCACAGGAC	23	AACTATTGGGCACTGCACAGGAC	pxy-miR-3286	1.11e-05
scaffold_34_10891	34	191211	556	68525	CAGGTCAGTTGGGACATGGCAGT	23	CAGGTCAGTTGGGACATGGCAGT	gga-miR-1699	0.24
scaffold_346_32961	346	117577	287	128796	ATACGAGCTTTTTAACACTGATT	23	ATACGAGCTTTTTAACACTGATT	cin-miR-4014-2-5p	0.85
scaffold_383_34023	383	84327	360	109608	CAGTCGCCTCGCTAGCCGAACC	22	GGTTCGGCTAGCGAGGCGACTG	not available
scaffold_4_2157	4	3383995	25	610175	ATAGGACCACTTGAGGCACCAC	22	ATAGGACCACTTGAGGCACCAC	oha-miR-203-3p	0.28
scaffold_42_12356	42	315307	1838	24584	AGCTTGCGTAATCCCTGACGTCA	23	TGACGTCAGGGATTACGCAAGCT	not available
scaffold_45_12895	45	1460490	13	617755	CATCTTCTGCACAGTCTTG	19	CAAGACTGTGCAGAAGATG	not available
scaffold_50_13737	50	290375	72	165790	CAGACGATCAGCTGATAGCATG	22	CATGCTATCAGCTGATCGTCTG	gga-miR-1589	0.98
scaffold_50_13840	50	1381185	16	849661	TAAGCTCTTTTCTTTCTCGACG	22	TAAGCTCTTTTCTTTCTCGACG	ppc-miR-8281-3p	0.98
scaffold_52_14065	52	1086992	42	597577	AAATGATGCGAAAGAAGATAA	21	AAATGATGCGAAAGAAGATAA	ppc-miR-8234-3p	0.86
scaffold_549_37094	549	33008	1217	38007	TCAAATCTCTGTGTATGATTGG	22	TCAAATCTCTGTGTATGATTGG	bmo-miR-3218	0.28
scaffold_636_38164	636	2109	2632	11797	AGCTGTTAGCGACTCATGCGGCC	23	AGCTGTTAGCGACTCATGCGGCC	not available
scaffold_75_17544	75	1062869	28	43057	AGAAAACTGGCTTGTTCGGACAA	23	AGAAAACTGGCTTGTTCGGACAA	cin-miR-4043-3p	0.85
scaffold_8_3354	8	501798	41	15945	TTGAGTCAAACCTGGTCGGACA	22	TTGAGTCAAACCTGGTCGGACA	not available
scaffold_82_18485	82	321490	274	16246	TCCGTCCAAGAAGAAGTCCATG	22	CATGGACTTCTTCTTGGACGGA	not available
scaffold_842_39606	842	4919	204	35259	GGGTGGTTCGGTGACTACCATG	22	CATGGTAGTCACCGAACCACCC	not available
scaffold_91_19541	91	785684	1601	38799	CGTATGTACTGCGCTATGTCCGATC	25	GATCGGACATAGCGCAGTACATACG	not available
scaffold_93_19714	93	481896	1732	37555	GTATAGCGTTACTGTGTGGC	20	GTATAGCGTTACTGTGTGGC	not available
scaffold_97_20157	97	337936	1889	38667	CATATAGCAGTACAACTTCTCCCG	24	CGGGAGAAGTTGTACTGCTATATG	not available
scaffold_98_20324	98	650984	1015	14330	GATCTGATTTGTGGACGAC	19	GATCTGATTTGTGGACGAC	not available
scaffold_99_20388	99	41869	191	112287	TTCACAACGGTCAACTATC	19	GATAGTTGACCGTTGTGAA	bdi-miR7758-5p	0.31

## Sheet: In Harm not in Hzea
Mapped to H# zea Without Matching Mapped to H# armigera
MiRNA	Scafold	Position	Sequence
scaffold_74_17453	5	328030	ATCAAGTTTATAGATTGCGGA
har-miR-iab-4-3p	45	230967	TACGTATACTGAAGGTATACCG
har-miR-novel-47	69	155728	CGGGCGGGGCGGCGCGCGG
har-miR-novel-2	402	159021	GCTTTCGCAATTTGCCGCACCC
scaffold_70_16803	1063	31974	TATAATCCTGTGGAATTAGAGGTGT
har-miR-282-5p	1267	42194	TAGCCTCTCCTTGGCTTTGTCTG
har-miR-novel-53	1286	72919	TTCGTGCTGAGGGTACTCG
scaffold_88_19104	1485	58570	ATGCTGATATGAATGCTGCACT
har-miR-3p	1677	36446	CGCGCGCTACTTCAGGTACCTGA
har-miR-novel-85	1677	36448	CGCGCTACTTCAGGTACCTGACT
har-miR-79-3p	2596	5275	TGCTTTGGTAATCTAGCTTTAT

## Sheet: Not in Hz
All potential miRNAs Without Matching Mapped to H# zea
Name	Size	Predicted mature miRNA sequence	Closest mirBase match (E = < 1)	E value
har-miR-novel-81	18	GCCAACGTCCATACCACG	aca-miR-1306	0.92
har-miR-novel-12	18	CCAGCAGATGTGGATCTC	aca-miR-5465	0.08
har-miR-novel-82	18	CCGGAGAGGGTGAGCGCC	ata-miR156e-3p	0.26
har-miR-novel-70	18	AAATTTCATCGGGATGGG	atr-miR8612	0.92
har-miR-184	22	TGGACGGAGAACTGATAAGGGC	bbe-miR-184-3p	1.05e-06
har-miR-2002c	24	GGGGGCGTAGCTCAGATGGTAGAG	bcy-miR529	0.96
har-miR-2745	21	TAAATTCGGTCTTTCGGGCAT	bmo-miR-2745	3.89e-05
har-miR-2756	22	ACCCTGTAGCTGCCAAGGGGCG	bmo-miR-2756-5p	1.05e-06
har-miR-2766*	18	CCGCCCTTCGTCTTGACT	bmo-miR-2766-5p	0.000146
har-miR-2767	22	CAAGTAAATCTCGTGCGGTTTG	bmo-miR-2767	1.05e-06
har-miR-2795	23	CAAGTTTGGTGATACGCGGGCGC	bmo-miR-2795	2.61e-07
scaffold_103_20779	22	CATGCTATCAGCTGAACGGCGC	bmo-miR-283-3p	0.98
har-miR-2b-3p	23	TATCACAGCCAGCTTTGTTGAGT	bmo-miR-2b-3p	2.61e-07
har-miR-novel-89	23	AGCTATGCCGACTTCTTGCCTTC	bmo-miR-31-5p	1.11e-05
har-miR-33-3p	22	CAATATGACTACAAGGCAAATC	bmo-miR-33-3p	1.05e-06
har-miR-2070	23	TTTGTTCGCCCCGGCTCGAGTCG	bmo-miR-375-3p	1.11e-05
har-miR-375-3p	23	TTTGTTCGCCCCGGCTCGTGTCG	bmo-miR-375-3p	2.61e-07
har-miR-novel-30	22	CAAGAAATCACTAATCTGCCTA	bmo-miR-7-3p	3.65e-06
har-miR-745-5p	23	CGGCTCATCGTGTGGCAGTTTGC	bmo-miR-745-5p	2.61e-07
har-miR-92	22	AATTGCACCAATCCCGGCCTGC	bmo-miR-927-3p	4.89e-05
har-miR-9b-3p	22	ACGGAGCTAAATCGCCAAAGCG	bmo-miR-9b-3p	1.05e-06
har-miR-9b	23	GCTTTGGTAATCTAGCTTTATGA	bmo-miR-9b-5p	2.61e-07
har-miR-9c*	22	TCTTTGGTATCCTAGCTGTAGG	bmo-miR-9c-5p	0.000155
har-miR-novel-90	22	TACAGCTAGGATACCAAAGAGA	bmo-miR-9c-5p	0.000155
har-miR-2014	22	CTCTCTCGCCTCCATGACCTGA	cbn-miR-47	0.28
scaffold_27_9453	22	AAAATTTGCAAGAAAAGACAGC	cbr-miR-35d-3p	0.28
har-miR-2082	21	ATACTGTTGAACAATGACGGC	cgr-miR-582	0.86
har-miR-133-3p	22	TTGGTCCCCTTCAACCAGCTGT	chi-miR-133a-3p	1.05e-06
har-miR-novel-73	23	CGCTGAGGAACTGAAGAAGGATC	chi-miR-217-3p	0.85
har-miR-novel-74	19	CAGGTGGACCAGGTGGACC	chi-miR-412-3p	0.31
har-miR-novel-66	18	AGTTATAGTTTGTTTGAT	cin-miR-4039-3p	0.92
har-miR-novel-75	18	TTGATGAATTTTCGGATT	cpa-miR8147	0.92
har-miR-novel-51	22	TAATGCTGCCCGGTAAGATGCG	cqu-miR-8-5p	1.27e-05
har-miR-4961-5p	23	TATGTATATCCATATCAGAGAGC	dme-miR-4961-3p	2.61e-07
scaffold_125_22377	20	TCCTGGCGGAACTTTTTTTA	dme-miR-4986-3p	0.97
har-miR-novel-17	23	AGGATACATTCAGTATACGTACA	dps-miR-iab-8-3p	3.18e-06
har-miR-252-5p	22	CTAAGTACTAGTGCCGCAGGAG	dvi-miR-252-5p	1.05e-06
har-miR-932-5p	23	TCAATTCCGTAGTGCATTGCAGT	dvi-miR-932-5p	2.61e-07
har-miR-981	22	TTCGTTGTCGACGAAACCTGCA	dvi-miR-981-3p	1.05e-06
har-miR-988	22	CCCCTTGTTGCAAACCTCACTT	dvi-miR-988-3p	1.27e-05
har-miR-novel-44	20	TCCGAAGCTCGTCTGGACCT	dvi-miR-993-3p	0.97
scaffold_83_18591	24	AACTTATTGGCACGATCGTCACGT	dya-miR-314	0.28
har-miR-2071	21	ACAGTCTACCCGGACAGGCCG	eca-miR-8908c	0.02
scaffold_42_12409	23	TGCAGGATCACTGAGACGGCTGC	eca-miR-8919	0.85
har-miR-2050	23	TACCCTGTAGGGCCATGTGGGAT	eca-miR-8965	0.85
scaffold_6_2917	21	CCGACAAAGTGATCTTTCGTA	efu-miR-9239	0.25
har-miR-2022	23	GACCCTGTACTTCCGGAGGACAT	esi-miR3466-5p	0.85
har-miR-2090	24	ATTCGTGCTGTATTTAACGGATTT	gga-miR-196-2-3p	0.96
scaffold_2_1365	21	CTGCGTAAAAAAGATGGCGGC	ggo-miR-371b	0.07
scaffold_163_24859	24	GCGCTAGGGTTCTGGGCGGAGACG	gma-miR4367	0.96
har-bantam	23	TGAGATCATTGTGAAAGCTAATT	hme-bantam	2.61e-07
har-miR-1-3p	22	TGGAATGTAAAGAAGTATGGAG	hme-miR-1a	1.05e-06
har-miR-1	19	TGGGAAGTAAGGAAGCACG	hme-miR-1b	4.89e-05
har-miR-2072	22	ACCCTGTAGCTGCTAAGGGGCG	hme-miR-2756	1.05e-06
har-miR-2768-3p	22	ATTGGTTAAGATATTGCATCGT	hme-miR-2768	1.05e-06
har-mir-279c	22	TGACTAGATTATCACTTATCCT	hme-miR-279c	4.45e-05
har-miR-279-d-5p	22	TGACTAGATTTTCACTTATCCT	hme-miR-279c	1.05e-06
har-miR-2097	23	CAGCTGCCTAGCGAAGGGCAACA	hme-miR-745	2.61e-07
har-miR-9c	22	TAAAGTTATGGTACCGAAGTTA	hme-miR-9a	1.05e-06
har-miR-novel-77	19	GTTTCGTGGCCTTTAGATC	hsa-miR-1245b-3p	0.31
har-miR-novel-65	23	TTTAGTACAGTGTTTCCCAACCT	hsa-miR-141-5p	0.85
har-miR-2030	20	GGGGGCGGCAGGAACACCTA	hsa-miR-3196	0.97
har-miR-novel-19	19	AGCGAGGCCCTGGAGGACT	hsa-miR-5008-3p	0.31
scaffold_117_21750	25	TACTGAAAGTGCTGTACACAGGTAT	hsa-miR-6811-5p	0.00719
har-miR-novel-46	18	TGATTTTTCTCTTTTATT	hsa-miR-6832-3p	0.92
har-miR-novel-9	20	ATGTGCGCGGCGGAGAGCGC	hsv2-miR-H25	0.08
har-miR-2779	18	ATCCGGCTCGAAGGACCA	ipu-miR-7550	0.000146
har-miR-novel-3	23	CACTCTAAGTATGAACACCAAGC	mdo-miR-29a-2-5p	0.85
scaffold_343_32924	22	CATACACACATACACACACACC	mmu-miR-1187	4.45e-05
har-miR-novel-4	22	GGTGGTGGTGGTGGTGGTGGTG	mmu-miR-7044-5p	0.08
har-miR-283	22	AAATATCAGCTGGTAATTCTGG	mse-miR-283	1.05e-06
har-miR-2055	23	TATTCGAGACCTCTGCTGATCCT	mse-miR-6094	2.61e-07
har-mir-10c	23	TACCCTGTAGATCCGGGCTTTTG	mse-miR-993	2.61e-07
scaffold_118_21831	22	AGCGGATAAAGTTAAGGCACTC	mtr-miR2655o	0.98
scaffold_1_1156	22	TCAGTCAGACGAGTCATTTGGT	not available
scaffold_2_1337	20	AGCTGTTCGGCTACGCAGTA	not available
har-miR-2019	22	GAAGGTACGGAAAGCAGACTCC	not available
har-miR-2009	22	CGTACACTTTGGAAAAGTCCGA	not available
scaffold_32_10630	19	GGTGTAAACGATTGTTGGT	not available
har-miR-2103	22	CATGGTAGTAACCGAACCACCC	not available
scaffold_36_11449	23	CCCGCACGAAATATCTCAGCAGT	not available
har-miR-2091	22	CAAGCTCGCCGTGCTGTTTCAT	not available
scaffold_53_14219	22	TGACGTGATGGCCTGAAATACA	not available
scaffold_65_16133	25	GTTGAATTATGTAGTTGACTGTACT	not available
scaffold_72_17221	24	AACAAAGTGGACGTGGAGGCGGGC	not available
har-miR-2037	22	AAGGCCACGTAGGTCACGTCGA	not available
har-miR-2003a	23	ATAAGTAGATATTGTCTGGCTTT	not available
har-miR-novel-62	18	GTGCTGCTCGACGAGGCG	not available
scaffold_86_18766	21	ATATGGAGCTTGGTAGACGGA	not available
scaffold_88_19106	22	ATATAGAAGTCGAACAAATAGT	not available
scaffold_88_19108	23	TTCTTCATCCTCGCTGACGTCGG	not available
har-miR-novel-71	20	CGCTGGCGCGGCGGTACGCG	not available
har-miR-2074	21	ACGACGGTTATACTATCGGTG	not available
har-miR-novel-84	24	GTCAATGAAGAACGCATTTAACTG	not available
scaffold_120_22082	20	ATTTTTAAGGAATAAATATT	not available
scaffold_197_26714	23	GTGCTATATGAACTGAGTCGGCT	not available
har-miR-2059	23	TCCCTGTAGAAATCCGGGTATGT	not available
scaffold_285_31061	25	AGTTTGATCGCGCAGCACAGACGTC	not available
har-miR-2076	21	ACTGGGTGTAGTGATGATAGT	not available
har-miR-novel-29	22	TTTGTATCGATACAAACGACAA	not available
har-miR-novel-34	18	TCCACGTTCACCGCACAA	not available
har-miR-2095	24	CACGTCATCTGTAACGAATGGTAT	not available
har-miR-novel-78	19	ATAAGGATTAAATTTAAGC	not available
scaffold_155_24457	20	AGTTGATCCGAGCGATGTAC	not available
har-miR-novel-40	19	GGTCGTGGGTTCGATTCCC	not available
scaffold_523_36749	25	TAGAATGTGAATACGAGGGTTGACG	not available
scaffold_6_2880	22	GCAGTCGTGGCCGAGTGGTTAA	not available
scaffold_628_38000	25	TCATGATAGTGTGAGCTGCGGGCGG	not available
scaffold_154_24410	24	AGCTTTAATTGATCGACGGATACC	not available
har-miR-2105	22	CCATCAAAGTCGGCTTGTTATA	not available
har-miR-novel-20	19	GGTCAGTACTTGGATGGGT	not available
har-miR-novel-10	19	CGCGGATGGTGATGGTGGC	not available
har-miR-novel-11	20	AATGCATCGCGACCCGTTCG	not available
har-miR-novel-14	19	ACGGAGCAGGATACGGAGC	not available
har-miR-novel-25	18	TACCAGCAGTAATGCACC	not available
har-miR-novel-28	19	ACCTGGCGTAGGAGATACC	not available
har-miR-novel-31	18	GCCCATAGAGTCGCGAAT	not available
har-miR-novel-32	18	CGCGGTCGCTGCCGGCCG	not available
har-miR-novel-33	19	TCGGGGCCGCACGCGCGCT	not available
har-miR-novel-36	18	AATCTTGACACAGTGTCG	not available
har-miR-novel-37	18	CATACTGACGTGCAAATC	not available
har-miR-novel-48	18	TATTGCATTTTTGGATTG	not available
har-miR-novel-50	19	CGATGGTAGTTTCTGCGAA	not available
har-miR-novel-57	18	TGGTTGACCCCTGCGATT	not available
har-miR-novel-59	19	GTCGGCGAAAAAGATCGCC	not available
har-miR-novel-5	20	TTTGTCGTTGTTTACTATCA	not available
har-miR-novel-60	19	GTTCGAATCTCTCAGGCGG	not available
har-miR-novel-67	20	GAGGACGAGGTGGACGAGAA	not available
har-miR-novel-72	19	CTGTAGTCGATGAGGTCTG	not available
har-miR-novel-76	19	GTACTCCAACGGCTGTCCT	not available
har-miR-novel-80	19	CGAGCAGACGCCCGCCATC	not available
har-miR-novel-83	19	ATTTTGGAGATTATTGATA	not available
har-miR-novel-87	18	TCTATTTTGTTGGTATTC	not available
har-miR-novel-88	19	ATACTGACGTGCAAATCGC	not available
har-miR-novel-8	19	ATCTGCTTAACGGCCTGCC	not available
scaffold_281_30715	22	TCGGTGAATGCCAACGGATTTC	oan-miR-124a-2-3p	0.02
har-miR-novel-1	20	ATTTTTTCTTTACATTTAGC	oha-miR-1c-5p	0.97
scaffold_212_27681	21	ACTGGACTCTGAGAACAGGCT	oha-miR-26-1-3p	0.86
scaffold_73_17257	20	TGTTAGCAGCAAGGATTCGA	osa-miR1425-5p	0.08
scaffold_27_9455	22	ACTCTTTTCTTGCCAATTTTGT	pgi-miR482b	0.98
scaffold_141_23604	24	GGAACCAGAAATTACGGTGTGATG	ppc-miR-2237c	0.96
har-miR-novel-61	21	ATCGGCGAGAAGACTGCATCT	ppc-miR-8253-5p	0.07
har-miR-2064	22	TGGACTTGGAGGTACAGGCTCC	ppy-miR-378b	0.28
scaffold_18_7053	24	AACCGTTTAAGAACTGTAATTAAC	ppy-miR-548f	0.96
har-miR-novel-22	18	CAATGAATTGGTGCGTAC	prd-miR-7928-3p	0.92
har-miR-novel-79	18	AACAATGAATTGGTGCGT	prd-miR-7928-3p	0.92
scaffold_10_4578	20	AATGTCGTAGATAGTGGCGT	ptc-miR6423	0.97
har-miR-novel-43	23	TTTCAGAAGATCCAGATCAGGCT	ptr-miR-1288	0.85
scaffold_178_25885	23	CCTCGGGCATGGAGTTGCATTCC	pxy-miR-281	0.85
har-miR-2b	23	TATCACAGCCAGCTTTGTTGACT	pxy-miR-2a-3p	2.61e-07
har-miR-2065	22	TTAGGTGTGAGGGTCACAGCAT	pxy-miR-8506	1.27e-05
har-miR-2007	22	CGACTTTACTATGACAGATGTA	sma-miR-8417-3p	0.28
scaffold_259_29595	25	TGATTGTAGACAGATAGTTTTGGAT	sme-let-7b-3p	0.31
har-miR-novel-15	18	GTCAGAGGGCCGGCTGTA	ssa-miR-8159-3p	0.92
har-miR-2069	22	TTTGGCACTGTTATATGTCATT	str-miR-8396-3p	0.98
har-miR-2096	22	CACGTGTATCATGTGGTTGAGA	stu-miR167d-3p	0.28
scaffold_258_29524	20	ATATGACTATAAGATTTTGT	tae-miR9775	0.97
har-miR-1a*	22	CCGTGCTTCCTTACTTCCCATA	tca-miR-1-5p	1.05e-06
har-miR-2089	22	ATTAGAATCAGTACGCTTTGTC	tca-miR-927b-5p	0.000542
scaffold_435_35173	23	AGGACACTGAACACATCGCGGGA	tch-miR-450a-5p	0.85
har-miR-novel-52	23	GCCTTGAAACACGCACGGTTTTG	tur-miR-210-3p	0.02
har-miR-novel-55	23	GCCTTGAAACACGCACGGGTTTG	tur-miR-210-3p	0.02
