# Supplementary material for: Genomic innovations, transcriptional plasticity and gene loss underlying the evolution and divergence of two highly polyphagous and invasive Helicoverpa pest species
Source: BMC Biol. 2017 Jul 31;15:63. doi: 10.1186/s12915-017-0402-6 (PMC5535293; doi:10.1186/s12915-017-0402-6)
Supplement: Supplementary file 6 — Details of all the H. armigera and H. zea gene models that were manually curated or manually allocated to gene families or functional groups. (XLSX 245 kb) [file 12915_2017_402_MOESM6_ESM.xlsx]

## Sheet: Sheet1
family	sub-fam	clade-or-group	biological-role	Ha-function	HaOGS2-id	Ha-scaffold	loc1	loc2	orientn	HzOGS2-id	Hz-comment	Ka	Ks	Ka/Ks	stop-codons	Diet-module	tissue-module	DE
CYP450	clan-M	CYP301	mitochondrial	HarmCYP301A1	HaOG200004	scaffold_129	566887	580147	+	HzOG200004		0.00339454	0.156191	0.0217333		D11
CYP450	clan-M	CYP301	mitochondrial	HarmCYP301B1	HaOG200005	scaffold_129	600159	617399	+	HzOG200005		0.00621221	0.16509	0.0376292		D11
CYP450	clan-M	CYP302	mitochondrial	HarmCYP302A1	HaOG200006	scaffold_10	2114738	2117233	+	HzOG200006		0.0126169	0.110766	0.113906
CYP450	clan-M	CYP314	mitochondrial	HarmCYP314A1	HaOG200012	scaffold_132	135386	154322	-	HzOG200012		0.00267366	0.157446	0.0169815
CYP450	clan-M	CYP315	mitochondrial	HarmCYP315A1	HaOG200013	scaffold_47	568761	572938	+	HzOG200013		0.0137354	0.110985	0.123759
CYP450	clan-M	CYP333	mitochondrial	HarmCYP333A1	HaOG200023	scaffold_84	1014821	1018534	-	HzOG200023		0.00520981	0.0596464	0.0873449
CYP450	clan-M	CYP333	mitochondrial	HarmCYP333B3	HaOG200024	scaffold_148	480302	486256	+	HzOG200024		0.00611774	0.179527	0.034077
CYP450	clan-M	CYP339	mitochondrial	HarmCYP339A1	HaOG200028	scaffold_13	1458121	1461097	-	HzOG200028		0.0015289	0.0871642	0.0175405		D36
CYP450	clan-M	CYP428	mitochondrial	HarmCYP428A1	HaOG200066	scaffold_39	1458788	1496461	+	HzOG200066		0.00703282	0.22093	0.0318327				y
CYP450	clan-M	CYP49	mitochondrial	HarmCYP49A1	HaOG200067	scaffold_28	1532242	1536371	-	HzOG200067		0.00696911	0.104948	0.0664054
CYP450	clan-2	CYP15	physiological	HarmCYP15C1	HaOG200001	scaffold_18	510936	515977	+	HzOG200001		0.00736421	0.178644	0.0412229
CYP450	clan-2	CYP18	physiological	HarmCYP18A1	HaOG200002	scaffold_102	255575	257943	+	HzOG200002		8.4477e-05	0.0844768	0.001
CYP450	clan-2	CYP18	physiological	HarmCYP18B1	HaOG200003	scaffold_102	214021	217807	+	HzOG200003		0.00271062	0.142774	0.0189854				y
CYP450	clan-2	CYP303	physiological	HarmCYP303A1	HaOG200007	scaffold_124	335906	338268	-	HzOG200007		0.00339823	0.0867494	0.0391729
CYP450	clan-2	CYP304	physiological	HarmCYP304F1	HaOG200008	scaffold_9	1753401	1775408	-	HzOG200008		0.00602892	0.212721	0.028342
CYP450	clan-2	CYP305	physiological	HarmCYP305B1	HaOG200009	scaffold_179	226503	232868	-	HzOG200009		0.00176504	0.0674686	0.0261608				y
CYP450	clan-2	CYP306	physiological	HarmCYP306A1	HaOG200010	scaffold_102	259771	265185	-	HzOG200010		0.00589651	0.209289	0.0281741		D19
CYP450	clan-2	CYP307	physiological	HarmCYP307A2	HaOG200011	scaffold_692	24298	35308	+	HzOG200011		0.0023381	0.380554	0.00614393		D23
CYP450	clan-3	CYP321	detoxification	HarmCYP321A14P	HaOG200014	scaffold_2	3207481	3208977	+	HzOG200014		0.0157427	0.142985	0.1101		D25		y
CYP450	clan-3	CYP321	detoxification	HarmCYP321B1	HaOG200015	scaffold_579	4879	6363	+	HzOG200015	fixed	0.122575	1.65233	0.0741831			T3	y
CYP450	clan-3	CYP321	detoxification	HarmCYP321B2	HaOG200016	scaffold_579	1901	3388	+	HzOG200016		0.116147	1.54747	0.0750563
CYP450	clan-3	CYP324	detoxification	HarmCYP324A1	HaOG200017	scaffold_343	79151	84231	-	HzOG200017		0.0190517	0.154376	0.12341			T3	y
CYP450	clan-3	CYP324	detoxification	HarmCYP324A6	HaOG200018	scaffold_343	51110	66697	+	HzOG200018		0.0083048	0.151598	0.0547816		D31		y
CYP450	clan-3	CYP324	detoxification	HarmCYP324A7	HaOG200019	scaffold_343	70338	76164	+	HzOG200019		0.00456752	0.166005	0.0275144		D7		y
CYP450	clan-3	CYP332	detoxification	HarmCYP332A1	HaOG200020	scaffold_0	146106	150135	+	HzOG200020		0.00340565	0.212343	0.0160385
CYP450	clan-3	CYP332	detoxification	HarmCYP332A2	HaOG200021	scaffold_0	165642	173640	+	HzOG200021		0.00972112	0.174634	0.0556657			T4	y
CYP450	clan-3	CYP332	detoxification	HarmCYP332A7	HaOG200022	scaffold_0	156311	162780	+		missing						T1
CYP450	clan-3	CYP337	detoxification	HarmCYP337B1	HaOG200025	scaffold_341	230573	233104	+	HzOG200025		0.0063875	0.0703574	0.0907864		D25		y
CYP450	clan-3	CYP337	detoxification	HarmCYP337B2	HaOG200026	scaffold_341	224444	228046	+	HzOG200026		0.0167174	0.0629238	0.265677				y
CYP450	clan-3	CYP338	detoxification	HarmCYP338A1	HaOG200027	scaffold_55	714944	719844	+	HzOG200027		0.00800372	0.0816476	0.0980277		D11	T5
CYP450	clan-3	CYP354	detoxification	HarmCYP354A3	HaOG200061	scaffold_106	475592	479146	-	HzOG200061		0.00509777	0.17422	0.0292605
CYP450	clan-3	CYP365	detoxification	HarmCYP365A1	HaOG200062	scaffold_639	1131	19478	+	HzOG200062		0.0156557	0.19226	0.0814295		D2	T2
CYP450	clan-3	CYP6	detoxification	HarmCYP6AB10	HaOG200083	scaffold_18	2328066	2329885	+	HzOG200083		0.00333103	0.230901	0.0144263		D7		y
CYP450	clan-3	CYP6	detoxification	HarmCYP6AB20	HaOG200084	scaffold_143	41306	43283	-	HzOG200084		0.000792236	0.0563885	0.0140496		D25	T1
CYP450	clan-3	CYP6	detoxification	HarmCYP6AB38	HaOG200085	scaffold_296	123378	125058	-	HzOG200085		0.0947225	0.550051	0.172207
CYP450	clan-3	CYP6	detoxification	HarmCYP6AB9	HaOG200086	scaffold_296	117609	120018	-	HzOG200086		0.095047	0.533101	0.178291		D19
CYP450	clan-3	CYP6	detoxification	HarmCYP6AE11	HaOG200087	scaffold_33	312100	314015	+	HzOG200087		0.0917008	0.555174	0.165175		D25		y
CYP450	clan-3	CYP6	detoxification	HarmCYP6AE12	HaOG200088	scaffold_33	333308	335336	+	HzOG200088		0.00913702	0.0841415	0.108591		D7		y
CYP450	clan-3	CYP6	detoxification	HarmCYP6AE14	HaOG200089	scaffold_33	254826	256684	-		missing	0.307759	3.58769	0.085782				y
CYP450	clan-3	CYP6	detoxification	HarmCYP6AE15	HaOG200090	scaffold_33	329501	331307	+	HzOG200090		0.0173325	0.152464	0.113682
CYP450	clan-3	CYP6	detoxification	HarmCYP6AE16	HaOG200091	scaffold_33	307688	309456	+	HzOG200091								y
CYP450	clan-3	CYP6	detoxification	HarmCYP6AE17	HaOG200092	scaffold_33	298988	300890	+	HzOG200092						D8		y
CYP450	clan-3	CYP6	detoxification	HarmCYP6AE18	HaOG200093	scaffold_33	294383	296354	+		missing					D25		y
CYP450	clan-3	CYP6	detoxification	HarmCYP6AE19	HaOG200094	scaffold_33	277346	279593	-	HzOG200094						D25
CYP450	clan-3	CYP6	detoxification	HarmCYP6AE20	HaOG200095	scaffold_33	266052	271057	-	HzOG200095		0.0452795	0.307691	0.147159
CYP450	clan-3	CYP6	detoxification	HarmCYP6AE24	HaOG200096	scaffold_343	21384	25924	-	HzOG200096		0.0096236	0.158608	0.0606755				y
CYP450	clan-3	CYP6	detoxification	HarmCYP6AE59	HaOG200097	scaffold_33	315926	317704	+		missing	0.0468557	0.243308	0.192577		D25		y
CYP450	clan-3	CYP6	detoxification	HarmCYP6AN1	HaOG200098	scaffold_21	102532	104305	+	HzOG200098		0.00558211	0.108689	0.0513585		D19		y
CYP450	clan-3	CYP6	detoxification	HarmCYP6AN3	HaOG200099	scaffold_21	105217	107150	+	HzOG200099		0.0050308	0.181488	0.0277197			T1	y
CYP450	clan-3	CYP6	detoxification	HarmCYP6AW1	HaOG200100	scaffold_17	1694862	1696917	-	HzOG200100		0.00368591	0.0756129	0.048747		D20	T4	y
CYP450	clan-3	CYP6	detoxification	HarmCYP6B2	HaOG200101	scaffold_11	2585105	2586883	+	HzOG200101		0.00593022	0.119933	0.0494462		D7		y
CYP450	clan-3	CYP6	detoxification	HarmCYP6B43	HaOG200102	scaffold_11	1757551	1759389	-	HzOG200102		0.0147474	0.261066	0.0564892		D10	T1	y
CYP450	clan-3	CYP6	detoxification	HarmCYP6B6	HaOG200103	scaffold_11	2580668	2582443	+	HzOG200103		0.0104793	0.154842	0.0676774		D25	T1	y
CYP450	clan-3	CYP6	detoxification	HarmCYP6B7	HaOG200104	scaffold_11	2576527	2578375	+	HzOG200104		0.000127042	0.127042	0.001		D7
CYP450	clan-3	CYP6	detoxification	HarmCYP6CT1	HaOG200105	scaffold_56	645559	648534	-	HzOG200105		0.00515459	0.138998	0.0370839
CYP450	clan-3	CYP6	detoxification	HarmCYP3097A1	HaOG200106	scaffold_260	175309	177224	+	HzOG200106		0.0199858	0.18691	0.106927
CYP450	clan-3	CYP9	detoxification	HarmCYP9A14	HaOG200107	scaffold_191	194983	200389	-	HzOG200107		0.00528344	0.251323	0.0210225		D8		y
CYP450	clan-3	CYP9	detoxification	HarmCYP9A15	HaOG200108	scaffold_191	244893	247577	-	HzOG200108							T1	y
CYP450	clan-3	CYP9	detoxification	HarmCYP9A16	HaOG200109	scaffold_191	225125	236237	-	HzOG200109		0.214269	2.33848	0.0916274				y
CYP450	clan-3	CYP9	detoxification	HarmCYP9A17	HaOG200110	scaffold_191	250655	254792	-	HzOG200110						D25
CYP450	clan-3	CYP9	detoxification	HarmCYP9A23	HaOG200111	scaffold_191	237896	240755	-	HzOG200111		0.146868	1.26529	0.116075		D8
CYP450	clan-3	CYP9	detoxification	HarmCYP9A3	HaOG200112	scaffold_191	268839	273735	+	HzOG200112		0.00887122	0.147571	0.060115
CYP450	clan-3	CYP9	detoxification	HarmCYP9AJ1	HaOG200113	scaffold_123	410833	421703	-	HzOG200113		0.00306469	0.143263	0.021392		D2
CYP450	clan-3	CYP9	detoxification	HarmCYP9G5	HaOG200114	scaffold_123	707003	712442	-	HzOG200114		0.0127705	0.164856	0.0774645		D21		y
CYP450	clan-4	CYP340	detoxification	HarmCYP340AD2	HaOG200029	scaffold_324	69218	75104	+	HzOG200029								y
CYP450	clan-4	CYP340	detoxification	HarmCYP340AG1	HaOG200030	scaffold_324	27406	32653	+	HzOG200030		0.0347516	0.32029	0.1085
CYP450	clan-4	CYP340	detoxification	HarmCYP340AH1	HaOG200031	scaffold_324	44675	51685	+	HzOG200031		0.0151756	0.216889	0.0699696
CYP450	clan-4	CYP340	detoxification	HarmCYP340G1	HaOG200032	scaffold_107	619604	624585	-	HzOG200032		0.0108452	0.232214	0.0467036		D21
CYP450	clan-4	CYP340	detoxification	HarmCYP340H2	HaOG200033	scaffold_324	33385	43067	+	HzOG200033		0.0336043	0.257468	0.130518
CYP450	clan-4	CYP340	detoxification	HarmCYP340H3	HaOG200034	scaffold_371	32779	39664	-		missing
CYP450	clan-4	CYP340	detoxification	HarmCYP340H4	HaOG200035	scaffold_371	55287	58829	+	HzOG200035	error					D21		y
CYP450	clan-4	CYP340	detoxification	HarmCYP340H5	HaOG200036	scaffold_371	22559	27475	+		missing
CYP450	clan-4	CYP340	detoxification	HarmCYP340H6	HaOG200037	scaffold_371	16077	19828	+	HzOG200037		0.0335313	0.201236	0.166627
CYP450	clan-4	CYP340	detoxification	HarmCYP340H7	HaOG200038	scaffold_371	9556	13981	+	HzOG200038		0.0269878	0.154435	0.174752		D7		y
CYP450	clan-4	CYP340	detoxification	HarmCYP340J1	HaOG200039	scaffold_371	264	6106	+	HzOG200039		0.0223062	0.160422	0.139047
CYP450	clan-4	CYP340	detoxification	HarmCYP340J2	HaOG200040	scaffold_324	9824	13652	-	HzOG200040		0.032748	0.296838	0.110322
CYP450	clan-4	CYP340	detoxification	HarmCYP340J3	HaOG200041	scaffold_324	14591	22727	-	HzOG200041		0.0265841	0.358569	0.0741394
CYP450	clan-4	CYP340	detoxification	HarmCYP340K10	HaOG200042	scaffold_107	650374	654254	-	HzOG200042		0.0293503	0.18772	0.156352
CYP450	clan-4	CYP340	detoxification	HarmCYP340K11	HaOG200043	scaffold_107	655369	660698	-	HzOG200043		0.0346283	0.219477	0.157777
CYP450	clan-4	CYP340	detoxification	HarmCYP340K12	HaOG200044	scaffold_107	704324	709895	+	HzOG200044		0.00443562	0.216597	0.0204787
CYP450	clan-4	CYP340	detoxification	HarmCYP340K13	HaOG200045	scaffold_107	695085	699092	+	HzOG200045		0.0131956	0.130782	0.100898		D9
CYP450	clan-4	CYP340	detoxification	HarmCYP340K1	HaOG200046	scaffold_107	663178	668387	-	HzOG200046		0.0196959	0.157925	0.124717
CYP450	clan-4	CYP340	detoxification	HarmCYP340K5	HaOG200047	scaffold_107	678397	685740	+	HzOG200047		0.0183988	0.0708147	0.259816	1
CYP450	clan-4	CYP340	detoxification	HarmCYP340K6	HaOG200048	scaffold_107	671771	676002	+	HzOG200048		0.0123188	0.125394	0.098241
CYP450	clan-4	CYP340	detoxification	HarmCYP340K7	HaOG200049	scaffold_107	624989	630352	-	HzOG200049		0.0456722	0.288107	0.158525
CYP450	clan-4	CYP340	detoxification	HarmCYP340K8	HaOG200050	scaffold_107	631978	642607	+	HzOG200050		0.00804856	0.360156	0.0223474
CYP450	clan-4	CYP340	detoxification	HarmCYP340K9	HaOG200051	scaffold_107	643773	649743	+	HzOG200051
CYP450	clan-4	CYP340	detoxification	HarmCYP340Q3	HaOG200052	scaffold_321	238327	241277	+	HzOG200052		0.0101924	0.214046	0.0476178
CYP450	clan-4	CYP340	detoxification	HarmCYP340Q4	HaOG200053	scaffold_321	232197	237137	+	HzOG200053		0.0027373	0.210907	0.0129787
CYP450	clan-4	CYP341	detoxification	HarmCYP341A14	HaOG200054	scaffold_10	222291	230200	+	HzOG200054		0.00268153	0.136584	0.0196327		D25	T5	y
CYP450	clan-4	CYP341	detoxification	HarmCYP341B2	HaOG200055	scaffold_21	2066149	2074458	+	HzOG200055		0.00448446	0.151384	0.0296231
CYP450	clan-4	CYP341	detoxification	HarmCYP341B5P	HaOG200056	scaffold_21	1832511	1839030	+	HzOG200056		0.0296157	0.230177	0.128665		D23
CYP450	clan-4	CYP341	detoxification	HarmCYP341B6	HaOG200057	scaffold_21	2097011	2103640	+	HzOG200057		0.0108401	0.248032	0.0437043
CYP450	clan-4	CYP341	detoxification	HarmCYP341B7	HaOG200058	scaffold_21	2090327	2095473	-	HzOG200058		0.0126324	0.268387	0.0470679
CYP450	clan-4	CYP341	detoxification	HarmCYP341B8	HaOG200059	scaffold_21	2076050	2081953	+	HzOG200059		0.0103242	0.218539	0.0472417
CYP450	clan-4	CYP341	detoxification	HarmCYP341B9	HaOG200060	scaffold_21	2083997	2089810	+	HzOG200060		0.00468172	0.248998	0.0188023
CYP450	clan-4	CYP366	detoxification	HarmCYP366A1	HaOG200063	scaffold_264	109536	116428	-	HzOG200063		0.0149956	0.297289	0.0504411			T5
CYP450	clan-4	CYP367	detoxification	HarmCYP367A1	HaOG200064	scaffold_100	927045	941239	-	HzOG200064		0.0117484	0.254409	0.046179		D9
CYP450	clan-4	CYP367	detoxification	HarmCYP367B2	HaOG200065	scaffold_100	908610	914187	-	HzOG200065		0.00266764	0.270822	0.00985016		D25
CYP450	clan-4	CYP4	detoxification	HarmCYP4AU2	HaOG200068	scaffold_96	902797	909163	+	HzOG200068		0.00561008	0.0939089	0.0597396		D21
CYP450	clan-4	CYP4	detoxification	HarmCYP4AU1	HaOG200069	scaffold_96	894254	899154	-	HzOG200069						D11
CYP450	clan-4	CYP4	detoxification	HarmCYP4CG14	HaOG200070	scaffold_12	1212718	1217515	+	HzOG200070		0.0110316	0.221186	0.0498744
CYP450	clan-4	CYP4	detoxification	HarmCYP4G10	HaOG200071	scaffold_34	1163354	1166529	+	HzOG200071		0.145091	3.83224	0.0378606
CYP450	clan-4	CYP4	detoxification	HarmCYP4G26	HaOG200072	scaffold_34	1145179	1150044	-	HzOG200072		0.139582	3.79968	0.0367351		D7
CYP450	clan-4	CYP4	detoxification	HarmCYP4G87	HaOG200073	scaffold_34	1167359	1170896	-	HzOG200073		0.00949508	0.210136	0.0451855
CYP450	clan-4	CYP4	detoxification	HarmCYP4G8	HaOG200074	scaffold_146	505361	510462	-	HzOG200074		0.000777331	0.083062	0.00935844		D23	T5
CYP450	clan-4	CYP4	detoxification	HarmCYP4G9	HaOG200075	scaffold_34	1132860	1138514	-	HzOG200075		0.000206404	0.206404	0.001		D23
CYP450	clan-4	CYP4	detoxification	HarmCYP4L11	HaOG200076	scaffold_148	550989	559056	+	HzOG200076		0.0104199	0.118807	0.0877046		D19
CYP450	clan-4	CYP4	detoxification	HarmCYP4L5	HaOG200077	scaffold_148	535121	547976	+	HzOG200077		0.00354856	0.182736	0.019419
CYP450	clan-4	CYP4	detoxification	HarmCYP4M10	HaOG200078	scaffold_209	313956	318735	+	HzOG200078		0.0125548	0.19008	0.0660505
CYP450	clan-4	CYP4	detoxification	HarmCYP4M6	HaOG200079	scaffold_209	333232	337470	+	HzOG200079		0.00957952	0.158893	0.0602891			T1
CYP450	clan-4	CYP4	detoxification	HarmCYP4M7	HaOG200080	scaffold_209	320332	324659	+	HzOG200080		0.00813444	0.134578	0.0604439			T4
CYP450	clan-4	CYP4	detoxification	HarmCYP4S1	HaOG200081	scaffold_207	412663	441986	+	HzOG200081		0.0103948	0.19547	0.0531783		D12
CYP450	clan-4	CYP4	detoxification	HarmCYP4S2	HaOG200082	scaffold_207	359030	374182	+	HzOG200082		0.000909935	0.176341	0.00516009		D12
CCE	CCE001	CCE001	dietary-detox	HarmCCE001c	HaOG200120	scaffold_105	830877	833890	-	HzOG200120		0.031864	0.208194	0.153049		D8	T1
CCE	CCE001	CCE001	dietary-detox	HarmCCE001a	HaOG200127	scaffold_147	180713	183562	-	HzOG200127		0.00963864	0.0626057	0.153958
CCE	CCE001	CCE001	dietary-detox	HarmCCE001b	HaOG200183	scaffold_0	3554935	3557226	+	HzOG200183		0.017506	0.129601	0.135077		D20		y
CCE	CCE001	CCE001	dietary-detox	HarmCCE001x	HaOG200184	scaffold_0	3558515	3561175	+	HzOG200184		0.0086883	0.129224	0.0672346		D21		y
CCE	CCE001	CCE001	dietary-detox	HarmCCE001n	HaOG200185	scaffold_0	3562945	3564958	+	HzOG200185		0.0227106	0.129184	0.175801		D26
CCE	CCE001	CCE001	dietary-detox	HarmCCE001i	HaOG200186	scaffold_0	3566162	3568267	+	HzOG200186		0.0104516	0.080623	0.129635		D26
CCE	CCE001	CCE001	dietary-detox	HarmCCE001h	HaOG200187	scaffold_0	3569477	3571615	-	HzOG200187		0.0146906	0.0671644	0.218726			T1
CCE	CCE001	CCE001	dietary-detox	HarmCCE001j	HaOG200188	scaffold_0	3572881	3574972	+	HzOG200188		0.0101698	0.0845877	0.120228		D25		y
CCE	CCE001	CCE001	dietary-detox	HarmCCE001k	HaOG200189	scaffold_0	3578001	3580373	+	HzOG200189		0.0106838	0.0543518	0.196567		D25		y
CCE	CCE001	CCE001	dietary-detox	HarmCCE001v	HaOG200190	scaffold_0	3583914	3585876	+	HzOG200190		0.00831177	0.0618274	0.134435
CCE	CCE001	CCE001	dietary-detox	HarmCCE001d	HaOG200191	scaffold_0	3589609	3592370	+		missing					D7	T1
CCE	CCE001	CCE001	dietary-detox	HarmCCE001l	HaOG200192	scaffold_0	3595856	3598722	+	HzOG200192		0.0381501	0.217237	0.175615		D25		y
CCE	CCE001	CCE001	dietary-detox	HarmCCE001m	HaOG200193	scaffold_0	3599851	3603759	+	HzOG200193		0.0858537	0.369328	0.232459		D25	T1	y
CCE	CCE001	CCE001	dietary-detox	HarmCCE001e	HaOG200194	scaffold_0	3604727	3607388	+	HzOG200194		0.00679604	0.0513471	0.132355
CCE	CCE001	CCE001	dietary-detox	HarmCCE001o	HaOG200195	scaffold_0	3608053	3610843	+		missing	0.0510335	0.178436	0.286004		D25		y
CCE	CCE001	CCE001	dietary-detox	HarmCCE001p	HaOG200196	scaffold_0	3612018	3614832	+	HzOG200196						D25
CCE	CCE001	CCE001	dietary-detox	HarmCCE001q	HaOG200197	scaffold_0	3616936	3619193	+	HzOG200197		0.0275007	0.102464	0.268394			T4
CCE	CCE001	CCE001	dietary-detox	HarmCCE001r	HaOG200198	scaffold_0	3623433	3625542	+	HzOG200198								y
CCE	CCE001	CCE001	dietary-detox	HarmCCE001s	HaOG200199	scaffold_0	3626295	3628480	+	HzOG200199						D24	T1	y
CCE	CCE001	CCE001	dietary-detox	HarmCCE001t	HaOG200200	scaffold_0	3629007	3631089	+		missing	0.17081	0.962599	0.177447		D20		y
CCE	CCE001	CCE001	dietary-detox	HarmCCE001u	HaOG200201	scaffold_0	3633811	3635891	+	HzOG200201		0.155806	1.05125	0.14821		D21		y
CCE	CCE001	CCE001	dietary-detox	HarmCCE001g	HaOG200202	scaffold_0	3638269	3641053	-	HzOG200202		0.0060411	0.0516873	0.116878		D10	T1	y
CCE	CCE001	CCE001	dietary-detox	HarmCCE001w	HaOG200203	scaffold_0	3645319	3647729	+	HzOG200203		0.00426279	0.0829629	0.0513819
CCE	CCE002	CCE002	dietary-detox	HarmCCE002a	HaOG200115	scaffold_0	6054235	6060107	+	HzOG200115		0.0120582	0.16036	0.0751947		D8
CCE	CCE002	CCE002	dietary-detox	HarmCCE002b	HaOG200168	scaffold_8	849437	851776	-	HzOG200168		0.0118988	0.151275	0.0786564		D30	T1
CCE	CCE003	CCE003	dietary-detox	HarmCCE003a	HaOG200128	scaffold_147	183958	186628	-	HzOG200128		0.0134338	0.100917	0.133118		D10	T1	y
CCE	CCE004	CCE004	dietary-detox	HarmCCE004a	HaOG200172	scaffold_117	195943	198935	-	HzOG200172		0.00768119	0.0777093	0.0988452
CCE	CCE005	CCE005	dietary-detox	HarmCCE005a	HaOG200176	scaffold_147	198973	200865	-	HzOG200176		0.0144819	0.126434	0.114542
CCE	CCE006	CCE006	dietary-detox	HarmCCE006e	HaOG200116	scaffold_105	743134	746149	+	HzOG200116		0.0121802	0.203529	0.0598448		D21	T1
CCE	CCE006	CCE006	dietary-detox	HarmCCE006a	HaOG200117	scaffold_105	758383	760699	-	HzOG200117		0.0126634	0.25314	0.0500253		D9	T1
CCE	CCE006	CCE006	dietary-detox	HarmCCE006i	HaOG200118	scaffold_105	763304	765181	-	HzOG200118		0.0323296	0.301307	0.107298		D24		y
CCE	CCE006	CCE006	dietary-detox	HarmCCE006j	HaOG200119	scaffold_105	766761	768655	-	HzOG200119	fixed	0.0360121	0.416328	0.0864993
CCE	CCE006	CCE006	dietary-detox	HarmCCE006g	HaOG200132	scaffold_148	17067	19824	-	HzOG200132		0.0134523	0.232125	0.057953		D1	T1
CCE	CCE006	CCE006	dietary-detox	HarmCCE006h	HaOG200141	scaffold_209	160019	161901	-	HzOG200141		0.0107114	0.110769	0.0967002		D21	T1	y
CCE	CCE006	CCE006	dietary-detox	HarmCCE006b	HaOG200145	scaffold_25	2217256	2219211	-	HzOG200145		0.0227545	0.161979	0.140478		D25	T1	y
CCE	CCE006	CCE006	dietary-detox	HarmCCE006d	HaOG200153	scaffold_319	195234	197646	-	HzOG200153		0.00563985	0.335581	0.0168062				y
CCE	CCE006	CCE006	dietary-detox	HarmCCE006c	HaOG200154	scaffold_319	200004	203270	-	HzOG200154		0.00587408	0.0877357	0.066952				y
CCE	CCE006	CCE006	dietary-detox	HarmCCE006l	HaOG200155	scaffold_334	113488	117587	+	HzOG200155		0.0208174	0.125486	0.165895		D3		y
CCE	CCE006	CCE006	dietary-detox	HarmCCE006f	HaOG200156	scaffold_334	130737	134718	+	HzOG200156		0.0127862	0.203653	0.062784		D21		y
CCE	CCE006	CCE006	dietary-detox	HarmCCE006k	HaOG200171	scaffold_105	761046	762887	-	HzOG200171		0.0125094	0.266602	0.0469216
CCE	CCE007	CCE007	dietary-detox	HarmCCE007a	HaOG200125	scaffold_117	239069	241474	+	HzOG200125		0.0109389	0.164602	0.0664568		D9
CCE	CCE008	CCE008	dietary-detox	HarmCCE008a	HaOG200124	scaffold_117	226095	228576	-	HzOG200124		0.0248508	0.124583	0.199472		D33
CCE	CCE008	CCE008	dietary-detox	HarmCCE008b	HaOG200174	scaffold_117	231219	233704	-	HzOG200174		0.0328481	0.156863	0.209406		D11
CCE	CCE009	CCE009	dietary-detox	HarmCCE007b	HaOG200164	scaffold_68	1991	4293	-	HzOG200164						D24		y
CCE	CCE010	CCE010	dietary-detox	HarmCCE010a	HaOG200173	scaffold_117	205917	214128	-	HzOG200173		0.00710156	0.136226	0.0521308
CCE	CCE011	CCE011	dietary-detox	HarmCCE011a	HaOG200133	scaffold_155	443131	452946	-	HzOG200133						D21
CCE	CCE011	CCE011	dietary-detox	HarmCCE011b	HaOG200134	scaffold_155	448346	450248	-	HzOG200134		0.0429469	0.475747	0.0902725
CCE	CCE011	CCE011	dietary-detox	HarmCCE011c	HaOG200177	scaffold_155	445500	452946	-	HzOG200177		0.0223105	0.114746	0.194434		D21
CCE	CCE011	CCE011	dietary-detox	HarmCCE011d	HaOG200178	scaffold_155	450736	452946	-		missing					D21
CCE	CCE012	CCE012	dietary-detox	HarmCCE012b	HaOG200144	scaffold_23	1152058	1153875	-	HzOG200144		0.0116254	0.0853131	0.136268
CCE	CCE012	CCE012	dietary-detox	HarmCCE012a	HaOG200157	scaffold_365	98903	101484	-	HzOG200157		0.00874915	0.314473	0.0278216
CCE	CCE013	CCE013	dietary-detox	HarmCCE013a	HaOG200160	scaffold_56	921791	939224	+	HzOG200160		0.00692051	0.167963	0.0412026		D29
CCE	CCE014	CCE014	dietary-detox	HarmCCE014a	HaOG200161	scaffold_669	27543	39330	+	HzOG200161		0.00673413	0.187744	0.0358687
CCE	CCE015	CCE015	dietary-detox	HarmCCE015b	HaOG200140	scaffold_2	2535403	2539548	+	HzOG200140		0.00230862	0.0396287	0.0582563		D7	T4	y
CCE	CCE015	CCE015	dietary-detox	HarmCCE015a	HaOG200158	scaffold_49	1036618	1043197	-	HzOG200158		0.000736718	0.0516058	0.0142759		D35
CCE	CCE016	CCE016	dietary-detox	HarmCCE016f	HaOG200121	scaffold_111	166773	169063	-	HzOG200121		0.0097529	0.0674058	0.144689		D19
CCE	CCE016	CCE016	dietary-detox	HarmCCE016e	HaOG200122	scaffold_111	169866	172574	-	HzOG200122		0.0202786	0.17263	0.117469		D25		y
CCE	CCE016	CCE016	dietary-detox	HarmCCE016b	HaOG200123	scaffold_111	174622	178640	-	HzOG200123		0.0158273	0.152825	0.103565		D31	T2
CCE	CCE016	CCE016	dietary-detox	HarmCCE016a	HaOG200146	scaffold_263	3711	5532	-	HzOG200146		0.0206154	0.091653	0.224929
CCE	CCE016	CCE016	dietary-detox	HarmCCE016k	HaOG200147	scaffold_263	8087	10926	-	HzOG200147		0.00639735	0.21578	0.0296475		D21		y
CCE	CCE016	CCE016	dietary-detox	HarmCCE016j	HaOG200148	scaffold_263	13763	18176	-	HzOG200148		0.0131608	0.202129	0.0651109		D25		y
CCE	CCE016	CCE016	dietary-detox	HarmCCE016i	HaOG200149	scaffold_263	21375	23890	-	HzOG200149		0.0137048	0.116398	0.11774				y
CCE	CCE016	CCE016	dietary-detox	HarmCCE016g	HaOG200150	scaffold_263	25684	27922	-	HzOG200150		0.179098	0.388398	0.46112		D18
CCE	CCE016	CCE016	dietary-detox	HarmCCE016h	HaOG200167	scaffold_77	240306	242459	-	HzOG200167						D31		y
CCE	CCE016	CCE016	dietary-detox	HarmCCE016d	HaOG200169	scaffold_88	158632	160684	+	HzOG200169		0.01127	0.22329	0.0504727			T1
CCE	CCE016	CCE016	dietary-detox	HarmCCE016c	HaOG200170	scaffold_88	170080	172411	+	HzOG200170		0.00776707	0.0836395	0.0928637			T1	y
CCE	CCE017	CCE017	dietary-detox	HarmCCE017a	HaOG200142	scaffold_21	2059293	2062700	+	HzOG200142		0.0142001	0.16647	0.0853011		D19		y
CCE	CCE018	CCE018	dietary-detox	HarmCCE018b	HaOG200135	scaffold_18	2150782	2153307	-	HzOG200135		0.00500588	0.228047	0.0219511
CCE	CCE019	CCE019	dietary-detox	HarmCCE019a	HaOG200162	scaffold_669	42938	45610	-	HzOG200162		0.00669577	0.14503	0.0461683
CCE	CCE019	CCE019	dietary-detox	HarmCCE019b	HaOG200163	scaffold_669	49967	52341	+	HzOG200163		0.0145613	0.162245	0.0897488		D7
CCE	CCE020	CCE020	hormone-semiochem	HarmCCE020c	HaOG200129	scaffold_147	189022	192065	-	HzOG200129		0.0173355	0.107167	0.161761
CCE	CCE020	CCE020	hormone-semiochem	HarmCCE020b	HaOG200130	scaffold_147	193561	196657	-	HzOG200130		0.0111293	0.0754728	0.147461
CCE	CCE020	CCE020	hormone-semiochem	HarmCCE020a	HaOG200131	scaffold_147	202678	208614	-	HzOG200131		0.0175125	0.0697944	0.250916		D2	T3
CCE	CCE021	CCE021	hormone-semiochem	HarmCCE021c	HaOG200136	scaffold_184	239944	242338	-	HzOG200136		0.00939485	0.247644	0.0379369		D10	T1	y
CCE	CCE021	CCE021	hormone-semiochem	HarmCCE021a	HaOG200137	scaffold_184	242969	245449	-	HzOG200137		0.0121214	0.175605	0.0690264		D10	T1	y
CCE	CCE021	CCE021	hormone-semiochem	HarmCCE021b	HaOG200138	scaffold_184	247096	249485	-	HzOG200138		0.0152482	0.300435	0.0507539		D10	T4	y
CCE	CCE022	CCE022	hormone-semiochem	HarmCCE022a	HaOG200159	scaffold_512	68276	69988	+	HzOG200159		0.00549731	0.0692065	0.0794334
CCE	CCE023	CCE023	hormone-semiochem	HarmCCE023a	HaOG200139	scaffold_184	250469	253682	+	HzOG200139		0.0164915	0.234489	0.0703294
CCE	CCE024	CCE024	hormone-semiochem	HarmCCE024a	HaOG200151	scaffold_313	163557	167986	-	HzOG200151		0.00294439	0.233648	0.0126018		D31
CCE	CCE024	CCE024	hormone-semiochem	HarmCCE024b	HaOG200152	scaffold_313	169963	176027	-	HzOG200152		0.0197034	0.212946	0.0925275		D16		y
CCE	CCE024	CCE024	hormone-semiochem	HarmCCE024c	HaOG200180	scaffold_313	150554	159488	-	HzOG200180		0.0163504	0.217572	0.0751494
CCE	CCE025	CCE025	hormone-semiochem	HarmCCE025a	HaOG200166	scaffold_73	887434	892723	+	HzOG200166		0.00691357	0.0480394	0.143914
CCE	CCE026	CCE026	hormone-semiochem	HarmCCE026a	HaOG200165	scaffold_7	1538989	1573021	+	HzOG200165		0.00533109	0.183325	0.02908		D32	T3
CCE	CCE027	AChE1	neuro-devel	HarmCCE027a	HaOG200211	scaffold_0	5539074	5542835	-	HzOG200211		0.00333992	0.112335	0.0297319		D9
CCE	CCE027	AchE2	neuro-devel	HarmCCE027b	HaOG200212	scaffold_2	2867129	2898778	-	HzOG200212		8.3787e-05	0.0837865	0.001		D9
CCE	CCE028	Gliotactin	neuro-devel	HarmCCE028a	HaOG200204	scaffold_48	1417047	1427464	+	HzOG200204		0.000522599	0.224705	0.00232571
CCE	CCE029	CCE029	neuro-devel	HarmCCE029a	HaOG200143	scaffold_222	260541	277469	+	HzOG200143		0.00141329	0.154654	0.00913846			T5
CCE	CCE030	Neuroligin	neuro-devel	HarmCCE030b	HaOG200205	scaffold_136	532665	549586	-	HzOG200205		0.000208634	0.208634	0.001		D9
CCE	CCE030	Neuroligin	neuro-devel	HarmCCE030e	HaOG200206	scaffold_377	72212	114990	+	HzOG200206		0.000138294	0.138294	0.001		D9
CCE	CCE030	Neuroligin	neuro-devel	HarmCCE030d	HaOG200207	scaffold_341	34238	57986	+	HzOG200207
CCE	CCE030	Neuroligin	neuro-devel	HarmCCE030c	HaOG200208	scaffold_298	258746	276160	+	HzOG200208		0.00207377	0.0826411	0.0250936		D5
CCE	CCE030	Neuroligin	neuro-devel	HarmCCE030f	HaOG200209	scaffold_237	260117	290992	-	HzOG200209		0.00320871	0.117015	0.0274214		D9
CCE	CCE030	Neuroligin	neuro-devel	HarmCCE030a	HaOG217167	scaffold_97	754893	773013	-	HzOG217167	fixed					D9
CCE	CCE031	CCE031	neuro-devel	HarmCCE031a	HaOG200175	scaffold_141	310855	316788	-	HzOG200175		0.00311172	0.0822502	0.0378324		D12		y
CCE	CCE032	Neurotactin	neuro-devel	HarmCCE032a	HaOG200210	scaffold_40	30527	34585	-	HzOG200210		0.00262435	0.0469658	0.0558779		D6
CCE	CCE033	AchE-like	neuro-devel	HarmCCE033a	HaOG216846	scaffold_92	861996	868766	+	HzOG216846		0.0108525	0.12332	0.0880027			T5
CCE	CCE034	CCE034	dietary-detox	HarmCCE034a	HaOG200126	scaffold_12	2737590	2745882	+	HzOG200126		0.00947638	0.062808	0.150879		D25		y
GST	GSTD	GSTD		HarmGSTD1d	HaOG200213	scaffold_0	5820173	5821123	+	HzOG200213		0.00643041	0.0980622	0.0655747		D16
GST	GSTD	GSTD		HarmGSTD1r	HaOG200214	scaffold_10	806696	809441	-	HzOG200214		0.00405968	0.142743	0.0284405
GST	GSTD	GSTD		HarmGSTD1s	HaOG200215	scaffold_10	815278	817379	-		missing	0.0395827	0.29217	0.135479		D25		y
GST	GSTD	GSTD		HarmGSTD1t	HaOG200216	scaffold_10	824189	826420	-	HzOG200216		0.0108238	0.158915	0.0681106		D21
GST	GSTD	GSTD		HarmGSTD1m	HaOG200217	scaffold_101	454619	459447	+	HzOG200217		0.00556795	0.216668	0.0256981
GST	GSTD	GSTD		HarmGSTD1g	HaOG200218	scaffold_11	1801106	1804890	-	HzOG200218		0.00974816	0.237324	0.0410753
GST	GSTD	GSTD		HarmGSTD1v	HaOG200219	scaffold_117	325369	326055	-	HzOG200219		0.0173575	0.228865	0.0758418
GST	GSTD	GSTD		HarmGSTD1w	HaOG200220	scaffold_140	443612	444256	+	HzOG200220		0.00899952	0.17175	0.052399			T2
GST	GSTD	GSTD		HarmGSTD1a	HaOG200221	scaffold_141	301132	303109	+	HzOG200221		0.00936804	0.0942019	0.0994464		D32		y
GST	GSTD	GSTD		HarmGSTD1f	HaOG200223	scaffold_15	849461	852643	-	HzOG200223		0.0122486	0.323547	0.0378573		D9		y
GST	GSTD	GSTD		HarmGSTD1x	HaOG200224	scaffold_15	853791	856053	-	HzOG200224		0.0151728	0.229939	0.0659861		D12		y
GST	GSTD	GSTD		HarmGSTD1o	HaOG200225	scaffold_15	981284	982973	+	HzOG200225		0.00439196	0.0926642	0.0473965		D12
GST	GSTD	GSTD		HarmGSTD1q	HaOG200226	scaffold_167	468170	469634	-	HzOG200226		1.7276e-05	0.0172757	0.001
GST	GSTD	GSTD		HarmGSTD1e	HaOG200227	scaffold_167	470470	471608	+	HzOG200227		0.021527	0.100152	0.214944
GST	GSTD	GSTD		HarmGSTD1i	HaOG200228	scaffold_29	1746726	1749572	+	HzOG200228		0.0108951	0.106091	0.102696
GST	GSTD	GSTD		HarmGSTD1h	HaOG200229	scaffold_29	1751512	1753582	+	HzOG200229		0.0174249	0.0956295	0.182213		D10		y
GST	GSTD	GSTD		HarmGSTD1j	HaOG200230	scaffold_29	1755294	1758933	+	HzOG200230		0.0472996	0.125206	0.377775				y
GST	GSTD	GSTD		HarmGSTD1k	HaOG200231	scaffold_29	1761524	1763814	+	HzOG200231		0.0156109	0.111734	0.139715		D8		y
GST	GSTD	GSTD		HarmGSTD1l	HaOG200232	scaffold_29	1765737	1767769	+	HzOG200232		0.0101891	0.116774	0.0872549		D8	T3	y
GST	GSTD	GSTD		HarmGSTD1u	HaOG200233	scaffold_29	1769065	1770709	+	HzOG200233		0.00403983	0.148572	0.0271912
GST	GSTD	GSTD		HarmGSTD1n	HaOG200245	scaffold_53	1372197	1373722	-	HzOG200245		0.0208404	0.194279	0.10727
GST	GSTD	GSTD		HarmGSTD1p	HaOG200252	scaffold_91	540749	542389	+	HzOG200252		0.00658125	0.0988994	0.0665449		D19		y
GST	GSTD	GSTD		HarmGSTD1c	HaOG200253	scaffold_91	544316	545785	+	HzOG200253		0.0337731	0.112378	0.300531		D19		y
GST	GSTD	GSTD		HarmGSTD1b	HaOG200254	scaffold_91	547344	550885	-	HzOG200254		9.8359e-05	0.0983587	0.001		D18		y
GST	GSTD	GSTD		HarmGSTD1y	HaOG201101	scaffold_10	819834	821860	-	HzOG201101						D25		y
GST	GSTO	GSTO		HarmGSTO1	HaOG200234	scaffold_291	10868	12345	-	HzOG200234		0.00346245	0.0919807	0.0376432		D8
GST	GSTO	GSTO		HarmGSTO2	HaOG200235	scaffold_291	14595	19320	+	HzOG200235		0.00969667	0.16349	0.0593104		D8		y
GST	GSTO	GSTO		HarmGSTO3	HaOG200238	scaffold_444	95949	104520	-	HzOG200238		0.00361829	0.19303	0.0187447
GST	GSTS	GSTS		HarmGSTS1a	HaOG200239	scaffold_52	879688	887147	+	HzOG200239		0.00210754	0.109247	0.0192916		D32	T3
GST	GSTS	GSTS		HarmGSTS1b	HaOG200240	scaffold_52	888505	893885	+	HzOG200240		0.0483577	0.416527	0.116097		D19	T4
GST	GSTS	GSTS		HarmGSTS1c	HaOG200241	scaffold_52	894806	897585	+	HzOG200241						D10		y
GST	GSTS	GSTS		HarmGSTS1d	HaOG200242	scaffold_52	900207	902820	+	HzOG200242		0.0117573	0.0769161	0.152859		D8	T3
GST	GSTS	GSTS		HarmGSTS1e	HaOG200243	scaffold_52	905065	906965	+		missing	0.0327616	0.401946	0.0815073				y
GST	GSTS	GSTS		HarmGSTS1f	HaOG200244	scaffold_52	910417	916377	+	HzOG200244		0.0110353	0.197695	0.0558201		D8		y
GST	GSTS	GSTS		HarmGSTS1g	HaOG200246	scaffold_54	473045	478017	-	HzOG200246		0.00452594	0.174373	0.0259555
GST	GSTS	GSTS		HarmGSTS1h	HaOG200247	scaffold_54	480430	483093	-	HzOG200247		0.0168937	0.164316	0.102812		D21		y
GST	GSTS	GSTS		HarmGSTS1i	HaOG200248	scaffold_54	484216	486957	-	HzOG200248		0.0043855	0.178732	0.0245367
GST	GSTS	GSTS		HarmGSTS1j	HaOG200249	scaffold_54	492061	494009	-	HzOG200249		0.016478	0.195884	0.0841213		D8		y
GST	GSTS	GSTS		HarmGSTS1k	HaOG200250	scaffold_54	497301	498667	+	HzOG200250		0.0120644	0.168863	0.0714449
GST	GSTT	GSTT		HarmGSTT1	HaOG200251	scaffold_7	797811	800182	-	HzOG200251		0.00548183	0.154608	0.0354564
GST	GSTZ	GSTZ		HarmGSTZ1	HaOG200236	scaffold_340	109646	111042	-	HzOG200236		0.000116448	0.116448	0.001
GST	GSTZ	GSTZ		HarmGSTZ2	HaOG200237	scaffold_422	53673	63283	-	HzOG200237
UGT	UGT33	UGT33		HarmUGT33T1	HaOG200267	scaffold_176	231359	233552	+	HzOG200267		0.0184311	0.117644	0.156669				y
UGT	UGT33	UGT33		HarmUGT33B4	HaOG200273	scaffold_395	206111	209830	-	HzOG200273		0.0117599	0.194648	0.0604163		D18		y
UGT	UGT33	UGT33		HarmUGT33F2B	HaOG200274	scaffold_395	212200	215275	-	HzOG200274		0.0210038	0.213034	0.0985939
UGT	UGT33	UGT33		HarmUGT33F3	HaOG200275	scaffold_395	236174	238619	+	HzOG200275		0.180261	1.22448	0.147214				y
UGT	UGT33	UGT33		HarmUGT33M1	HaOG200276	scaffold_395	239134	242438	+	HzOG200276		0.0180585	0.0841818	0.214517		D25	T2	y
UGT	UGT33	UGT33		HarmUGT33F2A	HaOG200277	scaffold_395	247318	250966	+	HzOG200277		0.00991059	0.195678	0.0506474		D10		y
UGT	UGT33	UGT33		HarmUGT33J1	HaOG200284	scaffold_562	30294	35960	-	HzOG200284		0.0115597	0.150277	0.0769224			T5
UGT	UGT33	UGT33		HarmUGT33B1B	HaOG200285	scaffold_562	43272	45222	+	HzOG200285	fixed	0.0235688	0.115559	0.203955				y
UGT	UGT33	UGT33		HarmUGT33B1A	HaOG200286	scaffold_562	46983	49067	+	HzOG200286		0.0116446	0.106455	0.109385
UGT	UGT33	UGT33		HarmUGT33B5	HaOG200287	scaffold_562	50959	53830	+	HzOG200287		0.00826545	0.147326	0.056103		D8		y
UGT	UGT33	UGT33		HarmUGT33B7A	HaOG200288	scaffold_562	54882	57073	-	HzOG200288		0.0219411	0.200886	0.109222		D25		y
UGT	UGT33	UGT33		HarmUGT33B7C	HaOG200289	scaffold_562	59429	61298	-	HzOG200289		0.169708	0.670274	0.253192		D9
UGT	UGT33	UGT33		HarmUGT33B7B	HaOG200290	scaffold_562	62486	64582	+		missing	0.173811	1.0343	0.168047
UGT	UGT33	UGT33		HarmUGT33B9A	HaOG200291	scaffold_562	65229	67572	+		missing	0.161802	0.621102	0.260509
UGT	UGT33	UGT33		HarmUGT33B11	HaOG200292	scaffold_562	68019	70168	+	HzOG200292		0.147594	0.756919	0.194994		D8	T5	y
UGT	UGT33	UGT33		HarmUGT33B3	HaOG200293	scaffold_562	78600	80928	-	HzOG200293		0.0782262	0.506131	0.154557				y
UGT	UGT33	UGT33		HarmUGT33B2	HaOG200294	scaffold_562	81424	84985	-	HzOG200294		0.0118345	0.162845	0.0726735		D25		y
UGT	UGT33	UGT33		HarmUGT33B9B	HaOG200295	scaffold_562	85987	88209	-	HzOG200295						D25
UGT	UGT33	UGT33		HarmUGT33B8	HaOG200296	scaffold_562	88960	90965	-	HzOG200296		0.0113816	0.101086	0.112593
UGT	UGT33	UGT33		HarmUGT33B12	HaOG200297	scaffold_562	97798	100233	-	HzOG200297		0.0131252	0.172096	0.0762663		D25		y
UGT	UGT33	UGT33		HarmUGT33F1B	HaOG200299	scaffold_978	7075	10182	+		missing	0.183445	1.16014	0.158124				y
UGT	UGT33	UGT33		HarmUGT33F1A	HaOG200300	scaffold_978	19128	22074	+	HzOG200300		0.0159711	0.0976909	0.163486		D8		y
UGT	UGT34	UGT34		HarmUGT34A3	HaOG200283	scaffold_56	1376573	1378507	-	HzOG200283		0.0120537	0.0783781	0.153789
UGT	UGT39	UGT39		HarmUGT39B2	HaOG200298	scaffold_84	510638	515759	-	HzOG200298		0.0076153	0.193695	0.0393159		D25		y
UGT	UGT40	UGT40		HarmUGT40D1	HaOG200260	scaffold_132	561583	565645	+	HzOG200260		0.0177663	0.0925816	0.191898			T4
UGT	UGT40	UGT40		HarmUGT40D2	HaOG200261	scaffold_132	567543	570601	+	HzOG200261		0.335596	3.02529	0.11093		D9	T1
UGT	UGT40	UGT40		HarmUGT40R1	HaOG200262	scaffold_132	577043	580320	+	HzOG200262							T1
UGT	UGT40	UGT40		HarmUGT40F2	HaOG200263	scaffold_132	585849	591989	-	HzOG200263		0.0109976	0.191772	0.0573474		D25		y
UGT	UGT40	UGT40		HarmUGT40M1	HaOG200264	scaffold_132	597556	603376	-	HzOG200264		0.00904437	0.185595	0.0487317		D31		y
UGT	UGT40	UGT40		HarmUGT40F1	HaOG200265	scaffold_132	606204	612591	-		missing					D25
UGT	UGT40	UGT40		HarmUGT40L1	HaOG200266	scaffold_132	619169	624021	-	HzOG200266	fixed					D7		y
UGT	UGT40	UGT40		HarmUGT40Q1	HaOG200270	scaffold_29	1874256	1882833	+	HzOG200270		0.0152211	0.182236	0.0835245		D8
UGT	UGT41	UGT41		HarmUGT41B1	HaOG200271	scaffold_322	15310	20833	+	HzOG200271		0.00994158	0.249473	0.0398503				y
UGT	UGT41	UGT41		HarmUGT41B3	HaOG200278	scaffold_545	5857	11579	+	HzOG200278		0.0547738	0.157023	0.348826		D13
UGT	UGT41	UGT41		HarmUGT41D1	HaOG200279	scaffold_545	20263	27534	+	HzOG200279		0.00723381	0.166041	0.0435665
UGT	UGT41	UGT41		HarmUGT41B2	HaOG200280	scaffold_545	32558	39210	+	HzOG200280		0.022123	0.194181	0.11393		D8		y
UGT	UGT42	UGT42		HarmUGT42B2	HaOG200257	scaffold_13	103446	105953	-	HzOG200257		0.0238275	0.119447	0.199482		D13		y
UGT	UGT42	UGT42		HarmUGT42C1	HaOG200258	scaffold_13	111091	116448	-	HzOG200258		0.00436738	0.0970802	0.0449874			T4
UGT	UGT43	UGT43		HarmUGT43A1	HaOG200256	scaffold_13	100041	103042	+	HzOG200256		0.0129117	0.0762394	0.169358
UGT	UGT44	UGT44		HarmUGT44A2	HaOG200259	scaffold_13	117025	121622	-	HzOG200259		0.00696003	0.0466417	0.149223		D9
UGT	UGT46	UGT46		HarmUGT46B1	HaOG200255	scaffold_12	451888	457085	+	HzOG200255		0.0206511	0.0718937	0.287246
UGT	UGT46	UGT46		HarmUGT46A4	HaOG200281	scaffold_55	1202884	1224216	+	HzOG200281		0.145454	0.340557	0.427105			T1
UGT	UGT46	UGT46		HarmUGT46A3	HaOG200282	scaffold_55	1211110	1224216	+	HzOG200282		0.00279491	0.107875	0.0259087
UGT	UGT47	UGT47		HarmUGT47A2	HaOG200268	scaffold_196	78092	84875	-	HzOG200268		0.00774526	0.167786	0.0461616			T3
UGT	UGT48	UGT48		HarmUGT48A1	HaOG200269	scaffold_241	137011	142999	+	HzOG200269		0.0161795	0.0738132	0.219196		D25	T3	y
UGT	UGT50	UGT50		HarmUGT50A2	HaOG200272	scaffold_38	374405	382010	+	HzOG200272		0.00242893	0.16759	0.0144933		D2
ABC-transporter	ABCA			HarmABCA5	HaOG200317	scaffold_137	601324	636973	-	HzOG200317		0.000473558	0.221571	0.00213728		D9		y
ABC-transporter	ABCA			HarmABCA4	HaOG200326	scaffold_290	110158	153010	+	HzOG200326		0.0112936	0.195353	0.0578113		D13
ABC-transporter	ABCA			HarmABCA1	HaOG200328	scaffold_3	877187	895054	+	HzOG200328		0.00184913	0.143481	0.0128877		D12	T4
ABC-transporter	ABCA			HarmABCA2	HaOG200329	scaffold_3	899002	910909	-	HzOG200329		0.00748715	0.0968892	0.0772754		D10		y
ABC-transporter	ABCA			HarmABCA6	HaOG200332	scaffold_332	1748	55067	-	HzOG200332		0.00664459	0.233348	0.0284751		D9
ABC-transporter	ABCA			HarmABCA3	HaOG200339	scaffold_56	949671	971716	-	HzOG200339		0.00425736	0.118881	0.035812		D9
ABC-transporter	ABCA			HarmABCA7	HaOG200344	scaffold_67	1022783	1047201	-	HzOG200344		0.00681791	0.192874	0.035349		D9
ABC-transporter	ABCB			HarmABCB7	HaOG200306	scaffold_0	2318960	2348713	+	HzOG200306		0.00744433	0.162233	0.0458867			T1	y
ABC-transporter	ABCB			HarmABCB10-H	HaOG200308	scaffold_109	633429	642673	+	HzOG200308		0.00318819	0.166415	0.0191581		D6
ABC-transporter	ABCB			HarmABCB5	HaOG200315	scaffold_129	321562	331641	-	HzOG200315		0.0010724	0.0534148	0.0200768		D9
ABC-transporter	ABCB			HarmABCB8-H	HaOG200316	scaffold_13	855993	870473	+	HzOG200316	fixed	0.000635707	0.12905	0.00492604
ABC-transporter	ABCB			HarmABCB11	HaOG200319	scaffold_164	373516	419986	+	HzOG200319		0.00785446	0.230589	0.0340625
ABC-transporter	ABCB			HarmABCB4-H	HaOG200335	scaffold_47	127080	140671	+	HzOG200335		0.00107739	0.11671	0.00923131
ABC-transporter	ABCB			HarmABCB6	HaOG200336	scaffold_47	960840	970426	+	HzOG200336		0.00195794	0.0799453	0.024491		D9
ABC-transporter	ABCB			HarmABCB9-H	HaOG200343	scaffold_67	510500	517527	+	HzOG200343		0.0026168	0.225774	0.0115904		D13
ABC-transporter	ABCB			HarmABCB1	HaOG200348	scaffold_81	1001754	1016564	+	HzOG200348		0.000812149	0.0717111	0.0113253		D14
ABC-transporter	ABCB			HarmABCB2	HaOG200349	scaffold_81	1021418	1031569	+	HzOG200349		0.00839756	0.118354	0.0709527		D8		y
ABC-transporter	ABCB			HarmABCB3	HaOG200350	scaffold_81	1035170	1045120	+	HzOG200350		0.00527737	0.0715213	0.0737874		D8
ABC-transporter	ABCC			HarmABCC3	HaOG200301	scaffold_0	1557710	1580982	+	HzOG200301		0.00435647	0.113852	0.0382642			T4
ABC-transporter	ABCC			HarmABCC2	HaOG200302	scaffold_0	1584212	1595842	-	HzOG200302		0.000342596	0.141449	0.00242206			T4
ABC-transporter	ABCC			HarmABCC1	HaOG200303	scaffold_0	1616668	1647928	+	HzOG200303		6.8477e-05	0.0684769	0.001		D18		y
ABC-transporter	ABCC			HarmABCC7	HaOG200304	scaffold_0	1713287	1732333	-	HzOG200304						D13
ABC-transporter	ABCC			HarmABCC8	HaOG200305	scaffold_0	2192027	2221672	-	HzOG200305		0.00192188	0.155006	0.0123987		D13
ABC-transporter	ABCC			HarmABCC9	HaOG200307	scaffold_0	4138343	4149041	-	HzOG200307		0.000891496	0.113442	0.0078586		D9
ABC-transporter	ABCC			HarmABCC6-F5N	HaOG200314	scaffold_12	2763816	2793522	+	HzOG200314		5.4126e-05	0.0541258	0.001		D13
ABC-transporter	ABCC			HarmABCC4	HaOG200320	scaffold_17	60128	77776	-	HzOG200320		0.005039	0.106924	0.0471271		D8
ABC-transporter	ABCC			HarmABCC10	HaOG200327	scaffold_291	29029	50985	-	HzOG200327		0.00442405	0.173429	0.0255093		D8		y
ABC-transporter	ABCC			HarmABCC5-F5N	HaOG200331	scaffold_32	1148939	1158966	+	HzOG200331		0.00256529	0.090699	0.0282835		D14
ABC-transporter	ABCC			HarmABCC11	HaOG200345	scaffold_704	11535	40066	+	HzOG200345		0.00222198	0.216588	0.010259		D15
ABC-transporter	ABCD			HarmABCD2	HaOG200322	scaffold_213	215108	225703	-	HzOG200322		0.00228547	0.236652	0.0096575		D13		y
ABC-transporter	ABCD			HarmABCD1	HaOG200352	scaffold_89	4539	5370	-	HzOG200352		5.509e-05	0.0550904	0.001
ABC-transporter	ABCE			HarmABCE1-RLI	HaOG200318	scaffold_142	441329	447428	+	HzOG200318		7.4627e-05	0.0746268	0.001
ABC-transporter	ABCF			HarmABCF2-NBD	HaOG200330	scaffold_31	1507611	1516777	+	HzOG200330
ABC-transporter	ABCF			HarmABCF1-NBD	HaOG200337	scaffold_50	1170279	1183490	-	HzOG200337		7.3813e-05	0.0738131	0.001
ABC-transporter	ABCF			HarmABCF3-NBD	HaOG200351	scaffold_8126	1	8838	+	HzOG200351		0.00234957	0.161852	0.0145168
ABC-transporter	ABCG			HarmABCG17	HaOG200309	scaffold_110	531675	597173	-	HzOG200309		0.000143338	0.143338	0.001
ABC-transporter	ABCG			HarmABCG11	HaOG200310	scaffold_12	968291	991322	-	HzOG200310		0.00366102	0.273572	0.0133823		D2
ABC-transporter	ABCG			HarmABCG12	HaOG200311	scaffold_12	1043037	1080852	-	HzOG200311		0.000171587	0.171587	0.001		D21
ABC-transporter	ABCG			HarmABCG10	HaOG200312	scaffold_12	1416450	1458681	-	HzOG200312		0.00271526	0.188583	0.0143983
ABC-transporter	ABCG			HarmABCG16	HaOG200313	scaffold_12	1469091	1506348	+	HzOG200313		0.000728109	0.0964212	0.00755134
ABC-transporter	ABCG			HarmABCG5	HaOG200321	scaffold_18	2244180	2268422	+	HzOG200321		0.000705757	0.226249	0.00311938			T3
ABC-transporter	ABCG			HarmABCG7	HaOG200323	scaffold_23	984372	1011985	+	HzOG200323		0.000167895	0.167895	0.001
ABC-transporter	ABCG			HarmABCG8	HaOG200324	scaffold_23	1019070	1049138	+	HzOG200324		8.7606e-05	0.0876061	0.001
ABC-transporter	ABCG			HarmABCG9	HaOG200325	scaffold_23	1056130	1073912	+	HzOG200325		0.000771088	0.0986149	0.00781918		D14
ABC-transporter	ABCG			HarmABCG3-scarlet	HaOG200333	scaffold_46	332389	356261	-	HzOG200333		0.000753044	0.156734	0.00480461		D11
ABC-transporter	ABCG			HarmABCG4-white	HaOG200334	scaffold_46	364538	387884	-	HzOG200334						D6
ABC-transporter	ABCG			HarmABCG6	HaOG200338	scaffold_55	514572	575512	+	HzOG200338		0.00478538	0.176413	0.027126			T5
ABC-transporter	ABCG			HarmABCG15	HaOG200342	scaffold_67	44391	56020	-	HzOG200342		4.9106e-05	0.0491061	0.001
ABC-transporter	ABCG			HarmABCG1	HaOG200346	scaffold_8	42244	55465	+	HzOG200346		0.0347318	0.388679	0.0893587		D11
ABC-transporter	ABCG			HarmABCG2-brown	HaOG200347	scaffold_8	58984	71036	-	HzOG200347		0.0055688	0.205146	0.0271456		D14	T2
ABC-transporter	ABCG			HarmABCG13	HaOG200353	scaffold_89	205055	211693	-	HzOG200353		0.00139471	0.244076	0.00571425		D14
ABC-transporter	ABCG			HarmABCG14	HaOG200354	scaffold_89	249416	256416	+	HzOG200354		0.00151836	0.148844	0.010201		D11
ABC-transporter	ABCH			HarmABCH1	HaOG200340	scaffold_58	32800	58063	-	HzOG200340						D23
ABC-transporter	ABCH			HarmABCH2	HaOG200341	scaffold_58	152542	171974	+	HzOG200341		0.00123866	0.20104	0.00616125
serine-protease	trypsin	3	digestion	HarmTryp001	HaOG200355	scaffold_0	4076230	4078054	+	HzOG200355
serine-protease	trypsin	3	digestion	HarmTryp005	HaOG200359	scaffold_113	365663	368223	-	HzOG200359		0.00337537	0.028232	0.119558		D37
serine-protease	trypsin	3	digestion	HarmTryp006	HaOG200360	scaffold_113	370241	371877	-	HzOG200360		0.00701839	0.0847979	0.0827661		D37	T1
serine-protease	trypsin	3	digestion	HarmTryp007	HaOG200361	scaffold_113	383351	384641	-	HzOG200361		0.00157257	0.129594	0.0121346		D12	T1
serine-protease	trypsin	2	digestion	HarmTryp010	HaOG200364	scaffold_132	354686	358671	+	HzOG200364		0.0107099	0.197252	0.0542955		D12	T1
serine-protease	trypsin	5	digestion	HarmTryp022	HaOG200376	scaffold_212	73819	78049	-	HzOG200376		0.0214738	0.105521	0.203502		D19	T1	y
serine-protease	trypsin	5	digestion	HarmTryp023	HaOG200377	scaffold_212	81089	84120	-	HzOG200377		0.0033419	0.140354	0.0238106		D8	T1	y
serine-protease	trypsin	5	digestion	HarmTryp024	HaOG200378	scaffold_212	92075	94357	-	HzOG200378		0.00367669	0.185929	0.0197747		D8	T1	y
serine-protease	trypsin	5	digestion	HarmTryp025	HaOG200379	scaffold_212	98013	99622	-	HzOG200379		0.000167122	0.167122	0.001		D8	T1	y
serine-protease	trypsin	5	digestion	HarmTryp026	HaOG200380	scaffold_212	101383	103297	-	HzOG200380		0.00525263	0.0639332	0.082158		D12	T1	y
serine-protease	trypsin	5	digestion	HarmTryp027	HaOG200381	scaffold_212	104107	106249	-	HzOG200381		0.0196055	0.0664395	0.295087			T1
serine-protease	trypsin	4	digestion	HarmTryp038	HaOG200392	scaffold_41	975	5534	+	HzOG200392
serine-protease	trypsin	4	digestion	HarmTryp040	HaOG200394	scaffold_45	523354	532480	+	HzOG200394		0.0162164	0.0916745	0.176891		D10	T1	y
serine-protease	trypsin	1	digestion	HarmTryp129	HaOG200395	scaffold_484	30076	33103	+	HzOG200395		0.00559146	0.26267	0.021287		D20
serine-protease	trypsin	6	digestion	HarmTryp072	HaOG200426	scaffold_9	2099005	2100682	+	HzOG200426		0.00560859	0.160893	0.0348592		D10	T1	y
serine-protease	trypsin	8	digestion	HarmTryp073	HaOG200427	scaffold_9	2630696	2636720	-	HzOG200427		0.00484639	0.153509	0.0315707		D10	T1	y
serine-protease	trypsin	8	digestion	HarmTryp075	HaOG200429	scaffold_9	2657088	2659718	+	HzOG200429		0.0434021	0.107501	0.403737	1	D10		y
serine-protease	trypsin	8	digestion	HarmTryp076	HaOG200430	scaffold_9	2650537	2655405	+	HzOG200430		0.0156006	0.126741	0.123091		D10	T1	y
serine-protease	trypsin	8	digestion	HarmTryp077	HaOG200431	scaffold_9	2662314	2665439	+	HzOG200431		0.0134699	0.0537723	0.250499		D10	T1	y
serine-protease	trypsin	8	digestion	HarmTryp078	HaOG200432	scaffold_9	2669112	2675745	+	HzOG200432		0.0507132	0.0864164	0.586847		D10	T1	y
serine-protease	trypsin	8	digestion	HarmTryp079	HaOG200433	scaffold_9	2690544	2697216	+	HzOG200433						D10	T1	y
serine-protease	trypsin	8	digestion	HarmTryp080	HaOG200434	scaffold_9	2694862	2697216	+	HzOG200434		0.017052	0.0207307	0.822547		D10	T1	y
serine-protease	trypsin	7	digestion	HarmTryp083	HaOG200437	scaffold_90	895530	897461	-	HzOG200437		0.0322169	0.333123	0.0967119			T1	y
serine-protease	trypsin	1	digestion	HarmTryp101	HaOG200444	scaffold_306	55024	56054	-		missing					D10	T1	y
serine-protease	trypsin	1	digestion	HarmTryp102	HaOG200445	scaffold_306	52301	53385	-	HzOG200445		0.00887798	0.0892481	0.0994752		D10	T1	y
serine-protease	trypsin	1	digestion	HarmTryp103	HaOG200446	scaffold_306	49325	50406	+	HzOG200446						D10	T1
serine-protease	trypsin	1	digestion	HarmTryp104	HaOG200447	scaffold_306	45388	46492	+	HzOG200447	error						T1
serine-protease	trypsin	1	digestion	HarmTryp105	HaOG200448	scaffold_306	41328	42440	+	HzOG200448						D10		y
serine-protease	trypsin	1	digestion	HarmTryp106	HaOG200449	scaffold_306	39330	40415	+	HzOG200449						D10
serine-protease	trypsin	1	digestion	HarmTryp107	HaOG200450	scaffold_306	35375	36437	+	HzOG200450						D12		y
serine-protease	trypsin	1	digestion	HarmTryp108	HaOG200451	scaffold_306	31331	32703	+	HzOG200451	error					D25	T1
serine-protease	trypsin	1	digestion	HarmTryp109	HaOG200452	scaffold_306	25594	26667	+	HzOG200452		9.9491e-05	0.0994913	0.001		D12	T1	y
serine-protease	trypsin	1	digestion	HarmTryp110	HaOG200453	scaffold_306	20101	21720	+	HzOG200453		0.00162435	0.122966	0.0132097			T1
serine-protease	trypsin	1	digestion	HarmTryp111	HaOG200454	scaffold_306	14503	16581	+	HzOG200454	error					D37	T1
serine-protease	trypsin	1	digestion	HarmTryp112	HaOG200455	scaffold_306	11871	13132	+	HzOG200455		0.0186347	0.155186	0.120079		D37	T1
serine-protease	trypsin	1	digestion	HarmTryp113	HaOG200456	scaffold_306	6067	7299	+	HzOG200456		0.00894412	0.162113	0.0551722		D10	T1	y
serine-protease	trypsin	1	digestion	HarmTryp114	HaOG200457	scaffold_306	3539	5006	+	HzOG200457		0.0149021	0.134304	0.110958		D37	T1
serine-protease	trypsin	1	digestion	HarmTryp115	HaOG200458	scaffold_5027	10739	12198	+	HzOG200458		0.0244984	0.0886024	0.276498		D19	T1
serine-protease	trypsin	1	digestion	HarmTryp116	HaOG200459	scaffold_5027	7952	9125	+		missing					D37		y
serine-protease	trypsin	1	digestion	HarmTryp117	HaOG200460	scaffold_5027	5394	6821	+		missing					D37	T1	y
serine-protease	trypsin	1	digestion	HarmTryp118	HaOG200461	scaffold_5027	3680	4701	+	HzOG200461						D37		y
serine-protease	trypsin	1	digestion	HarmTryp119	HaOG200462	scaffold_5027	2241	3407	+	HzOG200462		0.0162873	0.15201	0.107147		D37	T1
serine-protease	trypsin	1	digestion	HarmTryp120	HaOG200463	scaffold_5027	318	1585	+	HzOG200463		0.00354057	0.0600057	0.0590039
serine-protease	trypsin	1	digestion	HarmTryp121	HaOG200464	scaffold_842	7304	8423	+		missing					D18	T1
serine-protease	trypsin	1	digestion	HarmTryp122	HaOG200465	scaffold_194	465089	466382	+	HzOG200465		0.0224626	0.283826	0.0791422		D37	T1	y
serine-protease	trypsin	1	digestion	HarmTryp123	HaOG200466	scaffold_194	462031	463461	+	HzOG200466		0.0128392	0.13939	0.0921096		D37	T1
serine-protease	trypsin	1	digestion	HarmTryp124	HaOG200467	scaffold_194	450163	452709	+	HzOG200467		0.0173632	0.120986	0.143514		D10		y
serine-protease	trypsin	1	digestion	HarmTryp125	HaOG200468	scaffold_194	445095	448724	+	HzOG200468		0.00551318	0.19847	0.0277784			T1
serine-protease	trypsin	1	digestion	HarmTryp126	HaOG200469	scaffold_194	441940	443288	+		missing	0.0327727	0.217237	0.150862			T1
serine-protease	trypsin	1	digestion	HarmTryp127	HaOG200470	scaffold_194	434382	435909	+	HzOG200470		0.0346137	0.206482	0.167636			T1	y
serine-protease	trypsin	1	digestion	HarmTryp128	HaOG200471	scaffold_194	425204	433688	+	HzOG200471		0.00359723	0.178179	0.0201889
serine-protease	chymotrypsin	13	digestion	HarmChym001	HaOG200472	scaffold_101	433760	436209	+	HzOG200472		0.0289809	0.211961	0.136728		D27		y
serine-protease	chymotrypsin	4	digestion	HarmChym002	HaOG200473	scaffold_113	206255	207121	+	HzOG200473		0.00859766	0.102184	0.0841391		D19	T1	y
serine-protease	chymotrypsin	3	digestion	HarmChym004	HaOG200475	scaffold_13	126333	128407	-	HzOG200475		0.0116331	0.10345	0.112452		D10	T1	y
serine-protease	chymotrypsin	3	digestion	HarmChym005	HaOG200476	scaffold_13	130517	133699	-	HzOG200476		0.00325144	0.128431	0.0253167		D12	T1
serine-protease	chymotrypsin	3	digestion	HarmChym006	HaOG200477	scaffold_13	135611	137309	-	HzOG200477		0.00896051	0.130992	0.068405		D12	T1
serine-protease	chymotrypsin	3	digestion	HarmChym007	HaOG200478	scaffold_13	138785	140451	-	HzOG200478		0.0193098	0.252527	0.0764663			T1
serine-protease	chymotrypsin	1	digestion	HarmChym101	HaOG200479	scaffold_13	508102	510054	+	HzOG200479		0.0191624	0.204266	0.0938109		D9	T1	y
serine-protease	chymotrypsin	1	digestion	HarmChym102	HaOG200480	scaffold_13	510875	512655	+	HzOG200480		0.00302497	0.215174	0.0140583		D12	T1	y
serine-protease	chymotrypsin	1	digestion	HarmChym103	HaOG200481	scaffold_13	515220	516838	+	HzOG200481		0.00311272	0.113154	0.0275087			T1
serine-protease	chymotrypsin	1	digestion	HarmChym104	HaOG200482	scaffold_13	527104	529449	+	HzOG200482	error	0.5907	1.46897	0.402117
serine-protease	chymotrypsin	1	digestion	HarmChym105	HaOG200483	scaffold_13	530094	533576	+	HzOG200483		0.011197	0.0761744	0.146991		D37	T1
serine-protease	chymotrypsin	1	digestion	HarmChym106	HaOG200484	scaffold_13	535282	537192	+	HzOG200484	error					D37
serine-protease	chymotrypsin	1	digestion	HarmChym107	HaOG200485	scaffold_13	539120	540609	+	HzOG200485		0.00923563	0.123204	0.074962		D37
serine-protease	chymotrypsin	1	digestion	HarmChym108	HaOG200486	scaffold_13	542184	543560	+	HzOG200486	error	0.0032808	0.104474	0.0314031
serine-protease	chymotrypsin	1	digestion	HarmChym109	HaOG200487	scaffold_13	544277	545799	+	HzOG200487		0.335169	0.640274	0.523477		D37	T1
serine-protease	chymotrypsin	1	digestion	HarmChym110	HaOG200488	scaffold_13	549804	551089	+	HzOG200488		7.4316e-05	0.0743158	0.001		D37	T1
serine-protease	chymotrypsin	1	digestion	HarmChym111	HaOG200489	scaffold_13	554326	555576	+	HzOG200489		8.5674e-05	0.0856739	0.001		D37	T1
serine-protease	chymotrypsin	1	digestion	HarmChym112	HaOG200490	scaffold_13	557912	559164	+	HzOG200490	error						T1
serine-protease	chymotrypsin	1	digestion	HarmChym113	HaOG200491	scaffold_13	564379	565763	+	HzOG200491	error					D8	T1
serine-protease	chymotrypsin	1	digestion	HarmChym114	HaOG200492	scaffold_13	569814	571182	+	HzOG200492						D37	T1
serine-protease	chymotrypsin	1	digestion	HarmChym115	HaOG200493	scaffold_13	573316	574617	+		missing					D37
serine-protease	chymotrypsin	1	digestion	HarmChym116	HaOG200494	scaffold_13	575529	576868	+		missing					D37
serine-protease	chymotrypsin	1	digestion	HarmChym117	HaOG200495	scaffold_13	579100	580435	+	HzOG200495		0.00159026	0.0790713	0.0201117		D37
serine-protease	chymotrypsin	1	digestion	HarmChym118	HaOG200496	scaffold_13	581584	583265	-	HzOG200496						D37
serine-protease	chymotrypsin	1	digestion	HarmChym119	HaOG200497	scaffold_13	584431	585734	+	HzOG200497						D37
serine-protease	chymotrypsin	1	digestion	HarmChym120	HaOG200498	scaffold_13	587280	588849	+	HzOG200498	error				1		T1
serine-protease	chymotrypsin	1	digestion	HarmChym121	HaOG200499	scaffold_13	589873	592938	+	HzOG200499						D37
serine-protease	chymotrypsin	1	digestion	HarmChym122	HaOG200500	scaffold_13	596760	598588	+	HzOG200500						D12	T1	y
serine-protease	chymotrypsin	1	digestion	HarmChym123	HaOG200501	scaffold_13	601414	603046	+	HzOG200501		0.00632971	0.0751353	0.0842442		D12	T1	y
serine-protease	chymotrypsin	1	digestion	HarmChym124	HaOG200502	scaffold_13	603504	605047	+		missing					D37
serine-protease	chymotrypsin	1	digestion	HarmChym125	HaOG200503	scaffold_13	606711	608221	+	HzOG200503						D37	T1	y
serine-protease	chymotrypsin	1	digestion	HarmChym126	HaOG200504	scaffold_13	611855	613228	+	HzOG200504		4.824e-05	0.0482398	0.001		D12	T1	y
serine-protease	chymotrypsin	4	digestion	HarmChym008	HaOG200505	scaffold_13	1851865	1853575	-	HzOG200505		0.00334449	0.0779224	0.0429208		D19	T1
serine-protease	chymotrypsin	4	digestion	HarmChym009	HaOG200506	scaffold_13	1854665	1856645	-	HzOG200506						D12	T1
serine-protease	chymotrypsin	4	digestion	HarmChym010	HaOG200507	scaffold_13	1861550	1863610	-	HzOG200507						D19	T1	y
serine-protease	chymotrypsin	4	digestion	HarmChym011	HaOG200508	scaffold_13	1864092	1865711	-		missing							y
serine-protease	chymotrypsin	6	digestion	HarmChym012	HaOG200509	scaffold_13	1869945	1873879	-	HzOG200509		0.00490549	0.167254	0.0293296		D12		y
serine-protease	chymotrypsin	7	digestion	HarmChym013	HaOG200510	scaffold_137	523640	528386	-	HzOG200510		0.00244269	0.106437	0.0229495		D12	T1
serine-protease	chymotrypsin	7	digestion	HarmChym014	HaOG200511	scaffold_137	534101	538993	-	HzOG200511						D37	T1
serine-protease	chymotrypsin	8	digestion	HarmChym015	HaOG200512	scaffold_137	638851	642926	-	HzOG200512		0.0025544	0.171965	0.0148542		D12	T1
serine-protease	chymotrypsin	8	digestion	HarmChym016	HaOG200513	scaffold_137	643783	648508	-	HzOG200513							T1	y
serine-protease	chymotrypsin	2	digestion	HarmChym018	HaOG200515	scaffold_218	58195	63536	-	HzOG200515		0.00815897	0.23248	0.0350953		D10	T1	y
serine-protease	chymotrypsin	9	digestion	HarmChym019	HaOG200516	scaffold_24	2484	5632	-	HzOG200516		0.0127321	0.224644	0.056677		D8	T1	y
serine-protease	chymotrypsin	11	digestion	HarmChym020	HaOG200517	scaffold_247	265854	269687	+	HzOG200517		0.001577	0.194591	0.00810419		D12	T1
serine-protease	chymotrypsin	11	digestion	HarmChym021	HaOG200518	scaffold_247	273553	275739	-	HzOG200518
serine-protease	chymotrypsin	11	digestion	HarmChym022	HaOG200519	scaffold_247	277374	280909	+	HzOG200519
serine-protease	chymotrypsin	5	digestion	HarmChym023	HaOG200522	scaffold_393	212104	213279	+	HzOG200522		0.00578049	0.0856322	0.0675037
serine-protease	chymotrypsin	12	digestion	HarmChym024	HaOG200524	scaffold_446	35149	39441	+		missing	0.00633789	0.259437	0.0244294
serine-protease	chymotrypsin	10	digestion	HarmChym025	HaOG214207	scaffold_59	886089	890700	-	HzOG214207		0.000132645	0.132645	0.001		D10	T1
serine-protease	immune		immunity	HarmTryp017	HaOG200371	scaffold_20	159612	161641	+	HzOG200371		0.0237952	0.182249	0.130564
serine-protease	immune		immunity	HarmTryp018	HaOG200372	scaffold_20	162507	166772	+	HzOG200372		0.0168574	0.171696	0.0981816		D9
serine-protease	immune		immunity	HarmTryp019	HaOG200373	scaffold_20	167858	170239	+	HzOG200373		0.0344279	0.162964	0.21126
serine-protease	immune		immunity	HarmTryp021	HaOG200375	scaffold_210	73030	76799	-	HzOG200375		0.000180047	0.180047	0.001		D7	T5
serine-protease	immune		immunity	HarmTryp033	HaOG200387	scaffold_27	1508495	1511608	+	HzOG200387		0.00859088	0.160501	0.0535253
serine-protease	immune		immunity	HarmTryp037	HaOG200391	scaffold_407	51250	58084	+	HzOG200391		0.0115058	0.17824	0.0645524		D10		y
serine-protease	immune		immunity	HarmTryp039	HaOG200393	scaffold_44	753721	755556	+	HzOG200393		0.00133759	0.267572	0.00499897
serine-protease	immune		immunity	HarmTryp044	HaOG200398	scaffold_5	464162	467388	-	HzOG200398
serine-protease	immune		immunity	HarmTryp045	HaOG200399	scaffold_5	468223	471801	-	HzOG200399
serine-protease	immune		immunity	HarmTryp046	HaOG200400	scaffold_5	474076	480606	-	HzOG200400		0.000248464	0.248464	0.001		D11
serine-protease	immune		immunity	HarmTryp049	HaOG200403	scaffold_515	61193	71072	-	HzOG200403		0.00577387	0.280411	0.0205907			T5
serine-protease	immune		immunity	HarmTryp050	HaOG200404	scaffold_541	21633	26384	-	HzOG200404		0.00587084	0.308488	0.019031
serine-protease	immune		immunity	HarmTryp055	HaOG200409	scaffold_62	265258	271336	-	HzOG200409		0.000139088	0.139088	0.001		D11
serine-protease	immune		immunity	HarmTryp056	HaOG200410	scaffold_62	749761	776782	+	HzOG200410		0.00585449	0.230546	0.025394
serine-protease	immune		immunity	HarmTryp057	HaOG200411	scaffold_62	761925	776782	+	HzOG200411
serine-protease	immune		immunity	HarmTryp063	HaOG200417	scaffold_72	714204	717882	-	HzOG200417		0.00168826	0.0980413	0.0172199
serine-protease	immune		immunity	HarmTryp081	HaOG200435	scaffold_90	493699	496743	+	HzOG200435		0.00262557	0.133797	0.0196235
serine-protease	immune		immunity	HarmTryp085	HaOG200439	scaffold_275	201786	208453	+	HzOG200439		0.0157056	0.219641	0.071506		D32
serine-protease	immune		immunity	HarmTryp090	HaOG200514	scaffold_214	156232	163287	+	HzOG200514		0.00987423	0.186522	0.0529388
serine-protease	immune		immunity	serine-protease-inact	HaOG200525	scaffold_457	41273	66813	-	HzOG200525		0.00202037	0.216169	0.00934625
serine-protease	immune		immunity	SPH	HaOG201499	scaffold_0	4082144	4083412	+	HzOG201499	fixed	0.00192923	0.130433	0.0147909
serine-protease	immune		immunity	SP37	HaOG201678	scaffold_1	1884309	2017614	+	HzOG201678		0.00235948	0.0972634	0.0242586		D11
serine-protease	immune		immunity	SP56	HaOG201927	scaffold_10	2787742	2808669	+	HzOG201927		0.0055941	0.106949	0.0523063
serine-protease	immune		immunity	SPH	HaOG202056	scaffold_102	855509	878052	-	HzOG202056		0.00540511	0.0929389	0.0581577		D11
serine-protease	immune		immunity	SP14	HaOG202155	scaffold_104	771845	775956	-	HzOG202155		0.0121394	0.194004	0.0625732
serine-protease	immune		immunity	SP	HaOG202715	scaffold_117	79571	86226	+	HzOG202715		2.7977e-05	0.0279772	0.001		D19
serine-protease	immune		immunity	SPH65	HaOG203389	scaffold_131	99434	108191	+	HzOG203389		0.000706284	0.305613	0.00231104		D11
serine-protease	immune		immunity	SP39	HaOG203747	scaffold_14	111878	151826	-	HzOG203747		0.00264708	0.218345	0.0121234		D11
serine-protease	immune		immunity	SP47	HaOG203756	scaffold_14	272562	325444	-	HzOG203756		0.00189412	0.166666	0.0113647		D2
serine-protease	immune		immunity	SP30	HaOG203974	scaffold_142	73105	87519	-	HzOG203974		0.00462889	0.240595	0.0192394		D12
serine-protease	immune		immunity	SP	HaOG204527	scaffold_158	63087	156598	+	HzOG204527						D9
serine-protease	immune		immunity	SP	HaOG204818	scaffold_164	497569	526524	-	HzOG204818		0.0107577	0.247741	0.0434234		D6
serine-protease	immune		immunity	SPH63	HaOG205454	scaffold_18	740266	762072	+	HzOG205454		0.00712067	0.087489	0.0813893		D2
serine-protease	immune		immunity	SP59	HaOG206172	scaffold_2	772419	775479	-	HzOG206172		0.0361673	0.170374	0.212282
serine-protease	immune		immunity	SP	HaOG206258	scaffold_2	2790736	2806242	-	HzOG206258		0.0155854	0.174456	0.0893368		D9
serine-protease	immune		immunity	SP	HaOG206307	scaffold_20	170181	173926	+	HzOG206307		0.0450203	0.266495	0.168935
serine-protease	immune		immunity	SP48	HaOG206592	scaffold_209	170376	216100	+	HzOG206592		0.00526304	0.141982	0.0370684		D11
serine-protease	immune		immunity	SP	HaOG206842	scaffold_216	347787	355506	+	HzOG206842		0.00490475	0.127676	0.0384158
serine-protease	immune		immunity	SPH61	HaOG208309	scaffold_27	1061982	1063163	-	HzOG208309		0.0226583	0.180403	0.125598		D32	T3	y
serine-protease	immune		immunity	SP	HaOG208310	scaffold_27	1063804	1064934	-		missing					D20		y
serine-protease	immune		immunity	SP60	HaOG208329	scaffold_27	1524513	1527487	+	HzOG208329		0.0150333	0.17238	0.0872104
serine-protease	immune		immunity	SP	HaOG209738	scaffold_318	79177	91181	-	HzOG209738		0.0214927	0.241646	0.0889429		D9
serine-protease	immune		immunity	SP49	HaOG209740	scaffold_318	121237	152079	+	HzOG209740		0.00196707	0.10324	0.0190534
serine-protease	immune		immunity	SP	HaOG210713	scaffold_362	203362	211161	-	HzOG210713		0.00306226	0.154788	0.0197835
serine-protease	immune		immunity	SP43	HaOG210911	scaffold_376	54660	70848	-	HzOG210911		0.0187614	0.231659	0.0809871			T3
serine-protease	immune		immunity	SP22	HaOG211154	scaffold_39	60168	67784	+	HzOG211154		0.0130844	0.143602	0.0911158				y
serine-protease	immune		immunity	SPH62	HaOG211226	scaffold_391	99040	111938	+	HzOG211226		0.00301833	0.224407	0.0134503		D12	T3
serine-protease	immune		immunity	SP44	HaOG212115	scaffold_439	172945	193269	-	HzOG212115		0.00646781	0.260578	0.024821		D12
serine-protease	immune		immunity	SP45	HaOG212966	scaffold_494	98787	101893	+	HzOG212966		0.00250226	0.151618	0.0165037		D14
serine-protease	immune		immunity	SP	HaOG212967	scaffold_494	101905	102664	-	HzOG212967		0.0174588	0.148273	0.117747		D7	T3
serine-protease	immune		immunity	SP28	HaOG213006	scaffold_5	484705	495143	-	HzOG213006		0.00011339	0.11339	0.001			T2
serine-protease	immune		immunity	SP52	HaOG213366	scaffold_513	59692	62886	-	HzOG213366		0.0091946	0.244463	0.0376114
serine-protease	immune		immunity	SP51	HaOG213382	scaffold_518	69950	73464	-	HzOG213382		0.0121297	0.104687	0.115867	1
serine-protease	immune		immunity	SP42	HaOG213383	scaffold_518	73688	85432	-	HzOG213383		0.0304369	0.111065	0.274045
serine-protease	immune		immunity	SP23	HaOG213507	scaffold_526	103728	111713	+	HzOG213507		0.00788145	0.129355	0.0609287				y
serine-protease	immune		immunity	SP	HaOG213672	scaffold_546	43095	46793	-	HzOG213672		0.0159254	0.0606657	0.262511
serine-protease	immune		immunity	SP	HaOG213676	scaffold_546	76853	88582	+	HzOG213676		0.0206051	0.112234	0.183589				y
serine-protease	immune		immunity	SP21	HaOG213677	scaffold_546	96181	105008	+	HzOG213677		0.0165007	0.106963	0.154265				y
serine-protease	immune		immunity	SP20	HaOG215823	scaffold_783	13169	17822	+	HzOG215823		0.00613549	0.195452	0.0313913
serine-protease	immune		immunity	SP	HaOG215824	scaffold_783	22352	24992	+	HzOG215824		0.0300904	0.126694	0.237504
serine-protease	immune		immunity	SP	HaOG216366	scaffold_856	3336	9430	-	HzOG216366
serine-protease	immune		immunity	SP	HaOG216494	scaffold_88	1001349	1005502	+	HzOG216494		0.00414232	0.248753	0.0166523
serine-protease	immune		immunity	SP24	HaOG216495	scaffold_88	1006342	1018377	+	HzOG216495		0.0290988	0.217012	0.134088
serine-protease	immune		immunity	SP	HaOG216496	scaffold_88	1018610	1023182	-	HzOG216496		0.00141016	0.287274	0.00490878
serine-protease	immune		immunity	SPH	HaOG216806	scaffold_92	331264	335313	-	HzOG216806
serine-protease	other			HarmTryp002	HaOG200356	scaffold_1	4110	6669	-	HzOG200356		0.011147	0.108926	0.102335	1
serine-protease	other			HarmTryp004	HaOG200358	scaffold_103	68864	106626	-	HzOG200358		0.0136928	0.142076	0.0963767
serine-protease	other			HarmTryp008	HaOG200362	scaffold_124	488071	488967	-	HzOG200362
serine-protease	other			HarmTryp009	HaOG200363	scaffold_126	382514	385886	+	HzOG200363		0.0076207	0.235125	0.0324113
serine-protease	other			HarmTryp011	HaOG200365	scaffold_139	476570	478531	-	HzOG200365		6.6614e-05	0.0666135	0.001
serine-protease	other			HarmTryp012	HaOG200366	scaffold_139	480967	484623	+	HzOG200366		0.00289781	0.093086	0.0311304
serine-protease	other			HarmTryp014	HaOG200368	scaffold_141	252195	262087	+	HzOG200368		0.00444984	0.0586614	0.0758565		D23	T3	y
serine-protease	other			HarmTryp015	HaOG200369	scaffold_142	344956	345681	-		missing
serine-protease	other			HarmTryp016	HaOG200370	scaffold_156	194582	198652	+	HzOG200370		0.00773458	0.234965	0.032918
serine-protease	other			HarmTryp020	HaOG200374	scaffold_202	462	1466	-	HzOG200374		0.0112819	0.0375613	0.300358
serine-protease	other			HarmTryp028	HaOG200382	scaffold_25	2016594	2020378	-	HzOG200382		0.0120951	0.278645	0.0434067
serine-protease	other			HarmTryp029	HaOG200383	scaffold_25	2021609	2023971	-	HzOG200383		0.00978294	0.145815	0.0670916
serine-protease	other			HarmTryp030	HaOG200384	scaffold_25	2027167	2029446	-	HzOG200384		0.0123185	0.0295187	0.417311
serine-protease	other			HarmTryp032	HaOG200386	scaffold_268	107260	109425	-	HzOG200386		0.00416916	0.219947	0.0189553
serine-protease	other			HarmTryp034	HaOG200388	scaffold_3	1803794	1808134	-	HzOG200388		0.0104145	0.166287	0.0626297
serine-protease	other			HarmTryp035	HaOG200389	scaffold_34	744292	746302	-	HzOG200389		0.00669376	0.159287	0.0420233
serine-protease	other			HarmTryp036	HaOG200390	scaffold_385	31847	32602	-	HzOG200390		0.049796	0.149001	0.334199
serine-protease	other			HarmTryp042	HaOG200396	scaffold_5	441024	444279	-	HzOG200396		0.00604116	0.0669794	0.0901944
serine-protease	other			HarmTryp043	HaOG200397	scaffold_5	449527	451236	-	HzOG200397		0.563634	2.40336	0.234519
serine-protease	other			HarmTryp048	HaOG200402	scaffold_51	415524	418317	+	HzOG200402		0.00489249	0.149156	0.0328013
serine-protease	other			HarmTryp052	HaOG200406	scaffold_59	301842	303560	+		missing
serine-protease	other			HarmTryp053	HaOG200407	scaffold_59	305756	308055	+	HzOG200407
serine-protease	other			HarmTryp054	HaOG200408	scaffold_59	309624	312444	+	HzOG200408		0.00336997	0.163836	0.0205692
serine-protease	other			HarmTryp058	HaOG200412	scaffold_632	2751	5947	-	HzOG200412		0.0152047	0.0702362	0.21648		D6
serine-protease	other			HarmTryp059	HaOG200413	scaffold_67	949006	949902	+	HzOG200413		0.0382494	0.0777011	0.492264
serine-protease	other			HarmTryp062	HaOG200416	scaffold_72	705720	709955	+	HzOG200416		0.000143915	0.143915	0.001
serine-protease	other			HarmTryp064	HaOG200418	scaffold_735	12054	19641	-	HzOG200418		0.00289863	0.170221	0.0170286
serine-protease	other			HarmTryp065	HaOG200419	scaffold_88	51552	55282	+	HzOG200419		0.004987	0.120343	0.0414399
serine-protease	other			HarmTryp066	HaOG200420	scaffold_88	381629	384668	-	HzOG200420		0.0116671	0.127881	0.0912339
serine-protease	other			HarmTryp067	HaOG200421	scaffold_88	391364	394791	-	HzOG200421
serine-protease	other			HarmTryp068	HaOG200422	scaffold_88	396828	400999	-	HzOG200422
serine-protease	other			HarmTryp069	HaOG200423	scaffold_88	402757	406553	-	HzOG200423
serine-protease	other			HarmTryp070	HaOG200424	scaffold_88	406875	410496	+	HzOG200424		0.0119259	0.101561	0.117426
serine-protease	other			HarmTryp071	HaOG200425	scaffold_88	703493	707568	+	HzOG200425		0.0109873	0.207208	0.0530256
serine-protease	other			HarmTryp082	HaOG200436	scaffold_90	498089	500633	+	HzOG200436	fixed	0.0189392	0.323769	0.0584958
serine-protease	other			HarmTryp084	HaOG200438	scaffold_95	685799	689007	+	HzOG200438		0.00524849	0.20118	0.0260885
serine-protease	other			HarmTryp086	HaOG200440	scaffold_106	526345	530877	+	HzOG200440		0.0424658	0.0935141	0.454111
serine-protease	other			HarmTryp087	HaOG200441	scaffold_632	30002	36728	-		missing
serine-protease	other			HarmTryp088	HaOG200442	scaffold_632	45482	59489	+	HzOG200442						D32
serine-protease	other			HarmTryp089	HaOG200443	scaffold_632	61245	71329	+		missing	0.124	0.113276	1.09509
serine-protease	other			serine-protease-inact	HaOG200474	scaffold_124	487975	488892	-	HzOG200474		0.0234716	0.0659267	0.356026
serine-protease	other			serine-protease-inact	HaOG200520	scaffold_334	93597	96961	-	HzOG200520		0.0186166	0.219871	0.0846704
serine-protease	other			serine-protease-inact	HaOG200521	scaffold_334	135245	139607	-	HzOG200521		0.014757	0.109883	0.134297
serine-protease	other			serine-protease-inact	HaOG200523	scaffold_4	3453178	3453984	-	HzOG200523		0.0123117	0.0659795	0.186598
serine-protease	other			serine-protease-inact	HaOG200526	scaffold_72	211008	212528	+	HzOG200526		0.0117536	0.0316828	0.370977
serine-protease	other			serine-protease-inact	HaOG200527	scaffold_72	215439	217027	+	HzOG200527		0.0114118	0.0793218	0.143867
serine-protease	other			serine protease gd-like	HaOG201960	scaffold_100	543979	566775	-	HzOG201960								y
serine-protease	other			serine protease HP21 precursor	HaOG203022	scaffold_122	745622	747004	+	HzOG203022		0.00454383	0.215794	0.0210563
serine-protease	other			transmembrane protease serine 3-like	HaOG203077	scaffold_124	600547	601665	+	HzOG203077		0.00470756	0.124832	0.0377111
serine-protease	other			serine protease snake-like	HaOG203078	scaffold_124	601643	603703	+	HzOG203078		0.0354027	0.0677049	0.522897
serine-protease	other			serine protease snake-like	HaOG211228	scaffold_391	131020	148067	-	HzOG211228		0.00648198	0.163233	0.03971	1
serine-protease	other			male reproductive organ serine protease 1 precursor	HaOG211723	scaffold_41	1416945	1417865	-	HzOG211723		0.00446179	0.1922	0.0232143
serine-protease	other			serine protease snake-like	HaOG212856	scaffold_480	70545	96176	+		missing
serine-protease	other			cocoonase precursor	HaOG212861	scaffold_481	93352	94143	+	HzOG212861		0.0244748	0.0868804	0.281707
serine-protease	other			transmembrane protease serine 9-like	HaOG213265	scaffold_51	418354	427414	-	HzOG213265		0.011858	0.120462	0.0984381
serine-protease	other			serine protease HP21 precursor	HaOG214656	scaffold_632	302	464	+	HzOG214656		0.0176629	0.0791819	0.223067
serine-protease	other			chymotrypsin-2-like	HaOG214918	scaffold_67	855193	856937	-	HzOG214918		0.015736	0.210811	0.074645
serine-protease	other			chymotrypsin-1-like	HaOG214919	scaffold_67	950885	951778	+	HzOG214919		0.0103873	0.00970593	1.0702
serine-protease	other			transmembrane protease serine 9-like	HaOG214920	scaffold_67	951586	953502	+	HzOG214920		0.00602592	0.238075	0.025311
serine-protease	other			serine protease snake-like	HaOG215313	scaffold_706	27160	36175	-	HzOG215313		0.0145421	0.178515	0.0814615		D33		y
serine-protease	other			serine protease snake-like	HaOG215530	scaffold_734	146	3255	+	HzOG215530		0.00619896	0.299467	0.0207
serine-protease	other			serine protease snake-like	HaOG215532	scaffold_734	10654	31898	-	HzOG215532						D32
serine-protease	other			serine protease snake-like	HaOG215829	scaffold_789	23517	27769	-	HzOG215829		0.00965831	0.315961	0.0305681
serine-protease	other			serine protease snake-like	HaOG216095	scaffold_811	5151	7789	+	HzOG216095		0.0238655	0.203019	0.117553
serine-protease	other			serine protease snake-like	HaOG216097	scaffold_811	16896	19783	-	HzOG216097		0.00945969	0.315402	0.0299925
serine-protease	other			serine protease snake-like	HaOG216430	scaffold_868	10820	33398	-	HzOG216430
serine-protease	other			trypsin-4-like	HaOG217029	scaffold_95	668493	677746	-	HzOG217029		0.00424233	0.153589	0.0276214
lipase	acid	3		HarmLipase01	HaOG200528	scaffold_128	415360	416646	-	HzOG200528		0.00495076	0.0965683	0.0512669		D12	T5
lipase	acid	3		HarmLipase17	HaOG200544	scaffold_128	419324	420364	-	HzOG200544		0.01021	0.253997	0.0401974
lipase	acid	3		HarmLipase18	HaOG200545	scaffold_128	422400	423692	+	HzOG200545		0.0394036	0.212542	0.185392			T5	y
lipase	acid	1		HarmLipase19	HaOG200546	scaffold_129	548382	550010	-	HzOG200546
lipase	acid	3		HarmLipase23	HaOG200550	scaffold_173	449063	450457	-	HzOG200550		0.00446818	0.22845	0.0195587
lipase	acid	2		HarmLipase24	HaOG200551	scaffold_18	470045	472225	-	HzOG200551		0.00404656	0.222164	0.0182143		D8	T1
lipase	acid	2		HarmLipase25	HaOG200552	scaffold_18	474780	476576	-	HzOG200552		0.00303144	0.168477	0.0179932		D8	T1
lipase	acid	2		HarmLipase26	HaOG200553	scaffold_18	481224	483129	-	HzOG200553		0.0125159	0.188189	0.0665071			T1
lipase	acid	2		HarmLipase27	HaOG200554	scaffold_18	485981	488195	-	HzOG200554		0.0143112	0.183466	0.0780046
lipase	acid	2		HarmLipase28	HaOG200555	scaffold_18	489406	491456	-	HzOG200555		0.00550004	0.107659	0.0510875			T1
lipase	acid	3		HarmLipase31	HaOG200558	scaffold_190	314653	315690	-	HzOG200558		0.00868919	0.0460478	0.188699
lipase	acid	3		HarmLipase32	HaOG200559	scaffold_2	3782147	3783361	-	HzOG200559		0.0115841	0.086539	0.13386
lipase	acid	3		HarmLipase39	HaOG200566	scaffold_219	178658	179923	-	HzOG200566		0.00870182	0.133916	0.0649795
lipase	acid	2		HarmLipase44	HaOG200571	scaffold_26	722534	724260	+	HzOG200571		0.00445934	0.0592	0.0753421
lipase	acid	2		HarmLipase45	HaOG200572	scaffold_272	259493	263553	+	HzOG200572		0.0179266	0.258055	0.0694679				y
lipase	acid	2		HarmLipase46	HaOG200573	scaffold_272	266107	269997	+	HzOG200573		0.0255189	0.215083	0.118647
lipase	acid	3		HarmLipase47	HaOG200574	scaffold_282	179088	180254	+	HzOG200574		0.0164069	0.111896	0.146626
lipase	acid	3		HarmLipase48	HaOG200575	scaffold_289	291048	292256	-	HzOG200575		0.013884	0.15301	0.0907393		D8
lipase	acid	2		HarmLipase49	HaOG200576	scaffold_290	199473	210801	+	HzOG200576		0.0045149	0.130074	0.0347103			T5
lipase	acid	3		HarmLipase50	HaOG200577	scaffold_3	2998365	2999696	-	HzOG200577		0.0119606	0.118066	0.101304
lipase	acid	3		HarmLipase51	HaOG200578	scaffold_3	3003760	3005133	+	HzOG200578		0.0162616	0.0135592	1.19931
lipase	acid	3		HarmLipase58	HaOG200585	scaffold_364	200386	202260	-	HzOG200585		0.0032924	0.0578686	0.0568945
lipase	acid	3		HarmLipase60	HaOG200587	scaffold_39	750181	751767	-	HzOG200587		0.0145662	0.051593	0.28233		D35
lipase	acid	1		HarmLipase61	HaOG200588	scaffold_4	77828	79255	-	HzOG200588		0.00381252	0.0949703	0.0401444			T3	y
lipase	acid	2		HarmLipase62	HaOG200589	scaffold_4	791179	799287	-	HzOG200589		0.00807565	0.286295	0.0282074		D10	T1	y
lipase	acid	3		HarmLipase64	HaOG200591	scaffold_493	2461	3867	+	HzOG200591
lipase	acid	1		HarmLipase78	HaOG200605	scaffold_79	272323	273741	-	HzOG200605		0.0085879	0.050094	0.171436
lipase	acid	1		HarmLipase79	HaOG200606	scaffold_79	280516	281961	-	HzOG200606		0.00187938	0.0422746	0.0444566
lipase	neutral	8b		HarmLipase02	HaOG200529	scaffold_0	4012816	4017514	-	HzOG200529		0.00793246	0.224927	0.0352668		D25
lipase	neutral	8b		HarmLipase03	HaOG200530	scaffold_10	112657	120799	-	HzOG200530		0.00210423	0.12266	0.0171551		D2
lipase	neutral	7		HarmLipase04	HaOG200531	scaffold_104	50800	68596	-	HzOG200531		0.00419387	0.146902	0.0285487			T5	y
lipase	neutral	12		HarmLipase05	HaOG200532	scaffold_113	77342	82067	+	HzOG200532		0.00855396	0.148289	0.0576845
lipase	neutral	12		HarmLipase06	HaOG200533	scaffold_12	1150630	1157274	-	HzOG200533		0.00725916	0.120706	0.060139				y
lipase	neutral	12		HarmLipase07	HaOG200534	scaffold_12	1158570	1161403	-	HzOG200534		0.0109532	0.026005	0.421196
lipase	neutral	5		HarmLipase09	HaOG200536	scaffold_12	1328504	1335475	-	HzOG200536		0.00762556	0.188149	0.0405293
lipase	neutral	9		HarmLipase10	HaOG200537	scaffold_123	237323	239808	+	HzOG200537		0.0226073	0.26486	0.0853558		D29	T3
lipase	neutral	9		HarmLipase11	HaOG200538	scaffold_123	241069	242990	+	HzOG200538		0.00961056	0.199942	0.0480668
lipase	neutral	9		HarmLipase12	HaOG200539	scaffold_123	245294	246412	+	HzOG200539		0.0208126	0.180177	0.115512
lipase	neutral	9		HarmLipase13	HaOG200540	scaffold_123	267159	270242	-	HzOG200540	fixed	0.0367427	0.347727	0.105665				y
lipase	neutral	10		HarmLipase14	HaOG200541	scaffold_128	151552	154333	+	HzOG200541		0.0230451	0.183165	0.125816
lipase	neutral	10		HarmLipase15	HaOG200542	scaffold_128	159627	163235	+	HzOG200542		0.001174	0.197447	0.00594588		D12		y
lipase	neutral	10		HarmLipase16	HaOG200543	scaffold_128	163899	167023	-	HzOG200543		0.0139538	0.23871	0.0584551			T5
lipase	neutral	11b		HarmLipase22	HaOG200549	scaffold_149	525056	530782	-	HzOG200549		0.00250662	0.207183	0.0120986
lipase	neutral	11b		HarmLipase29	HaOG200556	scaffold_185	473199	478091	-	HzOG200556		0.0119815	0.220313	0.0543842
lipase	neutral	11a		HarmLipase30	HaOG200557	scaffold_19	1870060	1871271	-	HzOG200557		0.0013349	0.0366029	0.0364696
lipase	neutral	3		HarmLipase33	HaOG200560	scaffold_210	9475	17423	+	HzOG200560	error
lipase	neutral	3		HarmLipase34	HaOG200561	scaffold_210	295292	302215	+	HzOG200561		0.00741459	0.211795	0.0350084		D13	T1
lipase	neutral	3		HarmLipase35	HaOG200562	scaffold_210	307539	315360	+	HzOG200562							T1
lipase	neutral	3		HarmLipase36	HaOG200563	scaffold_210	376967	385745	+	HzOG200563							T1
lipase	neutral	3		HarmLipase37	HaOG200564	scaffold_210	386922	393851	+	HzOG200564		0.00478535	0.26914	0.0177802		D8	T1	y
lipase	neutral	8b		HarmLipase38	HaOG200565	scaffold_211	298878	302489	-	HzOG200565		0.000828497	0.0649673	0.0127525		D11
lipase	neutral	5		HarmLipase40	HaOG200567	scaffold_23	650387	692887	+	HzOG200567		0.00422629	0.265531	0.0159164
lipase	neutral	12		HarmLipase41	HaOG200568	scaffold_23	736793	758547	-	HzOG200568		0.00243653	0.105655	0.0230612
lipase	neutral	4		HarmLipase42	HaOG200569	scaffold_23	802899	807803	-		missing	0.232803	0.262807	0.885832		D10	T1	y
lipase	neutral	4		HarmLipase43	HaOG200570	scaffold_23	811111	813481	-	HzOG200570						D10	T1	y
lipase	neutral	8a		HarmLipase52	HaOG200579	scaffold_32	427	4512	-	HzOG200579		0.00533144	0.0736627	0.0723764
lipase	neutral	8a		HarmLipase53	HaOG200580	scaffold_32	1084509	1087156	+	HzOG200580		0.0097949	0.0383453	0.255439
lipase	neutral	5		HarmLipase54	HaOG200581	scaffold_32	1331549	1343544	-	HzOG200581		0.00542124	0.217382	0.0249388
lipase	neutral	5		HarmLipase55	HaOG200582	scaffold_32	1346694	1350579	-	HzOG200582		0.0148092	0.101073	0.146521
lipase	neutral	5		HarmLipase56	HaOG200583	scaffold_32	1352285	1356630	-	HzOG200583		0.049646	0.0801681	0.619274
lipase	neutral	6		HarmLipase57	HaOG200584	scaffold_325	81720	90698	-	HzOG200584		0.00805318	0.109633	0.0734561
lipase	neutral	10		HarmLipase59	HaOG200586	scaffold_38	449055	455069	+	HzOG200586		0.0073786	0.133311	0.0553489
lipase	neutral	11a		HarmLipase63	HaOG200590	scaffold_43	1415019	1418747	+	HzOG200590		0.00393867	0.0472464	0.0833644
lipase	neutral	12		HarmLipase65	HaOG200592	scaffold_506	583	7240	-	HzOG200592		0.0139266	0.219872	0.0633394
lipase	neutral	1		HarmLipase66	HaOG200593	scaffold_63	501169	503498	+	HzOG200593	fixed	0.00849996	0.219493	0.0387254		D8	T1	y
lipase	neutral	1		HarmLipase67	HaOG200594	scaffold_63	504661	506950	-	HzOG200594		0.000160109	0.160109	0.001		D8	T1	y
lipase	neutral	1		HarmLipase68	HaOG200595	scaffold_63	507959	509312	-	HzOG200595		0.0219461	0.136605	0.160654
lipase	neutral	1		HarmLipase69	HaOG200596	scaffold_63	511776	513469	-	HzOG200596		0.0142275	0.106649	0.133404		D8	T1	y
lipase	neutral	1		HarmLipase70	HaOG200597	scaffold_63	516563	518342	-	HzOG200597		0.0001517	0.1517	0.001		D8	T1	y
lipase	neutral	1		HarmLipase71	HaOG200598	scaffold_63	520553	522605	-	HzOG200598		0.00306604	0.185544	0.0165246		D8	T1	y
lipase	neutral	1		HarmLipase72	HaOG200599	scaffold_63	524218	526644	-	HzOG200599		0.00862659	0.242769	0.0355341		D8	T1	y
lipase	neutral	3		HarmLipase73	HaOG200600	scaffold_676	12766	14869	-	HzOG200600		0.0382904	0.241051	0.158848			T1	y
lipase	neutral	3		HarmLipase74	HaOG200601	scaffold_676	21899	27487	+	HzOG200601						D32	T1	y
lipase	neutral	11b		HarmLipase75	HaOG200602	scaffold_737	11255	13817	-	HzOG200602		0.0122498	0.258077	0.0474657
lipase	neutral	7		HarmLipase77	HaOG200604	scaffold_774	4175	12711	-	HzOG200604		0.0204301	0.181244	0.112722
lipase	neutral	1		HarmLipase80	HaOG200607	scaffold_8	2160956	2162504	-	HzOG200607		0.00694934	0.135911	0.0511316		D8	T1	y
lipase	neutral	1		HarmLipase81	HaOG200608	scaffold_8	2164109	2165997	-	HzOG200608		0.0117765	0.0748531	0.157328		D10		y
lipase	neutral	2		HarmLipase82	HaOG200609	scaffold_8	2169603	2170997	+	HzOG200609		0.000163631	0.163631	0.001		D10	T1	y
lipase	neutral	2		HarmLipase83	HaOG200610	scaffold_8	2172173	2174205	+	HzOG200610		0.012788	0.0903898	0.141476		D10		y
lipase	neutral	2		HarmLipase84	HaOG200611	scaffold_8	2178866	2181061	+	HzOG200611	fixed	0.0014134	0.119353	0.0118421		D8	T1	y
lipase	neutral	2		HarmLipase85	HaOG200612	scaffold_8	2182579	2184461	-	HzOG200612		0.00417956	0.0900041	0.0464374			T1
lipase	neutral	2		HarmLipase86	HaOG200613	scaffold_8	2186057	2188426	-	HzOG200613		0.00679779	0.139559	0.048709				y
lipase	neutral	2		HarmLipase87	HaOG200614	scaffold_8	2193037	2194817	-	HzOG200614						D8
lipase	neutral	2		HarmLipase88	HaOG200615	scaffold_8	2195600	2197640	-	HzOG200615		0.0203353	0.2945	0.0690504
lipase	neutral	2		HarmLipase89	HaOG200616	scaffold_8	2204878	2206722	-	HzOG200616		0.00412522	0.0925372	0.0445791		D8	T1	y
lipase	neutral	2		HarmLipase90	HaOG200617	scaffold_8	2208126	2209348	-	HzOG200617		0.00914563	0.156909	0.0582861		D8		y
lipase	neutral	3		HarmLipase91	HaOG200618	scaffold_8	2214400	2217581	-	HzOG200618		0.0062059	0.18449	0.0336381		D12	T1
lipase	neutral	3		HarmLipase92	HaOG200619	scaffold_8	2218906	2221437	+	HzOG200619		0.0142047	0.270019	0.0526065			T1
lipase	neutral	8b		HarmLipase93	HaOG200620	scaffold_94	680747	688540	-	HzOG200620		0.00101067	0.184793	0.0054692
lipase	patatin			HarmLipase76	HaOG200603	scaffold_77	250142	266369	+	HzOG200603		0.000754612	0.12458	0.00605723		D10
lipase	PDE			HarmLipase08	HaOG200535	scaffold_12	1257149	1295494	-	HzOG200535		0.00117099	0.192371	0.00608712		D18
lipase	PDE			Harm 1-phosphatidylinositol-4,5-bisphosphate phosphodiesterase beta-4	HaOG207720	scaffold_247	319519	349312	+	HzOG207720		0.00144255	0.197981	0.00728632
lipase	other			HarmLipase20	HaOG200547	scaffold_13	1470528	1487300	-	HzOG200547		0.00107244	0.125359	0.00855492
CRP	GR			HarmGR11	HaOG200621	scaffold_0	4894160	4907817	+	HzOG200621		0.00741124	0.218206	0.0339644
CRP	GR			HarmGR6	HaOG200622	scaffold_0	4922648	4930581	-	HzOG200622		0.00528916	0.157675	0.0335447
CRP	GR			HarmGR10	HaOG200623	scaffold_0	4976627	4982483	-	HzOG200623		0.0229323	0.208762	0.109849
CRP	GR			HarmGR12	HaOG200624	scaffold_0	4991156	4994488	-	HzOG200624		0.007284	0.262874	0.0277091
CRP	GR			HarmGR5	HaOG200625	scaffold_0	5001109	5014948	+	HzOG200625		0.0195119	0.294606	0.0662305
CRP	GR			HarmGR4	HaOG200626	scaffold_0	5018950	5028756	-	HzOG200626		0.00937619	0.197416	0.0474946
CRP	GR			HarmGR8	HaOG200627	scaffold_0	5029923	5033785	-	HzOG200627		0.00899882	0.214409	0.0419704
CRP	GR			HarmGR7	HaOG200628	scaffold_0	5035348	5041016	-	HzOG200628		0.00984303	0.171399	0.0574275
CRP	GR			HarmGR69	HaOG200631	scaffold_1	592421	593659	-	HzOG200631		0.0283692	0.0778956	0.364194
CRP	GR			HarmGR68	HaOG200632	scaffold_1	594626	595876	-	HzOG200632		0.0110295	0.126364	0.0872837
CRP	GR			HarmGR70	HaOG200633	scaffold_1	596792	598006	-	HzOG200633		0.135158	0.392356	0.344478
CRP	GR			HarmGR67	HaOG200634	scaffold_1	598902	600143	-	HzOG200634		0.023977	0.123654	0.193904
CRP	GR			HarmGR1	HaOG200635	scaffold_1	996442	1004640	+	HzOG200635		0.000296948	0.296948	0.001
CRP	GR			HarmGR71	HaOG200646	scaffold_10	208326	209387	+	HzOG200646		0.0143162	0.12526	0.114292
CRP	GR			HarmGR72	HaOG200647	scaffold_10	212699	213760	+	HzOG200647		0.0133159	0.1087	0.122501
CRP	GR			HarmGR199	HaOG200653	scaffold_115	585294	585992	-	HzOG200653		0.0649008	0.195179	0.33252
CRP	GR			HarmGR188	HaOG200684	scaffold_120	60425	61192	-	HzOG200684		0.0340814	0.0427449	0.797322
CRP	GR			HarmGR187	HaOG200685	scaffold_120	62711	63331	-	HzOG200685		0.0399152	0.152228	0.262207
CRP	GR			HarmGR190	HaOG200686	scaffold_120	64416	65141	-	HzOG200686		0.0344794	0.142459	0.242031
CRP	GR			HarmGR189	HaOG200687	scaffold_120	66744	67496	-	HzOG200687		0.0500998	0.178457	0.280739
CRP	GR			HarmGR186	HaOG200688	scaffold_120	84521	85270	+	HzOG200688		0.0312882	0.270348	0.115733
CRP	GR			HarmGR191	HaOG200689	scaffold_123	83978	84739	-	HzOG200689		0.0191362	0.308757	0.061978
CRP	GR			HarmGR161	HaOG200692	scaffold_139	5424	6200	-	HzOG200692		0.045207	0.16246	0.278266	1
CRP	GR			HarmGR162	HaOG200693	scaffold_139	10383	11186	+	HzOG200693
CRP	GR			HarmGR165	HaOG200694	scaffold_139	12603	13610	+	HzOG200694		0.101402	0.268701	0.377378
CRP	GR			HarmGR150	HaOG200695	scaffold_139	15025	15756	+	HzOG200695		0.0268867	0.125122	0.214884	1
CRP	GR			HarmGR154	HaOG200696	scaffold_139	256665	257447	+		missing
CRP	GR			HarmGR153	HaOG200697	scaffold_139	258925	259722	+	HzOG200697		0.0519812	0.179806	0.289096
CRP	GR			HarmGR178	HaOG200698	scaffold_139	266349	267164	+	HzOG200698		0.0463617	0.153145	0.302731
CRP	GR			HarmGR155	HaOG200699	scaffold_139	273574	274335	-	HzOG200699		0.0301109	0.101219	0.297483
CRP	GR			HarmGR156	HaOG200700	scaffold_139	276074	276931	-	HzOG200700		0.0395886	0.0748277	0.529063
CRP	GR			HarmGR157	HaOG200701	scaffold_139	279097	279954	+	HzOG200701		0.0460555	0.0934785	0.492685
CRP	GR			HarmGR152	HaOG200702	scaffold_139	283197	284105	-	HzOG200702		0.0481388	0.152543	0.315575
CRP	GR			HarmGR163	HaOG200703	scaffold_139	288769	289623	+		missing
CRP	GR			HarmGR175	HaOG200704	scaffold_139	298570	299553	+		missing
CRP	GR			HarmGR159	HaOG200705	scaffold_139	306097	306957	+		missing
CRP	GR			HarmGR160	HaOG200706	scaffold_139	309411	310154	-	HzOG200706		0.0313493	0.128389	0.244174	1
CRP	GR			HarmGR147	HaOG200707	scaffold_139	317509	318270	+	HzOG200707		0.0395882	0.109075	0.362946
CRP	GR			HarmGR201	HaOG200708	scaffold_139	318779	319533	+		missing
CRP	GR			HarmGR148	HaOG200709	scaffold_139	321388	322221	+	HzOG200709		0.0442181	0.131791	0.335517
CRP	GR			HarmGR143	HaOG200710	scaffold_139	337036	337767	+		missing
CRP	GR			HarmGR129	HaOG200711	scaffold_139	341308	342081	-	HzOG200711		0.0306322	0.10102	0.30323
CRP	GR			HarmGR133	HaOG200712	scaffold_139	345944	346675	-		missing
CRP	GR			HarmGR140	HaOG200713	scaffold_139	348710	349486	+	HzOG200713		0.0360077	0.102054	0.35283
CRP	GR			HarmGR149	HaOG200715	scaffold_139	352077	353813	+	HzOG200715		0.0448535	0.144242	0.310959
CRP	GR			HarmGR130	HaOG200716	scaffold_139	358495	359313	-	HzOG200716		0.0310837	0.118536	0.262229
CRP	GR			HarmGR132	HaOG200717	scaffold_139	360910	361773	-	HzOG200717		0.0226329	0.0810771	0.279153	1
CRP	GR			HarmGR134	HaOG200718	scaffold_139	364049	364798	+		missing
CRP	GR			HarmGR141	HaOG200719	scaffold_139	367931	368698	-	HzOG200719		0.0323046	0.122246	0.264258
CRP	GR			HarmGR126	HaOG200720	scaffold_139	370288	370992	-	HzOG200720		0.033179	0.0973312	0.340887	1
CRP	GR			HarmGR135	HaOG200721	scaffold_139	371479	372282	+		missing
CRP	GR			HarmGR138	HaOG200722	scaffold_139	376130	376999	+	HzOG200722		0.0256466	0.0707053	0.362725
CRP	GR			HarmGR144	HaOG200723	scaffold_139	380618	381388	+	HzOG200723		0.0200864	0.162599	0.123533
CRP	GR			HarmGR139	HaOG200724	scaffold_139	385501	386268	+	HzOG200724	fixed	0.0524003	0.108996	0.480755
CRP	GR			HarmGR137	HaOG200725	scaffold_139	388556	389305	-	HzOG200725		0.0346239	0.0732485	0.472691
CRP	GR			HarmGR136	HaOG200726	scaffold_139	391280	392071	-		missing
CRP	GR			HarmGR177	HaOG200727	scaffold_139	405158	405946	-	HzOG200727		0.030422	0.182428	0.166761
CRP	GR			HarmGR172	HaOG200728	scaffold_139	407332	408204	-	HzOG200728		0.040536	0.114652	0.353557
CRP	GR			HarmGR146	HaOG200729	scaffold_139	408827	409543	+	HzOG200729		0.185401	0.598814	0.309614
CRP	GR			HarmGR145	HaOG200730	scaffold_139	411583	412350	+	HzOG200730		0.0248107	0.129182	0.19206
CRP	GR			HarmGR131	HaOG200731	scaffold_139	415056	415814	-		missing
CRP	GR			HarmGR164	HaOG200732	scaffold_139	416976	417713	-		missing	0.0483444	0.113244	0.426903
CRP	GR			HarmGR176	HaOG200733	scaffold_139	420644	421348	-	HzOG200733	fixed	0.0382039	0.121545	0.314319
CRP	GR			HarmGR166	HaOG200734	scaffold_139	423717	424502	-	HzOG200734	fixed	0.0432168	0.166106	0.260176
CRP	GR			HarmGR142	HaOG200735	scaffold_139	426555	427322	-	HzOG200735		0.0427054	0.0921966	0.463199
CRP	GR			HarmGR168	HaOG200736	scaffold_139	603152	603955	-	HzOG200736
CRP	GR			HarmGR158	HaOG200737	scaffold_139	612942	613343	-	HzOG200737		0.00663042	0.0112193	0.590984
CRP	GR			HarmGR169	HaOG200738	scaffold_139	614454	615179	-	HzOG200738		0.0171094	0.0984755	0.173743
CRP	GR			HarmGR167	HaOG200739	scaffold_139	618141	618941	-	HzOG200739		0.020939	0.0804101	0.260403	1
CRP	GR			HarmGR179	HaOG200740	scaffold_139	624897	625277	+	HzOG200740		0.136148	0.247505	0.55008
CRP	GR			HarmGR202	HaOG200741	scaffold_139	625406	625651	+	HzOG200741		0.0588871	0.0510978	1.15244
CRP	GR			HarmGR171	HaOG200742	scaffold_139	626910	627971	+	HzOG200742		0.0376779	0.0785765	0.479506	1
CRP	GR			HarmGR170	HaOG200743	scaffold_139	629459	630268	+	HzOG200743		0.0196182	0.0416919	0.470552
CRP	GR			HarmGR173	HaOG200744	scaffold_139	633726	634562	+	HzOG200744		0.0147567	0.0643563	0.229297
CRP	GR			HarmGR174	HaOG200745	scaffold_139	638681	639508	+	HzOG200745		0.0158368	0.0645345	0.245401
CRP	GR			HarmGR3	HaOG200746	scaffold_142	572208	574652	-	HzOG200746		0.0030072	0.18898	0.0159128
CRP	GR			HarmGR122	HaOG200748	scaffold_15	362485	364154	+	HzOG200748		0.0263456	0.153262	0.171899
CRP	GR			HarmGR114	HaOG200749	scaffold_15	365339	366034	+		missing
CRP	GR			HarmGR123	HaOG200750	scaffold_15	373717	375030	+		missing
CRP	GR			HarmGR118	HaOG200751	scaffold_15	376178	376624	+	HzOG200751		0.0855986	0.196132	0.436434
CRP	GR			HarmGR117	HaOG200752	scaffold_15	577756	578511	+	HzOG200752	fixed	0.0453978	0.126583	0.35864
CRP	GR			HarmGR121	HaOG200753	scaffold_15	580463	581203	+	HzOG200753		0.0414253	0.122575	0.337959
CRP	GR			HarmGR120	HaOG200754	scaffold_15	582945	583709	+	HzOG200754		0.0257214	0.220871	0.116454
CRP	GR			HarmGR124	HaOG200755	scaffold_15	590144	590995	-	HzOG200755		0.081892	0.305955	0.267661
CRP	GR			HarmGR125	HaOG200756	scaffold_15	593325	593927	-	HzOG200756		0.020567	0.124603	0.16506	1
CRP	GR			HarmGR119	HaOG200757	scaffold_15	595941	596735	-	HzOG200757		0.0141321	0.109935	0.128549
CRP	GR			HarmGR113	HaOG200758	scaffold_15	600064	600879	-	HzOG200758		0.0110904	0.37121	0.0298764
CRP	GR			HarmGR115	HaOG200759	scaffold_15	603526	605564	+	HzOG200759		0.0141086	0.225287	0.0626252
CRP	GR			HarmGR116	HaOG200760	scaffold_15	610497	611231	+	HzOG200760		0.0484039	0.154326	0.313648
CRP	GR			HarmGR63	HaOG200762	scaffold_152	415672	416529	-	HzOG200762		0.0244204	0.0914043	0.267169
CRP	GR			HarmGR64	HaOG200763	scaffold_152	418535	419764	-	HzOG200763	fixed	0.0187748	0.0355511	0.528107
CRP	GR			HarmGR65	HaOG200764	scaffold_152	420919	422163	-	HzOG200764		0.0120627	0.0964178	0.125109
CRP	GR			HarmGR58	HaOG200765	scaffold_152	422808	424064	-	HzOG200765		0.527154	1.93298	0.272716
CRP	GR			HarmGR59	HaOG200766	scaffold_152	424999	426234	-	HzOG200766		0.0211174	0.0675042	0.31283
CRP	GR			HarmGR61	HaOG200767	scaffold_152	426831	428102	-	HzOG200767		0.00903145	0.0537638	0.167984
CRP	GR			HarmGR66	HaOG200768	scaffold_152	433013	433513	-		missing
CRP	GR			HarmGR62	HaOG200769	scaffold_152	443340	444581	-	HzOG200769		0.0177749	0.0866008	0.205252
CRP	GR			HarmGR60	HaOG200770	scaffold_152	447613	448851	+	HzOG200770		0.0177772	0.0672729	0.264255
CRP	GR			HarmGR31	HaOG200811	scaffold_25	407667	408305	+		missing
CRP	GR			HarmGR197	HaOG200812	scaffold_25	410741	411406	+		missing
CRP	GR			HarmGR32	HaOG200813	scaffold_25	1435892	1436590	-		missing
CRP	GR			HarmGR29	HaOG200814	scaffold_25	1438884	1439582	-	HzOG200814
CRP	GR			HarmGR28	HaOG200815	scaffold_25	1441096	1442341	-	HzOG200815		0.0433636	0.086867	0.499195
CRP	GR			HarmGR30	HaOG200816	scaffold_25	1615593	1617892	+	HzOG200816		0.0360605	0.0917299	0.393116
CRP	GR			HarmGR194	HaOG200823	scaffold_27	142	549	-	HzOG200823		0.0437852	0.223294	0.196088
CRP	GR			HarmGR192	HaOG200825	scaffold_27	2725	3348	-	HzOG200825		0.0772721	0.274554	0.281446
CRP	GR			HarmGR14	HaOG200838	scaffold_29	477949	479762	-	HzOG200838		0.0136982	0.174518	0.0784917
CRP	GR			HarmGR84	HaOG200845	scaffold_301	105018	107103	+		missing
CRP	GR			HarmGR73	HaOG200846	scaffold_301	108408	110297	+		missing
CRP	GR			HarmGR104	HaOG200847	scaffold_301	135913	136596	+		missing
CRP	GR			HarmGR105	HaOG200848	scaffold_301	140830	141651	+	HzOG200848		0.0397741	0.103221	0.385329
CRP	GR			HarmGR106	HaOG200849	scaffold_301	143668	144156	+	HzOG200849		0.0530386	0.0804456	0.65931
CRP	GR			HarmGR9	HaOG200851	scaffold_308	7542	16156	-	HzOG200851		0.0104613	0.27214	0.0384407		D9
CRP	GR			HarmGR13	HaOG200852	scaffold_308	44271	48202	+	HzOG200852		0.00624039	0.299055	0.020867
CRP	GR			HarmGR181	HaOG200857	scaffold_313	70	1678	+	HzOG200857		0.0387586	0.158909	0.243904
CRP	GR			HarmGR184	HaOG200858	scaffold_313	2350	3975	+	HzOG200858		0.040605	0.150909	0.269069
CRP	GR			HarmGR182	HaOG200859	scaffold_313	4349	6123	+	HzOG200859		0.0511255	0.152645	0.33493	1
CRP	GR			HarmGR183	HaOG200860	scaffold_313	7001	9192	+	HzOG200860		0.0746609	0.337857	0.220984
CRP	GR			HarmGR107	HaOG200866	scaffold_34	1435701	1436546	-	HzOG200866		0.0374654	0.12836	0.291877
CRP	GR			HarmGR108	HaOG200867	scaffold_34	1437210	1439100	+	HzOG200867		0.0163041	0.140548	0.116004
CRP	GR			HarmGR109	HaOG200868	scaffold_34	1439165	1440823	+	HzOG200868		0.0108474	0.126589	0.0856902
CRP	GR			HarmGR127	HaOG200869	scaffold_350	105187	107226	+	HzOG200869		0.0401894	0.122451	0.328209
CRP	GR			HarmGR103	HaOG200870	scaffold_350	130357	130728	+	HzOG200870	fixed	0.223362	0.547466	0.407993
CRP	GR			HarmGR128	HaOG200871	scaffold_350	136104	136787	+	HzOG200871					1
CRP	GR			HarmGR151	HaOG200872	scaffold_350	145720	146190	+	HzOG200872		0.138705	0.135896	1.02067
CRP	GR			HarmGR26	HaOG200873	scaffold_350	148064	148777	+	HzOG200873		0.0229712	0.0813767	0.282282
CRP	GR			HarmGR111	HaOG200876	scaffold_37	1645745	1646443	+	HzOG200876		0.0649008	0.195179	0.33252
CRP	GR			HarmGR39	HaOG200882	scaffold_395	3507	4178	-		missing
CRP	GR			HarmGR45	HaOG200883	scaffold_395	118714	119040	-		missing
CRP	GR			HarmGR33	HaOG200884	scaffold_395	123957	124643	-	HzOG200884		0.0369478	0.0488131	0.756924
CRP	GR			HarmGR35	HaOG200885	scaffold_395	136174	136851	+		missing
CRP	GR			HarmGR40	HaOG200886	scaffold_395	159085	159780	+		missing
CRP	GR			HarmGR34	HaOG200887	scaffold_395	162123	162830	+	HzOG200887		0.0429859	0.0739698	0.581128
CRP	GR			HarmGR38	HaOG200888	scaffold_395	164591	165292	+		missing
CRP	GR			HarmGR42	HaOG200889	scaffold_395	169960	170667	+		missing
CRP	GR			HarmGR36	HaOG200890	scaffold_395	174590	175267	-	HzOG200890		0.0134862	0.107673	0.125252	1
CRP	GR			HarmGR43	HaOG200891	scaffold_395	177835	178161	-		missing
CRP	GR			HarmGR44	HaOG200892	scaffold_395	181120	181836	-		missing
CRP	GR			HarmGR37	HaOG200893	scaffold_395	192917	193597	-	HzOG200893		0.0491149	0.183108	0.268229
CRP	GR			HarmGR22	HaOG200896	scaffold_4	721742	722482	+		missing
CRP	GR			HarmGR19	HaOG200897	scaffold_4	724230	724997	+	HzOG200897		0.0429778	0.0262493	1.63729
CRP	GR			HarmGR18	HaOG200898	scaffold_4	729875	731585	+		missing
CRP	GR			HarmGR15	HaOG200899	scaffold_4	733680	734417	-	HzOG200899		0.0440984	0.144865	0.304411
CRP	GR			HarmGR16	HaOG200900	scaffold_4	734843	735544	+	HzOG200900		0.208403	0.478735	0.435322
CRP	GR			HarmGR17	HaOG200901	scaffold_4	737404	738174	+	HzOG200901		0.0475951	0.339127	0.140346
CRP	GR			HarmGR20	HaOG200902	scaffold_4	740452	741210	+		missing
CRP	GR			HarmGR21	HaOG200903	scaffold_4	742419	743162	+	HzOG200903		0.0464128	0.0971566	0.477712
CRP	GR			HarmGR24	HaOG200905	scaffold_41	1063373	1064131	-	HzOG200905		0.0482968	0.143753	0.335971
CRP	GR			HarmGR25	HaOG200906	scaffold_41	1068336	1068995	+	HzOG200906		0.131052	0.267141	0.490574
CRP	GR			HarmGR23	HaOG200907	scaffold_41	1070407	1071210	+	HzOG200907		0.0330531	0.0874509	0.377962
CRP	GR			HarmGR180	HaOG200922	scaffold_47	950230	952384	-	HzOG200922		0.0035296	0.0491492	0.071814		D7
CRP	GR			HarmGR112	HaOG200924	scaffold_5	252307	253149	-	HzOG200924		0.00652486	0.105236	0.0620023
CRP	GR			HarmGR204	HaOG200933	scaffold_56	608944	609021	-	HzOG200933
CRP	GR			HarmGR74	HaOG200945	scaffold_61	368	1138	-		missing
CRP	GR			HarmGR79	HaOG200948	scaffold_672	623	2168	-		missing
CRP	GR			HarmGR77	HaOG200951	scaffold_672	2688	4371	-		missing
CRP	GR			HarmGR76	HaOG200952	scaffold_672	5171	7157	+	HzOG200952		0.0558355	0.120139	0.464758
CRP	GR			HarmGR75	HaOG200953	scaffold_672	7817	9580	+	HzOG200953	fixed
CRP	GR			HarmGR195	HaOG200954	scaffold_672	34278	35003	+	HzOG200954		0.021162	0.140877	0.150216
CRP	GR			HarmGR78	HaOG200955	scaffold_672	47082	48260	-	HzOG200955		0.0340524	0.0774625	0.439598		D9
CRP	GR			HarmGR50	HaOG200956	scaffold_69	455	1159	-		missing
CRP	GR			HarmGR54	HaOG200957	scaffold_69	3253	3894	-	HzOG200957		0.0351283	0.0368099	0.954317
CRP	GR			HarmGR55	HaOG200958	scaffold_69	20533	22026	-	HzOG200958
CRP	GR			HarmGR57	HaOG200959	scaffold_69	42045	42539	-		missing
CRP	GR			HarmGR56	HaOG200961	scaffold_69	58278	59021	-		missing
CRP	GR			HarmGR49	HaOG200962	scaffold_69	64178	64885	-		missing
CRP	GR			HarmGR52	HaOG200963	scaffold_69	67149	67913	-		missing
CRP	GR			HarmGR53	HaOG200964	scaffold_69	69419	70138	-		missing
CRP	GR			HarmGR51	HaOG200965	scaffold_69	71791	72498	-	HzOG200965		0.0370972	0.091018	0.407581
CRP	GR			HarmGR185	HaOG200970	scaffold_71	1100731	1102220	-	HzOG200970		0.0147585	0.0728978	0.202454		D5
CRP	GR			HarmGR47	HaOG200974	scaffold_76	311728	312393	-		missing
CRP	GR			HarmGR46	HaOG200975	scaffold_76	314826	315677	-	HzOG200975		0.0404012	0.0979474	0.412478
CRP	GR			HarmGR48	HaOG200976	scaffold_76	318987	319685	-		missing
CRP	GR			HarmGR27	HaOG200980	scaffold_77	694631	696907	+	HzOG200980		0.0391314	0.181745	0.215309
CRP	GR			HarmGR41	HaOG200981	scaffold_77	697697	698410	+	HzOG200981		0.038755	0.131159	0.29548
CRP	GR			HarmGR2	HaOG200991	scaffold_83	162165	171615	-	HzOG200991		0.00212921	0.174889	0.0121746
CRP	GR			HarmGR87	HaOG200992	scaffold_88	143172	144964	-	HzOG200992		0.0110991	0.193533	0.0573496
CRP	GR			HarmGR80	HaOG200993	scaffold_88	145414	146241	+	HzOG200993		0.0233813	0.0354327	0.65988
CRP	GR			HarmGR81	HaOG200994	scaffold_88	147716	148690	-		missing
CRP	GR			HarmGR91	HaOG200995	scaffold_88	150194	150994	-	HzOG200995
CRP	GR			HarmGR102	HaOG200996	scaffold_88	153082	153894	-	HzOG200996		0.0356313	0.0888194	0.401166
CRP	GR			HarmGR88	HaOG200997	scaffold_88	154329	156041	-	HzOG200997		0.0225148	0.0968541	0.232461
CRP	GR			HarmGR93	HaOG200998	scaffold_88	163773	164546	-	HzOG200998		0.0307567	0.127998	0.240291
CRP	GR			HarmGR92	HaOG200999	scaffold_88	166105	166881	-	HzOG200999		0.0455641	0.0845301	0.539028
CRP	GR			HarmGR82	HaOG201000	scaffold_88	173369	174202	-	HzOG201000		0.0365246	0.0922171	0.396072
CRP	GR			HarmGR83	HaOG201001	scaffold_88	175321	177021	-	HzOG201001
CRP	GR			HarmGR85	HaOG201002	scaffold_88	177399	179122	-	HzOG201002		0.0323671	0.110747	0.292262
CRP	GR			HarmGR86	HaOG201003	scaffold_88	179618	181308	+	HzOG201003		0.151498	0.508334	0.298029
CRP	GR			HarmGR89	HaOG201004	scaffold_88	181800	182570	+	HzOG201004		0.0320452	0.0808358	0.396423
CRP	GR			HarmGR90	HaOG201005	scaffold_88	184504	186382	+	HzOG201005		0.0373569	0.108258	0.345071
CRP	GR			HarmGR99	HaOG201007	scaffold_88	963139	963912	-	HzOG201007		0.0239027	0.0909106	0.262925
CRP	GR			HarmGR94	HaOG201008	scaffold_88	965753	966514	-	HzOG201008		0.0947922	0.117549	0.806409
CRP	GR			HarmGR98	HaOG201009	scaffold_88	967253	968053	+	HzOG201009		0.0187877	0.0602372	0.311896
CRP	GR			HarmGR101	HaOG201010	scaffold_88	969523	971328	+	HzOG201010		0.0229492	0.0537937	0.426615	1
CRP	GR			HarmGR96	HaOG201011	scaffold_88	979728	980531	-	HzOG201011		0.0299012	0.0933137	0.320438
CRP	GR			HarmGR97	HaOG201012	scaffold_88	983249	983860	-	HzOG201012		0.0118007	0.00589131	2.00307
CRP	GR			HarmGR196	HaOG201013	scaffold_88	986645	987460	-	HzOG201013		0.0188529	0.0725629	0.259814
CRP	GR			HarmGR100	HaOG201014	scaffold_88	988455	990341	-	HzOG201014		0.023307	0.0446935	0.521484
CRP	GR			HarmGR95	HaOG201015	scaffold_88	991488	992306	-	HzOG201015		0.0189729	0.0304767	0.622537
CRP	GR			HarmGR110	HaOG201027	scaffold_93	666927	667718	-	HzOG201027		0.0505413	0.157648	0.320597
CRP	GR			HarmGR-receptor-fragment	HaOG201996	scaffold_101	516588	519688	-	HzOG201996		0.00250653	0.032951	0.0760682
CRP	GR			HarmGR-fragment	HaOG202659	scaffold_115	582628	584125	-	HzOG202659		0.0258174	0.30021	0.0859978
CRP	GR			HarmGR-fragment	HaOG203727	scaffold_139	253049	253771	+	HzOG203727		0.0113809	0.288515	0.0394464
CRP	GR			HarmGR200	HaOG203729	scaffold_139	308344	309062	-	HzOG203729
CRP	GR			HarmGR205	HaOG203730	scaffold_139	378281	378529	+	HzOG203730		0.0229973	0.119747	0.192048
CRP	GR			HarmGR-fragment	HaOG203731	scaffold_139	402009	403322	+	HzOG203731		0.0278759	0.123964	0.22487
CRP	GR			HarmGR-fragment	HaOG213107	scaffold_5	2872806	2873988	+	HzOG213107		0.00388486	0.0599054	0.0648499
CRP	GR			HarmGR-fragment	HaOG214026	scaffold_572	41185	44126	+	HzOG214026		0.00139399	0.118855	0.0117285
CRP	GR			HarmGR-fragment	HaOG214937	scaffold_672	37889	38342	+		missing
CRP	GR			HarmGR206	HaOG215030	scaffold_69	65444	66279	-	HzOG215030		0.0261906	0.192504	0.136052
CRP	GR			HarmGR207	HaOG215031	scaffold_69	68485	69140	-		missing
CRP	GR			HarmGR-fragment	HaOG215032	scaffold_69	124119	124733	-		missing	0.0504825	0.201382	0.25068
CRP	GR			HarmGR198	HaOG216231	scaffold_83	499815	502873	+	HzOG216231		0.0328101	0.165372	0.198402
CRP	IR			HarmIR64a	HaOG200630	scaffold_0	5830809	5834756	+	HzOG200630		0.0218933	0.0977493	0.223974
CRP	IR			HarmIR25a	HaOG200639	scaffold_1	1664068	1679217	+	HzOG200639		9.3379e-05	0.093379	0.001		D11
CRP	IR			HarmIR93a	HaOG200650	scaffold_111	717034	735125	-	HzOG200650		0.00134905	0.197887	0.00681731
CRP	IR			HarmIR100c	HaOG200651	scaffold_111	804388	806321	-	HzOG200651		0.00502127	0.166764	0.03011
CRP	IR			HarmIR100d	HaOG200679	scaffold_12	1024864	1026657	+	HzOG200679		0.0219999	0.124371	0.17689
CRP	IR			HarmIR100j	HaOG200680	scaffold_12	1026836	1028599	+	HzOG200680		0.014869	0.0961186	0.154694
CRP	IR			HarmIR100h	HaOG200681	scaffold_12	1029184	1030944	+	HzOG200681		0.00741307	0.156872	0.0472555
CRP	IR			HarmIR100i	HaOG200682	scaffold_12	1032430	1034220	+	HzOG200682		0.020272	0.231208	0.0876786
CRP	IR			HarmIR100k	HaOG200683	scaffold_12	1034781	1036553	+	HzOG200683		0.0114152	0.181515	0.0628887
CRP	IR			HarmIR75d	HaOG200690	scaffold_133	196164	202056	+	HzOG200690		0.00279441	0.0551547	0.050665		D9
CRP	IR			HarmIR68a	HaOG200761	scaffold_15	1908447	1911832	+	HzOG200761		0.00582015	0.325645	0.0178727
CRP	IR			HarmIR1.1	HaOG200771	scaffold_155	229322	234145	-	HzOG200771		0.0123625	0.104269	0.118563		D15
CRP	IR			HarmIR40a	HaOG200792	scaffold_21	731873	748500	+	HzOG200792		0.00955121	0.278909	0.0342449
CRP	IR			HarmIR41a	HaOG200794	scaffold_211	211322	214428	-	HzOG200794		0.00723368	0.113517	0.0637234
CRP	IR			HarmIR60a	HaOG200795	scaffold_221	129401	131395	-	HzOG200795		0.00774733	0.263125	0.0294435
CRP	IR			HarmIR31a	HaOG200810	scaffold_24	2050625	2054733	+	HzOG200810		0.0161079	0.223683	0.0720122
CRP	IR			HarmIR143	HaOG200829	scaffold_276	105917	107791	-	HzOG200829		0.00907112	0.0304123	0.298272
CRP	IR			HarmIR7d4	HaOG200835	scaffold_28	333594	335420	-	HzOG200835		0.00969705	0.22982	0.042194
CRP	IR			HarmIR75q2	HaOG200842	scaffold_3	289920	294243	+	HzOG200842		0.0111894	0.214418	0.0521849
CRP	IR			HarmIR75q1	HaOG200843	scaffold_3	294576	297512	+	HzOG200843		0.0134231	0.101344	0.132451
CRP	IR			HarmIR7d3	HaOG200844	scaffold_3	3201604	3203349	+	HzOG200844	fixed	0.00522288	0.230059	0.0227024
CRP	IR			HarmIR100f	HaOG200854	scaffold_31	1645635	1647488	-	HzOG200854		0.00539966	0.120363	0.0448616
CRP	IR			HarmIR4	HaOG200862	scaffold_32	561037	571617	-	HzOG200862		0.00473587	0.126857	0.0373323
CRP	IR			HarmIR76b	HaOG200865	scaffold_34	304183	308485	-	HzOG200865		0.000823098	0.234979	0.00350285
CRP	IR			HarmIR2	HaOG200878	scaffold_38	458432	459310	-	HzOG200878		0.0222324	0.156629	0.141943
CRP	IR			HarmIR3	HaOG200879	scaffold_38	460114	466042	-	HzOG200879		0.0119818	0.168613	0.0710611
CRP	IR			HarmIR1.2	HaOG200895	scaffold_4	390854	402607	-	HzOG200895		0.0193374	0.198831	0.0972558
CRP	IR			HarmIR100e	HaOG200908	scaffold_41	1571985	1573751	+	HzOG200908		0.0259975	0.104557	0.248644
CRP	IR			HarmIR87a	HaOG200911	scaffold_43	535214	537139	+	HzOG200911		0.0039978	0.109297	0.0365773
CRP	IR			HarmIR100a	HaOG200912	scaffold_437	3430	5886	+	HzOG200912		0.00967435	0.107558	0.0899453
CRP	IR			HarmIR100b	HaOG200913	scaffold_437	7043	8452	+	HzOG200913		0.0168753	0.105622	0.159772
CRP	IR			HarmIR100l	HaOG200923	scaffold_47	1026359	1028716	+	HzOG200923		0.01317	0.141215	0.0932619
CRP	IR			HarmIR100g	HaOG200934	scaffold_56	615306	617060	-	HzOG200934		0.0104467	0.0708742	0.147399
CRP	IR			HarmIR75p1	HaOG200935	scaffold_581	22772	34486	+	HzOG200935		0.0148619	0.205074	0.072471
CRP	IR			HarmIR75p	HaOG200936	scaffold_581	35649	41452	+	HzOG200936
CRP	IR			HarmIR75p2	HaOG200937	scaffold_581	53398	58514	-	HzOG200937		0.00594155	0.267774	0.0221887
CRP	IR			HarmIR21a	HaOG200983	scaffold_8	930857	934445	-	HzOG200983		0.00969606	0.236859	0.040936
CRP	IR			HarmIR8a	HaOG201017	scaffold_898	10092	11350	+	HzOG201017		0.0260747	0.528472	0.0493398
CRP	IR			HarmIR7d1	HaOG201022	scaffold_9	1908966	1910759	-	HzOG201022		0.00509206	0.102169	0.0498393
CRP	IR			HarmIR7d2	HaOG201023	scaffold_9	1911077	1912858	-	HzOG201023		0.0101733	0.142501	0.0713908
CRP	OBP			HarmOBP42	HaOG200636	scaffold_1	1416592	1418425	-	HzOG200636		0.013244	0.164687	0.0804189
CRP	OBP			HarmOBP43	HaOG200638	scaffold_1	1423023	1424744	-	HzOG200638		0.00301179	0.188636	0.0159662		D8	T3	y
CRP	OBP			HarmOBP44	HaOG200640	scaffold_1	3654560	3656096	-	HzOG200640	fixed	0.0402395	0.20467	0.196607		D18		y
CRP	OBP			HarmOBP41	HaOG200642	scaffold_1	3658006	3660256	-	HzOG200642	fixed	0.0255452	0.163072	0.15665
CRP	OBP			HarmOBP16	HaOG200643	scaffold_1	3661271	3663457	-	HzOG200643		0.0349806	0.204577	0.170989		D12	T3
CRP	OBP			HarmOBP12	HaOG200644	scaffold_1	3664147	3666627	-	HzOG200644		0.0143928	0.21774	0.066101			T3
CRP	OBP			HarmGOBP1	HaOG200773	scaffold_167	59516	60195	-	HzOG200773		7.6704e-05	0.076704	0.001
CRP	OBP			HarmGOBP2	HaOG200774	scaffold_167	178233	180209	+	HzOG200774		0.00512198	0.10371	0.0493873
CRP	OBP			HarmOBP32	HaOG200781	scaffold_198	349143	350729	-	HzOG200781		2.8272e-05	0.0282718	0.001
CRP	OBP			HarmOBP19	HaOG200786	scaffold_201	422085	425286	-	HzOG200786		0.00837437	0.0910616	0.0919638
CRP	OBP			HarmOBP8	HaOG200787	scaffold_201	427970	429392	-	HzOG200787		0.00313341	0.171792	0.0182396
CRP	OBP			HarmOBP18	HaOG200788	scaffold_201	431753	433111	+	HzOG200788		9.0687e-05	0.0906867	0.001
CRP	OBP			HarmOBP22	HaOG200789	scaffold_201	435497	436495	+	HzOG200789		0.0215484	0.339136	0.0635392
CRP	OBP			HarmOBP2	HaOG200790	scaffold_201	437245	438409	+	HzOG200790		0.00297792	0.138211	0.0215462
CRP	OBP			HarmOBP7	HaOG200791	scaffold_201	441209	442762	+	HzOG200791		0.0312931	0.163523	0.191368
CRP	OBP			HarmOBP31	HaOG200796	scaffold_222	279499	280588	+	HzOG200796		0.0328852	0.0740147	0.444306
CRP	OBP			HarmOBP27	HaOG200800	scaffold_232	1353	2641	+	HzOG200800		0.0141404	0.351968	0.0401753
CRP	OBP			HarmOBP28	HaOG200801	scaffold_232	6462	7763	-	HzOG200801		0.000279707	0.279707	0.001
CRP	OBP			HarmOBP3	HaOG200802	scaffold_232	11047	12638	+	HzOG200802		0.00608489	0.101501	0.0599491		D7	T5
CRP	OBP			HarmOBP6	HaOG200803	scaffold_232	18886	20479	+	HzOG200803		0.00665962	0.207921	0.0320296		D32	T5	y
CRP	OBP			HarmOBP1	HaOG200804	scaffold_232	21919	23236	+	HzOG200804		0.0114784	0.214584	0.0534916		D23	T5	y
CRP	OBP			HarmOBP5	HaOG200805	scaffold_232	32692	34840	+	HzOG200805		0.000171928	0.171928	0.001		D23	T5	y
CRP	OBP			HarmOBP4	HaOG200806	scaffold_232	36231	39737	+	HzOG200806		0.0129351	0.153849	0.0840766			T5
CRP	OBP			HarmOBP26	HaOG200807	scaffold_232	56170	57883	-	HzOG200807		0.014898	0.230734	0.064568
CRP	OBP			HarmOBP25	HaOG200808	scaffold_232	58704	62054	+	HzOG200808		0.000210357	0.210357	0.001
CRP	OBP			HarmOBP10	HaOG200809	scaffold_232	62552	64485	+	HzOG200809		0.00979556	0.274126	0.0357337
CRP	OBP			HarmOBP38	HaOG200818	scaffold_259	273858	275679	+	HzOG200818		0.00590494	0.0161679	0.365226
CRP	OBP			HarmOBP14	HaOG200841	scaffold_296	19864	22299	+	HzOG200841		0.00335929	0.247899	0.013551		D18
CRP	OBP			HarmOBP15	HaOG200853	scaffold_308	54456	55691	+	HzOG200853		0.00265807	0.167952	0.0158263
CRP	OBP			HarmOBP17	HaOG200863	scaffold_321	35648	36058	+	HzOG200863		0.000102564	0.102564	0.001
CRP	OBP			HarmOBP36	HaOG200881	scaffold_387	35419	37446	-	HzOG200881		0.00591775	0.0661997	0.0893923
CRP	OBP			HarmOBP37	HaOG200925	scaffold_53	192307	196586	+	HzOG200925		0.00741397	0.226012	0.0328035
CRP	OBP			HarmOBP34	HaOG200966	scaffold_69	549712	551991	+	HzOG200966		0.00016489	0.16489	0.001		D27		y
CRP	OBP			HarmOBP33	HaOG200967	scaffold_69	553832	555327	+	HzOG200967		0.00645269	0.10555	0.0611337
CRP	OBP			HarmOBP13	HaOG200969	scaffold_70	977010	979907	+	HzOG200969		5.4749e-05	0.054749	0.001
CRP	OBP			HarmOBP39	HaOG201016	scaffold_89	366252	394176	+	HzOG201016		0.00534909	0.0753263	0.0710123		D18	T5
CRP	OBP			HarmOBP45	HaOG201656	scaffold_1	1404068	1405569	-	HzOG201656		5.1888e-05	0.0518876	0.001
CRP	OBP			HarmOBP46	HaOG201657	scaffold_1	1409808	1415284	-	HzOG201657		0.0222334	0.161464	0.137698
CRP	OBP			HarmOBP47	HaOG206450	scaffold_201	418752	419854	-	HzOG206450		0.000165895	0.165895	0.001
CRP	OBP			HarmOBP35	HaOG211753	scaffold_412	45121	45756	+	HzOG211753		0.00198271	0.0837984	0.0236605
CRP	OR			HarmOR1	HaOG200691	scaffold_137	368493	383529	+	HzOG200691		0.00261869	0.294327	0.00889722
CRP	OR			HarmOR9	HaOG200747	scaffold_146	479414	481524	+	HzOG200747		0.0104884	0.123081	0.0852152
CRP	OR			HarmOR47	HaOG200772	scaffold_162	404900	406600	-	HzOG200772		0.020834	0.0745987	0.279281
CRP	OR			HarmOR31	HaOG200779	scaffold_168	43740	47974	+	HzOG200779		0.00811936	0.129635	0.0626327
CRP	OR			HarmOR42	HaOG200780	scaffold_176	359627	367415	-	HzOG200780		0.00314734	0.162502	0.019368
CRP	OR			HarmOR48	HaOG200783	scaffold_2	3394150	3396449	+	HzOG200783		0.00730674	0.066853	0.109296			T3
CRP	OR			HarmOR34	HaOG200793	scaffold_21	792745	795142	+	HzOG200793		0.0022145	0.068469	0.0323431
CRP	OR			HarmOR43	HaOG200797	scaffold_223	289546	292484	-	HzOG200797		0.00839196	0.156954	0.0534678
CRP	OR			HarmOR63	HaOG200798	scaffold_223	292843	295749	-	HzOG200798		0.0172788	0.322392	0.0535957
CRP	OR			HarmOR60	HaOG200799	scaffold_223	297144	304258	-	HzOG200799		0.00847543	0.174119	0.0486761
CRP	OR			HarmOR52	HaOG200820	scaffold_264	90535	93729	-	HzOG200820		0.00526133	0.223035	0.0235898
CRP	OR			HarmOR33	HaOG200821	scaffold_264	95156	97499	-	HzOG200821		0.00890475	0.256414	0.034728
CRP	OR			HarmOR28	HaOG200822	scaffold_264	100930	103605	-	HzOG200822		0.0101871	0.172862	0.0589321
CRP	OR			HarmOR41	HaOG200827	scaffold_27	925634	931822	-	HzOG200827
CRP	OR			HarmORco	HaOG200828	scaffold_275	103810	114526	+	HzOG200828		0.000213782	0.213782	0.001
CRP	OR			HarmOR40	HaOG200839	scaffold_29	1711276	1716298	-	HzOG200839		0.00340329	0.0585257	0.0581503
CRP	OR			HarmOR55	HaOG200840	scaffold_29	1719146	1723178	-	HzOG200840		0.00611299	0.0192992	0.316748
CRP	OR			HarmOR26	HaOG200850	scaffold_305	138299	140657	+	HzOG200850		0.0203249	0.204231	0.0995195
CRP	OR			HarmOR12	HaOG200855	scaffold_311	9464	12213	+	HzOG200855		0.00790143	0.21825	0.0362035
CRP	OR			HarmOR7	HaOG200856	scaffold_311	15378	18821	+	HzOG200856		0.0149204	0.18617	0.080144
CRP	OR			HarmOR27	HaOG200861	scaffold_32	305787	307988	+	HzOG200861		0.00531402	0.16471	0.032263
CRP	OR			HarmOR46	HaOG200864	scaffold_33	430487	433226	+	HzOG200864		0.00601072	0.230463	0.0260811
CRP	OR			HarmOR35	HaOG200880	scaffold_38	1468390	1472672	+	HzOG200880		0.00829655	0.116338	0.0713139
CRP	OR			HarmOR23	HaOG200904	scaffold_406	195894	199858	+	HzOG200904		0.0104579	0.205559	0.0508754
CRP	OR			HarmOR54	HaOG200914	scaffold_437	142945	148713	+	HzOG200914		0.0163058	0.172054	0.0947713
CRP	OR			HarmOR18	HaOG200915	scaffold_44	690501	697307	+	HzOG200915		0.00113949	0.224327	0.00507958
CRP	OR			HarmOR39	HaOG200916	scaffold_44	768107	769678	-	HzOG200916		0.302543	0.862651	0.350713
CRP	OR			HarmOR38	HaOG200917	scaffold_44	774308	776067	-	HzOG200917		0.0194709	0.0230033	0.84644
CRP	OR			HarmOR64	HaOG200918	scaffold_44	777419	778582	-	HzOG200918		0.00591916	0.0870253	0.0680165
CRP	OR			HarmOR30	HaOG200919	scaffold_452	99302	102128	+	HzOG200919		0.00813685	0.26955	0.0301868
CRP	OR			HarmOR10	HaOG200920	scaffold_452	103982	108029	+	HzOG200920		0.00123031	0.290004	0.0042424
CRP	OR			HarmOR51	HaOG200927	scaffold_53	1046571	1050726	+	HzOG200927
CRP	OR			HarmOR14	HaOG200928	scaffold_53	1054356	1058257	+	HzOG200928		0.129061	1.20724	0.106906
CRP	OR			HarmOR15	HaOG200929	scaffold_53	1058864	1062641	-	HzOG200929		0.199165	1.31206	0.151796
CRP	OR			HarmOR16	HaOG200930	scaffold_53	1064191	1069958	+	HzOG200930		0.276146	3.61207	0.0764509
CRP	OR			HarmOR6	HaOG200931	scaffold_53	1073560	1079787	-	HzOG200931		0.0180499	0.356884	0.0505762
CRP	OR			HarmOR53	HaOG200932	scaffold_544	59090	68837	+	HzOG200932		0.00809354	0.190701	0.0424409
CRP	OR			HarmOR5	HaOG200938	scaffold_6	334816	336989	-	HzOG200938		0.0193752	0.127299	0.152202
CRP	OR			HarmOR22	HaOG200939	scaffold_6	337388	339312	-	HzOG200939		0.00308303	0.212258	0.0145249
CRP	OR			HarmOR61	HaOG200940	scaffold_6	341183	343137	+	HzOG200940		0.187379	1.02553	0.182715
CRP	OR			HarmOR50	HaOG200941	scaffold_6	343823	345909	+	HzOG200941
CRP	OR			HarmOR62	HaOG200942	scaffold_6	347794	349717	+	HzOG200942		0.00217204	0.0925985	0.0234565
CRP	OR			HarmOR49	HaOG200943	scaffold_6	351507	353376	+	HzOG200943		0.146842	0.365077	0.402222
CRP	OR			HarmOR21	HaOG200944	scaffold_6	355401	357665	+	HzOG200944		0.0188842	0.107038	0.176425
CRP	OR			HarmOR36	HaOG200946	scaffold_63	536874	540125	-	HzOG200946		0.00840419	0.134695	0.0623942
CRP	OR			HarmOR58	HaOG200947	scaffold_639	43511	47318	+	HzOG200947		0.0523	0.051175	1.02281
CRP	OR			HarmOR17	HaOG200971	scaffold_727	2336	9261	+	HzOG200971		0.00493771	0.0732386	0.0674195		D9
CRP	OR			HarmOR24	HaOG200972	scaffold_727	17647	22098	+	HzOG200972		0.00627379	0.0471875	0.132955
CRP	OR			HarmOR3	HaOG200973	scaffold_74	400785	405590	+	HzOG200973		0.0122367	0.240539	0.050872
CRP	OR			HarmOR4	HaOG200977	scaffold_76	777609	781017	+	HzOG200977		0.00592935	0.0697599	0.0849965
CRP	OR			HarmOR19	HaOG200978	scaffold_76	911810	915279	-	HzOG200978		0.0103661	0.159978	0.0647975
CRP	OR			HarmOR37	HaOG200979	scaffold_76	1041442	1047304	+	HzOG200979		0.00434141	0.0774419	0.0560601
CRP	OR			HarmOR20	HaOG200982	scaffold_771	12267	20195	-	HzOG200982		0.00777136	0.327923	0.0236988
CRP	OR			HarmOR29	HaOG200984	scaffold_8	2613969	2616340	-	HzOG200984		0.00343041	0.14715	0.0233123
CRP	OR			HarmOR8	HaOG200985	scaffold_8	2617943	2619886	-	HzOG200985		0.0148406	0.0804099	0.184562
CRP	OR			HarmOR74	HaOG200987	scaffold_8	2627456	2628643	-	HzOG200987
CRP	OR			HarmOR25	HaOG200988	scaffold_8	2637684	2639455	-	HzOG200988		0.0179506	0.0999643	0.17957
CRP	OR			HarmOR75	HaOG200989	scaffold_8	2644850	2646644	-	HzOG200989		0.0175209	0.0343852	0.509547
CRP	OR			HarmOR76	HaOG200990	scaffold_8	2650789	2651547	-	HzOG200990		0.0141571	0.0954328	0.148346
CRP	OR			HarmOR44	HaOG201018	scaffold_9	1543510	1551009	-	HzOG201018		0.00546266	0.185685	0.029419
CRP	OR			HarmOR59	HaOG201019	scaffold_9	1552511	1557767	-	HzOG201019		0.0055978	0.163884	0.0341571
CRP	OR			HarmOR11	HaOG201020	scaffold_9	1723029	1726430	-	HzOG201020		0.00406422	0.244685	0.01661
CRP	OR			HarmOR45	HaOG201021	scaffold_9	1776713	1782602	+	HzOG201021		0.00115001	0.224636	0.00511944
CRP	OR			HarmOR32	HaOG201024	scaffold_90	849009	852074	+	HzOG201024		0.00698722	0.157959	0.0442345
CRP	OR			HarmOR57	HaOG201025	scaffold_90	853534	856697	+	HzOG201025		0.0106201	0.282592	0.0375811
CRP	OR			HarmOR56	HaOG201026	scaffold_90	857613	860968	+	HzOG201026		0.01686	0.277155	0.0608324
CRP	OR			HarmOR69	HaOG201234	scaffold_0	698147	703884	+	HzOG201234		0.00117	0.0926798	0.0126241
CRP	OR			HarmOR68	HaOG201254	scaffold_0	1007192	1010787	-	HzOG201254		0.0183602	0.159	0.115452
CRP	OR			HarmOR77	HaOG201793	scaffold_10	253008	254363	+	HzOG201793		0.0224085	0.12756	0.17567
CRP	OR			HarmOR67	HaOG204092	scaffold_146	475839	478565	+	HzOG204092		0.01462	0.165663	0.0882513
CRP	OR			olfactory receptor - fragment	HaOG204216	scaffold_15	598228	599312	-	HzOG204216		0.000138339	0.138339	0.001
CRP	OR			HarmOR72	HaOG204580	scaffold_16	687447	695364	+	HzOG204580
CRP	OR			HarmOR71	HaOG204587	scaffold_16	964713	974138	-	HzOG204587		0.0145374	0.202207	0.0718933
CRP	OR			olfactory receptor - fragment	HaOG206298	scaffold_2	3757710	3771117	+	HzOG206298		0.00594576	0.17595	0.0337923
CRP	OR			HarmOR73	HaOG206392	scaffold_20	1911981	1926255	-	HzOG206392		0.00448457	0.0638164	0.070273
CRP	OR			HarmOR78	HaOG206527	scaffold_206	397260	400013	+	HzOG206527		0.014762	0.139118	0.106111
CRP	OR			HarmOR79	HaOG207186	scaffold_23	526872	530844	+	HzOG207186		0.00883941	0.155317	0.056912
CRP	OR			HarmOR65	HaOG208187	scaffold_264	84379	87735	-	HzOG208187		0.0113108	0.240713	0.0469887
CRP	OR			HarmOR66	HaOG208188	scaffold_264	98136	100369	-	HzOG208188		0.0115685	0.183396	0.0630795
CRP	OR			olfactory receptor 13	HaOG210879	scaffold_373	74298	80229	+		missing
CRP	OR			HarmOR41-like	HaOG212112	scaffold_439	76322	81796	-	HzOG212112		0.0188523	0.144756	0.130235
CRP	OR			HarmOR70	HaOG214106	scaffold_58	928156	940883	+	HzOG214106		0.00315704	0.208639	0.0151315
CRP	OR			olfactory receptor	HaOG215627	scaffold_75	955644	958276	-		missing
CRP	OR			HarmOR13-like	HaOG215628	scaffold_75	962025	966685	+	HzOG215628		0.0316353	0.115991	0.27274
CRP	PBP			HarmPBP1	HaOG200775	scaffold_167	182736	183933	+	HzOG200775		0.00516261	0.148169	0.0348428
CRP	PBP			HarmPBP4	HaOG200776	scaffold_167	184877	186648	+	HzOG200776		0.0151619	0.0602849	0.251504
CRP	PBP			HarmPBP3	HaOG200777	scaffold_167	186929	187761	+	HzOG200777		0.0143333	0.148826	0.0963093
CRP	PBP			HarmPBP2	HaOG200778	scaffold_167	191743	192603	-	HzOG200778		0.00238914	0.320078	0.00746425
CRP	CSP			HarmCSP8	HaOG200654	scaffold_119	34098	34815	+	HzOG200654		0.0118329	0.075812	0.156082
CRP	CSP			HarmCSP4	HaOG200655	scaffold_119	35710	36427	-	HzOG200655		0.000339449	0.339449	0.001
CRP	CSP			HarmCSP9	HaOG200656	scaffold_119	49231	50442	+	HzOG200656		0.000203124	0.203124	0.001		D12		y
CRP	CSP			HarmCSP25	HaOG200657	scaffold_119	59472	60163	+	HzOG200657		0.000240541	0.240541	0.001		D23		y
CRP	CSP			HarmCSP24	HaOG200658	scaffold_119	69244	69831	+	HzOG200658		0.0161405	0.17836	0.090494		D23		y
CRP	CSP			HarmCSP27	HaOG200659	scaffold_119	73958	75066	+	HzOG200659		0.00724623	0.159164	0.0455269		D12	T5
CRP	CSP			HarmCSP23	HaOG200660	scaffold_119	75971	76580	+	HzOG200660		0.00652561	0.235136	0.0277524		D12
CRP	CSP			HarmCSP22	HaOG200661	scaffold_119	81553	82255	-	HzOG200661		0.00343121	0.086815	0.0395233		D12		y
CRP	CSP			HarmCSP21	HaOG200662	scaffold_119	89535	90229	-	HzOG200662		0.00343121	0.086815	0.0395233		D12		y
CRP	CSP			HarmCSP26	HaOG200663	scaffold_119	99948	100672	+	HzOG200663		7.1598e-05	0.071598	0.001		D12	T5
CRP	CSP			HarmCSP20	HaOG200664	scaffold_119	105194	106319	+	HzOG200664		0.000376145	0.376145	0.001		D33	T5
CRP	CSP			HarmCSP5	HaOG200665	scaffold_119	110684	112759	-	HzOG200665		0.0232627	0.159564	0.145789		D12	T5	y
CRP	CSP			HarmCSP1	HaOG200666	scaffold_119	116416	118856	-	HzOG200666		0.00947849	0.43881	0.0216005		D3	T5	y
CRP	CSP			HarmCSP14	HaOG200667	scaffold_119	135915	136292	+	HzOG200667		0.000166296	0.166296	0.001
CRP	CSP			HarmCSP15	HaOG200668	scaffold_119	136657	137683	-	HzOG200668		0.0111071	0.371535	0.0298951				y
CRP	CSP			HarmCSP2	HaOG200669	scaffold_119	141263	143904	-	HzOG200669		0.000147662	0.147662	0.001			T5
CRP	CSP			HarmCSP17	HaOG200670	scaffold_119	144594	145755	-	HzOG200670		0.000222326	0.222326	0.001
CRP	CSP			HarmCSP6	HaOG200671	scaffold_119	150318	150996	-	HzOG200671		0.0296507	0.232294	0.127643			T5	y
CRP	CSP			HarmCSP18	HaOG200672	scaffold_119	154262	156016	+	HzOG200672		0.0113964	0.246992	0.0461407
CRP	CSP			HarmCSP3	HaOG200673	scaffold_119	157655	158819	-	HzOG200673		0.000165484	0.165484	0.001		D29
CRP	CSP			HarmCSP19	HaOG200674	scaffold_119	163287	165443	-	HzOG200674		0.00694301	0.050789	0.136703		D18		y
CRP	CSP			HarmCSP12	HaOG200675	scaffold_119	168107	169564	-	HzOG200675		0.0107596	0.119825	0.089794		D12		y
CRP	CSP			HarmCSP10	HaOG200676	scaffold_119	172930	173639	-	HzOG200676		0.0373122	0.181946	0.205073		D18		y
CRP	CSP			HarmCSP11	HaOG200677	scaffold_119	176481	177131	-	HzOG200677		0.00749338	0.218835	0.0342421		D23		y
CRP	CSP			HarmCSP13	HaOG200678	scaffold_119	467098	469902	-	HzOG200678		0.00340757	0.259329	0.0131399
CRP	CSP			HarmCSP16	HaOG200784	scaffold_20	1794280	1798569	-	HzOG200784		7.8818e-05	0.0788177	0.001				y
CRP	CSP			HarmCSP7	HaOG200785	scaffold_20	1801988	1804702	-	HzOG200785		7.5091e-05	0.0750905	0.001
CRP	CSP			HarmCSP29	HaOG200837	scaffold_28	437835	438392	-	HzOG200837		0.00608711	0.11892	0.0511866
CRP	CSP			HarmCSP28	HaOG201610	scaffold_0	6021511	6022043	+	HzOG201610		0.0174957	0.46444	0.0376705
antimicrobial peptide	antimicrobial peptide		immunity	Cecropin1	HaOG202239	scaffold_107	59001	68248	-	HzOG202239		NA	NA	NA			T3
antimicrobial peptide	antimicrobial peptide		immunity	Cecropin2	HaOG202240	scaffold_107	63056	64673	+	HzOG202240		0.00769667	0.0391701	0.196494			T3
antimicrobial peptide	antimicrobial peptide		immunity	Attacin	HaOG206485	scaffold_204	165921	168768	+	HzOG206485		0.00908177	0.13584	0.0668562			T3
antimicrobial peptide	antimicrobial peptide		immunity	Gloverin1	HaOG206495	scaffold_204	403895	405951	+	HzOG206495		0.0188505	0.244522	0.0770912
antimicrobial peptide	antimicrobial peptide		immunity	Gloverin2	HaOG206496	scaffold_204	407164	408452	+	HzOG206496		0.0155573	0.294687	0.0527925
antimicrobial peptide	antimicrobial peptide		immunity	defensin	HaOG210457	scaffold_35	1035298	1036031	-	HzOG210457		0.00415833	0.0420628	0.0988601		D4
antimicrobial peptide	antimicrobial peptide		immunity	lebocin	HaOG214783	scaffold_65	230063	230542	-	HzOG214783		0.0131504	0.0191574	0.686438
cactus	cactus		immunity	Cactus	HaOG203516	scaffold_133	361792	372996	-	HzOG203516		0.00723444	0.0335153	0.215855		D13
clip-serine-protease	clip-serine-protease		immunity	HarmTryp013	HaOG200367	scaffold_14	343556	348266	+	HzOG200367		0.00420811	0.231037	0.018214		D11
clip-serine-protease	clip-serine-protease		immunity	HarmTryp061	HaOG200415	scaffold_70	955204	956349	+	HzOG200415		0.000191663	0.191663	0.001		D11
clip-serine-protease	clip-serine-protease		immunity	cSPH	HaOG202961	scaffold_120	562702	568358	+	HzOG202961		5.4976e-05	0.054976	0.001		D4
clip-serine-protease	clip-serine-protease		immunity	cSP10	HaOG203392	scaffold_131	175012	191241	+	HzOG203392		0.00551723	0.156643	0.0352217				y
clip-serine-protease	clip-serine-protease		immunity	cSP9	HaOG203405	scaffold_131	300004	322703	+	HzOG203405		0.0564312	0.0555922	1.01509		D2
clip-serine-protease	clip-serine-protease		immunity	cSP	HaOG206838	scaffold_216	318227	319874	+	HzOG206838		0.0055823	0.123741	0.0451129		D11
clip-serine-protease	clip-serine-protease		immunity	cSP7	HaOG206839	scaffold_216	321277	330532	-	HzOG206839		0.00115787	0.107653	0.0107556		D8	T3
clip-serine-protease	clip-serine-protease		immunity	cSP	HaOG206841	scaffold_216	337281	343719	-	HzOG206841		0.0023145	0.154085	0.015021		D8
clip-serine-protease	clip-serine-protease		immunity	cSP8	HaOG207183	scaffold_23	382313	394981	+	HzOG207183		0.00486161	0.191093	0.0254411		D7	T3
clip-serine-protease	clip-serine-protease		immunity	cSPH13	HaOG207282	scaffold_232	278641	288094	-	HzOG207282		0.00136413	0.233104	0.00585201			T5
clip-serine-protease	clip-serine-protease		immunity	cSP6	HaOG208325	scaffold_27	1426080	1441817	-	HzOG208325		0.00624216	0.17209	0.0362727		D32	T3
clip-serine-protease	clip-serine-protease		immunity	cSP	HaOG211221	scaffold_391	9484	15035	-	HzOG211221
clip-serine-protease	clip-serine-protease		immunity	cSP2	HaOG212396	scaffold_451	161410	164342	+	HzOG212396		0.0100249	0.182318	0.0549857
clip-serine-protease	clip-serine-protease		immunity	cSP	HaOG212855	scaffold_480	60667	65466	+	HzOG212855		0.0120872	0.266359	0.0453793	1
clip-serine-protease	clip-serine-protease		immunity	cSPH12	HaOG213474	scaffold_521	66633	87671	-	HzOG213474		0.00316419	0.235008	0.0134642			T3
clip-serine-protease	clip-serine-protease		immunity	cSP11	HaOG213671	scaffold_546	33557	39632	-	HzOG213671								y
clip-serine-protease	clip-serine-protease		immunity	cSP1	HaOG214483	scaffold_610	151	10199	+	HzOG214483		0.0181139	0.129499	0.139877
clip-serine-protease	clip-serine-protease		immunity	cSP3	HaOG215020	scaffold_687	46843	53012	+		missing
clip-serine-protease	clip-serine-protease		immunity	cSP	HaOG215311	scaffold_706	29	10706	+	HzOG215311		0.0149077	0.261404	0.0570292
clip-serine-protease	clip-serine-protease		immunity	cSP	HaOG216206	scaffold_83	203257	220907	-	HzOG216206		0.0157914	0.0531721	0.296986
clip-serine-protease	clip-serine-protease		immunity	cSP4	HaOG216208	scaffold_83	239795	251798	+	HzOG216208		0.00126444	0.0590215	0.0214234		D8	T3
C-type Lectin	C-type Lectin		immunity	CTL23	HaOG201458	scaffold_0	3531329	3537082	-	HzOG201458		0.0039277	0.0748435	0.0524788		D12
C-type Lectin	C-type Lectin		immunity	CTL19	HaOG202172	scaffold_105	181021	194155	-	HzOG202172		6.0457e-05	0.0604566	0.001		D33		y
C-type Lectin	C-type Lectin		immunity	CTL6	HaOG202233	scaffold_107	983	3590	+	HzOG202233		0.0395322	0.0706043	0.559911		D32
C-type Lectin	C-type Lectin		immunity	CTL7	HaOG202234	scaffold_107	5087	16921	+	HzOG202234		0.0311412	0.0816511	0.381393
C-type Lectin	C-type Lectin		immunity	CTL17	HaOG202235	scaffold_107	18176	25511	-	HzOG202235		0.0209234	0.0597453	0.35021		D9
C-type Lectin	C-type Lectin		immunity	CTL30	HaOG202236	scaffold_107	27154	34121	-	HzOG202236		0.03248	0.0957092	0.339361		D20	T3	y
C-type Lectin	C-type Lectin		immunity	CTL25	HaOG203217	scaffold_128	691255	695383	-	HzOG203217		0.0134654	0.236489	0.0569387	1
C-type Lectin	C-type Lectin		immunity	CTL5	HaOG203344	scaffold_13	2694639	2697941	+	HzOG203344		0.0203303	0.0537045	0.378559		D20	T3
C-type Lectin	C-type Lectin		immunity	CTL3	HaOG204210	scaffold_15	289752	295941	+	HzOG204210						D33	T3	y
C-type Lectin	C-type Lectin		immunity	CTL20	HaOG204508	scaffold_157	371289	374508	-	HzOG204508		0.00429118	0.283182	0.0151535		D11
C-type Lectin	C-type Lectin		immunity	CTL4	HaOG205084	scaffold_17	2350967	2354951	-	HzOG205084		0.0119567	0.023748	0.503482		D8	T3
C-type Lectin	C-type Lectin		immunity	CTL27	HaOG205085	scaffold_17	2358652	2362394	-	HzOG205085		0.0145713	0.0642726	0.226712		D8
C-type Lectin	C-type Lectin		immunity	CTL11	HaOG205086	scaffold_17	2364131	2367166	-	HzOG205086		0.0411371	0.085608	0.480529
C-type Lectin	C-type Lectin		immunity	CTL14	HaOG205087	scaffold_17	2369215	2371328	-	HzOG205087	fixed	0.0591467	0.405781	0.14576			T3	y
C-type Lectin	C-type Lectin		immunity	CTL13	HaOG205088	scaffold_17	2372319	2374120	-		missing					D8	T3
C-type Lectin	C-type Lectin		immunity	CTL16	HaOG205089	scaffold_17	2375917	2379828	-	HzOG205089						D8	T3
C-type Lectin	C-type Lectin		immunity	CTL24	HaOG205718	scaffold_186	355221	436599	-	HzOG205718		0.0295297	0.0682464	0.432692		D11
C-type Lectin	C-type Lectin		immunity	CTL22	HaOG207360	scaffold_235	366915	383172	-	HzOG207360		0.0014949	0.0334458	0.0446962		D2
C-type Lectin	C-type Lectin		immunity	CTL40	HaOG207911	scaffold_254	115760	117167	+	HzOG207911		0.0100306	0.289381	0.0346622
C-type Lectin	C-type Lectin		immunity	CTL21	HaOG208095	scaffold_26	1670166	1691282	-	HzOG208095		0.000112827	0.112827	0.001		D12
C-type Lectin	C-type Lectin		immunity	CTL31	HaOG210129	scaffold_332	149764	155166	+	HzOG210129		NA	NA	NA		D9
C-type Lectin	C-type Lectin		immunity	CTL37	HaOG210143	scaffold_333	115025	187980	+	HzOG210143		0.00671417	0.0862396	0.0778548
C-type Lectin	C-type Lectin		immunity	CTL28	HaOG210200	scaffold_337	232276	236082	+	HzOG210200		0.00989018	0.187981	0.0526128			T3	y
C-type Lectin	C-type Lectin		immunity	CTL26	HaOG211152	scaffold_39	12104	14145	-	HzOG211152	fixed	0.0184884	0.129583	0.142676		D8	T3
C-type Lectin	C-type Lectin		immunity	CTL44	HaOG211361	scaffold_4	995281	997867	-	HzOG211361						D11	T4
C-type Lectin	C-type Lectin		immunity	CTL29	HaOG212776	scaffold_478	1628	3127	+	HzOG212776		0.0115463	0.210792	0.0547758
C-type Lectin	C-type Lectin		immunity	CTL9	HaOG212777	scaffold_478	11104	20743	+	HzOG212777		0.00391235	0.10452	0.0374315		D11
C-type Lectin	C-type Lectin		immunity	CTL34	HaOG212975	scaffold_496	68449	75034	+	HzOG212975	fixed
C-type Lectin	C-type Lectin		immunity	CTL10	HaOG213135	scaffold_50	550156	641181	+	HzOG213135		0.00080609	0.172657	0.00466873
C-type Lectin	C-type Lectin		immunity	CTL41	HaOG213214	scaffold_508	58494	60660	-	HzOG213214		0.00735502	0.0270821	0.271582		D8	T3
C-type Lectin	C-type Lectin		immunity	CTL43	HaOG213215	scaffold_508	62044	64876	-	HzOG213215		0.0156099	0.0129364	1.20666		D18	T3
C-type Lectin	C-type Lectin		immunity	CTL42	HaOG213216	scaffold_508	68442	81808	+		missing	0.0716715	0.115723	0.619337		D18	T3
C-type Lectin	C-type Lectin		immunity	CTL38	HaOG213266	scaffold_51	431657	461227	+	HzOG213266		0.0114903	0.150147	0.0765267
C-type Lectin	C-type Lectin		immunity	CTL36	HaOG214286	scaffold_6	393323	428128	+	HzOG214286		0.00112282	0.262728	0.00427369		D28
C-type Lectin	C-type Lectin		immunity	CTL12	HaOG214588	scaffold_621	17510	20757	-	HzOG214588		0.00770496	0.101076	0.0762294				y
C-type Lectin	C-type Lectin		immunity	CTL39	HaOG216025	scaffold_80	872159	894243	+	HzOG216025		0.0130933	0.206711	0.0633408		D7
C-type Lectin	C-type Lectin		immunity	CTL18	HaOG216026	scaffold_80	927078	932506	+	HzOG216026		0.000181041	0.181041	0.001		D7
C-type Lectin	C-type Lectin		immunity	CTL33	HaOG216079	scaffold_81	826670	829254	+	HzOG216079		0.00424177	0.0763246	0.0555754
C-type Lectin	C-type Lectin		immunity	CTL15	HaOG216505	scaffold_888	5248	8734	+	HzOG216505		0.00986425	0.169252	0.0582815			T3
C-type Lectin	C-type Lectin		immunity	CTL32	HaOG216597	scaffold_9	900080	905856	+	HzOG216597		0.00200454	0.0727229	0.0275641		D18
C-type Lectin	C-type Lectin		immunity	CTL35	HaOG216673	scaffold_9	2328100	2359301	-	HzOG216673
dscam	dscam		immunity	Dscam	HaOG202571	scaffold_113	278577	326820	-	HzOG202571		6.0405e-05	0.0604048	0.001		D27
Galectin	Galectin		immunity	Galectin3	HaOG202573	scaffold_113	345060	352477	-	HzOG202573		0.00503946	0.0868336	0.0580359		D16
Galectin	Galectin		immunity	Galectin2	HaOG203850	scaffold_14	1997159	2003072	-	HzOG203850		8.1592e-05	0.0815918	0.001
dredd	dredd		immunity	Dredd	HaOG204192	scaffold_15	7167	9553	+	HzOG204192		0.00732851	0.0832822	0.0879961		D21		y
Galectin	Galectin		immunity	Galectin4	HaOG205002	scaffold_17	799205	806003	+	HzOG205002		0.0019671	0.113378	0.0173499		D23
draper	draper		immunity	Draper	HaOG206227	scaffold_2	2167979	2198039	+	HzOG206227		0.00403758	0.139622	0.0289179		D13
FADD	FADD		immunity	FADD	HaOG206723	scaffold_211	75023	83947	+	HzOG206723		0.00205347	0.182353	0.011261			T3	y
fos	fos		immunity	Fos	HaOG209031	scaffold_297	77732	108872	+	HzOG209031		0.00103859	0.06038	0.017201		D16		y
ecsit	ecsit		immunity	ECSIT	HaOG209171	scaffold_3	1774946	1776819	+	HzOG209171		0.00117003	0.129758	0.00901699
domeless	domeless		immunity	Domeless	HaOG211404	scaffold_4	1635915	1639700	-	HzOG211404		0.00248133	0.0785934	0.0315717		D13
eater	eater		immunity	Eater2	HaOG214257	scaffold_6	3113	6899	+	HzOG214257		0.0185093	0.094561	0.19574		D32	T3
eater	eater		immunity	Eater1	HaOG214258	scaffold_6	9266	16244	+	HzOG214258		0.0281935	0.0737427	0.382323			T3
eater	eater		immunity	Eater4	HaOG214263	scaffold_6	71678	74621	-	HzOG214263		0.0483679	0.161454	0.299577		D9
eater	eater		immunity	Eater3	HaOG214264	scaffold_6	74633	81217	-	HzOG214264		0.0178995	0.1314	0.136221
hem	hem		immunity	Hem	HaOG216632	scaffold_9	1352088	1357752	+	HzOG216632		6.0987e-05	0.0609868	0.001
Galectin	Galectin		immunity	Galectin1	HaOG217246	scaffold_99	118152	143481	-	HzOG217246		0.0161145	0.0435575	0.36996		D32		y
fibrinogen-like	fibrinogen-like		immunity	FREP1	HaOG202062	scaffold_103	39514	67784	+	HzOG202062		0.00205875	0.143383	0.0143584
fibrinogen-like	fibrinogen-like		immunity	FREP3	HaOG214711	scaffold_64	350232	367977	+	HzOG214711		0.0024484	0.13521	0.0181082
fibrinogen-like	fibrinogen-like		immunity	FREP2	HaOG214729	scaffold_64	734222	749413	+	HzOG214729		0.730744	1.93077	0.378473		D29
heme peroxidase	heme peroxidase		immunity	HPX8	HaOG201646	scaffold_1	1237445	1241696	-	HzOG201646		8.8386e-05	0.0883862	0.001
heme peroxidase	heme peroxidase		immunity	HPX7	HaOG202588	scaffold_113	635839	646167	+	HzOG202588
heme peroxidase	heme peroxidase		immunity	HPX6	HaOG209715	scaffold_316	6708	23963	+	HzOG209715		0.00517448	0.251143	0.0206037		D9	T5
heme peroxidase	heme peroxidase		immunity	HPX3	HaOG211346	scaffold_4	281751	328114	-	HzOG211346		0.00632761	0.210731	0.030027		D29
heme peroxidase	heme peroxidase		immunity	HPX5	HaOG213012	scaffold_5	580048	607197	+	HzOG213012		0.00301402	0.125959	0.0239285		D2		y
heme peroxidase	heme peroxidase		immunity	HPX1	HaOG213095	scaffold_5	2645572	2664204	-	HzOG213095		0.00151381	0.20284	0.00746304		D2
hemocytin	hemocytin		immunity	Hemocytin	HaOG204260	scaffold_15	1272114	1286822	-	HzOG204260		0.00717353	0.209544	0.0342339		D19		y
hemolin	hemolin		immunity	Hemolin	HaOG209708	scaffold_315	293944	296891	-	HzOG209708		0.0112072	0.185466	0.0604273
hopscotch	hopscotch		immunity	Hopscotch	HaOG202798	scaffold_119	337241	360964	+	HzOG202798		0.00177282	0.136347	0.0130022		D9
IMD	IMD		immunity	IMD	HaOG204745	scaffold_162	391759	396002	+	HzOG204745		0.0160298	0.124587	0.128664
inhibitor of apoptosis	inhibitor of apoptosis		immunity	IAP2	HaOG206467	scaffold_203	171528	172480	+	HzOG206467		1.53e-05	0.0153182	0.001
inhibitor of apoptosis	inhibitor of apoptosis		immunity	IAP3	HaOG207685	scaffold_244	174220	240974	+	HzOG207685		0.00447576	0.188736	0.0237144		D14
inhibitor of apoptosis	inhibitor of apoptosis		immunity	IAP1	HaOG208471	scaffold_277	238525	240305	-	HzOG208471		0.00242264	0.0250515	0.0967064		D14		y
JNK	JNK		immunity	JNK	HaOG208758	scaffold_285	273276	290341	-	HzOG208758		6.3237e-05	0.0632369	0.001
pellino	pellino		immunity	Pellino	HaOG209027	scaffold_297	4275	45481	-	HzOG209027		0.00249647	0.042073	0.0593366
jun	jun		immunity	Jun	HaOG210728	scaffold_364	74901	75635	-	HzOG210728		3.2051e-05	0.0320505	0.001			T3
IKKβ	IKKβ		immunity	IKKβ	HaOG210967	scaffold_38	845577	849508	+	HzOG210967		0.00338284	0.109716	0.0308327
inhibitor of apoptosis	inhibitor of apoptosis		immunity	IAP2	HaOG215072	scaffold_693	82	5942	-	HzOG215072		0.000108806	0.108806	0.001		D10		y
pelle	pelle		immunity	Pelle2	HaOG215556	scaffold_74	496812	509237	-	HzOG215556		0.00128525	0.215174	0.00597306
pelle	pelle		immunity	Pelle1	HaOG215557	scaffold_74	512896	518527	+	HzOG215557		0.0223312	0.0944632	0.236401		D25		y
Myd88	Myd88		immunity	MyD88	HaOG216391	scaffold_86	551645	557874	-	HzOG216391		0.00540498	0.165761	0.0326071
lysozyme	lysozyme		immunity	Lysozyme6	HaOG211656	scaffold_406	91307	115394	-	HzOG211656		0.00023271	0.23271	0.001
lysozyme	lysozyme		immunity	Lysozyme4	HaOG211658	scaffold_406	162384	172637	+	HzOG211658		0.0234312	0.199369	0.117527
lysozyme	lysozyme		immunity	Lysozyme5	HaOG211883	scaffold_42	881818	885221	-	HzOG211883		0.0273218	0.201058	0.13589		D3		y
lysozyme	lysozyme		immunity	Lysozyme3	HaOG213103	scaffold_5	2844686	2846984	-	HzOG213103		0.00636589	0.107626	0.0591485
lysozyme	lysozyme		immunity	Lysozyme1	HaOG213727	scaffold_55	1289365	1290674	-	HzOG213727		0.000203003	0.203003	0.001			T3
lysozyme	lysozyme		immunity	Lysozyme2	HaOG213728	scaffold_55	1298737	1300801	+	HzOG213728		0.00635174	0.219841	0.0288924
MD2-like	MD2-like		immunity	ML2	HaOG201934	scaffold_100	5196	7269	+	HzOG201934		0.00294005	0.08628	0.0340756			T1	y
MD2-like	MD2-like		immunity	ML1	HaOG204615	scaffold_16	2006837	2009262	+	HzOG204615		0.00570859	0.205564	0.0277703		D32	T3
MD2-like	MD2-like		immunity	ML5	HaOG211026	scaffold_38	1406949	1418275	+	HzOG211026		0.00309868	0.143171	0.0216433			T2
MD2-like	MD2-like		immunity	ML3	HaOG213863	scaffold_56	866665	873819	-	HzOG213863		8.4512e-05	0.0845123	0.001		D26		y
MD2-like	MD2-like		immunity	ML4	HaOG213864	scaffold_56	875251	880701	-	HzOG213864		0.0105119	0.0432055	0.243299		D10	T1	y
PPO	PPO		immunity	PPO1	HaOG206118	scaffold_199	272328	283908	-	HzOG206118		0.00595354	0.34894	0.0170618
PPO	PPO		immunity	PPO2	HaOG207564	scaffold_24	1672552	1675206	+	HzOG207564		0.00319106	0.159263	0.0200364		D32
PIAS	PIAS		immunity	PIAS	HaOG208573	scaffold_28	621132	633148	+	HzOG208573		0.0037327	0.109433	0.0341096
peptidoglycan-recognition protein	peptidoglycan-recognition protein		immunity	PGRP-LD	HaOG204762	scaffold_163	124049	130892	-	HzOG204762		0.0117348	0.0914322	0.128344
peptidoglycan-recognition protein	peptidoglycan-recognition protein		immunity	PGRP-SA1	HaOG205262	scaffold_176	119934	128954	-	HzOG205262		0.00233878	0.319306	0.00732457			T3
peptidoglycan-recognition protein	peptidoglycan-recognition protein		immunity	PGRP-SA2	HaOG205263	scaffold_176	205602	208520	-	HzOG205263	fixed
peptidoglycan-recognition protein	peptidoglycan-recognition protein		immunity	PGRP-LB	HaOG206561	scaffold_208	193969	204735	+	HzOG206561		0.00574513	0.0233277	0.246279		D25		y
peptidoglycan-recognition protein	peptidoglycan-recognition protein		immunity	PGRP-LA	HaOG206562	scaffold_208	205924	210645	+	HzOG206562		0.032	0.0257354	1.24322		D25		y
peptidoglycan-recognition protein	peptidoglycan-recognition protein		immunity	PGRP-SD	HaOG207463	scaffold_24	465379	467245	-	HzOG207463		0.015109	0.209003	0.0722908				y
peptidoglycan-recognition protein	peptidoglycan-recognition protein		immunity	PGRP-SB2	HaOG207464	scaffold_24	474079	479281	-	HzOG207464								y
peptidoglycan-recognition protein	peptidoglycan-recognition protein		immunity	PGRP-SB1	HaOG207465	scaffold_24	483859	486881	-	HzOG207465		0.0212056	0.314461	0.0674346			T1
peptidoglycan-recognition protein	peptidoglycan-recognition protein		immunity	PGRP-LC	HaOG216070	scaffold_81	533935	548120	+	HzOG216070		0.00335844	0.111101	0.0302288
β-glucan recognition protein	β-glucan recognition protein		immunity	β-GRP4	HaOG201856	scaffold_10	2013548	2017749	-	HzOG201856		0.00483786	0.0786479	0.0615129		D8	T1	y
β-glucan recognition protein	β-glucan recognition protein		immunity	β-GRP7	HaOG210132	scaffold_332	190962	196530	-	HzOG210132		0.000202989	0.202989	0.001
β-glucan recognition protein	β-glucan recognition protein		immunity	β-GRP2a	HaOG217215	scaffold_98	499181	510102	+	HzOG217215		0.00263303	0.106268	0.0247773
β-glucan recognition protein	β-glucan recognition protein		immunity	β-GRP6	HaOG217216	scaffold_98	510447	516011	+		missing					D9
β-glucan recognition protein	β-glucan recognition protein		immunity	β-GRP3	HaOG217217	scaffold_98	523931	529880	+		missing						T5
β-glucan recognition protein	β-glucan recognition protein		immunity	β-GRP2b	HaOG217218	scaffold_98	530693	540347	+	HzOG217218		0.0195465	0.120844	0.16175		D32	T3	y
β-glucan recognition protein	β-glucan recognition protein		immunity	β-GRP1	HaOG217219	scaffold_98	546604	557367	+	HzOG217219		0.00701623	0.218939	0.0320465		D32	T3
β-glucan recognition protein	β-glucan recognition protein		immunity	β-GRP5	HaOG217220	scaffold_98	557990	565098	+	HzOG217220		0.0145479	0.267853	0.0543129			T3
REL	REL		immunity	Dorsal2	HaOG202318	scaffold_108	802363	813793	-	HzOG202318		0.0371611	0.0667581	0.556652		D20		y
REL	REL		immunity	Dorsal1	HaOG202319	scaffold_108	823227	826958	-	HzOG202319		0.00802367	0.175482	0.0457236		D14
scavenger receptor	scavenger receptor		immunity	HarmrSNMP2	HaOG200817	scaffold_25	2038162	2058754	+	HzOG200817		0.00167223	0.138532	0.0120711
scavenger receptor	scavenger receptor		immunity	HarmSNMP1	HaOG200877	scaffold_38	383831	392962	-	HzOG200877		0.00249454	0.203552	0.0122551
scavenger receptor	SNMP		immunity	HarmSNMP3	HaOG200910	scaffold_42	857766	934193	-	HzOG200910						D21	T1	y
scavenger receptor	scavenger receptor		immunity	ScR-B14	HaOG202841	scaffold_12	1109346	1135734	-	HzOG202841		0.00100847	0.18796	0.00536533
scavenger receptor	scavenger receptor		immunity	ScR-B7	HaOG205590	scaffold_181	257918	270196	+	HzOG205590						D29	T3	y
scavenger receptor	scavenger receptor		immunity	ScR-B6	HaOG205591	scaffold_181	271702	281956	+	HzOG205591		0.0187025	0.189543	0.0986714				y
scavenger receptor	scavenger receptor		immunity	ScR-B1	HaOG205916	scaffold_192	34508	85653	-	HzOG205916		0.00020746	0.20746	0.001
scavenger receptor	scavenger receptor		immunity	ScR-B3	HaOG205943	scaffold_193	193819	198330	+	HzOG205943		0.0255718	0.282359	0.0905647		D14	T3
scavenger receptor	scavenger receptor		immunity	ScR-C	HaOG211684	scaffold_41	14867	24129	+	HzOG211684		0.0126473	0.151911	0.0832546
scavenger receptor	scavenger receptor		immunity	ScR-B8	HaOG212431	scaffold_457	8794	37692	+	HzOG212431		0.000842692	0.229033	0.00367935				y
scavenger receptor	scavenger receptor		immunity	ScR-B12	HaOG213175	scaffold_501	123327	144992	-	HzOG213175		0.00100031	0.268488	0.0037257		D10
scavenger receptor	scavenger receptor		immunity	ScR-B5	HaOG213619	scaffold_539	89665	107756	-	HzOG213619		0.0021957	0.263996	0.0083172
scavenger receptor	scavenger receptor		immunity	ScR-B9	HaOG214138	scaffold_582	40614	68060	+	HzOG214138		0.000239841	0.239841	0.001
scavenger receptor	scavenger receptor		immunity	ScR-B10	HaOG214835	scaffold_658	3122	18941	-	HzOG214835		0.00801939	0.273831	0.0292859		D25		y
scavenger receptor	scavenger receptor		immunity	ScR-B2	HaOG214883	scaffold_662	315	16408	-	HzOG214883		0.000908667	0.281977	0.00322249
scavenger receptor	scavenger receptor		immunity	ScR-B13	HaOG215447	scaffold_722	4	4195	+	HzOG215447		0.018753	0.215056	0.0872004
scavenger receptor	scavenger receptor		immunity	ScR-B4	HaOG215876	scaffold_791	15507	21655	-	HzOG215876		0.00572312	0.201847	0.0283537
Toll-like receptor	Toll-like receptor		immunity	Toll14	HaOG201999	scaffold_101	673789	676684	+	HzOG201999		0.00115629	0.0672899	0.0171838
Toll-like receptor	Toll-like receptor		immunity	Toll10	HaOG203364	scaffold_130	366232	373252	-	HzOG203364		0.00109429	0.106129	0.010311		D21	T2	y
Toll-like receptor	Toll-like receptor		immunity	Toll4	HaOG205724	scaffold_187	6160	16458	-	HzOG205724		0.00779015	0.0401309	0.194118		D6
Toll-like receptor	Toll-like receptor		immunity	Toll7	HaOG205783	scaffold_19	180399	184283	-	HzOG205783		0.000364473	0.0363108	0.0100376		D9
Toll-like receptor	Toll-like receptor		immunity	Toll5	HaOG205792	scaffold_19	396022	400743	-	HzOG205792		1.8197e-05	0.0181965	0.001		D11
Toll-like receptor	Toll-like receptor		immunity	Toll13	HaOG205806	scaffold_19	530590	535624	+	HzOG205806		0.00032336	0.0502179	0.00643915		D13
Toll-like receptor	Toll-like receptor		immunity	Toll8	HaOG205808	scaffold_19	830032	835093	-	HzOG205808		0.0006618	0.042074	0.0157294		D9
Toll-like receptor	Toll-like receptor		immunity	Toll12	HaOG205811	scaffold_19	979656	984796	-	HzOG205811		0.000950722	0.0518967	0.0183195		D5
Toll-like receptor	Toll-like receptor		immunity	Toll2	HaOG205815	scaffold_19	1231029	1235810	+	HzOG205815		0.0003772	0.0348803	0.0108141		D23
Toll-like receptor	Toll-like receptor		immunity	Toll3	HaOG205821	scaffold_19	1505675	1511326	+	HzOG205821		0.00308674	0.0863285	0.0357557		D9
Toll-like receptor	Toll-like receptor		immunity	Toll6	HaOG205882	scaffold_190	42696	47109	+	HzOG205882		0.0019876	0.0472776	0.042041		D5
Toll-like receptor	Toll-like receptor		immunity	Toll1	HaOG210756	scaffold_366	72750	81432	+	HzOG210756		0.0218926	0.210433	0.104036
Toll-like receptor	Toll-like receptor		immunity	Toll9	HaOG215377	scaffold_711	1	10057	-	HzOG215377		0.00668941	0.22738	0.0294195			T4	y
spätzle	spätzle		immunity	Spz4	HaOG203363	scaffold_130	350618	362298	-	HzOG203363		0.000944735	0.0875642	0.0107891		D11
Ubc13	Ubc13		immunity	Ubc13	HaOG204404	scaffold_153	380714	381169	-	HzOG204404		3.6482e-05	0.0364816	0.001
TAK	TAK		immunity	TAK1	HaOG204424	scaffold_154	269540	309153	-	HzOG204424		0.00545777	0.0763754	0.0714597		D5
superoxide dismutase	superoxide dismutase		immunity	SOD4	HaOG204682	scaffold_160	264832	268250	+	HzOG204682		0.00201237	0.0923749	0.0217848		D12
superoxide dismutase	superoxide dismutase		immunity	SOD1	HaOG204842	scaffold_166	217289	220239	+	HzOG204842		0.000103697	0.103697	0.001		D12
spätzle	spätzle		immunity	Spz2	HaOG206698	scaffold_21	2251298	2269705	-	HzOG206698		0.00944562	0.200454	0.0471211
spätzle	spätzle		immunity	Spz8	HaOG206893	scaffold_219	317658	331445	+	HzOG206893		0.00484621	0.0969957	0.0499632		D1
spätzle	spätzle		immunity	Spz3	HaOG207069	scaffold_224	42685	63905	+	HzOG207069		0.000921735	0.115616	0.00797239		D29
traf	traf		immunity	TRAF2	HaOG207769	scaffold_25	749209	753823	+	HzOG207769		0.00303751	0.257303	0.0118052
tollip	tollip		immunity	Tollip	HaOG207997	scaffold_259	204567	210773	-	HzOG207997		0.00015456	0.15456	0.001		D13
TEP	TEP		immunity	TEP4	HaOG208366	scaffold_270	230766	246773	-	HzOG208366		0.00882841	0.174333	0.0506411		D10	T5	y
spätzle	spätzle		immunity	Spz6	HaOG209665	scaffold_313	189875	195969	+	HzOG209665		0.00217017	0.158453	0.013696		D11
spätzle	spätzle		immunity	Spz5	HaOG209669	scaffold_313	203308	204487	+	HzOG209669		0.008985	0.223954	0.0401199		D11
SOCS	SOCS		immunity	SOCS	HaOG209983	scaffold_327	77084	93914	-	HzOG209983		0.00634398	0.183969	0.034484		D9
TEP	TEP		immunity	TEP2	HaOG210419	scaffold_35	263005	278201	+	HzOG210419		0.00620157	0.204579	0.0303137		D13
TEP	TEP		immunity	TEP1	HaOG210730	scaffold_364	99109	123785	+	HzOG210730		0.19743	0.781527	0.252621		D9
STAT	STAT		immunity	STAT	HaOG211311	scaffold_398	190359	200548	+	HzOG211311		0.000368533	0.368533	0.001		D6
superoxide dismutase	superoxide dismutase		immunity	SOD2	HaOG212491	scaffold_46	1158013	1171511	-	HzOG212491		0.0158253	0.194431	0.0813928		D13
superoxide dismutase	superoxide dismutase		immunity	SOD3	HaOG212648	scaffold_47	483693	485111	+	HzOG212648		0.0158342	0.118028	0.134156		D14	T4
Tab2	Tab2		immunity	Tab2	HaOG213449	scaffold_52	1129553	1174409	-	HzOG213449		0.00304232	0.0471973	0.0644596
spätzle	spätzle		immunity	Spz7	HaOG216013	scaffold_80	307462	330428	+	HzOG216013		0.0178351	0.0878105	0.203109
spätzle	spätzle		immunity	Spz1	HaOG216570	scaffold_9	162041	177776	+	HzOG216570		0.00198883	0.116906	0.0170123
tube	tube		immunity	Tube	HaOG216607	scaffold_9	1052273	1054659	+	HzOG216607		0.00285571	0.148436	0.0192386		D6
serpin	serpin		immunity	antitrypsin isoform 3 precursor	HaOG200648	scaffold_10	1064371	1072331	+	HzOG200648		0.00723134	0.0510268	0.141717		D32	T3
serpin	serpin		immunity	Serpin2	HaOG201270	scaffold_0	1145945	1149447	+	HzOG201270		0.00323444	0.0406694	0.0795301		D10
serpin	serpin		immunity	Serpin23	HaOG201271	scaffold_0	1155962	1164302	+	HzOG201271		0.0146321	0.0687332	0.212882		D15
serpin	serpin		immunity	Serpin6	HaOG201295	scaffold_0	1395162	1399591	+	HzOG201295		0.00102591	0.222827	0.00460409
serpin	serpin		immunity	Serpin10	HaOG201522	scaffold_0	4412338	4417521	+	HzOG201522		0.0106352	0.0574084	0.185256		D11
serpin	serpin		immunity	Serpin14	HaOG201655	scaffold_1	1398126	1403598	+	HzOG201655		0.011608	0.110099	0.105432		D11
serpin	serpin		immunity	Serpin11	HaOG201802	scaffold_10	755426	775647	-	HzOG201802		0.0196708	0.182597	0.107728		D6
serpin	serpin		immunity	Serpin16	HaOG201803	scaffold_10	778291	789772	-	HzOG201803						D33
serpin	serpin		immunity	Serpin24	HaOG202913	scaffold_12	2839174	2843573	+	HzOG202913		0.00610107	0.0469422	0.12997		D25	T3
serpin	serpin		immunity	Serpin15	HaOG205158	scaffold_172	178658	180542	+	HzOG205158		0.0103113	0.142929	0.0721431		D7		y
serpin	serpin		immunity	Serpin18	HaOG205159	scaffold_172	182186	184214	+	HzOG205159		0.0109003	0.172617	0.0631474		D23
serpin	serpin		immunity	Serpin13	HaOG205160	scaffold_172	184439	186597	+	HzOG205160		0.0166609	0.211647	0.0787202		D23
serpin	serpin		immunity	Serpin17	HaOG205161	scaffold_172	188560	190952	+	HzOG205161		0.00990802	0.260898	0.0379766		D23
serpin	serpin		immunity	Serpin8	HaOG207953	scaffold_256	222686	241512	+	HzOG207953		0.00670176	0.062046	0.108013		D32	T3
serpin	serpin		immunity	Serpin22	HaOG208337	scaffold_27	1999648	2002543	+	HzOG208337		0.00333798	0.232114	0.0143808			T5
serpin	serpin		immunity	Serpin5	HaOG208338	scaffold_27	2023771	2026187	+	HzOG208338		0.00230419	0.134652	0.0171121			T3
serpin	serpin		immunity	Serpin26	HaOG210175	scaffold_336	28883	40036	-	HzOG210175		0.0137586	0.105787	0.13006
serpin	serpin		immunity	Serpin4	HaOG212604	scaffold_467	33346	34599	+	HzOG212604		0.00102906	0.237825	0.00432697		D35	T3
serpin	serpin		immunity	Serpin25	HaOG212951	scaffold_491	121242	122492	-	HzOG212951		0.0119282	0.040886	0.291742
serpin	serpin		immunity	Serpin9	HaOG212952	scaffold_491	123506	126013	+	HzOG212952		0.00232105	0.0534948	0.0433884		D8	T3
serpin	serpin		immunity	Serpin7	HaOG213568	scaffold_531	2880	14521	-	HzOG213568		0.0155191	0.158252	0.0980658			T3
serpin	serpin		immunity	Serpin20	HaOG213569	scaffold_531	14715	27320	-	HzOG213569		0.00269087	0.217815	0.0123539		D11
serpin	serpin		immunity	Serpin19	HaOG213570	scaffold_531	37254	43054	-	HzOG213570		0.0178974	0.123272	0.145185		D8
serpin	serpin		immunity	Serpin3	HaOG213571	scaffold_531	43904	58503	-	HzOG213571		0.0239499	0.097068	0.246733		D8	T3
serpin	serpin		immunity	Serpin12	HaOG214829	scaffold_655	54908	56927	-	HzOG214829		7.9412e-05	0.0794124	0.001		D8
peroxiredoxin	peroxiredoxin		immunity	Prx1	HaOG204500	scaffold_157	120668	134321	+	HzOG204500		0.00593472	0.0852616	0.0696061		D12
peroxiredoxin	peroxiredoxin		immunity	Prx4b	HaOG209227	scaffold_3	2936941	2937531	-	HzOG209227		0.00923238	0.0879728	0.104946
peroxiredoxin	peroxiredoxin		immunity	Prx4a	HaOG211941	scaffold_424	56118	61274	+	HzOG211941		0.00451932	0.126402	0.0357535		D12
peroxiredoxin	peroxiredoxin		immunity	Prx5	HaOG214728	scaffold_64	653942	658502	+	HzOG214728		0.00209381	0.173692	0.0120548		D4
peroxiredoxin	peroxiredoxin		immunity	Prx2	HaOG215553	scaffold_74	447576	451216	-	HzOG215553		0.000245186	0.245186	0.001		D4
peroxiredoxin	peroxiredoxin		immunity	Prx3	HaOG216591	scaffold_9	797882	800076	+	HzOG216591		5.7929e-05	0.0579293	0.001
catalase	catalase		stress-response	catalase-like	HaOG201661	scaffold_1	1497659	1500003	-	HzOG201661		0.00892946	0.115048	0.0776152
catalase	catalase		stress-response	catalase-like	HaOG201662	scaffold_1	1501403	1504826	-	HzOG201662		0.0113644	0.192703	0.0589739
catalase	catalase		stress-response	catalase-like	HaOG201663	scaffold_1	1504810	1507012	-	HzOG201663		0.00251986	0.0993132	0.0253729
catalase	catalase		stress-response	catalase-like	HaOG201664	scaffold_1	1508393	1510248	-	HzOG201664		0.00799163	0.146236	0.0546489
catalase	catalase		stress-response	catalase	HaOG215508	scaffold_73	876348	878508	+	HzOG215508		4.5292e-05	0.045292	0.001		D8
catalase	catalase		stress-response	catalase-like	HaOG216002	scaffold_80	2851	6460	+	HzOG216002		0.00256423	0.101854	0.0251755		D1
catalase	catalase		stress-response	catalase-like	HaOG216003	scaffold_80	7092	10006	+	HzOG216003		0.011119	0.0303776	0.366028
peroxidase	peroxidase		stress-response	glutathione peroxidase	HaOG201645	scaffold_1	1234517	1236960	-	HzOG201645		0.00814956	0.0861077	0.0946438
peroxidase	peroxidase		stress-response	peroxidase-like	HaOG202329	scaffold_109	355952	413797	+	HzOG202329	fixed	0.0104977	0.238238	0.044064		D33		y
peroxidase	peroxidase		stress-response	peroxidase-like	HaOG202330	scaffold_109	414557	421373	-	HzOG202330		0.0142425	0.321762	0.0442639
peroxidase	peroxidase		stress-response	peroxidase-like	HaOG202331	scaffold_109	458135	462614	+	HzOG202331		0.0021956	0.165462	0.0132695		D31
peroxidase	peroxidase		stress-response	peroxidase-like	HaOG204523	scaffold_158	21433	26110	-	HzOG204523		0.00191904	0.119662	0.0160372
peroxidase	peroxidase		stress-response	peroxidase-like	HaOG204525	scaffold_158	38592	43219	-	HzOG204525		0.0118528	0.190313	0.0622809
peroxidase	peroxidase		stress-response	peroxidase-like	HaOG204526	scaffold_158	44389	47942	-	HzOG204526		0.0051744	0.136062	0.0380296
peroxidase	peroxidase		stress-response	chorion peroxidase-like	HaOG209189	scaffold_3	2076273	2103146	-	HzOG209189		0.000999523	0.227188	0.00439954		D17
peroxidase	peroxidase		stress-response	peroxidase-like, partial	HaOG212728	scaffold_470	16	3686	+	HzOG212728		0.00675603	0.301172	0.0224324
peroxidase	peroxidase		stress-response	peroxidase-like	HaOG212992	scaffold_5	206448	219074	-	HzOG212992		0.00571785	0.243985	0.0234352
peroxidase	peroxidase		stress-response	peroxidase-like isoform X1	HaOG213098	scaffold_5	2724188	2739731	-	HzOG213098		0.00285918	0.188339	0.0151811				y
Other-stress	Other-stress		stress-response	protein Wnt-11b-like	HaOG201394	scaffold_0	2857749	2875829	-	HzOG201394		7.5746e-05	0.0757455	0.001
Other-stress	Other-stress		stress-response	methionine-R-sulfoxide reductase B1-like isoform X2	HaOG201400	scaffold_0	2912682	2916399	+	HzOG201400		1.2192e-05	0.0121918	0.001
Other-stress	Other-stress		stress-response	guanylate cyclase 32E-like	HaOG202044	scaffold_102	772572	792465	-	HzOG202044		0.000379712	0.118845	0.00319501		D13
Other-stress	Other-stress		stress-response	nicotinamidase-like isoform X2	HaOG203386	scaffold_131	50823	56924	-	HzOG203386		0.0103479	0.279573	0.0370132
Other-stress	Other-stress		stress-response	regulator of G-protein signaling loco-like	HaOG203415	scaffold_131	448658	461108	+	HzOG203415		0.00108487	0.235799	0.00460084		D13
Other-stress	Other-stress		stress-response	sorbitol dehydrogenase-like	HaOG203538	scaffold_134	352100	355941	-	HzOG203538		0.00268785	0.103183	0.0260493		D8	T3	y
Other-stress	Other-stress		stress-response	histone-lysine N-methyltransferase trithorax-like	HaOG204035	scaffold_144	332791	354890	+	HzOG204035		0.00242087	0.182022	0.0132999
Other-stress	Other-stress		stress-response	neurofibromin-like	HaOG204714	scaffold_161	489948	562938	+	HzOG204714		0.224828	0.48363	0.464876		D9
Other-stress	Other-stress		stress-response	peroxidasin-like	HaOG204757	scaffold_163	51028	59677	+	HzOG204757		0.00276884	0.077471	0.0357404
Other-stress	Other-stress		stress-response	sodium- and chloride-dependent GABA transporter ine-like isoform X1	HaOG204994	scaffold_17	604920	623210	-	HzOG204994		0.0012608	0.0510445	0.0246999
Other-stress	Other-stress		stress-response	Ca(2+)/calmodulin-responsive adenylate cyclase-like	HaOG205064	scaffold_17	1897375	1898682	+	HzOG205064		0.000105885	0.105885	0.001		D14
Other-stress	Other-stress		stress-response	carnitine O-palmitoyltransferase 1, liver isoform-like	HaOG205349	scaffold_179	297128	310751	+	HzOG205349		0.00113157	0.0439683	0.0257361
Other-stress	Other-stress		stress-response	methionine sulfoxide reductase	HaOG205686	scaffold_186	1616	4551	+	HzOG205686		0.00313581	0.177513	0.0176652				y
Other-stress	Other-stress		stress-response	Forkhead box protein O	HaOG206180	scaffold_2	1066446	1130632	-	HzOG206180		6.0602e-05	0.0606019	0.001		D6
Other-stress	Other-stress		stress-response	decaprenyl-diphosphate synthase subunit 1-like, partial	HaOG206224	scaffold_2	2118167	2163304	-	HzOG206224		2.1901e-05	0.0219014	0.001		D29
Other-stress	Other-stress		stress-response	GTP-binding protein Rit2-like	HaOG208547	scaffold_28	269778	272429	+	HzOG208547		0.00551694	0.09123	0.0604729		D27
Other-stress	Other-stress		stress-response	inward rectifier potassium channel 2-like	HaOG209211	scaffold_3	2617670	2629191	-	HzOG209211		0.00171466	0.0984428	0.0174178
Other-stress	Other-stress		stress-response	kelch-like ECH-associated protein 1-like	HaOG209495	scaffold_305	106721	127508	-	HzOG209495		0.000145503	0.145503	0.001
Other-stress	Other-stress		stress-response	DnaJ (Hsp40) homolog 5	HaOG209716	scaffold_316	43592	45186	-	HzOG209716		6.741e-05	0.0674098	0.001		D31
Other-stress	Other-stress		stress-response	mitochondrial import receptor subunit TOM70-like	HaOG209835	scaffold_32	1124175	1128404	+	HzOG209835		3.5255e-05	0.0352552	0.001
Other-stress	Other-stress		stress-response	uncharacterized protein LOC101745646	HaOG209909	scaffold_321	198866	217127	+	HzOG209909		0.00325568	0.224173	0.0145231		D11
Other-stress	Other-stress		stress-response	peroxisomal leader peptide-processing protease-like	HaOG210127	scaffold_332	84508	93677	-	HzOG210127		0.000182503	0.182503	0.001		D13
Other-stress	Other-stress		stress-response	cullin-3-A-like	HaOG210410	scaffold_35	100825	108942	+	HzOG210410		0.00353299	0.0371338	0.0951422
Other-stress	Other-stress		stress-response	E3 ubiquitin-protein ligase CBL-like	HaOG210869	scaffold_370	52530	70681	-	HzOG210869		0.0034659	0.107175	0.0323387			T3
Other-stress	Other-stress		stress-response	ribosomal protein S6 kinase alpha-5-like isoform X2	HaOG211079	scaffold_383	101790	134702	-	HzOG211079		0.00904134	0.0435212	0.207746		D14
Other-stress	Other-stress		stress-response	growth arrest and DNA damage-inducible protein GADD45 alpha-like	HaOG211118	scaffold_386	113499	114609	+	HzOG211118	fixed	7.3469e-05	0.0734694	0.001		D25		y
Other-stress	Other-stress		stress-response	uncharacterized protein LOC101739810	HaOG211295	scaffold_397	109915	115800	-	HzOG211295		0.0167157	0.240086	0.0696238
Other-stress	Other-stress		stress-response	dual specificity mitogen-activated protein kinase kinase 6-like isoform X1	HaOG211407	scaffold_4	1661840	1664740	-	HzOG211407		0.00173485	0.165666	0.010472		D7
Other-stress	Other-stress		stress-response	THO complex subunit 2-like	HaOG211607	scaffold_40	1470471	1479644	+	HzOG211607		0.00260769	0.100002	0.0260763
Other-stress	Other-stress		stress-response	glucuronyltransferase	HaOG211881	scaffold_42	800101	807556	-	HzOG211881		0.00133043	0.180181	0.00738384
Other-stress	Other-stress		stress-response	apolipoprotein D-like	HaOG212519	scaffold_46	1374748	1379939	-	HzOG212519		0.00198933	0.124147	0.016024		D12
Other-stress	Other-stress		stress-response	DJ-1 beta	HaOG212580	scaffold_464	63131	68829	+	HzOG212580		0.0143089	0.280343	0.0510407		D12
Other-stress	Other-stress		stress-response	dual oxidase-like	HaOG212627	scaffold_47	276168	322611	+	HzOG212627		0.000585699	0.251748	0.00232653		D2
Other-stress	Other-stress		stress-response	dual oxidase maturation factor 1-like	HaOG212628	scaffold_47	327213	375486	+	HzOG212628		7.204e-05	0.0720397	0.001		D10
Other-stress	Other-stress		stress-response	matrix metalloproteinase-14-like	HaOG212674	scaffold_47	706216	715695	-	HzOG212674		0.00669534	0.0468134	0.143022
Other-stress	Other-stress		stress-response	probable G-protein coupled receptor Mth-like 3-like	HaOG212694	scaffold_47	977125	1018594	+	HzOG212694		0.000819812	0.11141	0.00735853		D10
Other-stress	Other-stress		stress-response	MAP kinase-activated protein kinase 2-like	HaOG212871	scaffold_484	89174	104509	+	HzOG212871		0.00864531	0.220146	0.0392709		D18
Other-stress	Other-stress		stress-response	DNA cytosine-5 methyltransferase	HaOG212982	scaffold_499	7527	8698	-	HzOG212982		0.00395585	0.0581767	0.0679971		D31
Other-stress	Other-stress		stress-response	ubiquitin carboxyl-terminal hydrolase CYLD-like	HaOG213228	scaffold_51	10616	18835	-	HzOG213228		0.00143457	0.0957664	0.0149799		D5
Other-stress	Other-stress		stress-response	alpha-1A adrenergic receptor-like	HaOG213786	scaffold_56	248637	256906	+	HzOG213786		0.0094852	0.089799	0.105627
Other-stress	Other-stress		stress-response	GAS2-like protein 1-like	HaOG214224	scaffold_59	1119524	1206454	+	HzOG214224		0.00132324	0.184767	0.00716167		D9
Other-stress	Other-stress		stress-response	U4/U6 small nuclear ribonucleoprotein Prp3-like isoform X2	HaOG214506	scaffold_614	37734	38877	-	HzOG214506		0.000246462	0.246462	0.001		D10
Other-stress	Other-stress		stress-response	RNA polymerase II elongation factor ELL-like	HaOG214616	scaffold_63	116029	132756	+	HzOG214616		0.000681244	0.0207836	0.032778		D14
Other-stress	Other-stress		stress-response	peptidyl-prolyl cis-trans isomerase D-like	HaOG214670	scaffold_635	23372	29729	-	HzOG214670		0.00306013	0.160038	0.0191213
Other-stress	Other-stress		stress-response	neurofibromin-like	HaOG214815	scaffold_652	964	11475	+	HzOG214815		0.000301272	0.301272	0.001
Other-stress	Other-stress		stress-response	juvenile hormone epoxide hydrolase-like protein 3	HaOG214955	scaffold_679	19203	27184	+	HzOG214955		0.00671307	0.1616	0.0415412		D16
Other-stress	Other-stress		stress-response	probable G-protein coupled receptor Mth-like 3-like	HaOG215118	scaffold_7	483859	488986	-	HzOG215118		0.0164431	0.0810472	0.202883		D7		y
Other-stress	Other-stress		stress-response	52 kDa repressor of the inhibitor of the protein kinase-like	HaOG215129	scaffold_7	644520	645556	-	HzOG215129		0.0125701	0.044183	0.2845
Other-stress	Other-stress		stress-response	uncharacterized protein BMORI:LOC101744279	HaOG215496	scaffold_73	578241	600402	-	HzOG215496		0.00674115	0.0811547	0.0830655
Other-stress	Other-stress		stress-response	chromatin-remodeling complex ATPase chain Iswi-like	HaOG216091	scaffold_81	1059752	1064544	-	HzOG216091		0.00436414	0.0854373	0.05108
Other-stress	Other-stress		stress-response	protein kinase ASK1	HaOG216130	scaffold_82	220753	225028	+	HzOG216130		0.000263106	0.263106	0.001		D8
Other-stress	Other-stress		stress-response	inositol 1,4,5-trisphosphate receptor-like	HaOG216725	scaffold_90	933824	990945	+	HzOG216725		0.669955	1.95807	0.342151		D13
Other-stress	Other-stress		stress-response	ATP synthase subunit epsilon, mitochondrial-like, partial	HaOG216965	scaffold_94	264226	265483	-	HzOG216965		4.3575e-05	0.0435752	0.001		D4		y
Other-stress	Other-stress		stress-response	dyslexia susceptibility 1 candidate gene 1 protein-like	HaOG217207	scaffold_98	281952	284411	+	HzOG217207		0.00571136	0.156771	0.0364312
HSP	HSP			HarmHSP90-776	HaOG204440	scaffold_155	15125	24086	-	HzOG204440		0.00053537	0.0230057	0.0232712		D22
HSP	HSP			HarmHSP68-like	HaOG205093	scaffold_17	2409538	2411151	-	HzOG205093		1.33e-05	0.0133437	0.001
HSP	HSP			HarmHSP10-104	HaOG205545	scaffold_18	2157947	2158261	+	HzOG205545		2.9843e-05	0.0298427	0.001		D12		y
HSP	HSP			HarmHSP60-568-mt	HaOG206832	scaffold_216	228641	230736	-	HzOG206832		0.00228411	0.00826447	0.276377
HSP	HSP			Harm-lethal(2)efl-198	HaOG207162	scaffold_229	155515	156672	+	HzOG207162		0.0144282	0.16855	0.0856015				y
HSP	HSP			HarmHSP19.9-185	HaOG207163	scaffold_229	157433	157990	-	HzOG207163		0.00561804	0.0882798	0.063639
HSP	HSP			HarmHSP19.9-180	HaOG207164	scaffold_229	159804	160804	+	HzOG207164		0.000142092	0.142092	0.001		D10		y
HSP	HSP			HarmHSP24.5-247	HaOG207165	scaffold_229	169534	170277	+	HzOG207165		0.00742236	0.141221	0.0525585		D12	T3	y
HSP	HSP			HarmHSP21.4	HaOG207390	scaffold_236	384227	385896	+	HzOG207390		0.000186243	0.186243	0.001
HSP	HSP			HarmHSP19.9-175b	HaOG207967	scaffold_257	310508	311278	+	HzOG207967	fixed	0.000256909	0.256909	0.001		D10		y
HSP	HSP			Harm-lethal(2)efl-171	HaOG207969	scaffold_257	324967	326574	-	HzOG207969		0.00278128	0.213389	0.0130339		D10		y
HSP	HSP			HarmHSP-beta-1	HaOG207970	scaffold_257	327001	327486	-	HzOG207970		0.000388926	0.388926	0.001
HSP	HSP			HarmHSP20.8-188	HaOG207971	scaffold_257	329513	331832	-	HzOG207971		7.6216e-05	0.0762156	0.001		D10		y
HSP	HSP			HarmHSP20.4-180	HaOG207972	scaffold_257	334352	334894	+	HzOG207972	fixed	0.00245032	0.130774	0.0187371		D10		y
HSP	HSP			HarmHSP60-572-mt	HaOG208192	scaffold_264	149847	152165	+	HzOG208192		0.00163461	0.0740467	0.0220755		D12
HSP	HSP			Harm-lethal(2)efl-192	HaOG208619	scaffold_28	1460363	1463573	-	HzOG208619		0.00018031	0.18031	0.001		D19		y
HSP	HSP			Harm-lethal(2)efl-332	HaOG208624	scaffold_28	1488543	1489541	-	HzOG208624		0.00398451	0.202898	0.019638
HSP	HSP			HarmHSP25-228	HaOG208811	scaffold_289	145426	146734	-	HzOG208811		0.000136192	0.136192	0.001		D12		y
HSP	HSP			HarmHSP28-259	HaOG208813	scaffold_289	189997	191551	+	HzOG208813		0.00335128	0.112587	0.0297662		D8		y
HSP	HSP			HarmHSP68-627	HaOG210070	scaffold_33	1318970	1321551	-	HzOG210070		5.9273e-05	0.0592726	0.001
HSP	HSP			HarmHSP70-643	HaOG210161	scaffold_335	33092	35927	-	HzOG210161		0.00280142	0.192946	0.0145192		D25		y
HSP	HSP			HarmHSP83-717	HaOG210163	scaffold_335	44496	46874	-	HzOG210163		8.6087e-05	0.0860874	0.001		D9
HSP	HSP			Harm-lethal(2)efl-191	HaOG210164	scaffold_335	50334	51325	+	HzOG210164		0.00696909	0.253705	0.0274692		D10		y
HSP	HSP			HarmHSP16.1-166	HaOG210603	scaffold_359	137975	138475	-	HzOG210603		0.00293454	0.0263559	0.111343		D10		y
HSP	HSP			HarmHSP75-705	HaOG211508	scaffold_40	36297	40942	-	HzOG211508		0.00264248	0.110271	0.0239635		D9
HSP	HSP			HarmHSP97-840	HaOG211553	scaffold_40	525824	534957	-	HzOG211553		6.8391e-05	0.0683914	0.001		D14
HSP	HSP			HarmHSP21.4-187	HaOG211594	scaffold_40	1243963	1250947	+	HzOG211594		4.7369e-05	0.0473685	0.001		D7
HSP	HSP			HarmHSP15-139	HaOG211692	scaffold_41	222976	223395	-	HzOG211692		0.00663634	0.0987372	0.0672122		D4
HSP	HSP			HarmHSP70-473	HaOG212212	scaffold_44	1283222	1284975	-	HzOG212212		0.00368299	0.120422	0.030584
HSP	HSP			HarmHSP70c5-687	HaOG213471	scaffold_521	31603	53325	+	HzOG213471		0.000167757	0.167757	0.001		D6
HSP	HSP			HarmHSP70c4-654	HaOG214269	scaffold_6	179231	183301	-	HzOG214269		0.000671156	0.0357111	0.0187941		D5
HSP	HSP			HarmHSP20-182	HaOG214787	scaffold_65	265370	265918	+	HzOG214787		0.0101152	0.111205	0.0909593
HSP	HSP			HarmHSP23.5-214	HaOG214788	scaffold_65	266074	267337	-	HzOG214788		0.0181452	0.166775	0.108801		D10		y
HSP	HSP			HarmHSP70c3-659	HaOG216131	scaffold_82	226691	230319	+	HzOG216131		8.6464e-05	0.0864638	0.001		D4
HSP	HSP			HarmHSP24-218	HaOG216452	scaffold_87	1001392	1002048	-	HzOG216452		0.0043941	0.0731745	0.0600497		D10
HSP	HSP			HarmHSP68-634	HaOG216507	scaffold_89	6766	9356	-	HzOG216507		0.000722653	0.127369	0.00567369		D10
HSP	HSP			HarmHSP70-635	HaOG217045	scaffold_95	902758	907313	-	HzOG217045		0.000734045	0.134372	0.00546277		D9
Ribosomal-prot	cytoRP			HarmRPS5	HaOG201237	scaffold_0	716745	717868	-	HzOG201237		2.5871e-05	0.0258711	0.001		D12
Ribosomal-prot	cytoRP			HarmRPL30	HaOG201301	scaffold_0	1504209	1505921	-	HzOG201301		5.7732e-05	0.0577319	0.001		D4
Ribosomal-prot	cytoRP			HarmRPL8	HaOG201316	scaffold_0	1691195	1694394	+	HzOG201316		5.7418e-05	0.0574179	0.001		D12
Ribosomal-prot	cytoRP			HarmRPS8	HaOG201523	scaffold_0	4419099	4421687	-	HzOG201523		1.0689e-05	0.010689	0.001		D12
Ribosomal-prot	cytoRP			HarmRPL10A	HaOG201548	scaffold_0	4773894	4775970	+	HzOG201548		6.6e-06	0.00660094	0.001		D4
Ribosomal-prot	cytoRP			HarmRPaP1	HaOG201551	scaffold_0	4783159	4784373	-	HzOG201551		5.5819e-05	0.055819	0.001		D5		y
Ribosomal-prot	cytoRP			HarmRPS30	HaOG201633	scaffold_1	696040	698182	-	HzOG201633		5.0994e-05	0.050994	0.001		D12
Ribosomal-prot	cytoRP			HarmRPS13	HaOG201731	scaffold_1	3340644	3342135	-	HzOG201731						D12
Ribosomal-prot	cytoRP			HarmRPS27a	HaOG201752	scaffold_1	3836016	3838572	-	HzOG201752		1.9242e-05	0.0192424	0.001		D12
Ribosomal-prot	cytoRP			HarmRPL36	HaOG202351	scaffold_11	240275	242018	-	HzOG202351	fixed	2.591e-05	0.0259098	0.001		D12
Ribosomal-prot	cytoRP			HarmRPL26	HaOG202511	scaffold_111	128155	130481	-	HzOG202511		6.4127e-05	0.0641274	0.001		D12		y
Ribosomal-prot	cytoRP			HarmRPS24	HaOG203034	scaffold_123	336804	337312	+	HzOG203034		1.08e-05	0.0108373	0.001		D12
Ribosomal-prot	cytoRP			HarmRPaP0	HaOG203107	scaffold_125	348489	351283	-	HzOG203107		2.9166e-05	0.029166	0.001		D12
Ribosomal-prot	cytoRP			HarmRPS19	HaOG203305	scaffold_13	1452746	1454888	-	HzOG203305		6.0217e-05	0.0602171	0.001		D12		y
Ribosomal-prot	cytoRP			HarmRPS27	HaOG203435	scaffold_132	192106	194323	+	HzOG203435		NA	NA	NA		D12
Ribosomal-prot	cytoRP			HarmRPL15	HaOG203913	scaffold_141	7716	8959	+	HzOG203913		4.1983e-05	0.0419827	0.001		D12
Ribosomal-prot	cytoRP			HarmRPS2	HaOG204156	scaffold_148	564140	565603	-	HzOG204156		5.5676e-05	0.0556755	0.001		D12
Ribosomal-prot	cytoRP			HarmRPS7	HaOG204495	scaffold_156	544904	548577	-	HzOG204495		4.733e-05	0.0473303	0.001		D12
Ribosomal-prot	cytoRP			HarmRPL35A	HaOG204506	scaffold_157	360785	362773	-	HzOG204506		1.4546e-05	0.0145461	0.001		D12
Ribosomal-prot	cytoRP			HarmRPS9	HaOG204894	scaffold_167	425297	427279	+	HzOG204894		7.0012e-05	0.0700118	0.001		D12
Ribosomal-prot	cytoRP			HarmRPS4	HaOG204923	scaffold_168	517476	520996	-	HzOG204923		2.0195e-05	0.020195	0.001		D12
Ribosomal-prot	cytoRP			HarmRPL18	HaOG204933	scaffold_169	36411	38278	+	HzOG204933		4.1314e-05	0.0413142	0.001		D12
Ribosomal-prot	cytoRP			HarmRPS15A	HaOG204972	scaffold_17	415331	417964	-	HzOG204972		4.4016e-05	0.0440157	0.001		D4		y
Ribosomal-prot	cytoRP			HarmRPL23A	HaOG205014	scaffold_17	1033549	1035752	+	HzOG205014		0.00182142	0.032278	0.0564289		D12
Ribosomal-prot	cytoRP			HarmRPL14	HaOG205473	scaffold_18	1017403	1018297	+	HzOG205473		6.3861e-05	0.0638611	0.001		D12
Ribosomal-prot	cytoRP			HarmRPL31	HaOG205568	scaffold_180	77388	78468	+	HzOG205568		2.5485e-05	0.0254847	0.001		D12		y
Ribosomal-prot	cytoRP			HarmRPS3a	HaOG205941	scaffold_193	153631	161708	+	HzOG205941		9.3339e-05	0.0933393	0.001		D12
Ribosomal-prot	cytoRP			HarmRPL4	HaOG206073	scaffold_197	299550	309815	-	HzOG206073		0.00815246	0.131358	0.0620629		D6
Ribosomal-prot	cytoRP			HarmRPL24	HaOG206245	scaffold_2	2551552	2553203	+	HzOG206245		7.0802e-05	0.0708015	0.001		D12
Ribosomal-prot	cytoRP			HarmRPL17	HaOG206332	scaffold_20	638668	641799	-	HzOG206332		6.9828e-05	0.0698277	0.001		D12
Ribosomal-prot	cytoRP			HarmRPs17	HaOG206360	scaffold_20	1450590	1451947	-	HzOG206360		1.7119e-05	0.017119	0.001		D12		y
Ribosomal-prot	cytoRP			HarmRPS15	HaOG206384	scaffold_20	1702515	1704114	-	HzOG206384		1.708e-05	0.0170803	0.001		D12		y
Ribosomal-prot	cytoRP			HarmRPL37	HaOG206742	scaffold_211	256088	258549	+	HzOG206742		1.09e-05	0.010935	0.001		D12
Ribosomal-prot	cytoRP			HarmRPL9	HaOG207235	scaffold_23	1522445	1525041	+	HzOG207235		3.8516e-05	0.0385163	0.001		D12		y
Ribosomal-prot	cytoRP			HarmRPL6	HaOG207429	scaffold_24	117366	120488	+	HzOG207429		0.00704606	0.0438494	0.160688		D12
Ribosomal-prot	cytoRP			HarmRPS20	HaOG207656	scaffold_242	28018	30144	+	HzOG207656		0.000136873	0.136873	0.001		D12
Ribosomal-prot	cytoRP			HarmRPS23	HaOG208158	scaffold_262	1665	4819	+	HzOG208158		7.21e-06	0.00720823	0.001		D12
Ribosomal-prot	cytoRP			HarmRPL34b	HaOG208198	scaffold_264	178093	180151	-	HzOG208198		9.28e-06	0.00927555	0.001		D12		y
Ribosomal-prot	cytoRP			HarmRPS11	HaOG208292	scaffold_27	431468	435694	+	HzOG208292		7.39e-06	0.00738696	0.001		D12
Ribosomal-prot	cytoRP			HarmRPL19	HaOG208384	scaffold_272	32692	35054	+	HzOG208384		1.5137e-05	0.0151366	0.001		D12
Ribosomal-prot	cytoRP			HarmRPL12	HaOG208541	scaffold_28	242608	244665	+	HzOG208541		0.00265079	0.028028	0.0945764		D12		y
Ribosomal-prot	cytoRP			HarmRPL13A	HaOG208719	scaffold_284	62370	65468	-	HzOG208719		0.00428464	0.0519321	0.0825046		D12
Ribosomal-prot	cytoRP			HarmRPS26	HaOG208756	scaffold_285	267422	268338	+	HzOG208756		4.1979e-05	0.0419792	0.001		D12
Ribosomal-prot	cytoRP			HarmRPSA	HaOG208837	scaffold_29	318140	320569	-	HzOG208837		0.0051519	0.0789715	0.0652375		D12
Ribosomal-prot	cytoRP			HarmRPL29	HaOG208868	scaffold_29	802808	804717	+	HzOG208868		5.478e-05	0.0547796	0.001		D12		y
Ribosomal-prot	cytoRP			HarmRPS21	HaOG209026	scaffold_296	342760	344963	-	HzOG209026	fixed	NA	NA	NA		D12
Ribosomal-prot	cytoRP			HarmRPL40	HaOG209766	scaffold_32	100092	109274	-	HzOG209766		0.0380232	0.0952549	0.399173
Ribosomal-prot	cytoRP			HarmRPL40ubifus	HaOG209767	scaffold_32	109392	111237	+	HzOG209767		1.5991e-05	0.0159906	0.001		D12
Ribosomal-prot	cytoRP			HarmRPaP2	HaOG210087	scaffold_33	1544588	1547186	-	HzOG210087		0.00403261	0.0122946	0.327999		D5		y
Ribosomal-prot	cytoRP			HarmRPL7a	HaOG210366	scaffold_346	116554	120063	+	HzOG210366		6.0016e-05	0.0600157	0.001		D12
Ribosomal-prot	cytoRP			HarmRPL3	HaOG210426	scaffold_35	354470	357006	+	HzOG210426		0.00110601	0.0335934	0.0329233		D12
Ribosomal-prot	cytoRP			HarmRPS18	HaOG210479	scaffold_35	1309377	1310373	-	HzOG210479		3.5068e-05	0.0350684	0.001		D4		y
Ribosomal-prot	cytoRP			HarmRPL18A	HaOG210525	scaffold_352	249941	251326	+	HzOG210525		1.44e-05	0.0144477	0.001		D12	T5
Ribosomal-prot	cytoRP			HarmRPL22	HaOG210825	scaffold_37	758030	759365	+	HzOG210825		5.0947e-05	0.0509465	0.001		D12
Ribosomal-prot	cytoRP			HarmRPL38	HaOG211066	scaffold_381	183685	188135	-	HzOG211066	fixed					D4		y
Ribosomal-prot	cytoRP			HarmRPL18A	HaOG211261	scaffold_394	336	1251	+	HzOG211261		9.4879e-05	0.0948786	0.001		D12
Ribosomal-prot	cytoRP			HarmRPS10	HaOG211504	scaffold_40	20594	21522	-	HzOG211504		3.4067e-05	0.0340669	0.001		D5		y
Ribosomal-prot	cytoRP			HarmRPL36A	HaOG211938	scaffold_424	42329	43432	-	HzOG211938		5.1154e-05	0.0511544	0.001		D12
Ribosomal-prot	cytoRP			HarmRPS12	HaOG212244	scaffold_441	86951	90867	+	HzOG212244		9.2519e-05	0.0925186	0.001		D12
Ribosomal-prot	cytoRP			HarmRPL7	HaOG212247	scaffold_441	96922	101329	+	HzOG212247		0.00154926	0.0641927	0.0241345		D12
Ribosomal-prot	cytoRP			HarmRPL10	HaOG212515	scaffold_46	1361954	1364981	+	HzOG212515		0.00185635	0.0470226	0.0394778		D12
Ribosomal-prot	cytoRP			HarmRPL37A	HaOG212549	scaffold_461	72955	77700	-	HzOG212549		0.00748453	0.0189312	0.395354		D12
Ribosomal-prot	cytoRP			HarmRPL20	HaOG213038	scaffold_5	1323438	1324183	+	HzOG213038	fixed	6.61e-06	0.00660629	0.001
Ribosomal-prot	cytoRP			HarmRPL28	HaOG213538	scaffold_53	280662	282538	-	HzOG213538		0.00301286	0.11196	0.0269102		D12
Ribosomal-prot	cytoRP			HarmRPS25	HaOG213821	scaffold_56	680088	681687	+	HzOG213821		8.72e-06	0.00872167	0.001		D12		y
Ribosomal-prot	cytoRP			HarmRPL23	HaOG214544	scaffold_62	316583	318905	-	HzOG214544		8.1224e-05	0.0812237	0.001		D12
Ribosomal-prot	cytoRP			HarmRPS6	HaOG214627	scaffold_63	360319	363862	-	HzOG214627		3.5982e-05	0.0359821	0.001		D12
Ribosomal-prot	cytoRP			HarmRPS3	HaOG214853	scaffold_66	441258	443585	+	HzOG214853		5.0833e-05	0.0508328	0.001		D12
Ribosomal-prot	cytoRP			HarmRPL13	HaOG215092	scaffold_698	225	3600	-	HzOG215092	fixed	1.4729e-05	0.0147291	0.001		D12		y
Ribosomal-prot	cytoRP			HarmRPL27	HaOG215166	scaffold_7	1585131	1587376	-	HzOG215166		NA	NA	NA		D12		y
Ribosomal-prot	cytoRP			HarmRPS16	HaOG215324	scaffold_71	25045	28183	+	HzOG215324		6.6056e-05	0.0660559	0.001		D12
Ribosomal-prot	cytoRP			HarmRPL11	HaOG215540	scaffold_739	20402	22708	+	HzOG215540		2.4614e-05	0.0246142	0.001		D12		y
Ribosomal-prot	cytoRP			HarmRPL21	HaOG215710	scaffold_77	238469	239880	-	HzOG215710		6.6366e-05	0.0663659	0.001		D12		y
Ribosomal-prot	cytoRP			HarmRPL5	HaOG215789	scaffold_78	283570	286846	-	HzOG215789		0.0014088	0.0294772	0.047793		D12
Ribosomal-prot	cytoRP			HarmRPS14	HaOG216586	scaffold_9	748149	749658	-	HzOG216586		5.2598e-05	0.0525983	0.001		D12
Ribosomal-prot	cytoRP			HarmRPL27A	HaOG216893	scaffold_93	462546	464312	+	HzOG216893		5.8654e-05	0.0586538	0.001		D12		y
Ribosomal-prot	cytoRP			HarmRPL35	HaOG217127	scaffold_97	246684	248626	-	HzOG217127		0.00290502	0.0984417	0.0295101		D4	T5
Ribosomal-prot	cytoRP			HarmRPS28	HaOG217195	scaffold_98	168286	169330	-	HzOG217195		1.52e-05	0.0151618	0.001		D12		y
Ribosomal-prot	cytoRP			HarmRPL7Ae	HaOG217260	scaffold_99	404351	405309	-	HzOG217260		0.000100247	0.100247	0.001		D4		y
Ribosomal-prot	mitoRP			HarmRPL51m	HaOG201208	scaffold_0	219685	221054	-	HzOG201208		0.000238524	0.238524	0.001		D4
Ribosomal-prot	mitoRP			HarmRPS14m	HaOG201550	scaffold_0	4781614	4782921	+	HzOG201550		0.0034598	0.0218276	0.158506		D4
Ribosomal-prot	mitoRP			HarmRPL55m	HaOG201820	scaffold_10	1261288	1262533	+	HzOG201820		0.00842755	0.0411749	0.204677
Ribosomal-prot	mitoRP			HarmRPL16m	HaOG202025	scaffold_102	312962	318013	+	HzOG202025		0.00558715	0.138409	0.040367		D4
Ribosomal-prot	mitoRP			HarmRPS18Cm	HaOG202483	scaffold_110	629226	630158	+	HzOG202483		0.019629	0.126409	0.155282		D4
Ribosomal-prot	mitoRP			HarmRPL19m	HaOG202695	scaffold_116	500761	503262	+	HzOG202695		0.0211997	0.116885	0.181372		D4
Ribosomal-prot	mitoRP			HarmRPS9m	HaOG202793	scaffold_119	303058	304512	-	HzOG202793		0.00428938	0.0759074	0.0565081
Ribosomal-prot	mitoRP			HarmRPL4m	HaOG202878	scaffold_12	2224194	2226244	+	HzOG202878		0.00468874	0.148124	0.0316541
Ribosomal-prot	mitoRP			HarmRPS2m	HaOG203261	scaffold_13	80075	81430	-	HzOG203261		0.00347143	0.115609	0.0300274
Ribosomal-prot	mitoRP			HarmRPS26m	HaOG203408	scaffold_131	334359	335183	+	HzOG203408		0.00208239	0.0942342	0.0220981		D12
Ribosomal-prot	mitoRP			HarmRPL45m	HaOG203416	scaffold_131	461121	463455	-	HzOG203416		0.0101515	0.219352	0.0462794		D4
Ribosomal-prot	mitoRP			HarmRPS21m	HaOG203503	scaffold_133	252163	253121	-	HzOG203503		1.03e-05	0.0102862	0.001		D4
Ribosomal-prot	mitoRP			HarmRPL10m	HaOG203593	scaffold_135	437668	438784	-	HzOG203593		0.00808154	0.189646	0.0426139
Ribosomal-prot	mitoRP			HarmRPL39m	HaOG204178	scaffold_149	415533	419857	-	HzOG204178		0.00572576	0.292941	0.0195458		D4
Ribosomal-prot	mitoRP			HarmRPS22m	HaOG204199	scaffold_15	72228	75412	-	HzOG204199		0.00357555	0.214866	0.0166409		D4
Ribosomal-prot	mitoRP			HarmRPL50m	HaOG204274	scaffold_15	1713011	1715553	+	HzOG204274		0.00548258	0.0934033	0.0586979		D4
Ribosomal-prot	mitoRP			HarmRPL14m	HaOG204647	scaffold_16	2541917	2542954	+	HzOG204647		4.1372e-05	0.0414	0.001		D4
Ribosomal-prot	mitoRP			HarmRPL41m	HaOG204677	scaffold_160	231817	232524	+	HzOG204677		0.00285362	0.221079	0.0129077		D4		y
Ribosomal-prot	mitoRP			HarmRPL36m	HaOG205397	scaffold_18	275227	275940	+	HzOG205397		2.817e-05	0.0281702	0.001		D4		y
Ribosomal-prot	mitoRP			HarmRPS34m	HaOG205457	scaffold_18	764962	766309	-	HzOG205457		0.00710906	0.0327636	0.216981		D4
Ribosomal-prot	mitoRP			HarmRPL28m	HaOG205765	scaffold_189	73700	74614	+	HzOG205765		0.00216862	0.114178	0.0189933
Ribosomal-prot	mitoRP			HarmRPL11m	HaOG206042	scaffold_196	189283	190180	+	HzOG206042		0.000114292	0.114292	0.001		D4
Ribosomal-prot	mitoRP			HarmRPS35m	HaOG206068	scaffold_197	251469	253292	+	HzOG206068		0.00895497	0.205527	0.0435707
Ribosomal-prot	mitoRP			HarmRPL32m	HaOG206225	scaffold_2	2163819	2165308	+	HzOG206225		4.0886e-05	0.0408859	0.001		D21
Ribosomal-prot	mitoRP			HarmRPL34m	HaOG206370	scaffold_20	1558824	1559803	-	HzOG206370		3.0431e-05	0.0304312	0.001		D4
Ribosomal-prot	mitoRP			HarmRPL23m	HaOG206380	scaffold_20	1603907	1606355	-	HzOG206380		4.3802e-05	0.0438015	0.001
Ribosomal-prot	mitoRP			HarmRPL17m	HaOG206443	scaffold_201	319774	321155	-	HzOG206443		0.00607696	0.0295723	0.205495
Ribosomal-prot	mitoRP			HarmRPL53m	HaOG206581	scaffold_209	50242	51925	-	HzOG206581		4.3589e-05	0.0435889	0.001		D21
Ribosomal-prot	mitoRP			HarmRPL20m	HaOG206747	scaffold_211	294928	295836	+	HzOG206747		6.7624e-05	0.0676238	0.001		D4
Ribosomal-prot	mitoRP			HarmRPS25m	HaOG207134	scaffold_227	209694	211269	+	HzOG207134		0.00257708	0.166069	0.0155181
Ribosomal-prot	mitoRP			HarmRPL46m	HaOG207234	scaffold_23	1520506	1522917	-	HzOG207234		0.011223	0.183645	0.0611123		D4
Ribosomal-prot	mitoRP			HarmRPL43m	HaOG208489	scaffold_278	206310	208237	+	HzOG208489		0.00249485	0.175767	0.0141941		D9
Ribosomal-prot	mitoRP			HarmRPL13m	HaOG208604	scaffold_28	1050339	1051620	-	HzOG208604		0.00754285	0.335876	0.0224572		D4		y
Ribosomal-prot	mitoRP			HarmRPS17m	HaOG208610	scaffold_28	1101098	1102253	+	HzOG208610		0.00012478	0.12478	0.001		D4
Ribosomal-prot	mitoRP			HarmRPL18m	HaOG208694	scaffold_283	53378	54296	+	HzOG208694		0.00749474	0.152312	0.0492064		D4
Ribosomal-prot	mitoRP			HarmRPS7m	HaOG209115	scaffold_3	925292	927250	-	HzOG209115		0.00192184	0.0868766	0.0221215
Ribosomal-prot	mitoRP			HarmRPS23m	HaOG209243	scaffold_3	3059524	3060101	-	HzOG209243		0.00937405	0.114127	0.0821368		D4
Ribosomal-prot	mitoRP			HarmRPS16m	HaOG209641	scaffold_311	135590	136776	+	HzOG209641		0.000217103	0.217103	0.001		D4		y
Ribosomal-prot	mitoRP			HarmRPL54m	HaOG209676	scaffold_313	243479	244813	+	HzOG209676		0.00290457	0.013508	0.215026		D5		y
Ribosomal-prot	mitoRP			HarmRPL48m	HaOG209834	scaffold_32	1121901	1124174	-	HzOG209834		0.00478891	0.0918971	0.0521116		D4
Ribosomal-prot	mitoRP			HarmRPL38m	HaOG209857	scaffold_32	1512446	1514868	+	HzOG209857		0.00595325	0.0627147	0.094926
Ribosomal-prot	mitoRP			HarmRPL35m	HaOG209956	scaffold_324	137977	138997	-	HzOG209956		0.0123252	0.046491	0.26511		D4
Ribosomal-prot	mitoRP			HarmRPL15m	HaOG210482	scaffold_35	1328895	1330241	-	HzOG210482		0.0014857	0.0686214	0.0216507
Ribosomal-prot	mitoRP			HarmRPL12m	HaOG210796	scaffold_37	283051	284067	+	HzOG210796		9.4499e-05	0.0944992	0.001		D4		y
Ribosomal-prot	mitoRP			HarmRPL49m	HaOG211035	scaffold_38	1570106	1571025	+	HzOG211035		0.00734786	0.0742447	0.0989682		D12
Ribosomal-prot	mitoRP			HarmRPS33m	HaOG211059	scaffold_381	70789	71136	+	HzOG211059		3.3346e-05	0.0333459	0.001		D4
Ribosomal-prot	mitoRP			HarmRPL22m	HaOG211549	scaffold_40	513098	514720	+	HzOG211549		0.0045887	0.00598456	0.766756
Ribosomal-prot	mitoRP			HarmRPS6m	HaOG211606	scaffold_40	1468780	1469232	-	HzOG211606		1.65e-05	0.0164809	0.001		D19
Ribosomal-prot	mitoRP			HarmRPS29m	HaOG211815	scaffold_415	150660	153360	-	HzOG211815		0.00962342	0.1427	0.0674382
Ribosomal-prot	mitoRP			HarmRPL24m	HaOG212285	scaffold_446	60350	63431	-	HzOG212285		0.0220071	0.179227	0.122789		D4
Ribosomal-prot	mitoRP			HarmRPS31m	HaOG212804	scaffold_48	579811	582917	+	HzOG212804		0.00894404	0.140545	0.0636382		D4
Ribosomal-prot	mitoRP			HarmRPL3m	HaOG213226	scaffold_51	2218	5373	-	HzOG213226		0.00359241	0.041233	0.0871248
Ribosomal-prot	mitoRP			HarmRPL40m	HaOG213785	scaffold_56	244796	246238	-	HzOG213785		0.00234861	0.182026	0.0129026		D4
Ribosomal-prot	mitoRP			HarmRPS5m	HaOG213791	scaffold_56	290441	292628	-	HzOG213791		0.00319909	0.0683279	0.0468198
Ribosomal-prot	mitoRP			HarmRPL9m	HaOG213881	scaffold_56	1029080	1031108	-	HzOG213881		3.7829e-05	0.0378286	0.001
Ribosomal-prot	mitoRP			HarmRPL37m	HaOG213887	scaffold_56	1062870	1065117	-	HzOG213887		0.00590142	0.127135	0.0464185
Ribosomal-prot	mitoRP			HarmRPS10m	HaOG214102	scaffold_58	831292	832487	+	HzOG214102		0.00800676	0.143165	0.0559269		D4
Ribosomal-prot	mitoRP			HarmRPS15m	HaOG214187	scaffold_59	365670	367716	+	HzOG214187		0.0107392	0.180124	0.0596212		D9
Ribosomal-prot	mitoRP			HarmRPS12m	HaOG214516	scaffold_617	312	1910	+	HzOG214516		0.000159262	0.159262	0.001		D12		y
Ribosomal-prot	mitoRP			HarmRPL2m	HaOG214624	scaffold_63	343463	347408	+	HzOG214624		0.00611724	0.145312	0.0420972		D4
Ribosomal-prot	mitoRP			HarmRPS30m	HaOG215666	scaffold_76	586249	588824	+	HzOG215666		0.00467227	0.0951317	0.0491138
Ribosomal-prot	mitoRP			HarmRPL30m	HaOG215809	scaffold_78	822179	823431	+	HzOG215809		7.7258e-05	0.0772582	0.001		D9
Ribosomal-prot	mitoRP			HarmRPL42m	HaOG215948	scaffold_8	1656914	1657573	+	HzOG215948		0.0112304	0.0578682	0.194069		D4
Ribosomal-prot	mitoRP			HarmRPL47m	HaOG216337	scaffold_85	782267	783283	+	HzOG216337		0.00321592	0.0309201	0.104008		D9
Ribosomal-prot	mitoRP			HarmRPL21m	HaOG216388	scaffold_86	540690	541547	+	HzOG216388		0.0107179	0.0720229	0.148813		D4
Ribosomal-prot	mitoRP			HarmRPL1m	HaOG216746	scaffold_91	524187	527142	+	HzOG216746		0.00390721	0.160436	0.0243538		D4
Ribosomal-prot	mitoRP			HarmRPS24m	HaOG217039	scaffold_95	754379	755510	+	HzOG217039		0.00332905	0.0701768	0.047438		D4		y
Ribosomal-prot	mitoRP			HarmRPS18Bm	HaOG217176	scaffold_97	908186	908892	-	HzOG217176		0.00480036	0.0318507	0.150714		D19
Ribosomal-prot	mitoRP			HarmRPL52m	HaOG217212	scaffold_98	320791	321688	+	HzOG217212		0.0148653	0.0846231	0.175665		D4		y
Growth	cellular		cellular	adenosine deaminase CECR1-like	HaOG201939	scaffold_100	36740	39436	+	HzOG201939		0.0221767	0.285401	0.0777036			T4	y
Growth	cellular		cellular	F-box/WD repeat-containing protein 7-like	HaOG205311	scaffold_178	117435	129269	-	HzOG205311		0.00212576	0.0729821	0.0291271		D13		y
Growth	cellular		cellular	origin recognition complex subunit 2-like	HaOG206147	scaffold_2	145185	148312	+	HzOG206147		0.00995038	0.152785	0.0651268		D7		y
Growth	cellular		cellular	pleiotrophin-like protein precursor	HaOG206574	scaffold_208	405964	411853	+	HzOG206574		4.084e-05	0.0408397	0.001		D11		y
Growth	cellular		cellular	decapentaplegic precursor	HaOG207232	scaffold_23	1476708	1480613	+	HzOG207232		0.00280838	0.0561995	0.0499717		D22		y
Growth	cellular		cellular	probable E3 ubiquitin-protein ligase Roquin-like	HaOG207408	scaffold_239	54382	73191	-	HzOG207408		0.00483765	0.0999774	0.0483874		D9
Growth	cellular		cellular	growth/differentiation factor 8-like	HaOG211698	scaffold_41	801009	802580	-	HzOG211698		0.000109039	0.109039	0.001		D21		y
Growth	cellular		cellular	protein farnesyltransferase subunit beta	HaOG213853	scaffold_56	832387	834457	+	HzOG213853		0.00385651	0.0680725	0.0566531
Growth	cellular		cellular	inorganic pyrophosphatase-like	HaOG214997	scaffold_682	7421	15343	+	HzOG214997		3.313e-05	0.0331302	0.001		D22		y
Growth	development		development	RING finger protein nhl-1-like isoform X2	HaOG201584	scaffold_0	5650951	5653296	-	HzOG201584		0.000608197	0.0264634	0.0229826		D9
Growth	development		development	sorting nexin-12-like isoform X1	HaOG201715	scaffold_1	3081161	3086758	-	HzOG201715		4.5983e-05	0.0459834	0.001		D26		y
Growth	development		development	vang-like protein 1-like	HaOG201727	scaffold_1	3322998	3326985	-	HzOG201727		0.000180399	0.180399	0.001		D10
Growth	development		development	liprin-alpha-1-like	HaOG201749	scaffold_1	3751623	3790626	+	HzOG201749		0.00193721	0.148127	0.013078		D19		y
Growth	development		development	ovarian tumor protein	HaOG201756	scaffold_1	3880810	3889423	+	HzOG201756		7.1897e-05	0.0718973	0.001		D9
Growth	development		development	E3 ubiquitin-protein ligase MARCH8-like	HaOG201809	scaffold_10	1169427	1179410	-	HzOG201809		5.6918e-05	0.0569175	0.001		D26
Growth	development		development	optomotor-blind protein-like	HaOG201942	scaffold_100	138544	228756	+	HzOG201942		0.00857877	0.237156	0.0361735		D13
Growth	development		development	frizzled-2-like	HaOG202297	scaffold_108	324945	345693	-	HzOG202297		7.0359e-05	0.0703588	0.001		D19
Growth	development		development	tropomyosin-1	HaOG202381	scaffold_11	1131916	1142451	-	HzOG202381		5.8009e-05	0.058009	0.001		D12
Growth	development		development	tropomyosin-2 isoform 3	HaOG202382	scaffold_11	1146434	1178480	-	HzOG202382		2.1293e-05	0.0212926	0.001		D12
Growth	development		development	transmembrane emp24 protein transport domain containing 9 precursor	HaOG202530	scaffold_111	738196	740558	-	HzOG202530		7.8211e-05	0.078211	0.001		D12		y
Growth	development		development	transmembrane emp24 protein transport domain containing 9 precursor	HaOG202531	scaffold_111	741685	741951	-		missing							y
Growth	development		development	homeodomain-interacting protein kinase 2-like	HaOG202760	scaffold_118	487249	549780	+	HzOG202760		0.00161682	0.0741672	0.0217997		D13
Growth	development		development	tyrosine-protein kinase Src42A-like	HaOG202806	scaffold_119	711060	730034	+	HzOG202806		0.00133971	0.0769918	0.0174007		D13		y
Growth	development		development	Down syndrome cell adhesion molecule-like protein Dscam2-like	HaOG202907	scaffold_12	2636473	2696122	-	HzOG202907		0.000367858	0.0756082	0.00486531		D10		y
Growth	development		development	homeobox protein Nkx-2.2a-like	HaOG203257	scaffold_13	9593	21953	-	HzOG203257		0.0013311	0.228225	0.0058324				y
Growth	development		development	fasciclin-2-like	HaOG203297	scaffold_13	1163286	1168562	-	HzOG203297		0.0142944	0.174264	0.0820274		D18		y
Growth	development		development	G-protein coupled receptor moody-like	HaOG203302	scaffold_13	1404117	1406199	+	HzOG203302		0.0206215	0.181618	0.113543				y
Growth	development		development	regulator of G-protein signaling loco-like	HaOG203414	scaffold_131	366448	371869	+	HzOG203414	fixed	0.00461764	0.251317	0.0183738		D19
Growth	development		development	serine/threonine-protein kinase grp-like	HaOG203482	scaffold_133	29756	37042	+	HzOG203482		4.6769e-05	0.0467692	0.001		D19
Growth	development		development	collagen and calcium-binding EGF domain-containing protein 1-like	HaOG203549	scaffold_134	573533	582851	-	HzOG203549		0.0060717	0.202403	0.0299981		D23		y
Growth	development		development	RNA-binding protein Nova-2-like	HaOG204112	scaffold_147	326025	326939	+	HzOG204112		0.00536982	0.0391908	0.137017		D13
Growth	development		development	sodium-dependent noradrenaline transporter-like	HaOG204202	scaffold_15	96981	120674	+	HzOG204202		0.00555619	0.186059	0.0298626		D9
Growth	development		development	actin cytoskeleton-regulatory complex protein PAN1-like	HaOG204436	scaffold_154	599209	610667	-		missing
Growth	development		development	palmitoyltransferase ZDHHC5-like	HaOG204438	scaffold_155	1490	3581	-	HzOG204438		7.5262e-05	0.0752619	0.001		D22		y
Growth	development		development	protocadherin-16-like	HaOG204509	scaffold_157	377297	384454	-	HzOG204509		0.0132554	0.134559	0.0985094		D9
Growth	development		development	visual system homeobox 2-like	HaOG204646	scaffold_16	2389273	2463530	-	HzOG204646		0.245966	0.896109	0.274483		D9
Growth	development		development	tyrosine-protein kinase-like otk-like	HaOG204822	scaffold_165	6342	44899	-	HzOG204822		0.00571819	0.212254	0.0269403		D9
Growth	development		development	RNA binding protein fox-1 homolog 2-like	HaOG204947	scaffold_17	94047	127453	-	HzOG204947		1.3605e-05	0.0136051	0.001		D19		y
Growth	development		development	notch-like protein	HaOG204995	scaffold_17	625830	708892	-	HzOG204995		0.00267491	0.0200603	0.133343		D28		y
Growth	development		development	RNA-binding protein cabeza-like, partial	HaOG205031	scaffold_17	1263983	1271146	-	HzOG205031		1.8683e-05	0.0186827	0.001		D10		y
Growth	development		development	Ca(2+)/calmodulin-responsive adenylate cyclase-like	HaOG205063	scaffold_17	1855012	1897277	+	HzOG205063		0.00184422	0.120801	0.0152665		D13
Growth	development		development	actin, muscle-type A1	HaOG205172	scaffold_172	415522	417012	+	HzOG205172		9.674e-06	0.00967369	0.001		D12
Growth	development		development	centrosomal protein of 290 kDa-like	HaOG205276	scaffold_176	391393	405683	-	HzOG205276		0.00404945	0.120423	0.0336269		D9
Growth	development		development	pituitary homeobox1	HaOG205298	scaffold_177	225171	230925	-	HzOG205298		0.000156821	0.156821	0.001		D13	T4
Growth	development		development	pituitary homeobox1	HaOG205299	scaffold_177	241504	245599	-	HzOG205299		0.0159519	0.0478395	0.333446		D9
Growth	development		development	ubiquinone biosynthesis protein COQ9, mitochondrial-like isoform X2	HaOG205478	scaffold_18	1038176	1040333	+	HzOG205478		0.00516814	0.0641757	0.0805312		D7		y
Growth	development		development	histone deacetylase Rpd3-like	HaOG205481	scaffold_18	1068410	1076238	-	HzOG205481		0.000153143	0.153143	0.001		D19		y
Growth	development		development	uncharacterized protein LOC101735671 isoform X1	HaOG205505	scaffold_18	1347998	1356556	-	HzOG205505	fixed					D24		y
Growth	development		development	early growth response protein 3-like	HaOG205865	scaffold_19	2013894	2016638	-	HzOG205865		3.2521e-05	0.0325209	0.001		D16
Growth	development		development	uncharacterized protein LOC101740540	HaOG206226	scaffold_2	2166098	2167278	-	HzOG206226		0.0119936	0.0687893	0.174353		D7
Growth	development		development	S-adenosylmethionine synthetase	HaOG206272	scaffold_2	3141840	3155272	-	HzOG206272		0.00479011	0.0313784	0.152656		D30	T3
Growth	development		development	dual specificity testis-specific protein kinase 2-like	HaOG206651	scaffold_21	936764	1004209	-	HzOG206651		0.00651395	0.000130279	50		D9
Growth	development		development	tyrosine-protein phosphatase 10D-like	HaOG206773	scaffold_213	403234	419375	+	HzOG206773		0.00501226	0.0645044	0.0777042		D14	T5	y
Growth	development		development	adenosine deaminase CECR1-like	HaOG207314	scaffold_233	280131	288080	+	HzOG207314		0.0105108	0.107733	0.0975634
Growth	development		development	laminin subunit alpha-like	HaOG207417	scaffold_239	314615	380135	+	HzOG207417	fixed	0.00367581	0.114622	0.032069			T3	y
Growth	development		development	putative DNA helicase Ino80-like	HaOG207633	scaffold_241	11422	19932	-	HzOG207633	fixed	0.0507123	0.256133	0.197992		D13
Growth	development		development	alsin-like	HaOG208022	scaffold_26	196087	218578	-	HzOG208022		0.00220101	0.130498	0.0168663		D19
Growth	development		development	protein eyes shut-like	HaOG208087	scaffold_26	1604132	1617869	-	HzOG208087		0.0147158	0.210627	0.0698663		D9		y
Growth	development		development	uncharacterized protein LOC101740361	HaOG208298	scaffold_27	490483	508849	+	HzOG208298		0.0151243	0.256955	0.0588596		D16		y
Growth	development		development	succinate dehydrogenase [ubiquinone] flavoprotein subunit, mitochondrial-like	HaOG208377	scaffold_271	232253	241885	-	HzOG208377		0.0053577	0.0471395	0.113656		D36		y
Growth	development		development	putative phosphatidate phosphatase-like	HaOG208524	scaffold_28	9086	22067	+	HzOG208524		0.00774457	0.151481	0.0511257		D25		y
Growth	development		development	semaphorin-1A-like	HaOG208638	scaffold_28	1591659	1632111	-	HzOG208638		0.00123111	0.167933	0.00733098		D10	T3	y
Growth	development		development	protein charybde-like	HaOG208661	scaffold_280	193798	194874	+	HzOG208661		3.6993e-05	0.0369934	0.001		D21		y
Growth	development		development	E3 ubiquitin-protein ligase UBR3-like	HaOG208690	scaffold_282	259538	272260	-	HzOG208690		0.0147107	0.332169	0.044287		D19		y
Growth	development		development	verprolin-like isoform X1	HaOG208943	scaffold_291	203480	207397	-	HzOG208943		0.0572001	0.220711	0.259163		D13		y
Growth	development		development	prothoracicostatic peptide precursor	HaOG208998	scaffold_295	99851	143550	-	HzOG208998		0.00428959	0.0830786	0.0516329				y
Growth	development		development	cytochrome b5	HaOG209557	scaffold_309	210901	214508	-	HzOG209557		9.7782e-05	0.0977823	0.001		D12
Growth	development		development	cytochrome b5	HaOG209558	scaffold_309	219076	219459	-	HzOG209558		0.00285203	0.0427439	0.0667237		D6	T5
Growth	development		development	protein turtle-like	HaOG209762	scaffold_32	9861	68301	-	HzOG209762		5.518e-05	0.0551798	0.001		D19		y
Growth	development		development	irregular chiasm C-roughest protein-like	HaOG209972	scaffold_326	43440	50155	+	HzOG209972		0.0178908	0.0868003	0.206114		D26
Growth	development		development	multiple epidermal growth factor-like domains protein 8-like	HaOG210422	scaffold_35	287430	300831	-	HzOG210422		0.000628311	0.177472	0.00354033		D19		y
Growth	development		development	homeotic protein spalt-major-like	HaOG210438	scaffold_35	607657	622738	+	HzOG210438		2.2388e-05	0.0223881	0.001		D28		y
Growth	development		development	neural-cadherin-like	HaOG210444	scaffold_35	648991	761277	+	HzOG210444	fixed	0.000680542	0.0753455	0.00903229		D9
Growth	development		development	neural-cadherin	HaOG210448	scaffold_35	858377	910252	+	HzOG210448		9.3164e-05	0.0931643	0.001		D9		y
Growth	development		development	sprouty-related, EVH1 domain-containing protein 1-like	HaOG210566	scaffold_356	94149	109459	-	HzOG210566		0.00517121	0.0911128	0.0567561		D13	T2	y
Growth	development		development	axin-like	HaOG210807	scaffold_37	402832	415330	-	HzOG210807		0.00191554	0.147698	0.0129693		D13
Growth	development		development	uncharacterized protein LOC101737793	HaOG210831	scaffold_37	847766	863489	+	HzOG210831		0.00015666	0.15666	0.001		D10	T1	y
Growth	development		development	chorion class A protein L12-like	HaOG211317	scaffold_399	31845	32401	+	HzOG211317		0.0263056	0.154463	0.170304
Growth	development		development	chorion class CB protein M5H4-like	HaOG211319	scaffold_399	55655	56694	-	HzOG211319		0.017879	0.0788847	0.226647
Growth	development		development	myosin heavy chain, non-muscle-like	HaOG211344	scaffold_4	216681	277088	+	HzOG211344		0.00157111	0.124364	0.0126332		D13	T5	y
Growth	development		development	h3 histone family 3a	HaOG211376	scaffold_4	1142824	1143328	+	HzOG211376		8.4289e-05	0.084289	0.001		D4		y
Growth	development		development	semaphorin-2A-like	HaOG211589	scaffold_40	1088897	1147923	+	HzOG211589						D10		y
Growth	development		development	muscle LIM protein isoform 1	HaOG211598	scaffold_40	1376744	1402481	-	HzOG211598		0.000921516	0.0227276	0.0405462		D12
Growth	development		development	cyclin E	HaOG211806	scaffold_415	81617	89007	+	HzOG211806		0.000906544	0.094079	0.00963599		D19		y
Growth	development		development	bromodomain adjacent to zinc finger domain protein 1A-like	HaOG212387	scaffold_450	145960	148828	-	HzOG212387	fixed
Growth	development		development	superoxide dismutase [Cu-Zn]-like	HaOG212493	scaffold_46	1176152	1183016	+	HzOG212493		0.00190818	0.112303	0.0169914		D3	T5	y
Growth	development		development	protein melted-like	HaOG212506	scaffold_46	1314182	1321902	-	HzOG212506		0.00344277	0.194753	0.0176777		D13
Growth	development		development	ras guanine nucleotide exchange factor L-like	HaOG212653	scaffold_47	522999	525483	-	HzOG212653		0.00489959	0.0769541	0.063669		D10	T4	y
Growth	development		development	histone-lysine N-methyltransferase eggless-like, partial	HaOG212738	scaffold_471	365	10150	+	HzOG212738		0.018889	0.209756	0.090052
Growth	development		development	neurogenic protein big brain-like, partial	HaOG212823	scaffold_48	915493	974769	-	HzOG212823		0.00647654	0.101162	0.0640214		D9
Growth	development		development	paired box protein Pax-6-like	HaOG212908	scaffold_49	668590	722234	-	HzOG212908		0.00103059	0.0807729	0.0127591
Growth	development		development	protein singed-like	HaOG212943	scaffold_490	63209	85872	+	HzOG212943		0.000176702	0.176702	0.001		D11		y
Growth	development		development	ultrabithorax	HaOG213037	scaffold_5	1322403	1322870	-	HzOG213037		7.0582e-05	0.0705816	0.001		D13		y
Growth	development		development	zinc finger and BTB domain-containing protein 17-like	HaOG213055	scaffold_5	1941165	1952665	+	HzOG213055		2.8642e-05	0.0286417	0.001		D14
Growth	development		development	zinc finger and BTB domain-containing protein 17-like	HaOG213057	scaffold_5	1957904	1959693	+	HzOG213057		2.952e-05	0.0295199	0.001		D9
Growth	development		development	LIM/homeobox protein Lhx9	HaOG213121	scaffold_50	74105	154977	+	HzOG213121		5.0786e-05	0.0507856	0.001			T3	y
Growth	development		development	atypical protein kinase C	HaOG213492	scaffold_524	58012	63492	+	HzOG213492	fixed					D13
Growth	development		development	cystathionine beta-synthase-like isoform X2	HaOG213871	scaffold_56	973010	978987	+	HzOG213871		0.00834041	0.146709	0.0568499		D25		y
Growth	development		development	E3 ubiquitin-protein ligase SIAH1-like	HaOG214197	scaffold_59	748155	756586	+	HzOG214197		0.0109903	0.085	0.129345		D20		y
Growth	development		development	delta precursor	HaOG214478	scaffold_61	1160052	1168250	+	HzOG214478		0.000130784	0.130784	0.001		D19		y
Growth	development		development	yellow-fa precursor	HaOG214651	scaffold_630	4240	10370	-	HzOG214651		0.112627	0.640387	0.175873			T3
Growth	development		development	uncharacterized protein LOC101746861	HaOG214722	scaffold_64	538012	545519	-	HzOG214722	fixed	0.0040485	0.0318172	0.127242		D32		y
Growth	development		development	neurobeachin-like	HaOG214845	scaffold_66	253156	259415	+	HzOG214845		0.000152342	0.152342	0.001		D9
Growth	development		development	neuropeptide receptor A16	HaOG214974	scaffold_68	738942	742003	-	HzOG214974		0.0127593	0.257658	0.0495204		D7		y
Growth	development		development	coiled-coil and C2 domain-containing protein 1-like	HaOG214986	scaffold_68	926479	941486	+	HzOG214986	fixed	0.135749	0.243704	0.557022
Growth	development		development	frizzled-10-like	HaOG215385	scaffold_714	7925	13862	-	HzOG215385		0.00554478	0.25959	0.0213598		D25	T5
Growth	development		development	ALK tyrosine kinase receptor-like	HaOG215636	scaffold_751	140	15803	-	HzOG215636		0.000505202	0.163928	0.00308186
Growth	development		development	dynein heavy chain, cytoplasmic-like	HaOG215680	scaffold_76	1054934	1098492	+	HzOG215680		0.000217985	0.217985	0.001		D19		y
Growth	development		development	flightin	HaOG215845	scaffold_79	364366	365098	+	HzOG215845		0.0050575	0.0128967	0.392156		D6
Growth	development		development	TGF-beta receptor type-1-like	HaOG215861	scaffold_79	793711	807200	-	HzOG215861		3.4838e-05	0.034838	0.001		D9
Growth	development		development	beta-sarcoglycan-like	HaOG215885	scaffold_795	19342	21562	+	HzOG215885		0.00148548	0.25462	0.00583408
Growth	development		development	innexin inx1-like	HaOG216143	scaffold_82	390850	421195	+	HzOG216143		0.000126796	0.126796	0.001		D13		y
Growth	development		development	Notch homolog	HaOG216176	scaffold_82	1067690	1076413	-	HzOG216176		0.000899384	0.0323922	0.0277655		D9
Growth	development		development	DNA repair protein RAD50-like	HaOG216191	scaffold_83	21378	30864	+	HzOG216191		0.00350236	0.0812871	0.0430864		D7		y
Growth	development		development	cytoplasmic FMR1-interacting protein-like	HaOG216560	scaffold_897	14622	17549	-	HzOG216560
Growth	development		development	retinal dehydrogenase 1-like	HaOG216701	scaffold_9	3000248	3002856	-	HzOG216701		0.0135125	0.20024	0.0674813		D8	T4	y
Growth	development		development	retinal dehydrogenase 1-like	HaOG216702	scaffold_9	3004685	3011000	-	HzOG216702		0.00685781	0.203114	0.0337634		D21
Growth	development		development	tryptophan 2,3-dioxygenase-like	HaOG216729	scaffold_906	7060	10194	+	HzOG216729		0.00443941	0.179682	0.0247071		D19		y
Growth	development		development	low-density lipoprotein receptor-related protein 6-like	HaOG216898	scaffold_93	494300	508710	-	HzOG216898	fixed	0.00501207	0.152661	0.0328313		D19		y
Growth	morphogenesis		morphogenesis	GTPase-activating protein-like	HaOG201451	scaffold_0	3451884	3472648	+	HzOG201451		0.000573057	0.0943368	0.00607458		D13		y
Growth	morphogenesis		morphogenesis	cyclin-dependent kinases regulatory subunit-like	HaOG201595	scaffold_0	5813338	5814100	-	HzOG201595		0.0163948	0.0383506	0.427498
Growth	morphogenesis		morphogenesis	phosphoribosyl pyrophosphate synthetase	HaOG202350	scaffold_11	222976	223932	+	HzOG202350		6.2797e-05	0.062797	0.001		D8	T3	y
Growth	morphogenesis		morphogenesis	phosphoribosyl pyrophosphate synthetase	HaOG202408	scaffold_11	1809154	1811148	-	HzOG202408		0.00131953	0.156727	0.00841929		D8	T3	y
Growth	morphogenesis		morphogenesis	uncharacterized protein LOC101740656	HaOG202696	scaffold_116	584153	610613	+	HzOG202696		0.00907175	0.115463	0.0785685		D19
Growth	morphogenesis		morphogenesis	uncharacterized protein LOC101736009	HaOG203277	scaffold_13	731037	752328	-	HzOG203277		0.000885912	0.123464	0.00717549
Growth	morphogenesis		morphogenesis	kelch-like protein diablo-like isoform X2	HaOG203623	scaffold_136	291371	297490	-	HzOG203623		0.000111455	0.111455	0.001		D14		y
Growth	morphogenesis		morphogenesis	SWI/SNF complex subunit SMARCC2-like	HaOG203993	scaffold_142	514695	527694	-	HzOG203993		0.00816189	0.221658	0.0368221		D13		y
Growth	morphogenesis		morphogenesis	dystrophin, isoforms A/C/F/G/H-like	HaOG204301	scaffold_150	116338	270416	+	HzOG204301		0.000127039	0.127039	0.001		D19		y
Growth	morphogenesis		morphogenesis	dystrophin, isoform D-like	HaOG204307	scaffold_150	385291	388205	+	HzOG204307		0.0152874	0.0868934	0.175932		D13
Growth	morphogenesis		morphogenesis	inducible metalloproteinase inhibitor protein-like, partial	HaOG205630	scaffold_183	284738	288278	+	HzOG205630		0.0216699	0.138348	0.156633			T5	y
Growth	morphogenesis		morphogenesis	inducible metalloproteinase inhibitor protein-like, partial	HaOG205634	scaffold_183	304601	306199	+	HzOG205634		0.0237658	0.104002	0.228514				y
Growth	morphogenesis		morphogenesis	protein groucho-like	HaOG206335	scaffold_20	740345	750546	+	HzOG206335		0.00677248	0.0779795	0.0868495		D13		y
Growth	morphogenesis		morphogenesis	MAGUK p55 subfamily member 7-like	HaOG207332	scaffold_234	174531	182890	-	HzOG207332		2.6782e-05	0.0267819	0.001
Growth	morphogenesis		morphogenesis	vanin-like protein 2-like	HaOG207524	scaffold_24	1278191	1306206	+	HzOG207524		0.107807	0.122631	0.879119		D9	T1	y
Growth	morphogenesis		morphogenesis	tribbles homolog 2-like	HaOG208017	scaffold_26	114201	144537	+	HzOG208017		2.643e-05	0.0264296	0.001		D14		y
Growth	morphogenesis		morphogenesis	phosphoribosylaminoimidazole carboxylase, phosphoribosylaminoimidazole succinocarboxamide synthetase	HaOG208162	scaffold_262	79136	89733	-	HzOG208162		0.000252931	0.252931	0.001		D8	T3	y
Growth	morphogenesis		morphogenesis	lipid storage droplet 2-like	HaOG208418	scaffold_273	192805	201047	-	HzOG208418		0.00158909	0.142998	0.0111126			T4	y
Growth	morphogenesis		morphogenesis	afadin-like	HaOG209490	scaffold_305	48852	67600	+	HzOG209490		0.00438118	0.21119	0.0207452		D9		y
Growth	morphogenesis		morphogenesis	uncharacterized protein LOC101738217	HaOG210203	scaffold_338	130157	144316	-	HzOG210203		0.00833012	0.0652121	0.127739
Growth	morphogenesis		morphogenesis	fizzy-related protein homolog	HaOG210339	scaffold_344	44023	87031	-	HzOG210339		9.4138e-05	0.0941378	0.001		D19		y
Growth	morphogenesis		morphogenesis	E3 ubiquitin-protein ligase CBL-like	HaOG210870	scaffold_370	93739	126042	-	HzOG210870		0.00635328	0.0684762	0.0927808		D9		y
Growth	morphogenesis		morphogenesis	splicing factor 1-like	HaOG211142	scaffold_389	96639	103896	-	HzOG211142		0.000142928	0.142928	0.001		D13	T3	y
Growth	morphogenesis		morphogenesis	protein four-jointed-like	HaOG211951	scaffold_425	130646	156462	+	HzOG211951		0.00742782	0.342186	0.021707		D5
Growth	morphogenesis		morphogenesis	heterogeneous nuclear ribonucleoprotein 87F-like	HaOG213007	scaffold_5	508339	510143	-	HzOG213007		3.5277e-05	0.0352772	0.001		D4		y
Growth	morphogenesis		morphogenesis	acetyl-CoA carboxylase-like	HaOG214995	scaffold_681	47479	49081	-	HzOG214995		0.00273231	0.190605	0.0143349		D13	T3	y
Growth	morphogenesis		morphogenesis	phospholipid scramblase 1-like isoform X2	HaOG215276	scaffold_70	782492	787749	-	HzOG215276		0.00130169	0.0286779	0.0453898		D25		y
Growth	morphogenesis		morphogenesis	acetyl-CoA carboxylase-like	HaOG215755	scaffold_771	87	10925	+	HzOG215755	fixed	0.0335582	0.125025	0.268411		D13	T3	y
Growth	morphogenesis		morphogenesis	acetyl-CoA carboxylase-like	HaOG215756	scaffold_771	20959	32053	+	HzOG215756		0.000266458	0.266458	0.001		D13	T3	y
Growth	morphogenesis		morphogenesis	acetyl-CoA carboxylase-like	HaOG216185	scaffold_827	607	5638	-	HzOG216185		0.000265932	0.265932	0.001		D13	T3	y
Growth	Wnt		development	HarmWnt5	HaOG205149	scaffold_172	9752	24395	+	HzOG205149		0.00135223	0.21757	0.00621512
Growth	Wnt		development	HarmWnt4	HaOG208029	scaffold_26	549586	551998	+	HzOG208029		0.00768781	0.195868	0.03925
Growth	Wnt		development	HarmWntG	HaOG208030	scaffold_26	583044	602085	+	HzOG208030		8.0844e-05	0.0808435	0.001
Growth	Wnt		development	HarmWnt6	HaOG208032	scaffold_26	609137	645513	-	HzOG208032		6.4523e-05	0.0645234	0.001		D12
Growth	Wnt		development	HarmWnt10	HaOG208033	scaffold_26	674807	702357	+	HzOG208033		0.00597523	0.1968	0.0303619
Growth	Wnt		development	HarmWntA	HaOG210210	scaffold_339	16703	87184	-	HzOG210210		0.00126198	0.154302	0.00817863
Growth	Wnt		development	HarmWnt2	HaOG212758	scaffold_474	94508	95705	+	HzOG212758	fixed	0.0226182	0.259358	0.0872085
cuticle	RR1			HarmCuticProtRR1-1	HaOG201870	scaffold_10	2122243	2122709	+	HzOG201870		0.0130405	0.163364	0.0798252
cuticle	RR1			HarmCuticProtRR1-2	HaOG201874	scaffold_10	2134170	2138892	+	HzOG201874	fixed
cuticle	RR1			HarmCuticProtRR1-3	HaOG201875	scaffold_10	2162542	2174740	-	HzOG201875		0.0218728	0.172459	0.126829
cuticle	RR1			HarmCuticProtRR1-4	HaOG201876	scaffold_10	2183288	2186586	-	HzOG201876		0.000224257	0.224257	0.001		D23		y
cuticle	RR1			HarmCuticProtRR1-5	HaOG201877	scaffold_10	2203567	2205239	+	HzOG201877		0.0188235	0.142821	0.131798		D3
cuticle	RR1			HarmCuticProtRR1-6	HaOG201878	scaffold_10	2207651	2208945	-	HzOG201878		0.00851627	0.17631	0.0483027
cuticle	RR1			HarmCuticProtRR1-7	HaOG201879	scaffold_10	2209759	2218613	-	HzOG201879		0.000208722	0.208722	0.001		D30
cuticle	RR1			HarmCuticProtRR1-8	HaOG201882	scaffold_10	2233616	2234603	-	HzOG201882		0.00413744	0.129119	0.0320435		D3		y
cuticle	RR1			HarmCuticProtRR1-9	HaOG201883	scaffold_10	2238205	2245898	-	HzOG201883	fixed	0.00575475	0.0609534	0.0944122		D12		y
cuticle	RR1			HarmCuticProtRR1-10	HaOG201884	scaffold_10	2242918	2243586	-	HzOG201884		0.00792541	0.115367	0.0686976
cuticle	RR1			HarmCuticProtRR1-11	HaOG201887	scaffold_10	2259419	2263943	-	HzOG201887		0.0039732	0.121531	0.032693		D23
cuticle	RR1			HarmCuticProtRR1-12	HaOG201888	scaffold_10	2266558	2271409	-	HzOG201888		0.00577154	0.0809115	0.0713315		D3
cuticle	RR1			HarmCuticProtRR1-13	HaOG201889	scaffold_10	2283717	2292007	-	HzOG201889		0.00934392	0.149093	0.0626717
cuticle	RR1			HarmCuticProtRR1-14	HaOG201890	scaffold_10	2296965	2301175	-	HzOG201890		0.00865755	0.0689011	0.125652		D29
cuticle	RR1			HarmCuticProtRR1-15	HaOG201891	scaffold_10	2308862	2313303	-	HzOG201891		0.0370967	0.19422	0.191003		D23		y
cuticle	RR1			HarmCuticProtRR1-16	HaOG201892	scaffold_10	2313345	2315795	+	HzOG201892		0.00628655	0.0384654	0.163434		D23		y
cuticle	RR1			HarmCuticProtRR1-17	HaOG201893	scaffold_10	2317253	2327260	-	HzOG201893		0.00723217	0.0924871	0.0781965
cuticle	RR1			HarmCuticProtRR1-18	HaOG201895	scaffold_10	2347125	2348385	-	HzOG201895		8.3027e-05	0.0830266	0.001		D12
cuticle	RR1			HarmCuticProtRR1-19	HaOG201896	scaffold_10	2353500	2354395	-	HzOG201896		0.000129338	0.129338	0.001		D23
cuticle	RR1			HarmCuticProtRR1-20	HaOG201897	scaffold_10	2356245	2359535	-	HzOG201897		0.00218472	0.162175	0.0134714		D12
cuticle	RR1			HarmCuticProtRR1-21	HaOG201899	scaffold_10	2371426	2374668	-	HzOG201899		0.00459309	0.0783209	0.0586445		D23
cuticle	RR1			HarmCuticProtRR1-22	HaOG201900	scaffold_10	2383195	2384725	-	HzOG201900		5.0249e-05	0.0502491	0.001		D18
cuticle	RR1			HarmCuticProtRR1-23	HaOG201901	scaffold_10	2395016	2395811	-	HzOG201901		0.0102191	0.124108	0.0823403
cuticle	RR1			HarmCuticProtRR1-24	HaOG201902	scaffold_10	2401356	2401992	-	HzOG201902		0.000152404	0.152404	0.001		D23
cuticle	RR1			HarmCuticProtRR1-25	HaOG201903	scaffold_10	2406001	2410231	-	HzOG201903		0.00467029	0.131261	0.0355802
cuticle	RR1			HarmCuticProtRR1-26	HaOG201904	scaffold_10	2412720	2415043	-	HzOG201904		0.00539729	0.239814	0.0225062		D12		y
cuticle	RR1			HarmCuticProtRR1-27	HaOG201905	scaffold_10	2418754	2420281	-	HzOG201905		0.00665601	0.0907453	0.0733482		D18
cuticle	RR1			HarmCuticProtRR1-28	HaOG201906	scaffold_10	2422327	2423470	-	HzOG201906		9.9308e-05	0.0993077	0.001		D12
cuticle	RR1			HarmCuticProtRR1-29	HaOG201907	scaffold_10	2424769	2426966	-	HzOG201907		0.0283892	0.0492725	0.576167		D18
cuticle	RR1			HarmCuticProtRR1-30	HaOG201908	scaffold_10	2429728	2430305	-	HzOG201908		0.0197118	0.100187	0.196751		D18
cuticle	RR1			HarmCuticProtRR1-31	HaOG201909	scaffold_10	2431999	2434998	-	HzOG201909		0.00711814	0.0678514	0.104908		D12		y
cuticle	RR1			HarmCuticProtRR1-32	HaOG202644	scaffold_115	286299	294085	-	HzOG202644		0.00556217	0.153947	0.0361303				y
cuticle	RR1			HarmCuticProtRR1-33	HaOG202645	scaffold_115	344312	349456	+	HzOG202645		0.0151635	0.219816	0.0689824		D23	T5
cuticle	RR1			HarmCuticProtRR1-34	HaOG202646	scaffold_115	356192	358569	+	HzOG202646		0.0182218	0.142726	0.12767
cuticle	RR1			HarmCuticProtRR1-35	HaOG202647	scaffold_115	369969	379928	+	HzOG202647		0.0054578	0.0670336	0.0814189		D29
cuticle	RR1			HarmCuticProtRR1-36	HaOG202648	scaffold_115	382282	385154	-	HzOG202648		0.0075761	0.23146	0.0327318
cuticle	RR1			HarmCuticProtRR1-37	HaOG202651	scaffold_115	408997	419153	-	HzOG202651		0.000127569	0.127569	0.001		D23	T5
cuticle	RR1			HarmCuticProtRR1-38	HaOG202652	scaffold_115	474325	479356	-		missing
cuticle	RR1			HarmCuticProtRR1-39	HaOG202653	scaffold_115	485058	486453	+	HzOG202653		0.0140414	0.126924	0.110628		D3		y
cuticle	RR1			HarmCuticProtRR1-40	HaOG202654	scaffold_115	489960	491187	-	HzOG202654		0.0220034	0.104818	0.20992
cuticle	RR1			HarmCuticProtRR1-41	HaOG202655	scaffold_115	492540	499093	-	HzOG202655		0.013778	0.0890803	0.154669		D3
cuticle	RR1			HarmCuticProtRR1-42	HaOG202656	scaffold_115	509443	514314	-	HzOG202656		0.0175531	0.0910892	0.192703		D23
cuticle	RR1			HarmCuticProtRR1-43	HaOG202657	scaffold_115	541823	552670	-	HzOG202657		0.0204018	0.0786676	0.259342		D14		y
cuticle	RR1			HarmCuticProtRR1-44	HaOG203269	scaffold_13	171947	174395	-	HzOG203269		0.00157799	0.128835	0.0122481		D23	T5	y
cuticle	RR1			HarmCuticProtRR1-45	HaOG203789	scaffold_14	1003096	1007322	+	HzOG203789		0.007864	0.0883607	0.0889989
cuticle	RR1			HarmCuticProtRR1-46	HaOG204422	scaffold_154	248339	248970	-	HzOG204422		0.0547602	0.0225187	2.43177
cuticle	RR1			HarmCuticProtRR1-47	HaOG204448	scaffold_155	213693	214292	+	HzOG204448
cuticle	RR1			HarmCuticProtRR1-48	HaOG204449	scaffold_155	215805	220298	-	HzOG204449	fixed	0.00636675	0.0493211	0.129088
cuticle	RR1			HarmCuticProtRR1-68	HaOG208480	scaffold_278	33472	49753	+	HzOG208480		0.00174661	0.208957	0.00835873
cuticle	RR1			HarmCuticProtRR1-49	HaOG209250	scaffold_3	3145252	3147217	+	HzOG209250		0.0117318	0.233301	0.0502862
cuticle	RR1			HarmCuticProtRR1-50	HaOG209251	scaffold_3	3149197	3151141	+	HzOG209251		0.0127576	0.312404	0.0408369				y
cuticle	RR1			HarmCuticProtRR1-51	HaOG209252	scaffold_3	3153078	3155684	-	HzOG209252		0.005514	0.164034	0.0336149		D3
cuticle	RR1			HarmCuticProtRR1-52	HaOG209253	scaffold_3	3158380	3160931	-	HzOG209253		0.00453388	0.160268	0.0282894
cuticle	RR1			HarmCuticProtRR1-69	HaOG209432	scaffold_301	237198	243023	-	HzOG209432		0.0298279	0.205274	0.145308
cuticle	RR1			HarmCuticProtRR1-53	HaOG211160	scaffold_39	392123	395008	-	HzOG211160		4.2725e-05	0.0427248	0.001		D23
cuticle	RR1			HarmCuticProtRR1-54	HaOG211161	scaffold_39	402271	405343	-	HzOG211161		0.00642001	0.0948971	0.0676524		D12
cuticle	RR1			HarmCuticProtRR1-55	HaOG211162	scaffold_39	415397	417389	-	HzOG211162		0.0105312	0.237167	0.0444043		D12
cuticle	RR1			HarmCuticProtRR1-56	HaOG212693	scaffold_47	971285	988137	-	HzOG212693		9.4155e-05	0.0941547	0.001		D19		y
cuticle	RR1			HarmCuticProtRR1-57	HaOG213813	scaffold_56	628570	629169	+	HzOG213813		0.00014309	0.14309	0.001
cuticle	RR1			HarmCuticProtRR1-59	HaOG214287	scaffold_6	477328	478670	+	HzOG214287		0.00013286	0.13286	0.001		D23
cuticle	RR1			HarmCuticProtRR1-60	HaOG214288	scaffold_6	486103	488316	+	HzOG214288		0.0161125	0.0548552	0.293729		D12		y
cuticle	RR1			HarmCuticProtRR1-61	HaOG214610	scaffold_63	51033	57267	+	HzOG214610		0.00320489	0.231909	0.0138196
cuticle	RR1			HarmCuticProtRR1-62	HaOG214611	scaffold_63	58206	62933	+	HzOG214611		0.00747971	0.0279301	0.267801
cuticle	RR1			HarmCuticProtRR1-63	HaOG214897	scaffold_666	35325	37976	+	HzOG214897		0.0152354	0.382469	0.0398343
cuticle	RR1			HarmCuticProtRR1-64	HaOG215763	scaffold_775	10727	21866	-	HzOG215763		0.0115194	0.201932	0.0570459		D23	T5	y
cuticle	RR1			HarmCuticProtRR1-65	HaOG215985	scaffold_8	2488495	2493101	-	HzOG215985		9.5051e-05	0.0950508	0.001		D31
cuticle	RR1			HarmCuticProtRR1-66	HaOG216528	scaffold_89	401767	406454	+	HzOG216528		0.00441603	0.156237	0.028265			T5	y
cuticle	RR1			HarmCuticProtRR1-67	HaOG216859	scaffold_926	2242	5256	+		missing					D12
cuticle	RR2			HarmCuticProtRR2-101	HaOG202312	scaffold_108	715236	764457	-	HzOG202312		0.000201152	0.201152	0.001		D3	T5	y
cuticle	RR2			HarmCuticProtRR2-1	HaOG202887	scaffold_12	2280300	2285462	+	HzOG202887		0.00445005	0.0723776	0.0614838
cuticle	RR2			HarmCuticProtRR2-2	HaOG202897	scaffold_12	2516155	2517379	-	HzOG202897		0.00276968	0.182848	0.0151474
cuticle	RR2			HarmCuticProtRR2-3	HaOG203443	scaffold_132	245227	247389	+	HzOG203443		0.00245872	0.0970228	0.0253416			T5
cuticle	RR2			HarmCuticProtRR2-4	HaOG203444	scaffold_132	251258	253395	+	HzOG203444		0.00786356	0.1567	0.0501821		D29	T5	y
cuticle	RR2			HarmCuticProtRR2-5	HaOG203446	scaffold_132	257260	258232	+	HzOG203446		0.00487226	0.0739391	0.0658956
cuticle	RR2			HarmCuticProtRR2-6	HaOG203447	scaffold_132	259826	260684	-	HzOG203447		0.0504905	0.332799	0.151715
cuticle	RR2			HarmCuticProtRR2-7	HaOG203448	scaffold_132	262379	305835	+	HzOG203448		0.00217841	0.0837322	0.0260164		D3
cuticle	RR2			HarmCuticProtRR2-8	HaOG203450	scaffold_132	267964	268855	-	HzOG203450		0.00916761	0.229516	0.0399432
cuticle	RR2			HarmCuticProtRR2-9	HaOG203451	scaffold_132	269156	271587	-	HzOG203451	fixed	0.0252042	0.40304	0.0625352
cuticle	RR2			HarmCuticProtRR2-10	HaOG203452	scaffold_132	272871	275281	-	HzOG203452		0.00311645	0.197383	0.0157889
cuticle	RR2			HarmCuticProtRR2-102	HaOG203454	scaffold_132	289982	292779	-	HzOG203454		0.0118185	0.0421986	0.280068
cuticle	RR2			HarmCuticProtRR2-11	HaOG204276	scaffold_15	1726390	1728926	-	HzOG204276		0.0208655	0.239526	0.0871117
cuticle	RR2			HarmCuticProtRR2-12	HaOG205098	scaffold_170	208916	211786	+	HzOG205098		0.0129536	0.156988	0.0825134
cuticle	RR2			HarmCuticProtRR2-13	HaOG205102	scaffold_170	260390	271766	+	HzOG205102		0.00427641	0.135481	0.0315646
cuticle	RR2			HarmCuticProtRR2-14	HaOG205612	scaffold_182	187115	196018	+	HzOG205612		0.0211743	0.309618	0.0683884
cuticle	RR2			HarmCuticProtRR2-15	HaOG205650	scaffold_184	104163	107055	+	HzOG205650		0.00798919	0.122576	0.0651775
cuticle	RR2			HarmCuticProtRR2-16	HaOG205651	scaffold_184	109448	110850	+	HzOG205651		0.00237316	0.0789595	0.0300554
cuticle	RR2			HarmCuticProtRR2-17	HaOG205653	scaffold_184	112468	114486	+	HzOG205653		0.00584094	0.115184	0.0507097
cuticle	RR2			HarmCuticProtRR2-18	HaOG205741	scaffold_187	468630	470320	+	HzOG205741	fixed	0.00786953	0.20003	0.0393418
cuticle	RR2			HarmCuticProtRR2-19	HaOG205899	scaffold_191	44256	45906	+		missing
cuticle	RR2			HarmCuticProtRR2-20	HaOG206353	scaffold_20	1376102	1381487	+	HzOG206353		0.000110416	0.110416	0.001
cuticle	RR2			HarmCuticProtRR2-21	HaOG206354	scaffold_20	1382406	1384904	+	HzOG206354		0.0151702	0.197227	0.0769174		D29
cuticle	RR2			HarmCuticProtRR2-22	HaOG206355	scaffold_20	1396440	1397528	+	HzOG206355		0.00457786	0.159826	0.0286429		D29
cuticle	RR2			HarmCuticProtRR2-23	HaOG208067	scaffold_26	1246112	1247132	-	HzOG208067		0.0123951	0.146242	0.0847579
cuticle	RR2			HarmCuticProtRR2-24	HaOG208175	scaffold_263	111882	113136	+	HzOG208175		0.0324056	0.223043	0.145289
cuticle	RR2			HarmCuticProtRR2-25	HaOG208667	scaffold_281	91649	106966	-	HzOG208667		0.0150355	0.243175	0.0618299		D3		y
cuticle	RR2			HarmCuticProtRR2-26	HaOG209353	scaffold_30	1137220	1156004	-	HzOG209353		0.0205827	0.217038	0.0948347
cuticle	RR2			HarmCuticProtRR2-27	HaOG210180	scaffold_336	70602	76152	-	HzOG210180		0.00240042	0.0667298	0.0359723		D2
cuticle	RR2			HarmCuticProtRR2-28	HaOG211423	scaffold_4	1894775	1896392	-	HzOG211423		9.206e-05	0.0920596	0.001
cuticle	RR2			HarmCuticProtRR2-29	HaOG211957	scaffold_426	43912	49254	-	HzOG211957		0.0135809	0.361671	0.0375504
cuticle	RR2			HarmCuticProtRR2-30	HaOG214246	scaffold_595	56970	67007	-	HzOG214246		0.00412378	0.260239	0.0158461		D29	T5
cuticle	RR2			HarmCuticProtRR2-31	HaOG214381	scaffold_6	3076516	3077364	+	HzOG214381		0.00567093	0.0365855	0.155005		D23		y
cuticle	RR2			HarmCuticProtRR2-32	HaOG214382	scaffold_6	3085271	3087512	-	HzOG214382		0.022447	0.267849	0.0838046		D23	T5	y
cuticle	RR2			HarmCuticProtRR2-33	HaOG214383	scaffold_6	3090577	3092384	+	HzOG214383		0.00310325	0.0663987	0.0467366		D29
cuticle	RR2			HarmCuticProtRR2-34	HaOG214384	scaffold_6	3100107	3100876	+	HzOG214384		0.00984559	0.099646	0.0988057		D23	T5
cuticle	RR2			HarmCuticProtRR2-35	HaOG214385	scaffold_6	3102748	3103515	-	HzOG214385		0.0104246	0.138274	0.0753908
cuticle	RR2			HarmCuticProtRR2-36	HaOG214386	scaffold_6	3104218	3104860	-	HzOG214386		0.0286537	0.187111	0.153137		D23		y
cuticle	RR2			HarmCuticProtRR2-37	HaOG214943	scaffold_675	19588	26592	+	HzOG214943		0.0426874	0.49163	0.0868283
cuticle	RR2			HarmCuticProtRR2-38	HaOG216339	scaffold_85	788040	790187	+	HzOG216339		0.00265895	0.144152	0.0184455
cuticle	RR2			HarmCuticProtRR2-39	HaOG216343	scaffold_85	816284	821008	+	HzOG216343		0.009343	0.146163	0.0639218
cuticle	RR2			HarmCuticProtRR2-40	HaOG216344	scaffold_85	823668	833772	+	HzOG216344		0.0345015	0.194489	0.177395
cuticle	RR2			HarmCuticProtRR2-41	HaOG216347	scaffold_85	841045	849496	+	HzOG216347		0.006157	0.269997	0.0228039
cuticle	RR2			HarmCuticProtRR2-42	HaOG216348	scaffold_85	852969	858738	+	HzOG216348		0.000105907	0.105907	0.001				y
cuticle	RR2			HarmCuticProtRR2-43	HaOG216350	scaffold_85	963440	971342	+	HzOG216350		0.0224653	0.215075	0.104453
cuticle	RR2			HarmCuticProtRR2-44	HaOG216351	scaffold_85	973168	979083	+	HzOG216351		0.00213035	0.0669711	0.0318099
cuticle	RR2			HarmCuticProtRR2-45	HaOG216352	scaffold_85	989273	992023	+	HzOG216352		0.000110159	0.110159	0.001
cuticle	RR2			HarmCuticProtRR2-46	HaOG216353	scaffold_85	992001	993987	+	HzOG216353		0.00181208	0.228794	0.00792014
cuticle	RR2			HarmCuticProtRR2-47	HaOG216354	scaffold_85	995127	996862	-	HzOG216354		0.00744627	0.149539	0.049795
cuticle	RR2			HarmCuticProtRR2-100	HaOG216355	scaffold_85	999236	1001372	-	HzOG216355		0.0198214	0.244074	0.0812106
cuticle	RR2			HarmCuticProtRR2-48	HaOG216356	scaffold_85	1001779	1003866	+	HzOG216356		0.0103633	0.148521	0.0697765
cuticle	RR2			HarmCuticProtRR2-49	HaOG216357	scaffold_85	1004893	1007209	+	HzOG216357		0.0221409	0.126878	0.174505
cuticle	RR2			HarmCuticProtRR2-50	HaOG216358	scaffold_85	1007592	1009058	-	HzOG216358		0.0198228	0.0185295	1.06979
cuticle	RR2			HarmCuticProtRR2-51	HaOG216359	scaffold_85	1009900	1010706	-	HzOG216359
cuticle	RR2			HarmCuticProtRR2-52	HaOG216360	scaffold_852	8495	10007	+		missing	0.00628667	0.221949	0.0283249
cuticle	RR2			HarmCuticProtRR2-53	HaOG216502	scaffold_884	4238	5106	-	HzOG216502		0.00627035	0.195481	0.0320765
cuticle	RR2			HarmCuticProtRR2-54	HaOG216769	scaffold_91	895121	911268	-	HzOG216769		6.126e-05	0.0612601	0.001			T5
cuticle	RR2			HarmCuticProtRR2-55	HaOG216911	scaffold_94	28	585	+	HzOG216911		0.0155007	0.283284	0.0547177
cuticle	RR2			HarmCuticProtRR2-56	HaOG216912	scaffold_94	2022	3337	+	HzOG216912		0.0090975	0.165117	0.0550973
cuticle	RR2			HarmCuticProtRR2-57	HaOG216913	scaffold_94	13212	13771	+	HzOG216913		0.0222392	0.256266	0.0867819
cuticle	RR2			HarmCuticProtRR2-58	HaOG216914	scaffold_94	14295	16199	+	HzOG216914		0.00714242	0.239394	0.0298354
cuticle	RR2			HarmCuticProtRR2-59	HaOG216915	scaffold_94	17916	22209	+	HzOG216915		0.00021284	0.21284	0.001
cuticle	RR2			HarmCuticProtRR2-60	HaOG216916	scaffold_94	22315	24796	+	HzOG216916		0.0488956	0.236404	0.206831
cuticle	RR2			HarmCuticProtRR2-61	HaOG216917	scaffold_94	35233	36678	+	HzOG216917		0.00713848	0.260215	0.027433
cuticle	RR2			HarmCuticProtRR2-62	HaOG216918	scaffold_94	38020	40787	+	HzOG216918	fixed
cuticle	RR2			HarmCuticProtRR2-63	HaOG216919	scaffold_94	42572	44056	+	HzOG216919		0.000393497	0.393497	0.001
cuticle	RR2			HarmCuticProtRR2-64	HaOG216920	scaffold_94	45978	48187	+	HzOG216920		0.0112671	0.27188	0.0414416
cuticle	RR2			HarmCuticProtRR2-65	HaOG216921	scaffold_94	48227	49348	+	HzOG216921		0.00744668	0.18061	0.0412307
cuticle	RR2			HarmCuticProtRR2-66	HaOG216922	scaffold_94	51650	52654	+	HzOG216922		0.0063445	0.226251	0.0280418
cuticle	RR2			HarmCuticProtRR2-67	HaOG216923	scaffold_94	53174	55883	+	HzOG216923		0.00917108	0.0820604	0.11176
cuticle	RR2			HarmCuticProtRR2-68	HaOG216924	scaffold_94	56333	56808	+	HzOG216924		0.0196891	0.219629	0.0896471
cuticle	RR2			HarmCuticProtRR2-69	HaOG216925	scaffold_94	58027	58588	+	HzOG216925		0.0879263	0.442007	0.198925
cuticle	RR2			HarmCuticProtRR2-70	HaOG216926	scaffold_94	59223	61788	-	HzOG216926		0.0166337	0.19873	0.0837001
cuticle	RR2			HarmCuticProtRR2-71	HaOG216927	scaffold_94	62603	63346	+	HzOG216927		0.0136188	0.371998	0.0366099
cuticle	RR2			HarmCuticProtRR2-72	HaOG216928	scaffold_94	73626	75544	+	HzOG216928		0.0120339	0.123834	0.0971774
cuticle	RR2			HarmCuticProtRR2-73	HaOG216929	scaffold_94	76412	77288	+	HzOG216929		0.00480116	0.0847282	0.0566654		D29
cuticle	RR2			HarmCuticProtRR2-74	HaOG216930	scaffold_94	82363	83100	-		missing	0.00466557	0.0623111	0.0748754
cuticle	RR2			HarmCuticProtRR2-75	HaOG216932	scaffold_94	90779	94183	+	HzOG216932		0.034752	0.283874	0.12242		D3
cuticle	RR2			HarmCuticProtRR2-76	HaOG216933	scaffold_94	95836	99544	+		missing	0.00447894	0.125127	0.0357953
cuticle	RR2			HarmCuticProtRR2-77	HaOG216934	scaffold_94	101597	102537	+	HzOG216934		0.00580926	0.108879	0.0533554
cuticle	RR2			HarmCuticProtRR2-78	HaOG216935	scaffold_94	105827	107380	+	HzOG216935		0.0315628	0.0754987	0.418058
cuticle	RR2			HarmCuticProtRR2-79	HaOG216936	scaffold_94	110525	112037	+	HzOG216936		0.0028956	0.111903	0.025876
cuticle	RR2			HarmCuticProtRR2-80	HaOG216937	scaffold_94	113910	114643	-	HzOG216937		0.0371099	0.0867971	0.427548
cuticle	RR2			HarmCuticProtRR2-81	HaOG216938	scaffold_94	116866	117776	-	HzOG216938		0.0283226	0.119059	0.237886
cuticle	RR2			HarmCuticProtRR2-82	HaOG216939	scaffold_94	118398	119204	+	HzOG216939		0.0042178	0.0952921	0.0442618
cuticle	RR2			HarmCuticProtRR2-83	HaOG216940	scaffold_94	121104	123132	+	HzOG216940		0.0510101	0.123094	0.414401
cuticle	RR2			HarmCuticProtRR2-84	HaOG216941	scaffold_94	126821	127946	+	HzOG216941		0.00282393	0.18762	0.0150513
cuticle	RR2			HarmCuticProtRR2-85	HaOG216942	scaffold_94	134902	138730	+	HzOG216942		0.0126598	0.341047	0.0371202
cuticle	RR2			HarmCuticProtRR2-86	HaOG216943	scaffold_94	142568	146709	+	HzOG216943		0.00374263	0.0707576	0.0528937		D2
cuticle	RR2			HarmCuticProtRR2-87	HaOG216944	scaffold_94	151073	152866	+	HzOG216944		0.0408493	0.248394	0.164454		D23
cuticle	RR2			HarmCuticProtRR2-88	HaOG216945	scaffold_94	158226	159075	+	HzOG216945		0.00010809	0.10809	0.001		D3
cuticle	RR2			HarmCuticProtRR2-89	HaOG216946	scaffold_94	161181	161911	+	HzOG216946		0.0178397	0.149974	0.118951		D3
cuticle	RR2			HarmCuticProtRR2-90	HaOG216947	scaffold_94	166616	174394	+	HzOG216947		0.0526625	0.585303	0.0899749		D3
cuticle	RR2			HarmCuticProtRR2-91	HaOG216948	scaffold_94	176572	177306	+	HzOG216948		0.00810512	0.123518	0.0656187		D3
cuticle	RR2			HarmCuticProtRR2-92	HaOG216949	scaffold_94	179435	180791	+	HzOG216949		0.0115948	0.148484	0.0780876
cuticle	RR2			HarmCuticProtRR2-93	HaOG216950	scaffold_94	183112	184676	+	HzOG216950		0.00509199	0.124806	0.0407991
cuticle	RR2			HarmCuticProtRR2-94	HaOG216951	scaffold_94	188783	190043	+	HzOG216951		6.8285e-05	0.0682854	0.001		D23	T5
cuticle	RR2			HarmCuticProtRR2-95	HaOG216952	scaffold_94	196956	201324	+	HzOG216952		0.0110575	0.221397	0.0499442
cuticle	RR2			HarmCuticProtRR2-96	HaOG216953	scaffold_94	203044	205149	+	HzOG216953		0.00601053	0.0877206	0.0685191
cuticle	RR2			HarmCuticProtRR2-97	HaOG216955	scaffold_94	210418	212361	+	HzOG216955		1.39e-05	0.0139035	0.001
cuticle	RR2			HarmCuticProtRR2-98	HaOG216956	scaffold_94	212343	213874	-	HzOG216956		0.0194783	0.193038	0.100904
cuticle	RR2			HarmCuticProtRR2-99	HaOG216957	scaffold_94	226111	231876	+	HzOG216957		0.00741248	0.0440713	0.168193		D29
cuticle	RR3			HarmCuticProtRR3-1	HaOG206673	scaffold_21	1889495	1907466	-	HzOG206673		0.00597584	0.12132	0.0492568		D12		y
cuticle	TWDL			HarmCuticProtTWDL-3	HaOG204988	scaffold_17	582162	586607	+	HzOG204988	fixed					D2
cuticle	TWDL			HarmCuticProtTWDL-1	HaOG207338	scaffold_234	274206	280380	+	HzOG207338		0.00161395	0.0283628	0.0569036		D2
cuticle	TWDL			HarmCuticProtTWDL-2	HaOG211190	scaffold_39	1081069	1082444	+	HzOG211190		2.6091e-05	0.0260912	0.001		D2
cuticle	TWDL			HarmCuticProtTWDL-4	HaOG215460	scaffold_73	2447	9037	+	HzOG215460		4.562e-05	0.0456201	0.001		D12
cuticle	18aa			HarmCutic18aa-1	HaOG205446	scaffold_18	692290	693274	+	HzOG205446		0.00198019	0.082988	0.0238612		D23	T5	y
cuticle	18aa			HarmCutic18aa-2	HaOG205447	scaffold_18	696544	697361	+	HzOG205447		0.00236905	0.107066	0.022127		D23
cuticle	18aa			HarmCutic18aa-3	HaOG205448	scaffold_18	698490	699158	-	HzOG205448		0.006766	0.151804	0.0445705		D23		y
cuticle	BCNCP1			HarmCuticProtBCNCP-1	HaOG214573	scaffold_62	1010926	1020058	-	HzOG214573		0.000179109	0.179109	0.001		D23	T5
cuticle	C1B			HarmPuCuticProtC1B-2	HaOG205434	scaffold_18	627944	628405	-	HzOG205434		2.6e-05	0.0260217	0.001
cuticle	C1B			HarmPuCuticProtC1B-3	HaOG205435	scaffold_18	632704	639470	-	HzOG205435		0.0275	0.0107522	2.55602
cuticle	C1B			HarmPuCuticProtC1B-4	HaOG205436	scaffold_18	639671	640563	+	HzOG205436		2.33e-05	0.0232751	0.001
cuticle	C1B			HarmPuCuticProtC1B-5	HaOG205437	scaffold_18	640610	643032	-	HzOG205437		0.0154661	0.10246	0.150948		D12
cuticle	CPAP3			HarmCuticProtCPAP3-1	HaOG203860	scaffold_14	2289091	2301294	-	HzOG203860		0.0124031	0.176648	0.0702137		D14	T1
cuticle	CPAP3			HarmCuticProtCPAP3-2	HaOG204957	scaffold_17	245765	269384	-	HzOG204957		0.00386131	0.183094	0.0210892		D11
cuticle	CPAP3			HarmCuticProtCPAP3-3	HaOG206364	scaffold_20	1504488	1511480	+	HzOG206364		0.0084549	0.094022	0.0899247		D10	T1
cuticle	CPAP3			HarmCuticProtCPAP3-4	HaOG210347	scaffold_344	205795	220417	-	HzOG210347		0.00550029	0.161769	0.0340009		D30
cuticle	CPAP3			HarmCuticProtCPAP3-5	HaOG210829	scaffold_37	810236	843138	+	HzOG210829		0.0122203	0.092	0.132829		D29	T5	y
cuticle	CPAP3			HarmCuticProtCPAP3-6	HaOG212416	scaffold_454	17839	20849	-	HzOG212416		0.025442	0.0438298	0.580473
cuticle	CPAP3			HarmCuticProtCPAP3-7	HaOG212417	scaffold_454	23529	25260	-	HzOG212417		0.000201692	0.201692	0.001
cuticle	CPAP3			HarmCuticProtCPAP3-8	HaOG212418	scaffold_454	25982	38530	-	HzOG212418		0.00345558	0.16307	0.0211908		D23
cuticle	CPAP3			HarmCuticProtCPAP3-9	HaOG216414	scaffold_86	857716	881020	+	HzOG216414		0.156073	0.46527	0.335447		D10	T1	y
cuticle	CPF			HarmCuticProtCPF-1	HaOG215075	scaffold_693	15561	16431	+	HzOG215075		0.00683607	0.0454772	0.150318
cuticle	CPFL			HarmCuticProtCPFL-1	HaOG204336	scaffold_152	39760	42096	+	HzOG204336		0.0240112	0.137939	0.174071		D29		y
cuticle	CPFL			HarmCuticProtCPFL-2	HaOG204337	scaffold_152	42469	44779	+	HzOG204337		0.0285721	0.214532	0.133183		D3
cuticle	CPFL			HarmCuticProtCPFL-3	HaOG204338	scaffold_152	46903	49245	-		missing
cuticle	CPFL			HarmCuticProtCPFL-4	HaOG204339	scaffold_152	50013	50840	-	HzOG204339		0.00899437	0.135732	0.0662655		D3
cuticle	CPFL			HarmCuticProtCPFL-5	HaOG204340	scaffold_152	54513	57145	-	HzOG204340		0.0109693	0.117919	0.0930245		D3
cuticle	CPFL			HarmCuticProtCPFL-6	HaOG204342	scaffold_152	68281	69889	-	HzOG204342		0.0153058	0.0760541	0.201249		D3	T5	y
cuticle	CPFL			HarmCuticProtCPFL-7	HaOG204343	scaffold_152	75594	77595	-	HzOG204343		0.0219444	0.175276	0.125199
cuticle	CPLCP			HarmCuticProtCPLCP-2	HaOG207085	scaffold_225	61241	64237	-	HzOG207085		3.8259e-05	0.0382593	0.001
cuticle	CPLCP			HarmCuticProtCPLCP-1	HaOG210221	scaffold_339	220853	228540	-	HzOG210221		7.8952e-05	0.0789518	0.001		D2
cuticle	CPLCP			HarmCuticProtCPLCP-3	HaOG215601	scaffold_75	62212	70130	+	HzOG215601		2.4532e-05	0.0245315	0.001		D23	T5
cuticle	CPLCP			HarmCuticProtCPLCP-4	HaOG215602	scaffold_75	93373	98108	+	HzOG215602		2.1845e-05	0.0218447	0.001		D2
cuticle	CPLCP			HarmCuticProtCPLCP-5	HaOG215603	scaffold_75	122939	126307	+	HzOG215603		0.00242946	0.0431708	0.0562756		D2
cuticle	gly-rich			HarmCuticProtGly-1	HaOG201898	scaffold_10	2363886	2365793	-	HzOG201898		0.00167845	0.154005	0.0108987		D23
cuticle	gly-rich			HarmCuticProtGly-2	HaOG202774	scaffold_119	207406	208417	+	HzOG202774
cuticle	gly-rich			HarmCuticProtGly-3	HaOG202784	scaffold_119	240590	241195	+	HzOG202784		8.3549e-05	0.0835485	0.001
cuticle	gly-rich			HarmCuticProtGly-4	HaOG202787	scaffold_119	258757	259702	+	HzOG202787	fixed	0.00779552	0.125775	0.0619799		D18
cuticle	gly-rich			HarmCuticProtGly-5	HaOG204291	scaffold_15	2159351	2161634	+	HzOG204291		0.00369004	0.0661403	0.0557911		D2
cuticle	gly-rich			HarmCuticProtGly-6	HaOG204341	scaffold_152	58805	61822	-	HzOG204341		0.0147404	0.265052	0.0556133		D23
cuticle	gly-rich			HarmCuticProtGly-7	HaOG204396	scaffold_153	240885	242973	-	HzOG204396		0.00937442	0.1388	0.0675392		D12		y
cuticle	gly-rich			HarmCuticProtGly-26	HaOG206531	scaffold_207	100422	101356	+	HzOG206531		0.00693623	0.194644	0.0356354
cuticle	gly-rich			HarmCuticProtGly-8	HaOG207279	scaffold_232	65542	70215	-	HzOG207279		0.0278217	0.14098	0.197345
cuticle	gly-rich			HarmCuticProtGly-9	HaOG207287	scaffold_232	333427	335075	+	HzOG207287		0.00199021	0.0830921	0.0239519
cuticle	gly-rich			HarmCuticProtGly-10	HaOG207289	scaffold_232	345707	346957	-	HzOG207289		0.00470848	0.0955072	0.0492998		D2
cuticle	gly-rich			HarmCuticProtGly-12	HaOG207290	scaffold_232	351725	353584	-	HzOG207290		0.00867142	0.0497336	0.174357
cuticle	gly-rich			HarmCuticProtGly-13	HaOG207469	scaffold_24	569074	577648	-	HzOG207469		0.000101702	0.101702	0.001		D23	T5
cuticle	gly-rich			HarmCuticProtGly-14	HaOG208848	scaffold_29	589063	590497	+	HzOG208848		0.074542	0.181049	0.411722		D21
cuticle	gly-rich			HarmCuticProtGly-28	HaOG210770	scaffold_367	185488	193626	+	HzOG210770		0.000129394	0.129394	0.001		D23	T5	y
cuticle	gly-rich			HarmCuticProtGly-15	HaOG211239	scaffold_393	34530	37517	+	HzOG211239		0.00923199	0.219091	0.0421376		D12
cuticle	gly-rich			HarmCuticProtGly-16	HaOG211240	scaffold_393	37820	40361	+	HzOG211240	fixed	0.875658	1.34608	0.650525		D23
cuticle	gly-rich			HarmCuticProtGly-17	HaOG211242	scaffold_393	57161	57654	+	HzOG211242						D3
cuticle	gly-rich			HarmCuticProtGly-18	HaOG211243	scaffold_393	68015	68772	+	HzOG211243		6.2326e-05	0.0623262	0.001		D23
cuticle	gly-rich			HarmCuticProtGly-19	HaOG212055	scaffold_431	58921	64047	+	HzOG212055		0.00270888	0.0552347	0.049043		D2
cuticle	gly-rich			HarmCuticProtGly-23	HaOG215848	scaffold_79	381221	382964	+	HzOG215848		0.00780349	0.0903555	0.0863643
cuticle	gly-rich			HarmCuticProtGly-24	HaOG215933	scaffold_8	1488839	1489244	+	HzOG215933		0.0447396	0.144952	0.308652			T5
cuticle	gly-rich			HarmCuticProtGly-25	HaOG215934	scaffold_8	1494049	1498324	+	HzOG215934		8.7638e-05	0.0876377	0.001		D6
cuticle	hypothetical			HarmCuticProtHyp-2	HaOG203809	scaffold_14	1466301	1469397	+	HzOG203809		0.000144678	0.144678	0.001		D23	T5
cuticle	hypothetical			HarmCuticProtHyp-3	HaOG203810	scaffold_14	1478555	1482467	+	HzOG203810		0.0206175	0.26714	0.0771788		D23
cuticle	hypothetical			HarmCuticProtHyp-4	HaOG203811	scaffold_14	1500031	1507394	+	HzOG203811		0.00970052	0.139141	0.0697173		D23	T5	y
cuticle	hypothetical			HarmCuticProtHyp-5	HaOG205118	scaffold_170	444841	460012	-	HzOG205118		0.0308653	0.0905085	0.341021
cuticle	hypothetical			HarmCuticProtHyp-6	HaOG205406	scaffold_18	317903	318512	-	HzOG205406	fixed	0.0152737	0.00118442	12.8955
cuticle	hypothetical			HarmCuticProtHyp-7	HaOG205428	scaffold_18	608330	609305	-	HzOG205428		3.7479e-05	0.0374789	0.001		D12
cuticle	hypothetical			HarmCuticProtHyp-8	HaOG205429	scaffold_18	609924	611751	+	HzOG205429		0.000303418	0.303418	0.001		D12		y
cuticle	hypothetical			HarmCuticProtHyp-9	HaOG205430	scaffold_18	612487	613646	+	HzOG205430		0.0153789	0.0978949	0.157096		D12
cuticle	hypothetical			HarmCuticProtHyp-10	HaOG205431	scaffold_18	614661	615878	-	HzOG205431		0.00663218	0.138466	0.0478975			T5
cuticle	hypothetical			HarmCuticProtHyp-11	HaOG205440	scaffold_18	656055	656745	+	HzOG205440		0.000133481	0.133481	0.001
cuticle	hypothetical			HarmCuticProtHyp-12	HaOG205441	scaffold_18	664715	665428	+	HzOG205441		0.00361249	0.0919283	0.0392968
cuticle	hypothetical			HarmCuticProtHyp-13	HaOG205442	scaffold_18	673015	673821	+	HzOG205442		0.254954	0.325486	0.783301
cuticle	hypothetical			HarmCuticProtHyp-14	HaOG205443	scaffold_18	674915	675447	-	HzOG205443		0.00880667	0.167521	0.0525704
cuticle	hypothetical			HarmCuticProtHyp-15	HaOG205445	scaffold_18	684158	689321	+	HzOG205445		0.00549484	0.132612	0.0414355			T5
cuticle	hypothetical			HarmCuticProtHyp-19	HaOG205449	scaffold_18	701737	702600	-	HzOG205449		0.00403063	0.116923	0.0344726		D23	T5	y
cuticle	hypothetical			HarmCuticProtHyp-20	HaOG205450	scaffold_18	702809	710208	+	HzOG205450		0.0071095	0.0323642	0.219672		D23	T5	y
cuticle	hypothetical			HarmCuticProtHyp-21	HaOG205451	scaffold_18	712295	712714	-	HzOG205451		0.0169513	0.0983541	0.17235		D23	T5	y
cuticle	hypothetical			HarmCuticProtHyp-22	HaOG205452	scaffold_18	714401	715000	-	HzOG205452		4.1756e-05	0.0417564	0.001		D23	T5	y
cuticle	hypothetical			HarmCuticProtHyp-23	HaOG205453	scaffold_18	739023	740119	-	HzOG205453		0.0187093	0.0443665	0.4217		D23	T5	y
cuticle	hypothetical			HarmCuticProtHyp-24	HaOG205455	scaffold_18	743859	745225	-	HzOG205455		0.0143721	0.100304	0.143286		D23
cuticle	hypothetical			HarmCuticProtHyp-26	HaOG207502	scaffold_24	864512	874672	-	HzOG207502		0.00202268	0.0874062	0.0231412		D23	T5
cuticle	hypothetical			HarmCuticProtHyp-27	HaOG210981	scaffold_38	998350	1000809	-	HzOG210981		0.000144963	0.144963	0.001
cuticle	hypothetical			HarmCuticProtHyp-29	HaOG214891	scaffold_664	45094	46662	+	HzOG214891		0.000277644	0.277644	0.001			T5
cuticle	Naked			HarmCuticProtNak	HaOG216794	scaffold_92	197972	201443	-	HzOG216794		0.00328545	0.0595636	0.0551587		D9
IGR	GluR			HarmiGlu12	HaOG200645	scaffold_1	4294370	4300509	-	HzOG200645	fixed					D16		y
IGR	GluR			HarmiGlu10	HaOG200830	scaffold_277	3401	10996	-	HzOG200830	fixed
IGR	GluR			HarmiGlu14	HaOG200831	scaffold_277	40331	42877	-	HzOG200831		8.2393e-05	0.0823934	0.001
IGR	GluR			HarmiGlu4	HaOG200832	scaffold_277	43922	56730	-	HzOG200832		0.00357669	0.0364207	0.0982051		D9
IGR	GluR			HarmiGlu2	HaOG200833	scaffold_277	66755	81330	+	HzOG200833		0.00250137	0.14964	0.0167159
IGR	GluR			HarmiGlu6	HaOG200834	scaffold_277	83680	93522	-	HzOG200834		0.00566405	0.13451	0.0421087
IGR	GluR			HarmiGlu7	HaOG200874	scaffold_362	216533	221239	-	HzOG200874		0.0109018	0.100099	0.108911
IGR	GluR			HarmiGlu9	HaOG200875	scaffold_362	221945	224451	+	HzOG200875		0.00399595	0.158249	0.0252511				y
IGR	GluR			HarmiGlu11	HaOG200909	scaffold_417	117615	165448	+	HzOG200909
IGR	GluR			HarmiGlu13	HaOG201052	scaffold_179	7192	20913	+	HzOG201052		6.4951e-05	0.0649507	0.001
IGR	GluR			HarmiGlu5	HaOG203998	scaffold_142	549236	557161	+	HzOG203998		0.00235337	0.199365	0.0118043		D7		y
IGR	GluR			HarmiGlu1	HaOG205334	scaffold_179	50963	53051	+	HzOG205334		2.3851e-05	0.0238513	0.001
IGR	GluR			HarmiGlu8	HaOG205386	scaffold_18	177596	187234	+	HzOG205386		4.6543e-05	0.046543	0.001
IGR	GluR			HarmiGlu15	HaOG212299	scaffold_448	96746	104590	-	HzOG212299		0.00746938	0.1616	0.0462213
IGR	GluR			HarmiGlu3	HaOG212300	scaffold_448	104773	109979	-	HzOG212300		0.0517541	0.28077	0.18433
IGR	GluR			HarmiGlu16	HaOG212301	scaffold_448	111770	125115	-	HzOG212301		0.00187774	0.165088	0.0113742
IGR	GluR			HarmiGlu17	HaOG212302	scaffold_448	125147	129839	-	HzOG212302
ion-channel	GABA-gcc			HarmRDL1	HaOG205336	scaffold_179	92965	111620	+	HzOG205336		0.0011279	0.0205934	0.0547699
ion-channel	GABA-gcc			HarmRDL2	HaOG205341	scaffold_179	177471	185183	-	HzOG205341		2.0594e-05	0.0205942	0.001		D5		y
[truncated: 379 more rows]
