# Supplementary material for: Genomic innovations, transcriptional plasticity and gene loss underlying the evolution and divergence of two highly polyphagous and invasive Helicoverpa pest species
Source: BMC Biol. 2017 Jul 31;15:63. doi: 10.1186/s12915-017-0402-6 (PMC5535293; doi:10.1186/s12915-017-0402-6)
Supplement: Supplementary file 7 — Sequence alignment files for gene families analysed in Additional file 4: Table S6. (XLSX 12 kb) [file 12915_2017_402_MOESM7_ESM.xlsx]

## Sheet: Table
diet-module	name	# genes	# in families	% in families	#detox/dig genes	%detox/dig genes	# DE genes	% DE genes	T/S 1	T/S 2	T/S 3	T/S 4	T/S 5	%_T/S1-5	not in T/S 1-5	Transcription factors	expression of module eigengene (relative to control)	functional enrichment of module	comments?
D1	thistle1	51	4	0.0784314	1	0.0196078	1	0.0196078	2		2		1	0.0980392	46	1	tobacco -	NA	low quality cluster?
D2	darkorange	97	24	0.247423	6	0.0618557	3	0.0309278		1	3		5	0.0927835	88		tomato,tobacco +	cuticle development, peroxidase, glucose dehydrogenase
D3	darkslateblue	53	23	0.433962	1	0.0188679	20	0.377358			1		8	0.169811	44		tomato, cotton, maize ++, greenbean,tobacco,capsicum +	cuticle, peptidyl-dipeptidase activity	not very significant functional enrichment
D4	tan	316	59	0.186709	0	0	56	0.177215	2		4	3	6	0.0474684	301	5	cotton +, tobacco, arabidopsis -	metabolic processes, mitochondrial activity, ribosome activity
D5	pink	182	14	0.0769231	1	0.00549451	23	0.126374	2		4		1	0.0384615	175	1	tobacco, arabidopsis+, cotton -?	neurons	not very significant functional enrichment
D6	bisque4	286	28	0.0979021	3	0.0104895	20	0.0699301	2	1	19	6	3	0.108392	255	8	maize +, arabidopsis -	cell division, TCA cycle metabolism, olfactory learning
D7	green	343	33	0.0962099	11	0.03207	90	0.262391	3	7	6	1	5	0.0641399	321	4	tobacco, arabidopsis ++	stress response, DNA repair
D8	blue	284	69	0.242958	41	0.144366	111	0.390845	46	5	55	26	3	0.475352	149	3	cotton +, tomato, maize -	catabolism (various), glutathione dehydrogenase, amylase
D9	antiquewhite4	855	94	0.109942	22	0.025731	62	0.0725146	15	3	15	7	11	0.0596491	804	7	tobacco, arabidopsis+, cotton -	ion transmembrane transport, signal transduction, DNA replication
D10	mediumorchid	369	71	0.192412	36	0.097561	198	0.536585	70	4	14	31	5	0.336043	245	3	capsicum, cotton ++, tomato, maize +	endopeptidase, carboxylic ester hydrolase, K+-channel activity
D11	lightgreen	231	36	0.155844	9	0.038961	12	0.0519481		2	6	3	6	0.0735931	214	1	capsicum, maize -?	sugar metabolism, chitin
D12	brown	574	161	0.280488	25	0.043554	154	0.268293	32		12	8	9	0.106272	513	4	cotton +, arabidopsis -	biosynthesis (various), transporters, mitochondrial activity, ATPase,	lots of functional enrichment
D13	palevioletred3	470	59	0.125532	9	0.0191489	109	0.231915	2	4	24	8	9	0.1	423	11	maize +?, tobacco, capsicum, cotton -	regulation, morphogenesis, meiosis
D14	darkolivegreen	439	33	0.0751708	5	0.0113895	37	0.0842825	2	1	14	9	14	0.0911162	399	9	maize+, tobacco -?	regulation, amino acid metabolism, protein kinase activity, nucleoside binding	low quality cluster?
D15	floralwhite	58	9	0.155172	1	0.0172414	1	0.0172414	1					0.0172414	57	4	tobacco, arabidopsis+, cotton -?	dendrite, chemotaxis
D16	royalblue	114	12	0.105263	2	0.0175439	26	0.22807	2		7		1	0.0877193	104	3	tobacco, arabidopsis +?, tomato, capsicum, cotton, maize -	DNA replication, choline dehydrogenase
D17	brown4	58	3	0.0517241	0	0	1	0.0172414						0	58	1	cotton, arabidopsis +?	sulfate metabolism and adenylsulfate kinase activity
D18	magenta	168	23	0.136905	1	0.00595238	44	0.261905	3	2	21	2	2	0.178571	138	1	tomato, maize - , arabidopsis -?	nucleobase metabolism, arginine biosynthesis
D19	orangered4	297	48	0.161616	14	0.047138	98	0.329966	16	2	12	10	4	0.148148	253	4	capsicum, cotton --	reproduction
D20	coral1	34	9	0.264706	4	0.117647	27	0.794118	5		4	2		0.323529	23		tobacco, capsicum, cotton, arabidopsis, maize +	NA
D21	cyan	140	28	0.2	16	0.114286	68	0.485714	8	9	7	4	2	0.214286	110	3	tobacco, capsicum, cotton, arabidopsis ++, greenbean, maize +, tomato +?	cytokine regulation?
D22	sienna3	74	6	0.0810811	0	0	18	0.243243	1	1	6	2		0.135135	64	2	tomato +, tobacco, arabidopsis -	NA
D23	darkred	153	60	0.392157	5	0.0326797	57	0.372549	1		2	1	32	0.235294	117	1	tomato, capsicum, cotton, maize +	chitin
D24	lavenderblush3	41	4	0.097561	3	0.0731707	21	0.512195	10		1	4		0.365854	26		capsicum, cotton ++, tomato, tobacco, arabidopsis, maize +	tRNA splicing ligase?
D25	darkgreen	111	46	0.414414	34	0.306306	71	0.63964	16	5	6	5	2	0.306306	77	1	arabidopsis +, greenbean, tobacco, cotton maize -, tomato, capsicum --	carboxylic ester hydrolase activity, monoxygenase activity, hormone regulation and metabolism
D26	mediumpurple3	64	9	0.140625	2	0.03125	19	0.296875				1		0.015625	63	3	cotton ++, tobacco, capsicum +	testosterone dehydrogenase
D27	lightpink4	42	8	0.190476	1	0.0238095	8	0.190476					3	0.0714286	39	4	maize +, capsicum, cotton -	calcium channel activity, chemosensory behaviour
D28	maroon	44	5	0.113636	5	0.113636	25	0.568182	1		3	3	2	0.204545	35	2	tobacco, capsicum, cotton, arabidposis --, greenbean, tomato -	extracellular matrix
D29	darkmagenta	77	22	0.285714	2	0.025974	26	0.337662	3		8		4	0.194805	62	2	greenbean, tomato, tobacco, maize +	cuticle, steroid/isoprenoid metabolism
D30	darkorange2	58	4	0.0689655	1	0.0172414	5	0.0862069	3		1	2		0.103448	52		capsicum +	methyltransferase, rRNA processing
D31	steelblue	84	10	0.119048	5	0.0595238	17	0.202381	1	2	3	2	2	0.119048	74		arabidopsis +	ncRNA processing
D32	plum1	70	21	0.3	4	0.0571429	20	0.285714	1	1	27	3	2	0.485714		1	arabidopsis, maize -, tomato -?	immune response, monophenol monoxygenase, olefin/coumarin/melanin biosynthesis
D33	ivory	61	9	0.147541	1	0.0163934	13	0.213115			4		1	0.0819672	56	2	capsicum, maize -, tomato -?	cell division, lipid transport
D34	skyblue1	24	1	0.0416667	0	0	0	0				1		0.0416667	23	1	?	acetylcholine receptor activity, male courtship behaviour
D35	skyblue2	29	5	0.172414	2	0.0689655	4	0.137931	1		3	1	1	0.206897	23	1	capsicum, cotton, arabidopsis +?	NA
D36	yellow4	25	3	0.12	1	0.04	6	0.24					1	0.04	24		capsicum -	protein polymerisation, microtubule-based movement
D37	coral2	32	27	0.84375	27	0.84375	6	0.1875	17		2			0.59375	13		capsicum +, greenbean, cotton, arabidopsis -	endopeptidase, protein metabolism
Totals		6408	1080		301		1477		268	50	296	145	145		5468	93
