# Supplementary material for: Genomic innovations, transcriptional plasticity and gene loss underlying the evolution and divergence of two highly polyphagous and invasive Helicoverpa pest species
Source: BMC Biol. 2017 Jul 31;15:63. doi: 10.1186/s12915-017-0402-6 (PMC5535293; doi:10.1186/s12915-017-0402-6)
Supplement: Supplementary file 8 — Complete list of 11,213 H. armigera genes for which transcriptome data were analysed. (ZIP 116 kb) [file 12915_2017_402_MOESM8_ESM.zip]

Archive with 5 entries (5 files):
- CCE001_HaHzBm_cDNA_02-10-16.nxs
- Ha-clade1-chymotrypsins-plus-Bm-nt-ren-good-plus-Hz.nxs
- Ha-clade1-trypsins-plus-Bm-nt-ren-good-plusHz.nxs
- HaOGS2-Bm-clan3-CYP450s-nt-good-ren-plus-Hz.nxs
- HaOGS2-Bm-clan4-CYP450s-nt-good-ren-plusHz.nxs
