# Supplementary material for: Genomic innovations, transcriptional plasticity and gene loss underlying the evolution and divergence of two highly polyphagous and invasive Helicoverpa pest species
Source: BMC Biol. 2017 Jul 31;15:63. doi: 10.1186/s12915-017-0402-6 (PMC5535293; doi:10.1186/s12915-017-0402-6)
Supplement: Supplementary file 8 — Complete list of 11,213 H. armigera genes for which transcriptome data were analysed. (ZIP 116 kb) [file 12915_2017_402_MOESM8_ESM.zip › CCE001_HaHzBm_cDNA_02-10-16.nxs]

#NEXUS
[saved by seaview on Thu Nov  3 10:10:07 2016]
BEGIN DATA;
  DIMENSIONS NTAX=48 NCHAR=3894;
  FORMAT DATATYPE=DNA
  GAP=-
  ;
MATRIX
[1] HarmCCE001b
---ATGTGGAAGTGT---------------------------------GCGGCTTTGGTA
---------------------------ATTTATATTTTT---------------------
------------GCGGTACAT---------------------------------------
------------------------------------------------------------
------------------------------------------------------------
------------------------------------GTGCAC---GGC------------
------------------------------------------------------------
------------------------------------------------------------
------------------------------------------------------------
------------------------------------------------------------
------------------------------------------------------------
------------------------------------------------------GAAGGT
GGTTCACGAATTGTGACAATA---GACCAGGGT---CCCGTGCGTGGGCGC---ATGGAC
CCTGAA---GGA---GGTCTCTACGTCTTCTATAACATCCCATACGCCACTGCGCCTACA
GGGACTGATAGATTTAAGGCGCCCCTTGCACCTCCAGTATTTTTATCA---ACGTTCGAT
GCAGTAAATAGA---GATATTCGATGTCCTCAAGGCACTGCAGAAGGG------------
---------------------------GACACACGAGAAGACTGCCTGGTAGCTAACGTG
TTCACTCCTGATACA------------------AACGCGACCAATCTACCTGTATTAGTA
TTTGTCCACGGAGGAGCCTACCAACGAGGCCACGGATTATCA------GACCAGTACAGA
GACTTAGTTCGTACGAACCAATTAATTGCCGTGTCGTTTAACTATAGACTCGGTGTGCAC
GGCTTTCTATGTCTAGGCACAGAAGGAGCT---------------CCTGGAAATGCTGGA
CTCAAAGATCAGGTGGCATTACTTCGCTGGGTGAACAGAAGCATCGCCAGCTTTGGAGGT
AATCCTGCCGATGTCACGCTAGCAGCCTGCAGTGCTGGGTCTGGATCCGTGGACTTCCTA
ACTCTT------------TCTAGTCTTACACACGGATTGTTCCAAAAGGTAATAATGGAG
AGTGGCATCAGCACTGGTGCT---ACTGGTGTGCAGATTGATCCTATTCTAAATGCTAAG
AATTATGCAAAAGTA---------------CTGAACTTCACTAACGTTGAT---------
GATTTGAGCAGTCTAGAAGAATTCTACAAAACTGCTTCATTCGAA---CTTTTAACT---
TCAGAATTA------TATGAAATAGTA---GATAATGAGGACGTTGGTATT---------
---------------------CGGTTC------GCTCCATGTGTGGAAAGAGAC---ATC
------------GGTCAAGAA---AGGGTCATTACGGATGGTCCTATGAATATCATAAAA
------------CAGGGTAAATATAATAAA---GTGCCTTTGATGTATGGATTCACAAAT
ATGGAAGGTGCTATGAGACTCCCT------TACTTTGAC---ACATGGAAAGACCGG---
ATGAAC------GAGAATTTCTCTGACTTTTTGCCAATT---GAGTTACAGTTTGGAAGT
GATGAAGAA------------AAAGAAAAGGTAGCTGAAAAAGTCAAACAATTTTATTTC
AAAGAC------AGGCCGGTG------GGC---GAAGAGACT---------ATGTACGAA
TATTTA------TTGTACTTCACTGACGTTTTATTTGCGTACCCAATGTTGAGATCTTTA
ACAGCC---CGCGTGGAGTCCCAG---GGTGACATTATATACCTTTTTGAGTATTCT---
---TTTGTGGATGAC---GATACGCCGAATTTTCCTTTT------------------ACT
GAAGTACGTGGA---------GCAACGCACTGCCAACAATCTAGAGTAGTGCGAGACAAT
---------------------------GATTAT---ACTACTAGAAGTAAAGAA------
---------------TTCCAGTCTATGGTA------------------CGAAGTTTAAGG
GACTATACACTCAATTTCATTTTGACTGGT------ACTCCATCTTCA------------
------------------------------------------------------------
------------------------------------------------------------
------------------------------AACAACGCAAGTTTA---CCAAGA------
---------TGGCTGCCAGCAAACGCG---CAG---------------------------
---AGG---TCTCCGCACATGCATTTGGCC---TCAGTCATAGAGCTA------------
------------------------AAAGACAACATCCTGGAG------GATCGAGCTGCG
TTCTGGGACATTATCTATGACCAATACTACGGAGGT---CCTATCTTACCT---------
------------------------------------------------AATCAGACC---
------GAAAACGCTGCTTCTACA------------------------------------
------------------------------------------------------------
------------------------------------------------------------
------------------------------------------------------------
------------------------------------------------------------
------------------------------------------------------------
------------------------------------------------------------
------------------------------------------------------------
------------------------------------------------------------
------------------------------------------------------------
---------AAGATCTCA---AACTTTTTACTACTTATTGTTTTATTAGGTTACTTTATT
TTATTTAGGTAT------------------------------------------------
------------------------------------------------------------
------------------------------------------------------------
------------------------------------------------------
[2] HzeaCCE001b
---ATGTGGAAGTGT---------------------------------GTGGCTTTGATA
---------------------------TTTTATATTTTT---------------------
------------GCGGTACAT---------------------------------------
------------------------------------------------------------
------------------------------------------------------------
------------------------------------GTGCAC---GGC------------
------------------------------------------------------------
------------------------------------------------------------
------------------------------------------------------------
------------------------------------------------------------
------------------------------------------------------------
------------------------------------------------------GAAGGA
GGTTCACGAATTGTGACAATA---GACCAGGGT---CCCGTGCGTGGGCGC---ATGGAC
CCTGAA---GGG---GGTATCTACGTCTTCTATAATATCCCATACGCCTCTGCGCCTACA
GGGACTGATAGATTTAAGGCTCCCCTTGCCCCTCCAGTATTCTTATCA---ACGTTCGAT
GCAGTAAATAGA---GATATTCGATGTCCTCAAGGCACTGCAGAAGGG------------
---------------------------GACACACGAGAAGACTGCCTGGTAGCTAACGTG
TTCGCTCCTGATACA------------------AATGCGACCAATCTGCCTGTCTTAGTA
TTTGTCCACGGAGGAGCCTATCAACGTGGCCACGGATTATCA------GACCAGTACAGA
GACTTAGTTCGTACGAACCAATTAATTGCCGTGTCGTTTAACTATAGACTCGGCGTGCAT
GGCTTTCTGTGTCTGGGCACAGAAGGAGCT---------------CCTGGAAATGCTGGA
CTCAAAGATCAGGTGGCATTACTTCGCTGGGTGAACAGAAACATCGCCAGCTTTGGAGGT
AATCCTGCCGATGTCACGCTAGCAGCCTGCAGTGCTGGATCTGGATCCGTGGACTTCCTG
ACTCTT------------TCTAGTCTTACACATGGACTATTTCAAAAGGTAATAATGGAG
AGTGGCATCAGCACTGGTGCT---ACTGGTGTACAGATTGACCCTATTCAAAATGCTAAG
AATTATGCAAAAGTG---------------CTGAACTTCACTGACGTTGAT---------
GACTTGAGCAGCCTCGAAGAATTCTACAAAACGACATCATTCGAA---CTTTTAACT---
TCAGAATTA------TATGAAATAGTA---GATAATGAGGACGTTGGTATT---------
---------------------CGGTTC------GCTCCATGTGTGGAACAAGAT---ATC
------------GGTCAAGAG---AGGGTCATTACGGATGGTCCTATGAATATTATAAAA
------------CAGGGTAAATATAATAAA---GTGCCCTTGATGTATGGATTCACAAAT
ATGGAAGGTGCTATGAGACTCCCT------TACTTTGAC---ACTTGGAAAGACCGG---
ATAAAC------GGCAAATTCTCTGACTTTTTGCCAATT---GAATTACATTTTGAAAGC
GACGAAGAA------------AAAGAAAAGGTAGCTGAAAAAGTCAAACAATTTTATTTC
AAAGAC------AGGCCGGTT------GGC---GAAGAGACT---------ATGTTCGAA
TATTTA------TTGTACTTCACTGACGTTTTATTTGCGTACCCAATGTTGAGATCATTA
ACAGCT---CGCGTGGAGTCCCAG---GGTGACATTATATACCTTTTTGAGTATTCT---
---TTTGTGGATGAT---GATACGCCAAATTTTCCTTTT------------------ACT
GAAGTACGTGGA---------GCAACACACTGCCAACAATCTAGAGTAGTGCGAGACAAT
---------------------------GATTAT---ACTACTAGAAGTAAAGAA------
---------------TTCCAGTCTATGGTA------------------CGAAGTTTAAGG
GACTATACACTCAATTTCATTTTGACTGGC------ACTCCATTTTCA------------
------------------------------------------------------------
------------------------------------------------------------
------------------------------AACAACGCAAGTTTA---CCAAGA------
---------TGGCTGCCAGCAAACGCG---CAG---------------------------
---AGG---TCTCCGCACATGCATTTGGCT---TCAGTCATAGAGCTA------------
------------------------AAAGACAACATCCTGGAG------GATCGAGCAGCA
TTCTGGGACATTATCTATGACCAATACTATGGAGGT---CCTATCTTACCT---------
------------------------------------------------AACCAGACC---
------GACAACGCTGTTTCTACA------------------------------------
------------------------------------------------------------
------------------------------------------------------------
------------------------------------------------------------
------------------------------------------------------------
------------------------------------------------------------
------------------------------------------------------------
------------------------------------------------------------
------------------------------------------------------------
------------------------------------------------------------
---------AAGATCTCA---AACTTTTTATTACTTATTGTTTTATTAGGTTACTTTATT
TTATTTAGGAAT------------------------------------------------
------------------------------------------------------------
------------------------------------------------------------
------------------------------------------------------
[3] HarmCCE001x
---ATGTGGAGGTGT---------------------------------GCAGTGTTCTTA
---------------------------GTATGTAGTCTC---------------------
------------GTGGTT------------------------------------------
------------------------------------------------------------
------------------------------------------------------------
------------------------------------GTGGCA---TGT------------
------------------------------------------------------------
------------------------------------------------------------
------------------------------------------------------------
------------------------------------------------------------
------------------------------------------------------------
------------------------------------------------------GCTGAA
GATTGGCGCATTGTGAACATC---GATCAGGGT---CCGGTCCGAGGATAC---TTGCAC
CCTGAT---CGT---AGTTATTACAGCTTCTATAACATACCATATGCTACTGCGCCTACT
GGGACCGATAGATTTAAGGCTCCTCTTCCACCACCAGTGTTTCTATCG---ACTTTCGAT
GCTGTGAACCGG---AATATAATATGCCCACAGCCCTTTGGAACCTTG------------
---------------------------CAAATGCAAGAAGACTGCCTGGTTGCCAATGTG
TTTGTCCCTAATGCA------------------GAAGCTACTAATCTACCTGTCCTAGTA
GTGGTACACGGAGGAGCTTATCAGTTAGGACACGGCTTAGCG------GAAAACTTTCAG
AACTTTGTAAGGGAAAAGCATCTGATTTTAGTTACATTTAACTATAGGCTCGGTGTGCAT
GGATTTTTATGTCTGGGTACTGACGGAGCT---------------CCCGGCAATGCTGGA
CTCAAGGATCAGGTGGCTTTACTCCGCTGGGTGAACAGAAACATCGCCAGCTTTGGAGGC
AATCCTGATGATGTGACACTAGCAGGCTGCAGCGCCGGATCTGGATCCGTAGACTTCCTA
ACTATT------------TCTAGTCTCACGCAAGGCTTGTTTAAAAAAGCTATCTTGGAA
AGTGGCATTAGTACTGGCGCT---ACGGGTACTCAAATCGATGCTATTCAAAATGCAAAA
GATTACGCAAAGGTG---------------TTGAATTTTAATGATGTTGAT---------
GATTTGGATAAATTAGAAGAATTCTACAGAACCGCATCATTTCAA---CTACTAACG---
TCACGTGTT------GATCAAATTATT---AACAATCCCGATGTTACGACT---------
---------------------CGGTTT------GCTCCGTGTGTAGAAAGAGAC---ATT
------------GGTCAAGAA---AGAGTAATTATGGATTCGCCAATGAACATCAAAACT
------------GGAGGCAATTATACAAAG---GTACCTTTACTGTATGGATTTACTAAT
ATGGAAGGCGCCATGAGACTACCA------TCCTTTGAT---GACTGGAAAGTTCGA---
ATGAAT------GATAAATTCTCAGACTTTTTACCAGCT---GAGTTGCATTTTGAAAGC
GAAGAAGTA------------AAAGAAGAAGTTGCACAGAAAGTAAAACAGTTCTATTTT
GGAAAC------GATCCCGTG------AGT---GAAGAAAAT---------ATTGTGTCA
TATATA------CTATATTTTACGGATGTGTTATTTTCATATCCCATGTTACGGTCTCTA
TCAAGC---AGGGTGGAAGCTCTC---GGTGATACAATTTATTTATTTGAGTACTCA---
---TTTGTGGATGAA---GATACGCCAAGCTTTCCGCAT------------------ACA
CAAGTTCGAGGG---------GCTGATCACTGCCATCAATTTGTCGCGGTCATGGATAAC
---------------------------GACGTT---TCTCACAGAACTGACGAA------
---------------TTCAAGCGCATGCAA------------------CACCTTCTTAGG
GAATATTGGATTAGTTTCATAAAAAACGGT------TCTCCTTCATCA------------
------------------------------------------------------------
------------------------------------------------------------
------------------------------AGCAACCTAAGTTTA---CCAACG------
---------TGGGTCCCTGCTAACTCT---GCC---------------------------
---AGG---TCTCCACACCTGTCACTGGGT---CCAGTTATAGAACTG------------
------------------------AAGGATGACATTCTAGAG------GGTAGGGCTGAA
TTCTGGGATGCTATATACGACGAATACTATCGAGGC---CCTGTAATACCT---------
------------------------------------------------TCTCCAGAA---
------CCTGAATCTGAACCAACTACTGACGGCGCC------------------------
------------------------------------------------------------
------------------------------------------------------------
------------------------------------------------------------
------------------------------------------------------------
------------------------------------------------------------
------------------------------------------------------------
------------------------------------------------------------
------------------------------------------------------------
------------------------------------------------------------
GTCACACAAATGATCACA---AATATTTTATACGTAACTGTATTATTAACT---------
------------------------------------------------------------
------------------------------------------------------------
------------------------------------------------------------
---------------------------------------------------ATT
[4] HzeaCCE001x
---ATGTGGAGGTGT---------------------------------GCAGTGTTCTTA
---------------------------ATATGTAGTCTC---------------------
------------GTGGTC------------------------------------------
------------------------------------------------------------
------------------------------------------------------------
------------------------------------GTGGCA---TGT------------
------------------------------------------------------------
------------------------------------------------------------
------------------------------------------------------------
------------------------------------------------------------
------------------------------------------------------------
------------------------------------------------------GCCGAA
GATTGGCGCATTGTGAACATC---GATCAGGGT---CCGGTCCGAGGATAC---TTGCAC
CCTGAT---CGT---ACTTATTACAGCTTCTATAACATACCATATGCTACTGCGCCTACA
GGGACGGATAGATTTAAGGCTCCTCTTCCACCACCAGTATTTCTATCG---ACTTTCGAT
GCTGTGAACCGG---AATATAATATGCCCACAGCCCTTTGGAACCTTG------------
---------------------------CAAATGCAAGAAGACTGCCTGGTTGCCAATGTG
TTTGTCCCTAATGCA------------------GAAGCTACTAACCTACCTGTCCTAGTA
GTGGTACACGGAGGAGCTTATCAGCTGGGACACGGCTTAGCA------GAAAACTTTCAG
AACTTTGTAAGGGAAAAGCATCTGATTTTAGTTACATTTAACTATAGGCTCGGTGTGCAT
GGATTTTTATGTCTGGGTACTGACGGAGCT---------------CCCGGCAATGCTGGA
CTCAAGGATCAGGTGGCTTTGCTTCGCTGGGTGAACAGAAACATTGCCAGCTTCGGAGGT
AATCCTGATGATGTAACACTAGCAGGTTGCAGCGCTGGATCTGGATCCGTAGACTTCCTA
ACCATT------------TCTAGTCTCACGCAAGGCTTGTTTAAAAAAGCTATCTTGGAA
AGTGGCATTAGTACGGGCGCT---ACAGGTACACAAATCGATGCTATTCAAAATGCTAAA
GATTACGCAAAGGTG---------------TTGAATTTTAATGATGTTGAT---------
GATTTGGATAAGTTAGAAGAATTCTACAGAACCGCTTCATTTCAA---CTGTTAACG---
TCTCGTGTT------GATAAAATTATT---AACAATCCCGATGTTACGACT---------
---------------------CGGTTT------GCTCCGTGTGTAGAAAGAGAC---ATT
------------GGTCAAGAA---AGAGTAATTATGGATTCACCAATGAATATCAAAACT
------------GGAGGCAATTATACAAAG---GTACCTTTACTGTATGGATTTACTAAT
ATGGAAGGCGCCATGAGGCTACCA------TCCTTTGAT---GACTGGAAAGTTCGA---
ATGAAT------GATAAATTCTCAGACTTTTTACCAGCT---GAGTTGCACTTTGAAAGC
GAAGAAGTA------------AAAGAAGAAGTTGCACAGAAAGTAAAACAGTTCTATTTT
GGAAAC------GATCCCGTG------AGT---GAAGAAAAT---------ATTGTGTCG
TATATA------CTATATTTTACGGATGTGTTATTTTCATATCCCATGTTACGATCTCTA
TCAAGC---AGGGTGGAAGCTCTC---GGTGATATAATTTATCTATTTGAGTACTCA---
---TTTGTGGATGAA---GATACGCCGAGCTTTCCGCAT------------------ACA
CAAGTTCGAGGG---------GCGGATCACTGCCATCAATTTGTCGCGGTCATGGATCAC
---------------------------GATGTT---TCTCACAGAACTGACGAA------
---------------TTCAAGCGCATGCAA------------------CACCTTCTTAGA
GAATATTGGATTAGTTTCATAAAGAACGGT------TCTCCATCGTCA------------
------------------------------------------------------------
------------------------------------------------------------
------------------------------AGCAATTTAAGTTTA---CCAACG------
---------TGGGTCCCCGCTAACTCT---GCC---------------------------
---AGG---TCTCCACACCTGTCATTGGGT---CCAGTTATACAACTG------------
------------------------AAGGATGACATTCTAGAG------GGTAGGGCTGAT
TTCTGGGATGCTATATACGACGAATACTATCGAGGT---CCTGTAATACCT---------
------------------------------------------------TCTCCAGAA---
------CCTGAATCTGAACCTGCAACTGACGGCGCC------------------------
------------------------------------------------------------
------------------------------------------------------------
------------------------------------------------------------
------------------------------------------------------------
------------------------------------------------------------
------------------------------------------------------------
------------------------------------------------------------
------------------------------------------------------------
------------------------------------------------------------
GTCACACAAATGATCTCA---AATATTTTATATGTAGCTGTAATATTAACT---------
------------------------------------------------------------
------------------------------------------------------------
------------------------------------------------------------
---------------------------------------------------ATT
[5] BmorCCE001h
---ATGATGTCGGGC---------------------------------GTGATTTTGTTT
---------------------------TTCTCTTCGTTG---------------------
TTTATGGGT---TTGGTT------------------------------------------
------------------------------------------------------------
------------------------------------------------------------
------------------------------------TCCGCA---CAG------------
------------------------------------------------------------
------------------------------------------------------------
------------------------------------------------------------
------------------------------------------------------------
------------------------------------------------------------
------------------------------------------------------AGTGCT
TCATCCCGACTGGTAACCATA---AGCCAGGGT---CCTGTGAGGGGCTAT---CGAATT
CCAAAC---GCG---AATATTTTCGCTTTTTACAACATACCTTATGCCTCTGTC------
---ACAGAAAGATTTAAGGCCCCTAGTGCTCCACCTACATGGACGCAA---CCTTTCGAA
GCTGTAGACAGA---GGTATCATATGTCCACAATTTGAAGTCGGTTTGTATGACTTG---
------------ACTAAAAAA------ACTATGCAAGAAGACTGTCTAGTAGTCAACGTT
TTTGTACCTGATACG------------------GATGAAGATAATTTACCTGTGCTAGTA
AGTGTACACGGAGGGGCGTTTCAAATCGGCTTTGGAAACAGT------CAAAGTTTTTTA
AATTTATCCGAAAAAAATAAGGTCATTACAGTCAACTTTAATTATCGTCTTGGAATACTC
GGCTTTCTTTGTTTGGGGACAAAGAGTGCT---------------CCAGGTAATGCAGGT
TTGAAGGATCAAGTAGCACTGTTGCGTTGGGTGAAAACTAATATAGCCAAATTTGGCGGA
AACCCTAACGATGTAACTATATCTGGATGCAGTGCCGGATCAGCTTCCATCGATCTTCTA
ACGACA------------TCTACAGCGGCGAAAGGTTTGTTCAACAGAGCTATAATGGAC
AGTGGAGCCGGTGTTGGAGCT---TTTGCTGTTCCAGTAGATCCACTTGGAAATGCAAAG
ATCACTGCGAGAGAT---------------TTTAATGTTGCCGAATATGAA---------
AATATAAATGTACTTGAAGAGTTTTACAGGAACGCTCCAGTTAAA---ACATTAACG---
TCACGT------------TCCTTTATG---GGAAATCGACATACATCTGTC---------
---------------------GACTTT------TCTCCATGTGTGGAGCGTGAG---ACG
------------GGAGAAGAA---ATAATTCTGTCAGATGCTCCATTTAACTCTTTAAGT
------------TCGGGAGGCGGGCAAAGT---TATCCCATGATCTATGGTTTTGCTGAT
ATGGAGGGTATTATGAGGTTACCT------TCCTTTTTT---AGATGGGTAGACGAA---
ATGAAT------CAAGATCTGTCTCCATTCCTACCGGGT---GATCTATATTTCGAATCC
GAAGAACAA------------AAAAGGCAAGTGGCTCAAAAAGTTAAAGAATTTTATTTC
GGCGAG------GAGCCCGTT------AGT---TTAGCCACA---------GCATCGTCT
TATGTA------GATTATTTTACCGATGTAATGTTTGCATTCCCGATGTTAAAGGCGGTG
AAATTG---CGCAATGAAAACGGA---AATCCGATTATTTATCTATACGAGTATTCA---
---TTTGTCGACAAT---GATTTT---AAAATTCCTTAC------------------TTT
AACTTGAGTGGA---------GCTGATCATTGCACACAAACGATGGCGGTAAGGGACGAA
---------------------------GATGAA---AGTAACATTACAGCTGAA------
---------------TATAGGAAAATTAAA------------------GCCATCATGAGA
GAAATATGGGGAAATTTCATTAAGACTGGT------AATCCAGTGTCA------------
------------------------------------------------------------
------------------------------------------------------------
------------------------------GAAACATCATCGTTG---CCTCCG------
---------TGGCCTATAGCTAACGCA---GAA---------------------------
---AGA---TCACCACACATGTCTATAGGT---CAGGTGGTGGAGCTG------------
------------------------AAGGATTCACTATTGGAA------TCCAGAATACGT
TTTTGGGACGAGATCTATAGTCAGTACTATAGGATA---CCTGCACCCCCT---------
------------------------------------------------AACGTTCCA---
------GGCTCTTCTGGCCAACAC------------------------------------
------------------------------------------------------------
------------------------------------------------------------
------------------------------------------------------------
------------------------------------------------------------
------------------------------------------------------------
------------------------------------------------------------
------------------------------------------------------------
------------------------------------------------------------
------------------------------------------------------------
---------GGAATATCA---TATTTTGTATTTATTTGTATTTTGCTAATTAGTGGATAT
TTTAAT---------TTTTAT---------------------------------------
------------------------------------------------------------
------------------------------------------------------------
---------------------------------------------------GTA
[6] HarmCCE001n
---ATGAATCTC------------------------------------ATATTGATAGTT
---------------------------CTATCAGTGGTG---------------------
------GCT---TTAACT------------------------------------------
------------------------------------------------------------
------------------------------------------------------------
------------------------------------AAATGC---GAT------------
------------------------------------------------------------
------------------------------------------------------------
------------------------------------------------------------
------------------------------------------------------------
------------------------------------------------------------
------------------------------------------------------GAGGGT
GAGTGGCGGAAAGTACATATT---GCTCAAGGA---GATTTGCTGGGGCGC---AAGGAC
CCGGCC---TTT---GGACTGTACGCCTTCTATAATATTCCGTACGCCAGCGTGCCATCA
GGACCGGACCGGTTTAAGGCTCCGCTCCCGGGACCAGTATGGGTGCAA---CCATTGGAA
GCAGTCGATAAA---GGTGTAATTTGTATGCAGGCTCCGACAAAATTCATAGACATA---
------------AAGTCTAAA------ACAGTGCAAGAGGATTGTCTCATTGCAAATATA
TTCGTCCCGGACACT------------------GATGAGAAACGTTTACCCGTAATAGTA
AACATACATGGAGGAGGATTTGAAATTGGTTATGGGGCCATG------GTATCACCTAAG
TACTTAGTACATACTAAAAAAGTAATTGTAGTCAACTTTAATTACCGACTTGGAGTACAT
GGGTTCCTGTGTCTGGGCACGAACGATGTT---------------CCTGGCAACGCTGGA
TTGAAGGATCAAGTGGCACTACTCCGATGGGTGAAGAAGAATATCGCTAGCTTTGGAGGC
AATCCTGATGACGTCACACTGACTGGCGGCAGCGCAGGGTCTATATCAACTCATTTGTTG
ATGTTG------------TCAAAGACAGCCGAAGGACTTTTCAATAAAGTAATCCCAGAG
AGTGGAGCTGCCGTGTCCTCT---CTTTCGGTTCAGTTAGATCCACATGAAGATGCTAAG
ATTTACGCTCAAATG---------------TTAAAGTTTACTAATGTCGAA---------
GATTTTAATGCATTGGAAGAATTTTATAAAAATACTCCACTAGAG---TCATTGCTC---
ATTAGT------------ACACTTACC---TTAAGAACAGACTCTGTTTTG---------
---------------------TTACAC------GCGCCATGTATTGAAAGCCAA---ACT
------------AGTGAAGAA---AGAGTTTTAGATGATTCACCGTACAATATAATAAAA
------------AATGGTAATTACAGAAAA---GTTCCTATATTAATTGGGACCAGCAAT
ATGGAAGGATTAGTTCAAATACAC------AATTTGGAA---ACCTGGAAAGTTGCT---
ATGAAT------GAAAAGTTTTCAGATTTTCTGCCCGGT---GATTTGCAATTTGCCAAT
AAGGACGAA------------AAGGAAGAAATAGCTAAGAAAGTTAAAGAATTCTATTTT
GGTGCC------CAGCAGGTC------AGT---GAAGATACA---------ATATTAACT
TATGTT------GAGTACCTCGGCGACATAATGTTCAATTTTCCTACTTTGAGATCAGTC
AAGCTA---CACGTAGAATCTGGC---CATGATCAAATATATTTATATCAGTATTCT---
---TTTGTGGATGAG---AGTACTCCGTTTGTACCTTTT------------------ACG
AAAGTGCGTGGT---------GCTGGGCATTGTGCTCAAACGGCAGCCGTACTCGACGGA
GTT---CCT------TTTGTAACCAATGACGAA---AGCAATTTGACGATGGAA------
---------------TACAATCAAATGAAA------------------TCCACTATCAGG
GACATGTGGTATAACTTCGCTGTACATGGA------ACTCCTGTGTTG------------
------------------------------------------------------------
------------------------------------------------------------
------------------------------GATGGATCATCCTTA---CCCGCT------
---------TGGCCGGCTGCAGGTGCA---GAT---------------------------
---GGC---AATCCACATATGTCTCTAAAA---CAACCAGTCCAGCTG------------
------------------------GGTGGGGCATTTTTGGAG------AAGAGGGCAAAA
TTCTGGTTTGATATCTACGAAAGATATTATCTGCAA---CCGGTGCCGCCA---------
------------------------------------------------CCTCAGCCT---
------TCGCTAGACCATTTAGAG------------------------------------
------------------------------------------------------------
------------------------------------------------------------
------------------------------------------------------------
------------------------------------------------------------
------------------------------------------------------------
------------------------------------------------------------
------------------------------------------------------------
------------------------------------------------------------
------------------------------------------------------------
------------CTG---------------------------------------------
------------------------------------------------------------
------------------------------------------------------------
------------------------------------------------------------
------------------------------------------------------
[7] HzeaCCE001n
---ATGAATCTC------------------------------------ATATTGATAGTT
---------------------------CTATCAGTGGTG---------------------
------GCT---TTAACT------------------------------------------
------------------------------------------------------------
------------------------------------------------------------
------------------------------------AATTGC---GAT------------
------------------------------------------------------------
------------------------------------------------------------
------------------------------------------------------------
------------------------------------------------------------
------------------------------------------------------------
------------------------------------------------------GAGGGT
GAGTGGCGGAAAGTACATATT---GCACAGGGA---GATGTGCTCGGACGC---AAGGAT
CCGGCC---TTT---GGACTGTACACCTTTTATAATATTCCGTACGCCAGCGTGCCATTC
GGACCGGACCGGTTTAAGGCTCCGCTCCCGGGACCAGTATGGGTGCAA---CCATTGGAA
GCAGTCGATAAA---GGTGTCATTTGTATGCAGGCTCCGACAAAATTCATAGACATA---
------------AAGTCTAAA------ACAGTGCAAGAGGATTGTCTCGTTGCGAATATA
TTCGTCCCGGACACT------------------GATGAGAAACGTTTACCCGTAATAGTA
AACATACATGGAGGAGGATTTGAAATTGGTTATGGGGCCATG------GTGTCACCTAAG
TACTTAGTACAAACTAAAAAAGTAATTGTACTCAACTTTAATTACCGACTTGGAGTACAC
GGGTTCCTGTGTCTGGGCACGAACGATGTT---------------CCTGGCAACGCTGGA
TTGAAGGACCAAGTGGCACTGCTTCGCTGGGTGAAGAAGAATATCGCTAGCTTTGGAGGC
AATCCTGATGACGTCACACTGACTGGCGGCAGCGCAGGGTCAATATCAACTCATTTGTTG
ATGTTG------------TCAAAGACAGCAGAAGGACTTTTCAATAAAGTAATCCCAGAA
AGTGGAGCTGCCGTGTCCTCT---CTTTCGGTTCAGTTAGATCCACTTGAAGATGCTAAG
ATTTATGCTCAAATG---------------TTAAACTTTACTAATGTTGAA---------
GATTTTAATGCATTAGAAGAATTTTATAAAAATACTCCATTAGAG---TCATTGCTC---
CTTAGT------------ACACTCACC---TTAAGAACAGATTCTGTTTTG---------
---------------------TTACAC------GCGCCGTGTATTGAAAGCAAA---ACT
------------AGTGAACAA---AGTGTTCTACATGATTCACCGTACAATATAATCAAA
------------AGTGGTAATTACAGAAAA---ATTCCTATATTAATTGGGACCAGCAAT
ATGGAAGGATTAGTTCAAATACAC------AATTTGGAA---ACCTGGAAAGATGCT---
ATGAAT------GAAAAGTTTTCAGATTTTCTACCCGCT---GATTTGCAATTTGTTAAT
AAGGGGGAA------------AAGGAGGAAATAGCTAAGAAAGTTAAAGAATTCTATTTT
GGTGCC------CAGCAGGTC------GGT---GAAGACACA---------ATATTAACT
TATGTT------GAATACCTCGGCGACATAATGTTCAATTTTCCTACTTTGAGATCAGTC
AAGCTA---CACGTAGAATCTGGC---CATGATCAAATATATTTATATCAATACTCT---
---TTTGTGGATGAG---AGTACTCCGTTTGTACCTTTC------------------ACG
AAGGTGCGTGGT---------GCTGGGCATTGTGCTCAAACGGCTGCCGTACTCGACGGA
GTT---CCT------TTCGTAACTAATGATGAA---AGCAATTTGACGGTGGAA------
---------------TACAAACAAATGAAA------------------TCCACTATCAGG
GACATGTGGTATAACTTCGCTGTACATGGA------ACGCCTGTGTTG------------
------------------------------------------------------------
------------------------------------------------------------
------------------------------CATGGATCATCCTTG---CCCGCT------
---------TGGCCGGCAGCAGGTGCA---GAT---------------------------
---GGC---AGTCCGCATATGGCTCTAAAA---CAACCAGTCCAGCTG------------
------------------------GGTGGAGCATTCTTGGAG------AAGAGAGCAAAA
TTCTGGTTTGATATCTACGAAAGATATTATCTGCAA---CCGGCGCCGCCA---------
------------------------------------------------CCTCAGCCT---
------TCGTTAGACCACTTAGAG------------------------------------
------------------------------------------------------------
------------------------------------------------------------
------------------------------------------------------------
------------------------------------------------------------
------------------------------------------------------------
------------------------------------------------------------
------------------------------------------------------------
------------------------------------------------------------
------------------------------------------------------------
------------CTG---------------------------------------------
------------------------------------------------------------
------------------------------------------------------------
------------------------------------------------------------
------------------------------------------------------
[8] HarmCCE001i
---ATGAAAATAATGTAT---------------TTGGTGACGATTCCAATATTGATAGTT
---------------------------TTATCAGTGGCC---------------------
------GCT---TTCACT------------------------------------------
------------------------------------------------------------
------------------------------------------------------------
------------------------------------AATTGC---GAT------------
------------------------------------------------------------
------------------------------------------------------------
------------------------------------------------------------
------------------------------------------------------------
------------------------------------------------------------
------------------------------------------------------GAGGGT
GAGTGGCGGAAAGTACATATC---GCACAAGGA---GACTTGCTGGGGCGC---AAGGAC
CCGGCC---TTT---GGACTGTACGAATTTTATAATATACCGTACGCCACCGTGCCATCC
GGACCGGACCGGTTTAAGGCTCCGCTCCCGGGACCAGTATGGGAGCAA---CCACGGGAA
GCAGTCGACAAA---GGTGTAATTTGTATGCAGATTCCAACAAAA------CCCACA---
------------AAGTCTTTA------ACGATGCAGGAGGATTGTCTCATTGCGAACATA
TTCGTTCCGGATACT------------------GATGAGAAAGATCTGCCTGTAATAGTA
AGCATACATGGAGGAGGATTCGAACTTGGATACGGGGCTTTT------CTGGCACCTAAA
TACTTAGTTAAAACTAAAAAAGTAATTGCAGTCAACTTTAATTACCGACTTGGAGTACAT
GGGTTCCTTTGTCTGGGCACAAATGATGTT---------------CCCGGCAACGCTGGA
TTGAAGGACCAATTGGCACTACTCCGCTGGGTGAAGGATAACATCGCTAGCTTTGGAGGC
AATCCTGATGACGTCACAGTGACGGGCGGCAGCGCAGGGTCAATATCAACTCTTTTGCTG
ATGTTG------------TCAAACACAACAGAAGGGCTTTTTAGAAAAGTAGTCCCGGAA
AGTGGAGCTGCCGTATCCTCT---CTTGCGGTTCAGTTAAATCCACTTGAATATGCTAAG
GATTGGGCTAAAACG---------------TTAAACTTTACAAATGTAGAT---------
GATTTGGCCGCATTAGAAGACTTTTATAAAAACACTCCTCTACAG---TCATTGTTT---
CATAGC------------------GCC---CAAAGAACGGATTCTACACTA---------
---------------------TTCCAT------TCACCGTGTATTGAACGCCAA---ACT
------------AGTGAACAA---AGTTTTTTGGATGATTCGCCGTACAATATAATCAAA
------------AGTGGCAATTATAGAAAA---GTTCCTATTTTAATTGGGACGAGCAAT
ATGGAAGGGTTGCTCGAAAAAAAC------AAGTTTAAA---AAGTGGGAAATGGCG---
ATGAAC------GAAAATTTTTCGGAGTTCTTGCCAGGT---GATTTGCAATTTGACAAT
ATGGAAGAG------------AAGAAAGAGACGGCTAAAAAAGTTAAAGAACTTTATTTT
GGTGAC------CAGCCGGTC------AGC---GAAGACACA---------ATATTGTCG
TACATT------CAATACTTCGGAGATGTAATGTTCAATTATCCTACTTTGAGAACAGTG
CAGTTG---CTCATAGAATCTGGA---CATGATCAAATATACTTATATCAATATTCT---
---TTTGTGGATGAG---AGTACTCCGTTTGTTCCATAC------------------ACG
AAGGTGCGTGGT---------GCTGGGCATTGTGCTCAATCTGTCGCCATATTCGAC---
------------------GTAAGCAGTGACGAG---AGTACATTGTCGGTGGAA------
---------------TACCAACAAATGAAA------------------GCCACGATGAGG
GAATTATGGACCAACTTTGCTGTACATGGA------ATGCCTGTGTTG------------
------------------------------------------------------------
------------------------------------------------------------
------------------------------AATGGATCGTCCTTG---CCCGCT------
---------TGGCCGACTGTAGGGGCT---GAT---------------------------
---GGC---AGTCCATATATGATTCTGAAC---CAACCACTGCAGCTG------------
------------------------GCTGGAGCATTCTTGGAG------AAGCGAGCACAG
TTCTGGAATGATCTCTACGATAGACATTATCGGGCA---CCGGTACCGCCC---------
------------------------------------------------CAG---------
------------------------------------------------------------
------------------------------------------------------------
------------------------------------------------------------
------------------------------------------------------------
------------------------------------------------------------
------------------------------------------------------------
------------------------------------------------------------
------------------------------------------------------------
------------------------------------------------------------
------------------------------------------------------------
------------------------------------------------------------
------------------------------------------------------------
------------------------------------------------------------
------------------------------------------------------------
------------------------------------------------------
[9] HzeaCCE001i
---ATGAAAATAATGTAT---------------TTGGTGACGATTCCAATATTGATAGTT
---------------------------TTATCAGTGGTC---------------------
------GCT---TTCACT------------------------------------------
------------------------------------------------------------
------------------------------------------------------------
------------------------------------AATTGC---GAT------------
------------------------------------------------------------
------------------------------------------------------------
------------------------------------------------------------
------------------------------------------------------------
------------------------------------------------------------
------------------------------------------------------GAGGGT
GAGTGGCGGAAAGTACATATT---GCACAAGGA---GACTTGCTCGGACGC---AAGGAC
CCGGCC---TTT---GGACTGTACGCCTTCTATAATATACCGTATGCCACCGTGCCATCC
GGACCGGACCGGTTTAAGGCTCCGCTTCCGGGTCCAGTATGGGAGCAA---CCACGGGAA
GCAGTCGACAAA---GGTGTCATTTGTATGCAGATTCCAACAAAA------CCCACA---
------------AAGTCTTTA------ACGATGCAGGAGGATTGTCTCATTGCGAACATA
TTCGTTCCGGACACT------------------GATGAGAAAAATCTGCCTGTAATAGTA
AGCATACATGGAGGAGGATTTGAACTTGGATACGGGGCTGTT------CTGGCACCTAAA
TACTTAGTAAAAACTAAGAAAGTAATTGCAGTCAACTTTAATTACCGACTTGGAGTACAT
GGGTTCCTGTGTCTGGGCACAAACGATGTT---------------CCCGGCAACGCTGGA
TTGAAGGACCAAGTGGCACTACTCCGCTGGGTGAAGGAGAACATCGCTAGCTTTGGAGGC
AATCCTGATGACGTCACAGTGACGGGCGGCAGCGCAGGGTCAATATCAACTCTTTTGCTG
ATGTTG------------TCAAAGACAACAGAAGGGCTTTTTAGGAAAGTAGTCCCGGAA
AGTGGAGCTGCCGTATCCTCT---CTTGCGGTTCAGTTAGATCCACTTGAATATGCTAAG
GATTGGGCTAAAACG---------------TTAAACTTTACAAATGTAGAT---------
GATTTGGCCGCATTAGAAGACTTTTATAAAAACATTCCTCTACAG---TCATTATTT---
CACAGC------------------GCC---CAAAGAAAGGATTCTACACTA---------
---------------------TTCCAT------TCACCGTGTATTGAACGCCAA---ACT
------------AGTGAACAA---AGTTTTTTGGATGATTCGCCGTACAATATAATCAAA
------------AGTGGCAATTATAGAAAA---GTTCCTATTTTAATTGGGACGAGCAAT
ATGGAAGGGTTGCTCGAAAAAAAC------AAATTTAAA---AGGTGGGAAATGGCT---
ATGAAC------GAAAATTTTTCGGAGTTCTTGCCAGGT---GATTTGCAATTTGACAAT
ATAGAAGAG------------AAGAAAGAGACGGCTAAAAAAGTTAAAGAACTTTATTTT
GGTGAG------CAGCCGGTC------AGC---GAAGACACA---------ATATTGTCG
TACATT------CAATATTTCGGAGATGTAATGTTCAATTATCCTACATTGAGAACAGTG
CAGTTG---CTCATAGAATCTGGA---CATGATCAAATTTATTTATATCAATATTCT---
---TTTGTGGATGAG---AGTACTCCATTTGTTCCATAC------------------ACG
AAGGTGCGTGGT---------GCTGGGCATTGTGCTCAATCTGTCGCCATATTCGAC---
------------------GTAAGCAGTGACGAG---AGTACATTGTCGGTGGAA------
---------------TACCAACAAATGAAA------------------GCCACGATGAGG
GAATTATGGACCAACTTTGCTGTCCATGGA------ATGCCTGTGTTG------------
------------------------------------------------------------
------------------------------------------------------------
------------------------------AATGGATCGTCCTTG---CCCGCT------
---------TGGCCGACTGTAGGTGCA---GAT---------------------------
---GGC---AGTCCATATATGATTCTGAAC---CAACCACTGCAGCTG------------
------------------------GCTGGAGCATTCTTGGAG------AAGCGAGCACAG
TTCTGGAATGATCTCTACGATAGACATTATCGGGCA---CCGGTACCGCCC---------
------------------------------------------------CAG---------
------------------------------------------------------------
------------------------------------------------------------
------------------------------------------------------------
------------------------------------------------------------
------------------------------------------------------------
------------------------------------------------------------
------------------------------------------------------------
------------------------------------------------------------
------------------------------------------------------------
------------------------------------------------------------
------------------------------------------------------------
------------------------------------------------------------
------------------------------------------------------------
------------------------------------------------------------
------------------------------------------------------
[10] HarmCCE001h
---ATGAGGCGA------------------------------------CTGTTAATAGTG
---------------------------TTATGTCTAGTA---------------------
------GTG---TTAAGT------------------------------------------
------------------------------------------------------------
------------------------------------------------------------
------------------------------------AAAGGT---GAT------------
------------------------------------------------------------
------------------------------------------------------------
------------------------------------------------------------
------------------------------------------------------------
------------------------------------------------------------
------------------------------------------------------GATAAT
GAGTGGCGACAAGTGCGAACG---GCGCAAGGA---CACGTGCGTGGGCGC---AGGGAC
CCAGAA---GGT---GGACTGTACGCTTTCTATAATATACCCTACGCTATCGCTCCACGG
GGAAGAGATAGGTTTAAGGCACCCTACCCTCCACCAGTGTGGCTACAA---CCTCTGGAC
GCTGTAGATAAA---GGCATCATTTGTATGCAAAGTCCTTCACCATTCATAGACACC---
------------AAGTCTAAG------ACTATGCAGGAAGACTGTCTTATTGCGAATGTC
TATGTCCCCGATACT------------------GAGGATAAAAATCTACCAGTCATAGTA
TACGTCCATGGAGGGGCGTTTGAATTAGGATATGGAGACATG------ATAAAACCGACA
AAATTAGTGAAGACTAAAAAAGTTATAGTTGTCAACTTCAATTATAGACTTGGAGTACAT
GGGTTCCTGTGCTTGGGCTCCAACACCGCT---------------CCTGGCAACGCTGGT
CTAAAGGACCAGGTGGCTTTACTTCGCTGGGTAAAAAAGAACATCGCTAATTTCGGCGGC
AACCCAAATGACGTCACAATAGCAGGCTATAGTGCTGGTTCAGTGTCTGCAGATCTGTTG
ATGCTC------------TCCAAATCTGCTGAGGGTCTGTTTAACAAAGTGATTCTGGAA
AGTGGGGCAAGCGTAGGCTCA---ATTGCAATTCAAATGGATCCTCTGGAAACCGCTAAA
GCCTACGCAAAATTG---------------TTGAACTTCAGTGACTTTGAA---------
GACTTTCATGCCTTAGAAGAGTTTTATGCAACAACTCCTTTAGAT---TCAATACTA---
TTGAGT------------ACATTTTCA---CAAAGAAAAGATAGTACCGTT---------
---------------------TTCTTC------TCCGCGTGCATTGAACGCAAA------
------------GGAAAAGGG---GCTTTTCTGGAAGATTATCCAGTCAACATTATAAAG
------------AACCGTAAATACAAAAAG---GTTCCCATTTTGATAGGCACAAGCAAC
ATGGAAGGATCATTGCATATACCT------ATTTTTGCA---AAATGGAAAGACGGT---
TTAAAT------CAGAAATTTTCAGATTTCCTCCCAGCT---GACTTGCAATTCGAAAAA
GATGAAGAA------------AGAGATGAGATTGGTAAAAAAGTAAAAGAATTTTATTTT
GATGAC------AAGCCAATA------GCT---GAAGAAACT---------ATTCTAAAT
TCTCTT------GAGTACTTCGGCGATCTTACTTTTGGCTATCCTACCTTAAAACACGTT
AAACTA---CATGTAGAAGCCGGT---CATGACCTAATATATTTGTATGAATTTTCC---
---TTTGTGGATGAC---AGTACTCCTTACGTGCCGTTC------------------ACG
GAGGTTCGTAGA---------GCTGGCCACTGTGCTCAGACTACGGCAGTACTTGATGGG
GGC---GGC------CCTATGGTGCCCGATGAA---AGTAATGTATCTGAACAA------
---------------TACAAGCAAATTAAA------------------GCCTCAATAAGA
GAAATGTGGTTAAACTTCGCTACCAAAGGA------AAACCTGTACCA------------
------------------------------------------------------------
------------------------------------------------------------
------------------------------GAAGAATCAAATCTA---CCTGCG------
---------TGGCCTGTGGCGAATGAA---AAT---------------------------
---GGA---ACCCCATACATGACCATAGGA---GATGTTATAGAACTG------------
---------------------AATGATGGAGTATACCTTGGG------AAACGTGGACAG
TTTTGGGAAGACATCTACCAGAAATATTATAAAGCG---CCGGTGCCTCCA---------
------------------------------------------------CCGCAACCA---
------CCTCCGGAAAAACACACA---GAA------------------------------
------------------------------------------------------------
------------------------------------------------------------
------------------------------------------------------------
------------------------------------------------------------
------------------------------------------------------------
------------------------------------------------------------
------------------------------------------------------------
------------------------------------------------------------
------------------------------------------------------------
------------CTA---------------------------------------------
------------------------------------------------------------
------------------------------------------------------------
------------------------------------------------------------
------------------------------------------------------
[11] HzeaCCE001h
---ATGAGGCGA------------------------------------CTGTTGATAGTG
---------------------------TTATGTCTAGTA---------------------
------GTG---TTAAGT------------------------------------------
------------------------------------------------------------
------------------------------------------------------------
------------------------------------AAAGGT---GAT------------
------------------------------------------------------------
------------------------------------------------------------
------------------------------------------------------------
------------------------------------------------------------
------------------------------------------------------------
------------------------------------------------------GATAAT
GAGTGGCGGCAAGTGCGAACC---GCGCAAGGA---CACGTGCGTGGGCGC---AGGGAC
CCAGAA---GGT---GGACTGTACGCTTTTTATAATATACCCTACGCTATCGCTCCACGG
GGAAGAGAAAGGTTTAAGGCACCTTACCCTCCACCAGTATGGCTACAA---CCTCTGGAC
GCTGTAGATAAA---GGCATCATTTGTATGCAAAGTCCTTCACCATTCATAGACACC---
------------AAGTCTAAG------ACTATGCAGGAAGACTGTCTTATTGCGAATGTC
TATGTCCCCGATACT------------------GAGGATAAAAATCTACCAGTCATAGTG
TACGTCCATGGAGGGGCGTTTGAATTAGGATATGGAGACATG------ATAAAACCGACA
AAATTAGTGAAGACTAAAAAAGTTATAGTTGTCAACTTCAATTATAGACTTGGAGTACAT
GGGTTCCTGTGCCTGGGCTCCAATACTGCT---------------CCTGGCAACGCTGGT
CTAAAGGACCAGGTGGCTTTACTTCGCTGGGTAAAAAAGAACATCGCTAATTTCGGCGGC
AACCCAAATGACGTCACAATAGCAGGCTATAGTGCTGGTTCAGTGTCTGCAGATCTGTTG
ATGCTC------------TCCAAATCTGCTGAGGGTCTGTTTAACAAAGTGATTCTGGAA
AGTGGTGCAAGCGTGGGCTCA---ATTGCAATTCAAATGGATCCTCTGGAAACCGCTAAA
GCCTACGCAAAATTG---------------TTGAACGTCAGTGACTTTGAA---------
GACTTTCATGCCTTAGAAGAGTTTTATGCAACAGCTCCTTTAGAT---TCAATACTT---
TTGAGT------------ACATTTTTA---CAAAGAAAAGATAGTACCGTT---------
---------------------TTCTTC------TCGCCGTGCATTGAACGCAAA------
------------GGAAAAGGG---GCTTTTCTGGAAGATTCTCCAGTCAACATTATAAAG
------------AACCGTAAATACAAAAAG---GTTCCCATTTTGATTGGCACAAGCAAC
ATGGAAGGATCATTGCATATACCT------ATTTTTGCA---AAATGGAAAGACGGT---
TTAAAT------CAGAAATTTTCAGATTTCCTCCCAGCT---GACTTGCAATTCGAAAAC
GATGAAGAA------------AGGGATGAGATTGGTAAAAAAGTAAAAGAATTTTATTTT
GATGAC------AAGCCAATA------GCT---GAAGAAACT---------ATTCTAAAG
TCTCTT------GAGTACTTCGGCGATCTTACTTTTGGCTATCCTACCTTAAAACACGTT
AAACTA---CATGTAGAAGCCGGT---CATGACCAAATATATTTGTATGAATATTCC---
---TTTGTGGATGTC---AGTACTCCTTATGTGCCGTTC------------------ACG
GAGGTTCGTGGA---------GCTGGCCACTGTGCTCAGACTACGGCAGTACTTGATGGG
GGC---GGC------CCTATGGTGCCCGATGAA---AGTAATATATCTGAACAA------
---------------TACAAGCAAATTAAA------------------GCCTCAATAAGA
GAAATGTGGTTAAACTTCGCTACCAAAGGA------AAACCTGTACCA------------
------------------------------------------------------------
------------------------------------------------------------
------------------------------GAGGGATCAAACCTA---CCTGCG------
---------TGGCCCGTGGCGAATGAA---AAT---------------------------
---GGA---ACCCCATACATGTCCATAGGA---GATGCCATAGAACTG------------
---------------------GGTGATGGAGTATACCTTGGG------AAACGTGGACAA
TTCTGGGAAGACATCTACCAGAAATATTATAAAGCG---CCGGTGCCTCCA---------
------------------------------------------------CCGCAGCCG---
------CCACCGGAGAAACACACA---GAA------------------------------
------------------------------------------------------------
------------------------------------------------------------
------------------------------------------------------------
------------------------------------------------------------
------------------------------------------------------------
------------------------------------------------------------
------------------------------------------------------------
------------------------------------------------------------
------------------------------------------------------------
------------CTA---------------------------------------------
------------------------------------------------------------
------------------------------------------------------------
------------------------------------------------------------
------------------------------------------------------
[12] HarmCCE001j
---ATGAAGTGGTGG---------------------------------ACGTGTGTGGTG
---------------------------TTCACGTGC------------------------
------------GCGGCC------------------------------------------
------------------------------------------------------------
------------------------------------------------------------
------------------------------------GTGCTG---GCT------------
------------------------------------------------------------
------------------------------------------------------------
------------------------------------------------------------
------------------------------------------------------------
------------------------------------------------------------
------------------------------------------------------GACGAC
GAGTGGCGCGAGGTGAGGACT---GCGCAAGGG---CCGGTGCGCGGGCGC---AAGCAC
CCCACT---GAA---GATATATACACCTTCTACAACATACCCTACGCCACCGCACCCACG
GGGAAGGACAAGTTCAAAGCACCCCTTCCAGCACCTGTGTGGCTAGAA---CCATTTGAC
GCTGTTGACGAG---AAAGTTATATGTCCGCAGGCTGAGTTTCCTGTGGAATTCATG---
---------CCTAAATCTTTA------GTTACAAAAGAAAATTGTCTCATTGCTAATGTA
TTTGTACCAAACACG------------------AAGGAAAAAAACCTTTCGGTGGTAGTC
TATGTCCATGGTGGGGCTTTTATAATTGGCTATGGTGAAAGT------ATTAAAGCGACG
CAGCTGATGAAGACAAAGGATTTCATTCTGGTTACATTCAACTATCGTCTCGGCATCCAT
GGATTCCTATGTCTGGGCACTGAGGACGCG---------------CCAGGCAATGCTGGC
ATGAAGGACCAGGTGGCGCTGCTGCGCTGGGTGCAGAAGAACATCGCCAGCTTCGGCGGT
AACCCTGATGATGTTACTATTGTAGGTAGCAGTGCTGGGTCTGCTTCAGTAGATCTGTTA
ATGCTC------------TCAAAATCAGCCGAAGGGCTATTTCACCGAGTTATACCCGAA
AGTGGTGGAAACCTGGCCGCA---TTTACTGTTCAGCGAGATCCTGTAGAAATCGCTAAG
ACCCATGCCAAAAAG---------------TTGAACTTCAATAACGTAGAT---------
GATATTTATGCATTAGAAAAGTTCTACAAAACAGCTCCAATGGAA---CTGTTAACC---
TCAGAT------------CATTTCTTC---GATAGAACTGATGCCACATTC---------
---------------------GTATTT------GGGCCGTGTGTGGAACGCGAT---ACA
------------GGAGACGGT---GCATTTCTTACAGAATCTCCTCTAACTATATTCAAG
------------AGTGGTAACTACAGGAAA---TTACCTGTGTTGTATGGATTCGCTGAA
ATGGAAGGATTGGTTCGCGTTATG------ATATATGAC---GATTGGAAGCACAAA---
ATGAAC------GAAAAGTTTTCAGATTTCTTGCCAGCT---GACCTGAAGTTTGATTCT
GATGAACAA------------AGAGAAGAAGTGGCTAACACGATACAGAAGTTTTATTTT
GGGGAC------AAGCCAGTC------GGC---GATGACAAT---------ATTTTGAGA
TACATC------GATTTTTTTACTGATACAATATTTGCTTATCCCATGCTTTGGGCTGTG
AAGCTG---CATGCAGAGGCGGGT---AATAATCAAGTATATTTGTATGAATATTCC---
---TTTGTAGACGAG---GATGTGCCCTTGGTACCTCAT------------------ACT
AATATACGAGGA---------GCTAATCATTGCGCTCAGTCTATGGCTGTGTATGATATG
CAG---AAT------TTCACACATCATGGTGAG---TCCCAGGTATCGCCGGAG------
---------------TTTAAGAAAATGAAA------------------AAAGTTGTTCGT
GAGATTTGGCATAATTTCATTAAAACTGGT------ACCCCTGTACCG------------
------------------------------------------------------------
------------------------------------------------------------
------------------------------GAGGGCTCATGGCTG---CCGGCG------
---------TGGCCGGCGGCGGGCGCG---GAC---------------------------
---CGG---GCGCCGCACATGTCGCTGGGC---GAGCGGCTGGAGCTG------------
------------------------CGCGGCGCGCTGCTGCCG------GAGCGCACGCGC
CTCTGGGATGACATCTACCAGAGATACTACCGGGAC---GCGGTGCCGCCG---------
------------------------------------------------CCGAAACCC---
------CCGCCCAGACCACGCAAC---GAG------------------------------
------------------------------------------------------------
------------------------------------------------------------
------------------------------------------------------------
------------------------------------------------------------
------------------------------------------------------------
------------------------------------------------------------
------------------------------------------------------------
------------------------------------------------------------
------------------------------------------------------------
------------TTG---------------------------------------------
------------------------------------------------------------
------------------------------------------------------------
------------------------------------------------------------
------------------------------------------------------
[13] HzeaCCE001j
---ATGAAGTGGTGG---------------------------------ACGTGTGTGGTG
---------------------------TTCGTGTGC------------------------
------------GCGGCC------------------------------------------
------------------------------------------------------------
------------------------------------------------------------
------------------------------------GTGCTG---GCT------------
------------------------------------------------------------
------------------------------------------------------------
------------------------------------------------------------
------------------------------------------------------------
------------------------------------------------------------
------------------------------------------------------GACGAC
GAGTGGCGCGAGGTGAGGACT---GCGCAAGGG---CCGGTGCGCGGGCGC---AAGCAC
CCCACT---GAA---GATATATACACCTTCTTCAACATACCCTACGCCACCGCACCCACG
GGCCAGGACAAGTTCAAAGCACCCCTTCCAGCACCTGTGTGGCTAGAA---CCATTTGAC
GCTGTTGACGAG---AAAGTAATATGTCCGCAGGCTGAGTTTCCTGTGGAATTCATG---
---------CCTAAATCTTTA------GTTACAAAAGAAAATTGTCTCATTGCTAATGTA
TTTGTACCAAATACG------------------AAGGAAAAAAACCTTTCGGTGGTAGTC
TATGTCCATGGTGGGGCTTTTATAATTGGCTATGGTGAAAGT------ATTAAAGCGACG
CAGCTGATGAAGACAAAGGATTTCATTCTGGTTACATTCAACTATCGTCTCGGCATCCAT
GGATTCCTATGTCTGGGCACTGAGGACGCA---------------CCAGGCAATGCTGGC
ATGAAGGACCAGGTGGCGCTGCTGCGCTGGGTGCAGAAGAACATCGCCAGCTTCGGCGGT
AACCCTGATGATGTTACTATTGTAGGTAGCAGCGCTGGGTCTGCTTCAGTAGATCTGTTA
ATGCTC------------TCAAAATCAGCCGAAGGGTTATTTCACCGAGTTATACCCGAA
AGTGGTGGAAATCTTGCCGCA---TTTACTGTTCAGCGAGATCCTGTGGAAATTGCTAAG
GCCCATGCCAAAAAG---------------TTAAACTTCGATAACGTAGAT---------
GATATTTATGCTTTAGAAAAGTTCTACAAGACAGCTCCGATGGAA---CTGTTAACC---
TCGGAT------------CATTTCTTC---GACAGAACTGATGCTACATTC---------
---------------------GTATTT------GGGCCGTGTGTGGAACGCGAT---ACA
------------GGAGATGGA---GCATTTCTGACAGAATCTCCTCTAACTATATTTAAG
------------AGTGGTAACTACAGGAAA---TTACCTGTGTTGTATGGATTCGCTGAA
ATGGAAGGATTGGTTCGCGTTATG------ATATATGAC---GATTGGAAGCACAAG---
ATGAAC------GAAAAGTTTTCAGATTTTTTGCCAGCC---GACCTGAAGTTTGATTCT
GATGAACAA------------AGAGAAGAAGTGGCTAACACGATACAGAAGTTTTATTTT
GGGGAC------AAGCCAGTC------GGC---GATGACAAT---------ATTTTGAGA
TACATC------GATTTTTTTACTGATACAATATTTGCTTATCCCATGCTTTGGGCTGTG
AAGCTG---CATGCAGAGGCGGGT---AACAATCAAGTATATTTGTATGAATATTCC---
---TTTGTAGATGAG---GATGTACCCTTGGTACCTCAT------------------ACT
AATATACGAGGA---------GCTAATCATTGCGCTCAGTCTATGGCTGTGTATGATATG
CAG---AAT------TTCACACATCATGGTGAG---TCCCAGGTATCGCCGGAG------
---------------TTTAAGAAAATGAAA------------------AAAGTTGTTCGT
GAGATTTGGCATAATTTCATTAAAACTGGT------ACCCCGGTACCC------------
------------------------------------------------------------
------------------------------------------------------------
------------------------------TCGGGCTCATGGCTG---CCGGCG------
---------TGGCCGGCGGCGGGCGCG---GAC---------------------------
---CGG---GCGCCGCACATGTCGCTGGGC---GAGCGGCTGGAGCTG------------
------------------------CGCGGCGCGCTGCTGGCG------GAGCGCACGCGC
TTCTGGGATGACATCTACCAGAGATACTACCGGGAC---GCGGTGCCGCCG---------
------------------------------------------------CCGAAACCC---
------CCGCCCAGACCACGGAAC---GAG------------------------------
------------------------------------------------------------
------------------------------------------------------------
------------------------------------------------------------
------------------------------------------------------------
------------------------------------------------------------
------------------------------------------------------------
------------------------------------------------------------
------------------------------------------------------------
------------------------------------------------------------
------------TTG---------------------------------------------
------------------------------------------------------------
------------------------------------------------------------
------------------------------------------------------------
------------------------------------------------------
[14] HarmCCE001d
---ATGAAGTGGTGG---------------------------------ACGTGTGTGGTG
---------------------------TTCGCGTGC------------------------
------------GCGGCC------------------------------------------
------------------------------------------------------------
------------------------------------------------------------
------------------------------------GTGCTG---GCT------------
------------------------------------------------------------
------------------------------------------------------------
------------------------------------------------------------
------------------------------------------------------------
------------------------------------------------------------
------------------------------------------------------GACGAC
GAGGGGCGCGAGGTGAGGACT---GCGCAAGGG---CCGGTGCGCGGGCGC---AAGCAC
CCCACT---GCA---GACATGTACGCCTTCTACAACATACCCTACGCCACCGCGCCCACG
GGCGAGGACAAGTTCAAGGCGCCGCTCCCAGGACCTGTATGGTTGGAA---CCATTTGAC
GCTGTCGACGAG---AGCGTTGTATGTCCACAGGCAAAGCTCCCGATGGATATCATG---
------------AAAAATGTT------GTTGAGAAGGAAAATTGTCTCATCGCTAATGTA
TTTGTGCCAAACACG------------------GAAGAAAAAAATTTGTCCGTGGTAGTC
TATGTCCACGGAGGGGCTTTCATAATAGGCAGTGGCAACATG------ATTCAAGCGACA
CATTTAATGAAGACAATGGATTTCATAATGGTCTCATTTAACTATCGACTCGGCATTCAC
GGCTTCCTGTGTCTTGGCACTGAAGACGCG---------------CCAGGCAATGCTGGC
ATGAAAGACCAGGTGGCGCTGCTGCGCTGGGTGCAGAAGAACATCGCCAGCTTCGGCGGT
AACCCTGATGATGTGACTATTGTAGGTAGCAGTGCTGGGTCTGCTTCAGTAGATCTGTTA
ATGTTG------------TCTAAGTCGGCGGAAGGATTATTCCACCGAGTAATACCTGAA
AGTGGTGGAAACTTGGCCGCA---TTTACTGTTCAGCGAGATCCTGTGGAAATTGCTAAG
GCCCATGCCAAAAAG---------------TTAAATTTCAATAACGTTGAT---------
GATATTTATGCTTTGGAAGAGTTTTACAAGACAATTTCGATGGAA---CTGTTAACC---
TCAGAT------------CATTTCTTC---GATAGAACTGATGCCACATTC---------
---------------------GTATTT------GGGCCATGTGTGGAACGCGAT---ACA
------------GGAGACGGT---GCATTCCTGACAGAATCTCCTCTGAGTATACTCAAG
------------AGTGGTAACTACAGAAAA---GTACCACTGTTGTATGGATTCGCTGAA
ATGGAAGGTCTGATGCGTATTAAC------GTATTTGAA---CTTTGGAAGCACAAA---
ATGAAT------GAAAAGTTTTCAGATTTCTTGCCAGCG---GACTTGAAGTTCGATTCT
GAAGAAGAG------------AGAGAAGAAGTAGCCAATAAAATTAAGAGGTTTTACTTT
GGCGAC------AAGCCAGTT------GGC---AATGAAAAT---------GTATTGAAA
TACGTT------GATTACTTTTCGGATGTCTATTTTGCTTATTCCATGCTTTGGGCTGTG
AAGTTG---CACGCGGAGGCTGGC---AACAATCAAGTATATTTGTATGAATATAGT---
---TTTGTGGATGAG---GACACTCCCCTGGTACCTCAC------------------ACT
AATGTAAGAGGA---------GCTGACCACTGTACTCAGTCAATGGCTGTGTATGACATG
AAG---AAT------ATCACACACGAGGATGAA---TCTCTAGCAACGCCAGAA------
---------------TTGCAGAATATGAAA------------------AAAGTTGTACGT
GAAATTTGGCACAATTTTATTAAAACTGGA------GTGCCAGTGCCA------------
------------------------------------------------------------
------------------------------------------------------------
------------------------------GAGGGCTCATGGCTG---CCGGCG------
---------TGGCCGGCGGCGGGCGCG---GAC---------------------------
---CGG---GCGCCGCACATGTCGCTGGGC---GAGCGGCTGGAGCTG------------
------------------------CGCGGCGCGCTGCTGGCG------GAGCGCACGCGC
TTCTGGGATGACATCTACCAGAGATACTACCGGGAC---GCGGTGCCGCCG---------
------------------------------------------------CCGAAACCC---
------CCGCCCAGACCACGCAAC---GAG------------------------------
------------------------------------------------------------
------------------------------------------------------------
------------------------------------------------------------
------------------------------------------------------------
------------------------------------------------------------
------------------------------------------------------------
------------------------------------------------------------
------------------------------------------------------------
------------------------------------------------------------
------------TTG---------------------------------------------
------------------------------------------------------------
------------------------------------------------------------
------------------------------------------------------------
------------------------------------------------------
[15] HarmCCE001m
---ATGAAGTGGTGG---------------------------------ACGTGTGTGGTG
---------------------------TTCGTGTGC------------------------
------------GCGGCC------------------------------------------
------------------------------------------------------------
------------------------------------------------------------
------------------------------------GTGCTG---GCT------------
------------------------------------------------------------
------------------------------------------------------------
------------------------------------------------------------
------------------------------------------------------------
------------------------------------------------------------
------------------------------------------------------GACGAC
GAGTGGCGCGAGGTGAGGACT---GCGCAAGGG---CCGGTGCGCGGGCGC---AAGCAC
CCCACT---GCA---GACATGTACGCCTTCTACAACATACCCTACGCCACCGCGCCCACG
GGCGAGGATAAGTTCAAGGCACCACTTCCTCCACCAGTATGGTTGGAG---CCCTTTGAC
GCAGTCGACGAG---CATGTTATATGTCCACAGGCAATGTTTCAAAGCGAGCTCTTA---
---------GGCGAACATTTA------GTAGCTAAAGAAAATTGTCTCATTGCTAACGTA
TTTGTGCCTAACACA------------------AAAGAAAAGAACCTTTCGGTGGCAGTT
TATTTCCATGGCGGTGCTTTTATAGGAGGCTATGGTGAGCTT------TTAAAATCGACA
CAGTTCATGAAGGCAAACGATTTCATCTTAGTCTCTTTTAACTATCGACTCGGCATCCAT
GGATTCCTATGTCTGGGCACTGAGGACGCG---------------CCAGGCAATGCTGGC
ATGAAGGACCAGGTGGCGCTGCTGCGCTGGGTGCAGAAGAACATCGCCAGCTTCGGCGGT
AACCCTGATGATGTTACTATTGTAGGTAGCAGTGCTGGGTCTGCTTCAGTAGATCTGTTA
ATGCTC------------TCAAAATCAGCCGAAGGGTTATTTCACCGAGTTATACCCGAA
AGTGGTGGAAACCTTGCCGCA---TTTACTATTCAGCGAGATCCTGTAGAAAATGCTAAA
AAACATGCAATCAAA---------------TTGAACTTCACTAACGGAGAT---------
GATATTTATGCATTAGAAAAGTTTTACAAGACTGCTCCAATGGAA---GTGTTGACG---
GCGGAG------------ACTTTTTTC---GACAGAACTGATTCTACATTC---------
---------------------GTATTT------GGGCCGTGTGTGGAACGCGAT---ACA
------------GGAGACGGA---GCATTTCTGACAGAAACTCCTCTAACTATATTCAAG
------------AGTGGCAACTATAGGAAA---TTGCCTGTGTTGTATGGATTCGCAGAT
ATGGAAGGATTGTTACGTGTCGAC------TTCTTTGAA---CTTTGGAAGCACAAA---
ATGAAC------GAAAAGTTTTCTGATTTCTTGCCAGCC---GACTTGAAATTTGATTCT
GAAGAAGAG------------AGAGAAGAAGTGGCTAATAAGATTAAGAAGTTTTACTTT
GGCGAT------AAGCCAGTT------GGC---AATGACAAT---------ATTTTGAAA
TACATT------GATTACTTTTCGGATGTTATATTTGCTTACCCCATGCTTTGGGCTGTG
AAGCTG---CACGCGGAGGCTGGA---AACAATCAAGTATATTTGTATGAATATTCC---
---TTTGTGGACGAA---GATTCTCCTATTATACCTCAC------------------ACC
AATGTACGAGGA---------GCAACCCACTGTGCTCAGTCATTGGCAGTGTATGACACG
AAA---AAT------TTCACGCACTTGGATCAG---TCTCCCGACTCACCAGCG------
---------------CTTAAGAAGATTAAA------------------AAGATTGTTCGT
GAAATTTGGCACAATTTCGTAAAAACTGGT------ACCCCTGTACCG------------
------------------------------------------------------------
------------------------------------------------------------
------------------------------GAGGGCTCATGGCTG---CCGGCG------
---------TGGCCGGCGGCGGGCGCG---GAC---------------------------
---CGG---GCGCCGCACATGTCGCTGGGC---GAGCGGCTGGAGCTG------------
------------------------CGCGGCGCGCTGCTGCCG------GAGCGCACGCGC
TTCTGGGATGACATCTACCAGAGATACTACCGGGAC---GCGGTGCCGCCA---------
------------------------------------------------CCGAAACCC---
------CCGCCCAGACCACGCGAC---GAG------------------------------
------------------------------------------------------------
------------------------------------------------------------
------------------------------------------------------------
------------------------------------------------------------
------------------------------------------------------------
------------------------------------------------------------
------------------------------------------------------------
------------------------------------------------------------
------------------------------------------------------------
------------TTG---------------------------------------------
------------------------------------------------------------
------------------------------------------------------------
------------------------------------------------------------
------------------------------------------------------
[16] HarmCCE001o
---ATGAAGTGGTGG---------------------------------ACGTGTGTGGTG
---------------------------TTCGTGTGC------------------------
------------GCGGCC------------------------------------------
------------------------------------------------------------
------------------------------------------------------------
------------------------------------GTGCTG---GCT------------
------------------------------------------------------------
------------------------------------------------------------
------------------------------------------------------------
------------------------------------------------------------
------------------------------------------------------------
------------------------------------------------------GACGAC
GAGTGGCGCGAGGTGAGGACT---GCGCAAGGG---CCGGTGCGCGGGCGC---AAGCAC
CCCACT---GCA---GACATGTACGCCTTCTACAACATACCCTACGCCACCGCGCCCACG
GGCGAGGACAAGTTCAAGGCACCACTGCCTCCACCGGTGTGGCTGCAG---CCTTTTGAC
GCAGTCGACGAG---CATGTTATATGTCCACAGCCAATATCTACGAACGAGTACATG---
---------CCTAAACAATTA------GTAATCAAAGAAAATTGTCTCATTGCTAATGTA
TTTGTGCCTAACACA------------------AAAGAAAAGAACCTTTCAGTGGTAGTT
TATGTCCATGGCGGAGCTTTTATAGTAGGCTACGGTGAGATT------TTTAAATCGACA
CAGTTCATGAAGACAAACGATTTTATCTGGGTCTCTTTTAACTACCGACTCGGTATCCAT
GGATTCCTATGTCTGGGCACTGAGGACGCG---------------CCAGGCAATGCTGGC
ATGAAGGACCAGGTGGCGCTGCTGCGCTGGGTGCAGAAGAACATCGCCAGCTTCGGCGGT
AACCCGGATGATGTTACTATTGTAGGTAGCAGTGCTGGGTCTGCTTCAGTAGATCTGTTA
ATGCTT------------TCAAAATCAGCCGAAGGGTTATTTCACCGAGTTATACCCGAA
AGTGGCGGAAATCTTGCCGCA---TTTGCAGTACAGCGGGATCCCGTAGAGATTGCTAAA
ACGCATGCTAAAAAG---------------ATAAACTTCAACAACGTAGAT---------
GACATTTATGCCTTAGAAAAGTTCTACAAGACAGCTCCAATGGAA---TTGTTAACC---
TCGGAT------------AATTTCTTC---GATAGAACTGATGCCACATTC---------
---------------------GTATTT------GGGCCATGTGTGGAACGCGAT---ACA
------------GGAGACGGA---GCCTTCCTGACAGAATCTCCTCTGAGTATACTCAAG
------------AGTGGCAACTATAGGAAA---TTACCTGTGTTGTATGGATTCGCAGAT
ATGGAAGGA---TCACGTGTTGAC------ATGTTTGAA---CTCTGGAAGGACAAG---
ATGAAC------GAAAAGTTTTCTGATTTCTTGCCAGCC---GACTTGAAGTTTTATTCT
GAAGAAGAA------------AGAGAAGAAGTGGCTAATAAGATTAAGAAGTTTTACTTT
GGCGAC------AAGCCAGTA------GGC---AATGATAAT---------ATTTTGAAA
TACATT------GATTACTTTTCGGATGTCTTTTTTACTTATCCCATGCTCAGGGCTGTG
AAGATG---CACGCGGAGGCTGGT---AACAATCAAGTATATTTGTATGAATACTCC---
---TTTGTGGACGAG---GATTCTCCTTTTGTACCTCAC------------------ACC
AATGTAAGAGGA---------GCTTCTCACTGTGCTCAATCAATGGCTGTCTATGACATG
GCA---AAT------CTAACGCACTTGGATGAG---TCTGTCGCGTCACCAGCG------
---------------CTTAAGAATATGAAA------------------AAAATTGTTCGT
GAAATTTGGCACAATTTCGTCAAAACTGGT------ACCCCTGTCCCC------------
------------------------------------------------------------
------------------------------------------------------------
------------------------------TCGGGCTCATGGCTG---CCGGCG------
---------TGGCCGGCGGCGGGCACG---GAC---------------------------
---CGG---GCGCCGCACATGTCGCTGGGC---GAGCGGCTGGAGCTG------------
------------------------CGCGGCGCGCTGCTGGCG------GAGCGCACGCGC
TTCTGGGATGACATCTACCAGAGATACTACCGGGAC---GCGGTGCCGCCG---------
------------------------------------------------CCGAAACCC---
------CCGCCCAGACCACGCAAC---GAG------------------------------
------------------------------------------------------------
------------------------------------------------------------
------------------------------------------------------------
------------------------------------------------------------
------------------------------------------------------------
------------------------------------------------------------
------------------------------------------------------------
------------------------------------------------------------
------------------------------------------------------------
------------TTG---------------------------------------------
------------------------------------------------------------
------------------------------------------------------------
------------------------------------------------------------
------------------------------------------------------
[17] HarmCCE001l
---ATGAAGTGGTGG---------------------------------ACGTGTGTGGTG
---------------------------TTCGTGTGC------------------------
------------GCGGCC------------------------------------------
------------------------------------------------------------
------------------------------------------------------------
------------------------------------GTACTG---GCT------------
------------------------------------------------------------
------------------------------------------------------------
------------------------------------------------------------
------------------------------------------------------------
------------------------------------------------------------
------------------------------------------------------GACGAC
GAGTGGCGCGAGGTGAGGACT---GCGCAAGGG---CCGGTGCGCGGGCGC---AAGCAC
CCCACT---GAA---GATATATACACCTTCTACAACATACCCTACGCTACCGCGCCCACG
GGTCAGGATAAGTTCAAGGCACCTCTTCCTCCACCAGTGTGGTTAGAA---CCATTTGAC
GCAATCGACGAG---CACGTTATATGCCCACAGCCAATGTTTCCTGGTGATCTCATG---
---------CCCAAAAATGTA------GTGACCAAAGAAAATTGTCTCATCGCCAACGTA
TTTATGCCTAATACA------------------AAAGAAAAGAACCTTTCAGTTGTCGTA
TATGTACATGGAGGAGCTTTTATTATGGGCTGGGGGGAAATG------TTTAAGGCAAGA
CAATTCATGAAGACAAAAGATTTTATTGTGGTGACGTTTAATTACCGCCTTGGAATTCAC
GGATTCCTATGTCTCGGCACTGAGGACGCG---------------CCAGGCAATGCTGGC
ATGAAGGACCAGGTGGCGCTGCTGCGCTGGGGGCAGAAGAACATCGCCAGCTTCGGCGGT
AACCCTGATGATGTTACTATTGCAGGGTATAGTGCAGGTTCCGCATCAGTAGATCTGTTA
ATGCTC------------TCAAAATCAGCGGAAGGGTTATTTCACCGAGTTATACCCGAA
AGTGGCGGAAATCTTGCCGCA---TTTTCAATTCAACGGGATCCTGTCGAGATTGCTAAA
TCATACGCCAGCAAA---------------TTAGGCTTCGATAACGGAGAC---------
GATATTTATGCGTTAGGGAAGTTTTATATGACAGCTCCAATTGAA---AAGTTGACG---
TCCGAT------------CCATTTTTT---GACAGAACTGATTCTACATTT---------
---------------------TTGTTC------GCACCATGCGTAGAACGTGAA---ACA
------------GGGGACGGA---GCCTTCCTGACTGAATCACCTCTAACAATACTAAAG
------------ACTGGCAACTACAGAAAG---CTGCCAGTGTTGTATGGATTCGCTGAA
ATGGAAGGATTAATACGTATTGAT------TTCTTTGAA---CTTTGGAAGCATAAA---
ATGAAT------GAAAAGTTTTCTGATTTCTTGCCAGCT---GACTTGAAATTTGATTCA
GAAGAAGAA------------AGAGAAGAAGTGGCAAATAAGATAAAGGAGTTTTACTTT
GGCGAC------AAGCCAGTC------GGC---AATGAAAAT---------ATTTTAAAA
TACGTT------GATTTCTTTTCGGATGTTATATTTGCTTACCCCATGCTTTGGGCTGTG
AAGCTA---CACGTCGAAGCTGGT---AACAATCAAGTATATTTGTATGAATATAGC---
---TTTGTGGACGAA---GATGTTCCTGTGGTACCTCAT------------------ACT
AATATACGTGGA---------GCTAACCACTGTGCCCAGACTATGGCTTTGAGTGATGGG
AAA---AAC------TTCACACACCATGATGAC---ACCCTCGCAACACCACAG------
---------------TTTAGAGAAATGAAA------------------AAGACTATTCGT
GAAATATGGCACAATTTTGTGAAAACTGGT------ACCCCTGTACCG------------
------------------------------------------------------------
------------------------------------------------------------
------------------------------GAGGGCTCATGGCTG---CCGGCG------
---------TGGCCGGCGGCGGGCGCG---GAC---------------------------
---CGG---GCGCCGCACATGTCGCTGGGC---GAGCGGCTGGAGCTG------------
------------------------CGCGGCGCGCTGCTGGCG------GAGCGCACGCGC
TTCTGGGATGACATCTACCAGAGATACTACCGGGAC---GCGGTGCCGCCG---------
------------------------------------------------CCGAAACCC---
------CCGCCCAGACCACGCAAC---GAG------------------------------
------------------------------------------------------------
------------------------------------------------------------
------------------------------------------------------------
------------------------------------------------------------
------------------------------------------------------------
------------------------------------------------------------
------------------------------------------------------------
------------------------------------------------------------
------------------------------------------------------------
------------TTG---------------------------------------------
------------------------------------------------------------
------------------------------------------------------------
------------------------------------------------------------
------------------------------------------------------
[18] HarmCCE001p
---ATGAAGTGGTGG---------------------------------ACGTGTGTGGTG
---------------------------TTCGTGTGC------------------------
------------GCGGCC------------------------------------------
------------------------------------------------------------
------------------------------------------------------------
------------------------------------GTGCTG---GCT------------
------------------------------------------------------------
------------------------------------------------------------
------------------------------------------------------------
------------------------------------------------------------
------------------------------------------------------------
------------------------------------------------------GACGAC
GAGTGGCGCGAGGTGAGGACT---GCGCAAGGG---CCGGTGCGCGGGCGC---AAGCAC
CCCACT---GCA---GACATGTACGCCTTCTACAACATACCCTACGCCACCGCGCCCACG
GGCGAGCACAAGTTCAAGGCACCTCTACCTCCACCAGTGTGGTTAGAG---CCATTTGAC
GCAGTCGACGAG---CATATAATATGCCCACAGCCAACGTTTCCCGGTGATTTCGTG---
---------CCTAAACATTTA------GTGACCAAAGAAAATTGTCTCATCGCCAACGTA
TTTGTGCCAAATACA------------------AAAGAAAAGAACCTTCCAGTTTTCGTG
TATGTACATGGAGGAGCTTTTGTTATGGGCTGGGGGGAAATA------TTTAAAGCGAGA
CAGTTTATGAAGACAAAAGATTTTATTGAGGTTACGTTTAATTACCGCCTTGGAATTCAC
GGGTTCCTATGTCTGGGCACTGAGGACGCG---------------CCAGGCAATGCTGGC
ATGAAGGACCAGGTGGCGCTGCTGCGCTGGGTGCAGAAGAACATCGCCAGCTTCGGCGGT
AACCCTGATGATGTTACCCTTGCAGGGTACAGTGCAGGTTCCGCATCAGTAGATCTGTTA
ATGCTC------------TCAAAATCAGCCGAAGGATTATTTCACCGAGTAATACCCGAA
AGTGGTGGAAATCTTGCCGCA---TTTACTGTTCAGCGAGATCCTGTAGAGATTGCTAAA
ACGCATGCTAAGAAG---------------TTAAACTTCAATAACGTAGAT---------
GATATTTATGCGTTAGGAAAGTTTTATATGACTGCTCCAATTGAA---CAGTTGACG---
TCCGAT------------CCATTTTTC---GACAGAACTGATTCTACATTT---------
---------------------TTGTTC------GCACCATGCGTAGAACGTGAA---ACA
------------GGGGACGGA---GCCTTCCTGACTGAATCACCTCTAACAATACTAAAG
------------ACTGGCAACTACAGAAAG---CTGCCAGTGTTGTATGGATTCGCTGAA
ATGGAAGGATTATTTCGTGTTGAT------TTTTTTGAA---CTTTGGAAGCATAAA---
ATGAAT------GAAAAGTTTTCTGATTTCTTGCCAGCT---GACTTGAAATTTGATACT
GAGGAAGAA------------AGAGAAGAAGTGGCAAATAAGATAAAGAAGTTTTACTTT
GGTGAC------AAGCCAGTC------GGC---AATGACAAT---------ATTCTAAAA
TACGTT------GATTTCTTCACGGATATTATATTTGCTTATCCCATGCTTTGGGCTGTG
AAGCTA---CACGTGGAAGCTGGT---AACAATCAAGTATATTTGTATGAATATAGC---
---TTTGTGGACGAA---GACATTCCTGTGGTACCACAT------------------ACT
AACATACGTGGA---------GCTAACCACTGTGCCCAGACTATGGCTTTGACTGATGGG
AAG---AAC------TTCACAAACCATGACGAA---ACTCTCGCAACACCAGAG------
---------------CTTAGAGAAATGAAA------------------AAGATTATTCGG
GAAATATGGCACAATTTTGTGAAAACTGGT------ACCCCTGTCCCC------------
------------------------------------------------------------
------------------------------------------------------------
------------------------------TCTGGCTCTGCGCTG---CCGAAG------
---------TGGCCGGCGGCGGGCGCG---GAC---------------------------
---CGG---GCGCCGCACATGTCGCTGGGC---GAGCGGCTGGAGCTG------------
------------------------CGCGGCGCGCTGCTGGCG------GAGCGCACGCGC
TTCTGGGATGACATCTACCAGAGATACTACCGGGAC---GCGGTGCCGCCG---------
------------------------------------------------CCGAAACCC---
------CCGCCCAGACCACGCAAC---GAG------------------------------
------------------------------------------------------------
------------------------------------------------------------
------------------------------------------------------------
------------------------------------------------------------
------------------------------------------------------------
------------------------------------------------------------
------------------------------------------------------------
------------------------------------------------------------
------------------------------------------------------------
------------TTG---------------------------------------------
------------------------------------------------------------
------------------------------------------------------------
------------------------------------------------------------
------------------------------------------------------
[19] HzeaCCE001p
---ATGAAGTGGTGG---------------------------------AAGTGTGTGGTG
---------------------------TTCATGTGC------------------------
------------GCGGCC------------------------------------------
------------------------------------------------------------
------------------------------------------------------------
------------------------------------GCGCTA---GCT------------
------------------------------------------------------------
------------------------------------------------------------
------------------------------------------------------------
------------------------------------------------------------
------------------------------------------------------------
------------------------------------------------------GACGAC
GAGTGGCGCGAGGTGAGGACT---GCGCAAGGG---CCGGTGCGCGGGCGT---AAGCAC
CCCACT---GAT---GACATGTACGCCTTCTACAACATACCCTACGCCACCGCGCCCACG
GGCGAGGATAAGTTCAAGGCACCTCTTCCTCCACCAGTGTGGTTAGAA---CCATTTGAC
GCAGTCGACGAG---CACGTTATATGCCCACAGCCAATGTTTCCTGGTGATCTCATG---
---------CCCACAAATGTA------GTGACCAAAGAAAATTGTCTCATCGCCAACGTA
TTTATGCCTAATACA------------------AAAGAAAAGAACCTTTCAGTTGTCGTA
TATGTACATGGAGGAGCTTTTATTATGGGCTGGGGGGAAATG------TTTAAGGCAAGA
CAATTCATGAAGACAAAAGATTTTATTATGGTGACGTTTAATTACCGTCTTGGAATCCAC
GGCTTCCTATGTCTCGGCACTGAGGACGCG---------------CCAGGTAATGCTGGC
ATGAAGGACCAGGTGGCGCTGCTGCGCTGGGTGAAGAAGAACATCGCCAGCTTCGGCGGT
AACCCTGATGATGTTACTATTGCAGGGTATAGTGCAGGTTCCGCATCAGTAGATCTGTTA
ATGCTT------------TCAAAATCAGCCGAAGGGTTATTTCAGCGAGTTATACCCGAA
AGCGGTGGAAATATGGCCGCA---TTCACTATCCAGCGAGATCCTGTAGAAAATGCAAAA
AAACATGCAATAAAA---------------TTAAATTTCACTAACGGAGAT---------
GATATTTATGCTTTGGGAAACTTTTACAAGACTGCTCCAATAGAA---CTGTTGACA---
GTGGAT------------AATTTTTTC---GACAGAACTGATTCTACATTC---------
---------------------GTATTT------TCACCATGTGTGGAACGCGAT---ACA
------------GGAGACGGA---GCGTTCCTCACGGAATCTCCTCTGAATATACTAAGG
------------AGTGGCAACTATAGGAAA---TTACCTGTGTTGTATGGATTCGCTGAA
ATGGAAGGTTTATTACGTGTTGAT------TTCTTTGAT---ATTTGGAAGGATAAG---
ATGAAT------GAAAGATTTTCTGATTTCTTGCCAGCC---GACTTAAAATTTGATTCT
GACGAAGAA------------AGAGAAGAAGTGGCAAATAAGATCAAAAAGTTTTACTTT
GGCGAC------AAGTCAGTG------GGC---AATGACAAT---------ATTTTGAAA
TACGTT------GATTACTTTTCGGATATCATATTTGCTTATCCCATGCTTTGGGCTGTG
AAGTTG---CACGCGGAGGCTGGT---AACAATCAAGTATATTTGTATGAATATAGC---
---TTTGTGGACGAG---GATATTCCCTATGTTCCACAC------------------ACT
GAAGTACGAGGT---------GCTAACCACTGCGCCCAGACAATGGCTTTAGCTGACGGA
AAA---AAC------TTCACACATATGGATGAG---TCTCTTGCTACCCCAAAC------
---------------TATAGGAAAATGAAG------------------ACAATAATTCGG
GAAATTTGGCATAATTTTCTGAAAACAGGT------ACCCCGTTACCG------------
------------------------------------------------------------
------------------------------------------------------------
------------------------------GAGGGCTCTGCGCTG---CCGGCC------
---------TGGCCGGCGGCGGGCGCG---GAC---------------------------
---CGG---GCGCCGCACATGTCGCTGGGC---GAGCGGCTGGAGCTG------------
------------------------CGCGGCGCGCTGCTGGCG------GAGCGCACGCGC
TTCTGGGATGACATCTACCAGAGATACTACCGGGAC---GCGGTGCCGCCG---------
------------------------------------------------CCGAAACCC---
------CCGCCCAGACCACACAAC---GAG------------------------------
------------------------------------------------------------
------------------------------------------------------------
------------------------------------------------------------
------------------------------------------------------------
------------------------------------------------------------
------------------------------------------------------------
------------------------------------------------------------
------------------------------------------------------------
------------------------------------------------------------
------------TTG---------------------------------------------
------------------------------------------------------------
------------------------------------------------------------
------------------------------------------------------------
------------------------------------------------------
[20] HarmCCE001e
---ATGAAGTGGTGG---------------------------------ACGTGTGTGGTA
---------------------------TTCGCGTGC------------------------
------------GCGGCC------------------------------------------
------------------------------------------------------------
------------------------------------------------------------
------------------------------------GTGCTG---GCT------------
------------------------------------------------------------
------------------------------------------------------------
------------------------------------------------------------
------------------------------------------------------------
------------------------------------------------------------
------------------------------------------------------GACGAC
GAGTGGCGCGAGGTGAGGACT---GCGCAAGGG---CCGGTGCGCGGGCGC---AAGCAC
CCCACT---GCA---GACATGTACGCCTTCTACAACATACCCTACGCCACCGCGCCCACG
GGCGAGGACAAGTTCAAGGCACCTCTCCCTGCACCACAATGGTTGGAA---CCATTTGAC
GCTATCGACGAA---GGTGTTATTTGTCCGCAACCCACATTACCAATGGATTTTATG---
---------CCTAAGAATCTA------GTAACGAAAGAAAATTGCCTCATTGTTAATGTA
TTTGTACCTAATACG------------------AAAAAGACCAACCTGTCCGTCTTTGTG
TACGTTCATGGAGGAGCATTTATAATTGGCTATGGTGGAATG------GTCTCAGCAACT
CATTTGATGGAAACCAAAGATTTTATTATAGTAACATTCAATTATCGGCTCGGTATTCAC
GGCTTCCTATGTCTCGGCACTGAGGACGCA---------------CCAGGCAATGCTGGC
ATGAAGGACCAGGTGGCGCTGCTGCGCTGGGTGCAGAAGAACATCGCCAGCTTCGGCGGT
AACCCTGATGACGTTACCCTTGCAGGTGGCAGCGCAGGCTCTGCTGCAGTAGATCTCTTA
TTGTTG------------TCTAAGTCGGCAGAAGGATTATTCCACCGAGTTATACCTGAA
AGCGGGGGAAACCTTGCCGCG---TTTACTGTTCAGCGGGACCCTGTAGAGATTGCCAAA
ACACATGCAAGGAAG---------------TTGAACTTCACTAATGTAGAT---------
GATATCTATGCTTTAGAACAATTCTACAAGATGGCTTCAATAGAG---CTGTTGACA---
GCAGAC------------GCATTTTTT---GATAGAACTGATTCAATATTC---------
---------------------ATGTTT------TCGCCGTCTGTGGAACGTGAC---ACA
------------GGACACGAA---GTATTCCTGACTGAATCTCCTCTGAATATACTGAAG
------------AGTGGCAACTACAGAAAA---TTACCTGTGTTGTATGGCTTTGCTGAA
ATGGAAGGATTGTTTCGAATTGAC------TTCTTTGAA---TTTTGGAAACACAGG---
ATGAAT------GAAAACTTTTCTGATTTCTTGCCGGCC---GACTTGAAGTTTGATTCT
GATGAAGAA------------AGAGAAGAAGTGGCTAGCAAAATTAAGAAGTTTTACTTT
GGCGAT------AAGCCAGTC------GGC---AATGATAAC---------ATTTTGAAA
TACGTT------GATTTCTTTACGGATACAGTATTTTCTTATCCCATGCTTAGGGCTGTG
AAGCTG---CACGCGGAGGCTGGC---AACAATCAAGTGTATTTGTATGAATATTCG---
---TTTGTGGATGAC---GACATTCCCTTGGTACCTCAC------------------ACT
AATGTACGGGGA---------GCTAATCACTGTGCTCAGTCAATGGCTGTGTACGATTAC
AAA---AAT------TTGACGCATCGTGACGAG---TCTCTTGCGACGCCTCAA------
---------------TTCAGAAAAATGAAG------------------AAGATAATGCGT
GAAATTTGGCATAATTTTATTAAAACTGGA------ACCCCGGTCCCC------------
------------------------------------------------------------
------------------------------------------------------------
------------------------------TCGGGCTCTGTGCTG---CCTGCG------
---------TGGCCGGCGGCGGGCGCG---GAC---------------------------
---CGG---GCGCCGCACATGTCGCTGGGC---GAGCGGCTGGAGCTG------------
------------------------CGCGGCGCGCTGCTGGCG------GAGCGCACGCGC
TTCTGGGATGACATCTACCAGCGATACTACCGGGAC---GCGGTGCCGCCG---------
------------------------------------------------CCGAAACCC---
------CCGCCCAGACCACGCAAC---GAG------------------------------
------------------------------------------------------------
------------------------------------------------------------
------------------------------------------------------------
------------------------------------------------------------
------------------------------------------------------------
------------------------------------------------------------
------------------------------------------------------------
------------------------------------------------------------
------------------------------------------------------------
------------TTG---------------------------------------------
------------------------------------------------------------
------------------------------------------------------------
------------------------------------------------------------
------------------------------------------------------
[21] HzeaCCE001e
---ATGAAGTGGTGG---------------------------------ACGTGTGTGGTG
---------------------------TTCGCGTGC------------------------
------------GCGGCC------------------------------------------
------------------------------------------------------------
------------------------------------------------------------
------------------------------------GTGCTG---GCT------------
------------------------------------------------------------
------------------------------------------------------------
------------------------------------------------------------
------------------------------------------------------------
------------------------------------------------------------
------------------------------------------------------GACGAC
GAGTGCCGCGAGGTGAGGACT---GCGCAAGGG---CCGGTGCGCGGGCGC---AAGCAC
CCCACT---GCA---GACATGTACGCCTTCTACAACATACCCTACGCCACCGCGCCCACG
GGCGAGGACAAGTTCAAGGCACCTCTCCCTGCACCACAATGGTTGGAA---CCATTTGAC
GCTATCGACGAA---GGTGTTATTTGTCCGCAACCCACATTACCAATGGATTTTATG---
---------CCTAAGAATCTA------GTAACGAAAGAAAATTGCCTCATTGTTAATGTA
TTTGTACCTAATACG------------------AAAAAGACCAACCTGTCCGTCTTCGTG
TACGTTCATGGAGGAGCATTTATAATTGGCTATGGTGGAATG------GTATCAGCAACC
CATTTGATGGAAACCAAAGATTTTATTATAGTAACATTCAATTATCGGCTCGGTATTCAC
GGCTTCCTATGTCTGGGCACTGAGGACGCG---------------CCAGGCAATGCTGGC
ATGAAGGACCAGGTGGCGCTGCTGCGCTGGGTGCAGAAGAACATCGCCAGCTTCGGCGGT
AACCCTGATGACGTTACCCTTGCAGGTGGCAGCGCAGGCTCTGCTGCAGTAGATCTCTTA
TTGTTG------------TCTAAGTCAGCAGAAGGATTATTCCACCGAGTTATACCTGAA
AGCGGGGGAAACCTTGCCGCG---TTTACTGTTCAGCGGGATCCTGTAGAGATTGCCAAA
ACACATGCAAGGAAG---------------TTGAACTTCACTAATGTAGAT---------
GATATCTATGCTTTAGAACAATTCTACAAGATGGCTCCAATAGAG---CTGTTGACA---
GCAGAC------------GCATTTTTT---GATAGAACTGATTCAATATTC---------
---------------------ATGTTT------TCGCCGTCTGTGGAACGTGAC---ACA
------------GGACACGAA---GTATTCCTGACTGAATCTCCTCTGAATATACTCAAG
------------AGTGGCAACTACAGAAAA---TTACCTGTGTTGTATGGCTTTGCAGAA
ATGGAAGGATTGTTTCGAATAGAC------TTCTTTGAA---TTTTGGAAGCACAGA---
ATGAAT------GAAAAGTTTTCTGATTTCTTGCCAGCC---GACCTGAAGTTTGATTCT
GATGAAGAA------------AGAGAAGAAGTGGCTAGCAAAATTAAGAAGTTTTACTTT
GGCGAT------AAGCCAGTC------GGC---AATGATAAC---------ATTTTGAAA
TACGTT------GATTTCTTTACGGATACAGTATTTTCTTATCCCATGCTTAGGGCTGTG
AAGCTG---CACGCGGAGGCTGGC---AACAATCAAGTGTATTTGTATGAATATTCG---
---TTTGTGGATGAC---GACATTCCCTTGGTACCTCAC------------------ACT
AATGTACGGGGA---------GCTAATCACTGTGCTCAGTCAATGGCTGTGTACGATTAC
AAA---AAT------TTGACGCATCGTGACGAG---TCTCTTGCGACGCCTCAA------
---------------TTCAGAAAAATGAAG------------------AAGATAATGCGT
GAAATTTGGCATAATTTTATTAAAACTGGT------ACCCCGGTCCCC------------
------------------------------------------------------------
------------------------------------------------------------
------------------------------TCGGGCTCATGGCTG---CCGGCG------
---------TGGCCGGCGGCGGGCGCG---GAC---------------------------
---CGG---GCGCCGCACATGTCGCTGGGC---GAGCGGCTGGAGCTG------------
------------------------CGCGGCGCGCTGCTGGCG------GAGCGCACGCGC
TTCTGGGATGACATCTACCAGAGATACTACCGGGAC---GCGGTGCCGCCG---------
------------------------------------------------CCGAAACCC---
------CCGCCCAGACCACGCAAC---GAG------------------------------
------------------------------------------------------------
------------------------------------------------------------
------------------------------------------------------------
------------------------------------------------------------
------------------------------------------------------------
------------------------------------------------------------
------------------------------------------------------------
------------------------------------------------------------
------------------------------------------------------------
------------TTG---------------------------------------------
------------------------------------------------------------
------------------------------------------------------------
------------------------------------------------------------
------------------------------------------------------
[22] HzeaCCE001k
------------------------------------------------------------
------------------------------ATGTGC------------------------
------------GCGGCC------------------------------------------
------------------------------------------------------------
------------------------------------------------------------
------------------------------------GTGCTG---GCT------------
------------------------------------------------------------
------------------------------------------------------------
------------------------------------------------------------
------------------------------------------------------------
------------------------------------------------------------
------------------------------------------------------GACGAC
GAGTGGCGCGAGGTGAGGACT---GCGCAAGGG---CCGGTGCGCGGGCGC---AAGCAC
CCCACT---GAA---GATATATACACCTTCTACAACATACCCTACGCCACCGCGCCCACG
GGTCAGGATAAATTCAAGGCTCCTCTCCCTCCACCAGTATGGTCGGAA---ACGTTTGAC
GCAGTTGACGAG---TACGTGATATGTCCACAGGCTAAATCACCATGGGATATGTTG---
------ATGCCAAAGAATCGA------GTGGTAAAAGAAAATTGTCTCATAGCCAATGTC
TATGTACCAAACACG------------------AAAGAGAAAAATCTTTCTGTCTTAGTG
ATTGTTCACGGAGGAGCATTTTTAATGGGTAGCGGTGAACAA------CTTAAAGGAACA
AAATTTATGAACACAAAAGATTTTATTATAGTCACATTTAACTACCGACTTGGCATTCAC
GGCTTCCTATGTCTGGGCACTGAGGACGCG---------------CCAGGCAATGCTGGC
ATGAAAGACCAGGTGGCGCTGCTGCGCTGGGTGCAGAAGAACATCGCCAGCTTCGGCGGT
AACCCTGATGATGTTACTATTGACGGGTACAGCGCGGGTTCTGTCTCAGTAGATCTGTTA
ATGTTG------------TCTAAGTCAGCAGAAGGACTATTCCAAAGAGTCATACCTGAA
AGTGGAGGAAACCTGGCAGCT---CTTGCAATCCAGCGAGATCCTGTAGAGATTGCAAAA
ACGCATGCTAGGAAG---------------TTGAACTTCACTAATGATGAT---------
GATATCTACGCTTTAGAAGATTTCTATAGGAAAGCTCCATTGGAGCTATTATTAACC---
CCAGAT------------GACTTATTT---GATAGAACAGATTCCATATTC---------
---------------------ACGTTT------TCACCGTGTGTAGAACGTGAC---ACA
------------GGAGACGGA---GCGTTCCTAACTGAATCACCTCTCACTATACTCAAG
------------AGTGGCAACTACAGAAAA---GTACCACTATTATATGGTTTCGCAAAT
ATGGAAGGGCTGTTACGCATTGGT------TTCTTTGAT---ATCTGGAAGCACAAG---
ATGAAT------GAAAAGTTTTCTGATTTCTTGCCACCT---GACTTAAAGTTTCATTCT
GACGAAGAA------------AGAGAAGAAGTGGCAAATAAAATAAAGAAGTTTTACTTT
GGTGAC------AAGCCAGTC------GAC---AATGACAAT---------ATTTTAAAA
TACGTT------GATTTCTTCTCGGACGTCATCTTTGCTTATCCAATGCTTAGAGCTGTA
AAGCTG---CACGCGGAGGCTGGC---AACAATCAAGTATATTTGTATGAATATAGT---
---TTTGTGGATGAG---GACACTCCCCTGGTACCTTAC------------------ACT
AATGTACGAGGA---------GCTGACCATTGTGCTCAGTCAATGGCTTTATTTGATGGA
AAA---AAT------TTGACTCAATCAGATGAG---TCTCAAGCGACCCCGGAG------
---------------TATCAGAATATGATG------------------AAGATTATTCGC
GAAATCTGGCATAATTTTCTTAAAACAGGA------ACCCCTGTACCG------------
------------------------------------------------------------
------------------------------------------------------------
------------------------------GAGGGCTCTGTGCTG---CCGGAG------
---------TGGCCGGCGGCGGGCGCG---GAC---------------------------
---CGG---GCGCCGCACATGTCGCTGGGC---GAGCGGCTGGAGCTG------------
------------------------CGCGGCGCGCTGCTGGCG------GAGCGCACGCGC
TTCTGGGATGACATCTACCAGAGATACTACCGGGAC---GCGGTGCCGCCG---------
------------------------------------------------CCGAAACCC---
------CCGCCCAGACCACACAAC---GAG------------------------------
------------------------------------------------------------
------------------------------------------------------------
------------------------------------------------------------
------------------------------------------------------------
------------------------------------------------------------
------------------------------------------------------------
------------------------------------------------------------
------------------------------------------------------------
------------------------------------------------------------
------------TTG---------------------------------------------
------------------------------------------------------------
------------------------------------------------------------
------------------------------------------------------------
------------------------------------------------------
[23] HarmCCE001k
ATGATGAAGTGGTGG---------------------------------ACGTGTGTGGTG
---------------------------TTCATGTGC------------------------
------------GCGGCC------------------------------------------
------------------------------------------------------------
------------------------------------------------------------
------------------------------------GTGCTG---GCT------------
------------------------------------------------------------
------------------------------------------------------------
------------------------------------------------------------
------------------------------------------------------------
------------------------------------------------------------
------------------------------------------------------GACGAC
GAGTGGCTCGAGGTGAGGACT---GCGCAAGGG---CCGGTGCGCGGGCGC---AAGCAC
CCCACT---GAA---GATATATACACCTTCTACAATATACCTTACGCCACCGCGCCTACG
GGAAAAGATAAGTTCAAGGCTCCTCTCCCTCCACCAGTATGGTCGGAA---ACGTTTGAC
GCAGTTGACGAG---TACGTGATATGTCCACAGGCTAAATCACCATGGGATATGTTG---
------ATGCCAAAGAATCGA------GTGGTAAAAGAAAATTGTCTCATAGCCAATGTC
TATGTACCAAACACG------------------AAAGAGAAAAATCTTTCTGTCTTAGTG
ATTGTTCACGGAGGAGCATTTTTAATGGGTAGCGGTGAACAA------CTTAAAGGAACA
AAATTTATGAACACAAAAGATTTTATTATAGTCACATTTAACTACCGACTTGGCATTCAC
GGCTTCCTATGTCTGGGCACTGAGGACGCG---------------CCAGGCAATGCTGGC
ATGAAGGACCAGGTGGCGCTGCTGCGCTGGGTGCAGAAGAACATCGCCAGCTTCGGCGGT
AACCCTGATGATGTTACTATTGACGGGTACAGCGCGGGTTCTGTCTCAGTAGATCTGTTA
ATGTTG------------TCTAAGTCAGCAGAAGGACTATTCCAAAGAGTCATACCTGAA
AGTGGAGGAAACCTGGCAGCT---CTTGCAATCCAGCGAGATCCTGTAGAGATTGCAAAA
ACGCATGCTAGGAAG---------------TTGAACTTCACTAATGTAGAT---------
GATATCTACGCTTTAGAAGATTTCTATAGGAAAGCTCCATTGGAGCTATTATTAACC---
CCAGAT------------GACTTATTT---GATAGAACAGATTCCATATTC---------
---------------------AAGTTT------TCACCGTGTGTAGAACGTGAC---ACA
------------GGAGACGGA---GCGTTCCTAACTGAATCACCTCTGACTATACTCAAG
------------AGTGGCAACTACAGAAAA---GTACCACTATTATATGGTTTCGCAAAT
ATGGAAGGGTTGTTACGCATTGGT------TTCTTTGAT---ATCTGGAAGCATAAG---
ATGAAT------GAAAAGTTTTCTGATTTCTTGCCACCT---GACTTAAAGTTTGATTCT
GACGAAGAA------------AGAGAAGAAGTGGCAAATAAAATAAAGAAGTTTTACTTT
GGTGAC------AAGCCAGTC------GAC---AATGACAAT---------ATTTTAAAA
TACGTT------GATTTCTTCTCGGACGTCATCTTTGCTTATCCCATGCTTAGAGCTGTA
AAGTTG---CACGCGGAGGCTGGC---AACAATCAAGTATATTTGTATGAATATAGT---
---TTTGTGGATGAG---GACATTCCCCTGGTACCTTAC------------------ACT
AATGTACGAGGA---------GCTGACCACTGTGCTCAGTCAATGGCTTTATTTGATGGA
AAA---AAT------TTAACTCAATCAGATGAG---TCTCAAGCGACCCCGGAG------
---------------TATCAGAATATGATG------------------AAGATTATTCGC
GAAATCTGGCATAATTTTCTTAAAACAGGA------GTGCCAGTGCCA------------
------------------------------------------------------------
------------------------------------------------------------
------------------------------GAGGGCTCTGTGCTG---CCGGCG------
---------TGGCCGGCGGCGGGCGCG---GAC---------------------------
---CGG---GCGCCGCACATGTCGCTGGGC---GAGCGGCTGGAGCTG------------
------------------------CGCGGCGCGCTGCTGGCG------GAGCGCACGCGC
TTCTGGGATGACATCTACCAGAGATACTACCGGGAC---GCGGTGCCGCCG---------
------------------------------------------------CCGAAACCC---
------CCGCCCAGACCACGCAGC---GAG------------------------------
------------------------------------------------------------
------------------------------------------------------------
------------------------------------------------------------
------------------------------------------------------------
------------------------------------------------------------
------------------------------------------------------------
------------------------------------------------------------
------------------------------------------------------------
------------------------------------------------------------
------------TTG---------------------------------------------
------------------------------------------------------------
------------------------------------------------------------
------------------------------------------------------------
------------------------------------------------------
[24] HarmCCE001q
---ATGAGGTATTTA---------------------------------GTGGGTGTGATA
---------------------------GTTCTGTGTATT---------------------
------------ACAAAT------------------------------------------
------------------------------------------------------------
------------------------------------------------------------
------------------------------------GTTTTG---GCC------------
------------------------------------------------------------
------------------------------------------------------------
------------------------------------------------------------
------------------------------------------------------------
------------------------------------------------------------
------------------------------------------------------ATAGAG
GAATGGCGCGAAGTAAATACG---CTGCAAGGA---CCGGTGCGCGGGCGC---AAGCAC
CCCGAA---GCA---GATGTACACGTATTCTACAACATACCCTACGCAACTGCGCCTACT
GGTGAAAATAAATTCAAGCCACCACTCCCGCCCCCTGCATGGACAGAA---ACATTTGAT
GCTGTGGACAGG---CACATCATATGCCCCCAGTTCCCTATTCAGATGCCTCAAATA---
------ATGCCTGAAAATTTA------GTGCAGCAGGAAGATTGCCTTGTCGCCAATGTA
TATGTCCCAGACACG------------------GAAAAGAAAAATCTGTCAGTAATCGTC
TACGTTCATGGAGGAGGTTTTATAATAGGCTACGGTGACATG------ATGCGAGCTCTT
CACTTTATGGAAACAAAAGATATGATCGTAGTCACGTTCAATTATAGACTCAGTATTCAC
GGGTTTCTGTGCCTTGGCACTGAGGACGTA---------------CCGGGGAATGCAGGC
AGTAAGGACCAGGTAGCGCTATTGCGCTGGGTACAGAAAAACATCGCCAGCTTTGGCGGC
AACCCTGATGATGTTACCCTTGCAGGTGGAAGTGCAGGCTCTGCCTCTGTGGACCTAATA
ATGCTC------------TCAAAGTCAGCTGAAGGTTTATTCCATAGACTGATACCCGAG
AGTGGTGGAAACCTAGCTGCT---TTTGCTGTCCAGAGGGATCCCTTAGATATCGCTAAA
AATCATGCGAAACAA---------------CTTAATTTCACAGATGTGGAC---------
GATATATATGCTCTAGAAAAGTTTTATAAAACAGCTCCATTAAGT---CTATTGACC---
GCAGAT------------CCATTTTTA---GATAGAACTGATTCTACTTTT---------
---------------------AGGTTT------GCACCGTGTGTGGAACGCGAT---ACA
------------GGAGACGGG---GCATTTTTGACAGAGTCTCCTCTGACTATACTGCAG
------------AATGGGAACTACATAAAG---TTACCGATGCTATACGGTTTTGCTAAC
ATGGAAGGGTTATTACGTGTAGAT------TTCTTCGAA---TTTTGGAAGCGTAAA---
ATGAAT------AATAAGTTTTCTGATTTCTTACCAGCT---GATTTGAAGTTTGCTTCT
AATGAAGAA------------AGGGAAGAAGTGGCGAATAAGATTAAGAAATTTTATTTT
GGTGAC------AAGCCAGTA------GAT---AAAGAAAAT---------ATTTTGAAA
TACATT------GATTTCTTTTCGGATGTATTTTTTACTTACCCAGTACTTCGAGCAGTG
AAATTG---CACGCGGAAGCTGGC---AATAATCAAGTATATTTGAACGAATATTCG---
---TTTGTCGACGAT---GAAACTCCGGTTGTTCCCTTC------------------ACT
AACGTACGAGGC---------GCTAATCACTGCGCTCAATCAGCGGCTGTCATGGATGGT
------AAC------GTTATTGACAAAAATGAA---AGTAATTTGTCTGAAAAA------
---------------CATAAGAATATGAAG------------------AAGACTGTCCGA
GAAATTTGGCATAACTTCATTAAATCAGGT------ACCCCGGTCCCG------------
------------------------------------------------------------
------------------------------------------------------------
------------------------------TCGGGCTCTGCGCTG---CCGGAG------
---------TGGCCGGCGGCGGGCGCG---GAC---------------------------
---CGG---GCGCCGCACATGTCGCTGGGC---GAGCGGCTGGAGCTG------------
------------------------CGCGGCGCGCTGCTGCCG------GAGCGCACGCGC
TTCTGGGATGACATCTACCAGAGATACTACCGGGAC---GCGGTGCCGCCG---------
------------------------------------------------CCCACACCC---
------CCGCCCAGACCACGCAAC---GAG------------------------------
------------------------------------------------------------
------------------------------------------------------------
------------------------------------------------------------
------------------------------------------------------------
------------------------------------------------------------
------------------------------------------------------------
------------------------------------------------------------
------------------------------------------------------------
------------------------------------------------------------
------------TTG---------------------------------------------
------------------------------------------------------------
------------------------------------------------------------
------------------------------------------------------------
------------------------------------------------------
[25] HzeaCCE001q
---ATGAGGTTTTTA---------------------------------GTGGGTGTGATA
---------------------------GTTCTGTGTATT---------------------
------------ACAAAT------------------------------------------
------------------------------------------------------------
------------------------------------------------------------
------------------------------------GTTTTG---GCC------------
------------------------------------------------------------
------------------------------------------------------------
------------------------------------------------------------
------------------------------------------------------------
------------------------------------------------------------
------------------------------------------------------ATAGAG
GAATGGCGCGAAGTAAATACG---CTGCAAGGA---CCGGTGCGCGGGCGC---AAGCAC
CCCGAA---GCA---GATGTACACGTATTCTATAACATACCCTATGCGACTGCGCCTACT
GGTGAAAATAAATTCAAGCCACCACTCCCGCCCCCTGCATGGACAGAA---ACATTTGAT
GCTGTGGACAGG---CACATCATATGCCCACAGTTCCCGATTCAGATGCCTCAAATA---
------ATGCCTGAAAATTTA------GTGCAGCAGGAAGATTGCCTTGTCGCCAATGTA
TATGTCCCGGACACG------------------GAAAAGAAAAATCTGTCAGTAATCATC
TACGTTCATGGAGGAGGTTTTATAATAGGCTACGGTGACATG------ACGCGAGCTCTT
CACTTTATGGAAACGAAAGATATGATCGTAGTCACGTTCAATTATAGACTCAGTATTCAC
GGGTTTCTGTGCCTCGGCACTGAGGACGTA---------------CCGGGGAATGCAGGC
AGTAAGGACCAGGTAGCGCTATTGCGCTGGGTACAGAAAAACATCGCCAGCTTTGGCGGC
AACCCTGATGATGTTACCCTTGCAGGTGGTAGTGCAGGCTCTGCCTCTGTGGATCTAATA
ATGCTC------------TCAAAGTCAGCTGAAGGCTTATTCCATAGAGTGATACCTGAG
AGTGGTGGAAACCTAGCTGCT---TTTGCTGTCCAGAGGGATCCCTTAGATATCGCTAAA
AATCATGCGAAACAA---------------CTTAATTTCACAGATGTGGAC---------
GATATATATGCTCTAGAAAAGTTTTATAAAACAGCTCCATTAAGT---CTGTTGACC---
GCAGAT------------CCATTTTTA---GATAGAACTGATTCTACTTTT---------
---------------------AGATTT------GCACCGTGTGTGGAACGCGAT---ACA
------------GGAGACGGG---GCATTTTTGACAGAGTCTCCGCTGACTATACTGCAG
------------AATGGGAACTACAGAAAG---TTACCGATGTTATACGGTTTTGCTAAC
ATGGAAGGGTTATTACGTGTAGAT------TTCTTCGAA---TTTTGGAAGCGTAAA---
ATGAAT------AATAAGTTTTCTGATTTCTTACCAGCT---GACTTGAAGTTTGATTCT
AATGAAGAA------------AGGGAAGAAGTGGCGAATAAGATCATGAAATTTTATTTT
GGTGAC------AAGCCAGTA------GAT---AAAGAAAAT---------ATTTTGAAA
TACATT------GATTTCTTTTCGGATGTATTTTTTACTTACCCAGTACTTCGAGCAGTG
AAATTG---CACGCGGAAGCTGGC---AATAATCAAGTATATTTGTACGAATATTCG---
---TTTGTCGACGAT---GAAACTCCGGTTGTTCCCTTC------------------ACT
AACGTACGAGGC---------GCTAATCACTGCGCTCAATCAGCGGCTGTCATGGATGGT
------AAC------GTTATTGACAAAAATGAA---AGTAATTTGTCTGAAAAA------
---------------CATAAGAATATGAAG------------------AAGACTGTCCGA
GAAATTTGGCACAACTTCGTTAAAACAGGT------ACCCCTGTACTG------------
------------------------------------------------------------
------------------------------------------------------------
------------------------------GAGGGCTCTGGGATG---CCGGCG------
---------TGGCCGGCGGCGGGCGCG---GAC---------------------------
---CGG---GCGCCGCACATGTCGCTGGGC---GAGCGGCTGGAGCTG------------
------------------------CGCGGCGCGCTGCTGGCG------GAGCGCACGCGC
TTCTGGGATGACATCTACCAGAGATACTACCGGGAC---GCGGTGCCGCCG---------
------------------------------------------------CCGAAACCC---
------CCGCCCAGACCACGCAAC---GAG------------------------------
------------------------------------------------------------
------------------------------------------------------------
------------------------------------------------------------
------------------------------------------------------------
------------------------------------------------------------
------------------------------------------------------------
------------------------------------------------------------
------------------------------------------------------------
------------------------------------------------------------
------------TTG---------------------------------------------
------------------------------------------------------------
------------------------------------------------------------
------------------------------------------------------------
------------------------------------------------------
[26] HarmCCE001r
---ATGGAGTGGCAC---------------------------------TTGTATGTAGTG
---------------------------ATATTTTCCGTG---------------------
------------ACAGCA------------------------------------------
------------------------------------------------------------
------------------------------------------------------------
------------------------------------GTTCTG---GCT------------
------------------------------------------------------------
------------------------------------------------------------
------------------------------------------------------------
------------------------------------------------------------
------------------------------------------------------------
------------------------------------------------------GACGAA
GAATGGCTGGAAGTGGCAACC---GCGCAGGGT---CCCGTACGCGGTCAG---AAGCAC
CCTAAC---GGG---GAATTATACGCTTTTTACAATATACCCTACGCAACAGCTCCTAAG
GGTGAAGACAAATTCAAGGCACCTCTACCACCGCCAATATGGACCGAA---CCTTTTGAT
GCTGTCAACAAA---AATATAATCTGTCCACAATACGAAGGGATACCTTCATCATTT---
---------GAACAAGGTCTA------GTGATGTCTGAAGATTGTCTCATAGCCAATATA
TTTGTGCCTGATACA------------------AATGAAACTAACCTGCCCGTATTTGTT
AATGTGTATGGCGGTGCTTTTATTACTGGGTATGGTGACGTA------GTAAGAGGGACA
CAGCTGATGAAGACAAAAGATTTCATCATGGTGACGTTTAACTATCGTCTCGGCATTCAC
GGGTTCCTCTGTCTTGGCACTGATGACGTA---------------CCAGGCAATGCGGGC
ATGAAAGATCAAGTGGCGCTGTTACGCTGGGTTAATGAAAACATCGCTAACTTCGGCGGT
AACCCTGATGATGTCACAATTGCTGGTTTCAGTGCAGGTGGAGCAGCTGTCGACTTAATA
ATGCTG------------TCAAAGTCAGCAAAAGGATTATTTCACCGCGTCATTCCTGAG
AGTGGTGGAAACCTTTCTATA---TTTGCAATCCAGAAAGACCCTATCGAGATTGCTAAG
ATCCATGCCAAAACC---------------CTAAATTTTACGAATGTTGAC---------
GATATTTATGCGTTAGAACAGTTTTACAAGACCATTTCAATGGAA---CTTCTAACT---
TCACAT------------TCGTTTGCC---AATAGATCTGATTCCACTCAT---------
---------------------ATGTTT------TCACCCTGTGTGGAACGTGAT---ATA
---------------GACGGA---GCATTCCTAACAGAACCTCCACTGACTATACTAAAG
------------AATGGTGACTATGATAAG---CTACCTATGCTGTATGGTTTCGCTAAC
ATGGAAGGTCTTTTTCGCATAGAC------ATGTTTGAC---ATTTGGAAAGATATG---
ATGAAC------ACTAACTTTTCTGAGTTCTTATCAGCA---GACTTGACGTTTAAAACT
GATGAAGAA------------AGGGAAGAGGTGGCCAGTAAGGTTAAGAAGTTTTATTTT
GGCGAT------GAGCCTGTC------AAT---AACGATAAT---------ATTTTGTTA
TATGTA------GACTATTTTTCGGATGTCCTCTTTACTCATCCTATACTATGGTCGGCT
AAATTG---CAAGTGGAGGCTGGC---AATGATCAAGTTTACCTGTATGAATATTCG---
---TTTGTAGATGAT---AATGTTTCTGTAGTGCCACAT------------------ACT
AACGTGCGAGGT---------GCTGACTACTGTGCTCAGACAGCGGCTATAATGGACGGT
GAA------------------------GATGAA---AGACTTGAATCGCTGGAA------
---------------TATCAGAATATGAGG------------------AGAATAATCCGT
GAAATGTGGCACAACTTTATAACTACTGGA------GCCCCTGTGTCC------------
------------------------------------------------------------
------------------------------------------------------------
------------------------------GCTGGGTCATCACTG---CCTGCA------
---------TGGCCAGCCTTAGGCGAG---AAC---------------------------
---ATG---TCACCACACATGGAGCTGATT---GAGAAGCCGGTACTG------------
------------------------CGCGGAGTACTCCTGGAA------GAACGCTCTCGC
TTCTGGGACGAGATCTTCGAGAAATACTACCGAGAT---CCAGTTCCACCA---------
------------------------------------------------ACCGACCCC---
------AACTCTTCAGAACGCCGATATCAA------------------------------
------------------------------------------------------------
------------------------------------------------------------
------------------------------------------------------------
------------------------------------------------------------
------------------------------------------------------------
------------------------------------------------------------
------------------------------------------------------------
------------------------------------------------------------
------------------------------------------------------------
------------------------------------------------------------
------------------------------------------------------------
------------------------------------------------------------
------------------------------------------------------------
---------------------------------------------------TTT
[27] HzeaCCE001r
---ATGGAGTGGCAC---------------------------------TTGTATATAGTG
---------------------------ATATTTTGCGTG---------------------
------------ACAGCA------------------------------------------
------------------------------------------------------------
------------------------------------------------------------
------------------------------------GTTCTG---GCT------------
------------------------------------------------------------
------------------------------------------------------------
------------------------------------------------------------
------------------------------------------------------------
------------------------------------------------------------
------------------------------------------------------GACGAA
GAATGGCTGGAAGTGGCAACC---GCGCAGGGT---CCCGTACGAGGTCAG---AAGCAC
CCTAAC---GGA---GAATTGTACGTTTTCTACAATATACCCTACGCAACAGCTCCTAAG
GGTGAAGACAAGTTCAAGGGACCTCTACCACCGCCAGTATGGACCGAA---CCTTTTAAT
GCTGTCAACAAA---AATATAATCTGTCCACAGTACGAAGGGATACCTTCATCATTT---
---------GAACAAGGTCTA------GTGATGTCTGAAGATTGTCTCATAGCCAATATA
TTTGTGCCTGATACA------------------AATGAAACGAACCTGCCCGTATTTGTT
AATGTCTATGGCGGTGCTTTTATTACTGGGTATGGTGACGTA------GTAAGAGGGACA
CAGCTGATGAAGACAAAAGATTTCATCATGGTGACGTTTAACTATCGTCTCGGCATTTAT
GGGTTCCTATGTCTTGGCACTGACGACGTA---------------CCAGGCAATGCGGGC
ATGAAGGATCAAGTGGCGCTGTTGCGCTGGGTTAATGAAAACATCGCAAACTTCGGCGGT
AACCCTGATGATGTCACAATTGCAGGTTTCAGTGCAGGTGGTGCAGCTGTCGACTTAATA
ATGCTG------------TCAAAGTCAGCAAAAGGATTATTTCACCGCGTCATTCCTGAG
AGTGGTGGAAACCTTTCTATA---TTTGCAATCCAGAAAGACCCTATCGAGATTGCTAAG
ATGCATGCCAAAACC---------------CTAAATTTTACGAATGTTGAC---------
GATATTTATGCGTTAGAACAGTTTTATAAGACCACTTCAATGGAA---ATTCTAACT---
TCGCAT------------TCGTTCGCC---AATAGAACTGATTCCACTCAT---------
---------------------ATGTTT------TCACCCTGTGTGGAACGTGAT---ATA
---------------GAAGGA---GCATTCCTAACAGAACCTCCACTGACTATCCTAAAG
------------AATGGTGACTATGATAAG---CTACCTATGCTGTATGGTTTCGCTAAC
ATGGAAGGTCTTTTCCGCATAGAC------ATGTTTGAC---ATTTGGAAAGATATG---
ATGAAC------ACTAACTTTTCTGAGTTCTTATCAGCG---GACTTGACATTTAAAACT
GATGAAGAA------------AGGGAAGAGGTGGCCAGTAAGGTTAAGAAGTTTTATTTT
GGCGAT------GAGCCTGTC------AAT---AACGATAAT---------ATTTTGTCA
TATGTA------GACTATTTTTCGGATGTCCTCTTTACTCATCCTATTCTATGGTCGGCT
AAATTG---CAAGTGGAGGCTGGC---AACGATCAAGTTTACCTGTATGAATATTCG---
---TTTGTAGATGAT---AATGTTTCTGTAGTGCCACAT------------------ACT
AACGTGCGAGGT---------GCTAGCCACTGTGCTCAGACAGCGGCTATAATGGATGGT
GAA------------------------GATGAA---AGTCTTGAATCGCTGGAA------
---------------TATCAGAATATGAGG------------------AAAATAATCCGC
GAAATGTGGCACAACTTTATAACTACTGGA------GCCCCTGTGCCC------------
------------------------------------------------------------
------------------------------------------------------------
------------------------------ACTGGGTCATCGCTG---CCTGCA------
---------TGGCCAGCCTTAGGCGAG---AAC---------------------------
---ATG---TCACCACACATGCAGCTGATT---GAGAAGCCGGTACTG------------
------------------------CGCGGAGTACTCCTGGAA------GAACGCTCTCGC
TTCTGGGACGAGATCTTCGAGAAATACTACCGAGAT---CCAGTTCCACCA---------
------------------------------------------------ACCGACCCC---
------AACTCTTCAGAACGCCGATACCAA------------------------------
------------------------------------------------------------
------------------------------------------------------------
------------------------------------------------------------
------------------------------------------------------------
------------------------------------------------------------
------------------------------------------------------------
------------------------------------------------------------
------------------------------------------------------------
------------------------------------------------------------
------------------------------------------------------------
------------------------------------------------------------
------------------------------------------------------------
------------------------------------------------------------
---------------------------------------------------TAT
[28] HarmCCE001t
---ATGTGGTGGCGC---------------------------------ACGTGTGTGGTG
---------------------------CTGGTCTGCGTG---------------------
------------ACAGCA------------------------------------------
------------------------------------------------------------
------------------------------------------------------------
------------------------------------GTTCTG---GCT------------
------------------------------------------------------------
------------------------------------------------------------
------------------------------------------------------------
------------------------------------------------------------
------------------------------------------------------------
------------------------------------------------------GACGAG
GAGTGGCGGCAGGGGAACACT---GCGCAGGGG---CCCGTGCGCGGACAG---AAGCAC
CCCAGC---GGA---CATCTGTACGCGTTCTACAATATACCCTACGCCACAGCGCCTAAG
GGTGCCGACAAATTCAAGCCGCCTCTGCCGCCACAAGTACGAACAGAA---CCGTTCGAT
GCCGTCAACAAA---TATGTGGTATGTCCACAATACGTAGACATGGCTGCCACG------
------------CCTAATATA------GAAGAGTCAGAAGATTGTCTGATAGCTAACATA
TTCGTGCCCGACACA------------------AATGAAAATAACCTTCCCATACTCGTT
TATGTACATGGTGGGGCGTTTATTGTGGGCTTCGGGGATATG------ATGACAGGATCA
CAATTCATGAAAACGAAAGATTTCATCATGGTGACTTTCAACTATCGTGTCGGCATTCAC
GGGTTCCTTTGTCTGGGAACTGAGGATGTA---------------CCAGGCAATGCGGGG
TTGAAGGATCAAGTGGCGCTATTGCAGTGGGTGAAGGACAACATTGCTAACTTTGGCGGT
AACCCTGGTGATGTCACTCTTGCTGGATATAGTGCAGGTTCCGTATCTGTGGACTTATTA
ATGCTC------------TCAAAGGCTGCAAAAGGTCTGTTTCACCGTGTTATACCTGAG
AGTGGTGCAAACCTAGCAGCT---TTTGGAATGCAGAGAGATCCTTTAGAGGTCGCCAAA
AGTCATGCCAAGACT---------------CTACAGTTCACAAATGTTGAA---------
GATATTTCTGCCCTAGAGCAGTTCTACAAGACAGCGTCGATGGAG---CTGTTGACTGCA
GCAGAC------------TCATTCCTT---TTTAGACCTGATTCAACATTT---------
---------------------TTGTTT------GGGCCATGTGTGGAACGTGAT---ACA
---------------GAAGGA---GCATTTCTAACGGAATCTCCTCTGACCATACTAAAG
------------AACGGCGATTTTGACAAG---TTACCAATGCTATATGGTTTCGCGAAC
ATGGAAGGTCTTTTCCGTATTGAC------TTGTTTGAA---GATTGGAAAGACAAG---
ATGAAT------AACAATTTTACTGAGTTTCTGCCAGCT---GACCTGGAGTTTGAAAGT
GAAGAAGCC------------AGGGAAGAAGTGATCAAAATGATTAAGGATTTCTACTTT
AATGGG------CAGCCGGTC------AAT---AATAACAAT---------ATTCTGGGA
TACGTG------GACTACTTTTCGGATGTTCTGTTTGCTTATGCTACACTATGGTCTGCA
AAGTTG---CAAGTGGAGGCTGGT---AACGATCAAGTATATTTATATGAATACTCA---
---TTTGTAGATGAG---AATGACCCCGTAGTGCCACAC------------------ACT
GACGTGCGAGGT---------GCTAACCACGTTGCTCAAACATTGGCTGTAATGGATGGT
GAA------------------------GATGAA---AGTATTGAATTGCCGGAA------
---------------TTTAAAAATATGAGG------------------AAGATAATTCGT
GAAATATGGCACAACTTTATCAAAACTGGA------GTGCCCGTGTCA------------
------------------------------------------------------------
------------------------------------------------------------
------------------------------GCAGGCTCGTCGCTG---CCTGCG------
---------TGGCCTCCAGCACGCGCC---GAC---------------------------
---AGG---TCGCCGCACATGCAGCTGCTT---GAGAAGCCGGAGCTA------------
------------------------CATGGGGTGCTGCTAGAA------GACCGCGCTCGG
TTGTGGGACGATATCTACCAAAAGTACTACCTTGAT---TCTGTTCCACCA---------
------------------------------------------------TCGGCAACA---
------AACAACAGTGCGGGACAC------------------------------------
------------------------------------------------------------
------------------------------------------------------------
------------------------------------------------------------
------------------------------------------------------------
------------------------------------------------------------
------------------------------------------------------------
------------------------------------------------------------
------------------------------------------------------------
---------------------------------------CGTGATTTA------------
------------TTATGTTTTAATTTATTAACATTAACTATAGTAGTGTATATTTCAAAA
TGTATTCCGAGT------------------------------------------------
------------------------------------------------------------
------------------------------------------------------------
------------------------------------------------GCGCAT
[29] HarmCCE001u
---ATGTGGTGGCGC---------------------------------ACGTGTGTGGTG
---------------------------CTGGTCTGCGTG---------------------
------------ACAGCA------------------------------------------
------------------------------------------------------------
------------------------------------------------------------
------------------------------------GTTCTG---GCT------------
------------------------------------------------------------
------------------------------------------------------------
------------------------------------------------------------
------------------------------------------------------------
------------------------------------------------------------
------------------------------------------------------GACGAG
GAGTGGCGGCAGGTGAACACT---GCGCAGGGG---CCCGTGCGCGGACAG---AAGCAC
CCCAGC---GGA---CATCTGTACGCGTTCTACAATGTACCCTACGCCACTGCGCCTAAG
GGTGCCGAAAAATTCAAGCCGCCTCTACCGCCACAAGTACGAACAGAA---CCGTTCGAT
GCCGTCAACAAA---CATGTGGTATGTCCACAGACTGATGACGTGGCTGCCATGATA---
------CCAGGATTTAATATA------GTGGAGTCAGAAGATTGTCTAATAGCTAACATA
TTCGTGCCCGACACT------------------AAAGAAAAAAATCTTCCGGTTCTCGTT
TATGTACATGGTGGGGCGTTTATTCTGGGCTTCGGTGATACG------ATGACAGGATCA
CAATTAATG------AAAGATTTCATTATGGTGACGTTTAACTATCGCCTCGGAATTCAC
GGGTTCCTTTGTTTGGGCACCGAGGATGTA---------------CCAGGCAATGCGGGC
TTGAAGGATCAAGTGGCGCTGTTGCGCTGGGTGAAGGACAACATTGCTAACTTTGGCGGT
AACCCCAATGAAGTCACCCTTGGAGGTGGCAGCGCAGGTTCCGTATCTGTGGATTTATTA
TTGCTA------------TCGAAAGCGACAAAAGGTCTGTTTCACCGTGTCATTCCGGAG
AGTGGTGCAAACCTTGCAGCG---TTCGGAATGCAGAGAGATCCTTTAGAAGTCGCCAAA
AGTCATGCCAAGACT---------------CTACAGTTCACAAATGTTGAA---------
GATATTTCTGCCCTAGAGCAGTTCTATAAGACAGCGTCCATGGAG---CTTTTGACTGCA
GCAGAC------------TCATTCCTT---TTTAGACCTGATTCAACATTT---------
---------------------TTGTTT------GGGCCATGTGTGGAACGTGAT---ACA
---------------GAAGGA---GCATTTCTAACGGAATCTCCCCTGACCATACTAAAG
------------AACGGCGATTTTGACAAG---CTACCAATGCTATATGGTTTCGCGAAC
ATGGAAGGTCTTTTCCGTATTGAC------TTGTTTGAA---GATTGGAAAGACAAG---
ATGAAT------AATAATTTTACTAAGTTTCTGCCAGCT---GACCTGAAGTTTGAAAGT
GATGAAGCC------------AGGGAAGAAGTGATCAAAATGATTAAGGATTTCTACTTT
GATGGG------CAGCCGGTC------AGC---AATCACAAT---------ATTCTGGGA
TACGTG------GACTACTTTTCGGATGTTCTGTTTGTTTATTCCACGCTATGGTCTGCA
AAGCTG---CAAGTGGAGGCTGGT---AACGATCAAGTATATCTGTATGAATACTCA---
---TTTGTAGATGAG---AATGACCCCGTAGTGCCACAC------------------ACT
GACGTGCGAGGT---------GCTAACCACGGCGCTCAAGCATTGGCTGTAATGGACGGG
GAA------------------------GATGAA---AGTCTTGAATCACCGGAA------
---------------TTTAAAAATATGAGG------------------AAGATAATGCGT
GAAATATGGCACAACTTTATCAAAACCGGA------GTGCCCGTGTCA------------
------------------------------------------------------------
------------------------------------------------------------
------------------------------GCAGGCTCGTCGCTG---CCCGCG------
---------TGGCCTCCAGCACGCGCC---GAC---------------------------
---AGG---TCGCCGCACATGCAGCTGCTT---GAGAAGCCGGAGCTA------------
------------------------CATGGGGTGCTGCTAGAA------GACCGCACTCGA
TTGTGGGACGATATCTACCAAAAGTACTACCTTGAT---TCTGTTCCACCA---------
------------------------------------------------TCGACGACA---
------AACAACAGTGCGGGACAC------------------------------------
------------------------------------------------------------
------------------------------------------------------------
------------------------------------------------------------
------------------------------------------------------------
------------------------------------------------------------
------------------------------------------------------------
------------------------------------------------------------
------------------------------------------------------------
---------------------------------------CGTGAATTA------------
------------TTATGTTTTAATTTATTAACATTAACTATAGTAGTGTATCTTTCAAAA
TGCATATTGACT------------------------------------------------
------------------------------------------------------------
------------------------------------------------------------
------------------------------------------------ACGCAT
[30] HzeaCCE001u
---ATGTGGGGGCGC---------------------------------ACGTGTGTGGTG
---------------------------CTGGTCTGCGTG---------------------
------------ACAGCA------------------------------------------
------------------------------------------------------------
------------------------------------------------------------
------------------------------------GTTCTG---GCT------------
------------------------------------------------------------
------------------------------------------------------------
------------------------------------------------------------
------------------------------------------------------------
------------------------------------------------------------
------------------------------------------------------GACGAG
GAGTGGCGGCAGGTGAACACT---GCGCAGGGG---CCCGTGCGCGGACAG---AAGCAC
CCCAGC---GGA---CATCTGTACGCGTTCTACAATATACCCTACGCCACAGCGCCTAAG
GGTGCCGACAAATTCAAGCCGCCTCTACCGCCACAAGTACGAACAGAA---CCGTTCGAT
GCCGTCAACAAA---CATGTAGTATGTCCACAGACTGATGACGTGGCTGCCATGATA---
------CCAGGATTTAATATA------GTGGAGTCAGAAGATTGTCTAATAGCTAACATA
TTCGTCCCCGACACA------------------AATGAAAAAAACCTTCCAGTTCTCGTT
TATGTACACGGTGGGGCGTTCGTAATGGGCTTCGGTGAAATG------ATGATAGGAACA
GAATTCTTAAAGACGAAAGATTTCATTTTGGTGACGTTTAACTATCGTCTCGGCATTCAC
GGGTTCCTGTGTTTGGGCACTGAGGATGTA---------------CCAGGCAATGCGGGC
TTGAAGGATCAAGTGGCGCTGTTGCGCTGGGTGAAGGACAACATCGCTAACTTCGGTGGT
AACCCCAATGATGTCACCCTTGGAGGATACAGTGCAGGTTCCGTATCTGTGGACTTATTA
TTGCTA------------TCGAAAGCGACAAAAGGTCTGTTTCACCGTGTCATTCCTGAG
AGTGGTGCAAACCTTGCAGCA---TTTGGAATGCAGAGAGATCCTTTAGAGGTCGCCAAA
AGTCATGCCAAGACT---------------CTACAGTTCACAAATGTTGAA---------
GATATTTCTGCCCTAGAGCAGTTCTACAAGACAGCGTCGATGGAG---CTGTTGACT---
GAAGAC------------TCATTCCTT---TTTAGACCTGATTCAACATTT---------
---------------------TTGTTT------GGGCCATGTGTGGAACGTGAT---ACA
---------------GAAGGA---GCATTTCTAACGGAATCTCCTCTGACCATACTAAAG
------------AACGGCAATTTTGAAAAG---TTACCAATGCTATATGGTTTCGCTAAC
ATGGAAGGTCTTTTCCGTATTGAC------TTGTTTGAT---GATTGGAAAGACAAG---
ATGAAT------AATAATTTTACTGAGTTTCTGCCAGCT---GACCTGAAGTTTGAAAGT
GATGAAGCC------------AGGGAAGAAGTGATCAAAATGATTAAGGATTTCTACTTT
GATGGG------CAGCCGGTC------AGC---AATAACAAT---------ATTCTGGGA
TACGTA------GACTACTTTTCGGATGTTCTGTTTGCTTATTCTACGCTATGGTCTGCA
AAGTTG---CAAGTGGAGGCTGGT---AACGATCAAGTATATCTGTATGAATACTCA---
---TTCGTAGATGAG---AACGACACCGTAGTACCACAC------------------ACT
AATGTGCGAGGT---------GCTGACCACTGTGCTCAGACAGAGGCTGTAATGGATGGT
GAA------------------------GATGAA---AGTCATGAATCACCGGAA------
---------------TTTAAGAATATGAGG------------------AAGATAATCCGT
GAAATATGGCACAACTTTATCAAAACCGGA------GTGCCCGTGCCA------------
------------------------------------------------------------
------------------------------------------------------------
------------------------------GCAGGCTCGTCGCTG---CCTGCG------
---------TGGCCTCCAGCTCGCGCC---GAC---------------------------
---AGG---TCGCCGCACATGCAGCTGCTT---GAGAAGCCGGAGCTA------------
------------------------CATGGGGTGCTGCTAGAA------GACCGCGCTCGG
TTGTGGGACGATATCTACCAAAAGTACTACCTTGAT---TCTGTTCCACCA---------
------------------------------------------------TCGGCAACA---
------AACAACAGTGCGGGACAC------------------------------------
------------------------------------------------------------
------------------------------------------------------------
------------------------------------------------------------
------------------------------------------------------------
------------------------------------------------------------
------------------------------------------------------------
------------------------------------------------------------
------------------------------------------------------------
---------------------------------------CGTGATTTA------------
------------TTATGCTTTAATTTATTAACATTAACTATAGTAGTATATCTTTCAAAA
TGCATATTGACT------------------------------------------------
------------------------------------------------------------
------------------------------------------------------------
------------------------------------------------ACGCAT
[31] HarmCCE001g
---ATGTGGTGGCGC---------------------------------ACGTGTGTGGTG
---------------------------CTGGTCTGCGTG---------------------
------------ACAGCA------------------------------------------
------------------------------------------------------------
------------------------------------------------------------
------------------------------------GTTCTG---GCT------------
------------------------------------------------------------
------------------------------------------------------------
------------------------------------------------------------
------------------------------------------------------------
------------------------------------------------------------
------------------------------------------------------GACGAG
GAGTGGCGGCAGGTGAACACT---GCGCAGGGG---CCCGTGCGCGGACAG---AAGCAC
CCCAGC---GGA---CATCTGTACGCGTTCTACAATGTACCCTACGCCACTGCGCCTAAG
GGCATACATAAATTCAAGGCACCTCTACCGCCACCAGTACGAACAGAG---CCATTCGAT
GCCGTCAACAAA---AATGTGGTATGTCCACAGTATATAGACATGGATTCCAAGATG---
------CCAGGACGTCATTTA------GAGCAGTCAGAAGATTGTCTAATTGCTAACATA
TTCGTTCCCGACACA------------------AATGAAAACAATCTTCCAGTTCTCGTT
TATGTACATGGTGGGGCGTTCATTCTGGGCTTCGGTGATATG------ATGAGAGCAACA
CAATTAATGAAGTCTAAAGATTTCATCATGGTGACGTTTAACTATCGCCTCGGCATTCAC
GGGTTCCTCTGTCTGGGAACTGAGGACGTA---------------CCAGGCAATGCGGGC
TTGAAAGATCAAGTGGCGCTGTTGCGCTGGGTGAAGGACAACATCGCTAACTTCGGTGGT
AACCCTAATAAAGTAACCCTTGCAGGGTACAGTGCAGGTTCCACATCCGTGGATTTATTG
ATGCTC------------TCAAAGGCTGCAAAAGGTCTATTTCACCGTGTCATTCCTGAG
AGTGGTGCAAACCTTGCAGCA---TTTGGAATGCAGAGGGATCCTTTAGAAGTCGCCAAA
AGTCATGCCAAGACT---------------CTACAGTTCACAAATGTTGAA---------
GATATTTCTGCCCTAGAGCAGTTCTACAAGACAGCGTCGATGGAG---CTGTTGACT---
GCAGAC------------TCATTCCTT---TCTAGACCTGATTCAACATTT---------
---------------------CTGTTT------GGGCCATGTGTGGAACGTGAT---ACA
---------------GAAGGA---GCATTTCTAACGGAGTCTCCTCTGACAATACTAAAG
------------AACGGCGACTATGAAAAG---TTACCAATGCTATATGGTTTCGCGAAC
ATGGAAGGTCTTTTCCGTATTGAC------ATGTTTAAC---GATTGGAAAGACAAG---
ATGAAT------TCTAATTTTGCTGAGTTTTTGCCAGCT---GATTTAAAGTTTGAAACT
GATGGAGCC------------AAGGAGGAGGTGATCGAATTAATAAAGAAGTTCTACTTT
GATGGG------CAGCCGGTC------AGC---AATGACAAT---------ATTCTGAGA
TACGTG------GACTATTTTTCGGATGTTCCATTTGTTTATCCTACGCTACGGTCTGCA
AAGTTG---CAAGTGGAGGCTGGT---AACGATCAAGTATATCTGTATGAATACTCA---
---TTCGTAGATGAG---AACGACAATGTAGTACCACAC------------------ACT
AACGTGCGAGGT---------GCTGACCACGTCGCTCAGACGGTGGCTCTAATGGATGGT
GAA------------------------GATGAA---AGTCTCAAATCGCAGGCA------
---------------TATCAGAATATGAGG------------------AAGATAATCCGT
GAAATATGGCACAACTTTATCATAACTGGA------ACACCCGTGCCA------------
------------------------------------------------------------
------------------------------------------------------------
------------------------------GCAGACTCGTCGCTG---CCTGCG------
---------TGGCCTCCAGCACGCGCC---GAC---------------------------
---AGG---TCGCCGCACATGCGGCTTCTT---GAGAAACCGGTGCTA------------
------------------------CAAGGGGTGCTGCTAGGA------GAACGCGCTAAG
TTTTGGGACGATATTTACGAAAAATACTACCTTGAT---GCAGTACCACCC---------
------------------------------------------------GCGGCACCA---
------AATACTGGCAATGACAAC---GACAACGACGGTGGCAACGGAGGCGAGGGTGAC
GGTGGCAACGGCGGCGAGGGCGACGGTGGCAACGGCGGCGAGGGTGACGGTGGCAATGGC
GGTGAGGGTGACGGGGGCAACGGTGGCGAGGGCGACGGTGGCAATGGCGGCGAGGGCGAC
GGTGGCAATGGCGGCGAGGGTGACGGGGGCAACGGTGGCGAGGGCGACGGGGGCGAGGGT
GACGGTGGCGAAGGCGACGGTGGCGAAGGCGACGGTGGCGACGGTGGCGAA---------
GGTGACGGTGGCGAAGGCGACGGTGGCGAAGGCGACGGTGGCGAAGGCGACGGTGGCGAA
GGTGACGGTGGCGACGGTGGCGAAGGCGACGGTGGCGAAGGCGACGGAGGCGACGGTGGC
GACGGCGGCGAAGGCGACGGTGGCGAAGGCGACGGTGGCGACGGTGGCGAAGGCGACGGT
GGCAACGACAGTGGCGACAACACCGACAGCGGCAGCGGTGACGACAACGGCAGCGGTGAC
GATGAAGACGATACCGACGCCGCCGATAGTGCGGGACACCGCGATCTA------------
------------ATTGGCTCTAACTTAATGATCCTAACTGTTGTATTGTATTTTTCAAAG
CTTTTATTAAAT------------------------------------------------
------------------------------------------------------------
------------------------------------------------------------
------------------------------------------------ACGAAT
[32] HarmCCE001s
---ATGTGGTGGCGC---------------------------------ACGTGTGTGGTG
---------------------------CTGGTCTGCGTG---------------------
------------ACAGCA------------------------------------------
------------------------------------------------------------
------------------------------------------------------------
------------------------------------GTTCTG---GCT------------
------------------------------------------------------------
------------------------------------------------------------
------------------------------------------------------------
------------------------------------------------------------
------------------------------------------------------------
------------------------------------------------------GACGAG
GAGTGGCGGCAGGGGAACACT---GCGCAGGGG---CCCGCGCGCGGACAG---AAGCAC
CCCAGC---GGA---CATCTGTACGCGTTCTACAATATACCCTACGCCACAGCGCCTAAG
GGTGCCGACAAATTCAAGGCGCCTCTACCACCAGCGGTAAGGACGGAA---CCTCTGGAC
GCTACTGAAAAA---CGTGTAATATGTCCACAGAACAAATTTGTGGCTATAATGCAA---
------------GGTTATGAA------GAAATGACAGAAGACTGTCTCGTAGCCAACATA
TTTGTACCCGACACA------------------AATGAAAGAAATCTTCCAGTTCTCGTT
TATGTACACGGTGGGGCATTTATAATAGGCTTTGGTGACTCG------GCTCGGGGAACA
CAGCTAATGAAGTCGAAAGATTTTATCATGGTGACGTTTAACTATCGCCTCGGCATACAC
GGGTTCCTGTGTTTGGGCACTGAGGACGTA---------------CCAGGCAATGCGGGC
ATGAAGGATCAAGTGGCGCTGTTGCGCTGGGTGAAGGACAACATCGCTAACTTCGGCGGT
AACCCCAATGATGTCACCCTTGGAGGTTGCAGCGCTGGTTCTGCGTCTGTAGACCTTTTG
CTGCTT------------TCGAAGTCAGCGAAAGGTTTATTCCACCACGTTATACCTGAA
AGTGGTGGAAATCTTGCCGTA---TTCTCAATGCAAAGAGATCCAGTACAGATTGCCAAA
ACCCACGCTAAAAAC---------------CTTAATTTCACCAATGTTGAC---------
GACATTTATGCTTTAGAACAATTCTATAAATCAGCTTCGATGGAA---CTGTTAACT---
GCAGAC------------ATATTTTTT---GATAGAACTGATTCTACATTC---------
---------------------ATGTTT------TCACCATGTGTGGAACGTGAT---ACT
------------GGTGACGGA---GCATTCCTCACAGAATCTCCTCTCACTGTTCTTAAG
------------AACGGCGAGTACGATAAG---TTACCCATGCTGTATGGTTTTGCTAAC
ATGGAAGGCCGTTTCCGTGAACCT------TTTTTTGAA---TTTTGGAAAGATATA---
ATGAAT------ACAAACTTTTCGCAATTCTTACCAGCA---GATCTAATATTTGAAACT
GAAGAAAAG------------AGAGAAGAAGTTGCCAACAAAGTAAAAAGTTTTTATTTC
AAGGAT------CAGCCTGTT------AGC---AACGATACT---------ATTTTGGGA
TATATT------GACTTCTTTTCGGATGTATTATTTACACACTCTATGCTTTGGGCTGCA
AAATTA---CAGGCGGAGGCAGGG---AATAACCAAATATATCTGTATGAGTATTCG---
---TTTGTGGATGAG---AACGTTCCAGTAGTGGCGCAC------------------ACT
GACGTTCGCGGT---------GCTAATCACTGCGCTCAATCGAGCGCTGTGATGGATGGT
GGA------------------------GACGAG---ACTAAAGATACACCGGAA------
---------------TTTCAAAATATGAGG------------------AAGATTATTCGT
GAAATGTGGCACAACTTTATTATAACTGGT------AAACCAGTACCC------------
------------------------------------------------------------
------------------------------------------------------------
------------------------------GAAGGGTCGCTGTTA---CCGAAT------
---------TGGGCGCCTGCCGGCCCG---AAC---------------------------
---AGA---GCTCCATACATGTCGCTGGGG---GGGAAGGGAGAACAG------------
------------------------AAAGGAGTACTCCTGGAA------GCCCGAACTCAG
CTGTGGGCAGAAATCTACGAACAACACTATCTGGAT---TCAGTACCGCCG---------
------------------------------------------------CCAACACCT---
------GAAGTTGTAACTGATTCA------------------------------------
------------------------------------------------------------
------------------------------------------------------------
------------------------------------------------------------
------------------------------------------------------------
------------------------------------------------------------
------------------------------------------------------------
------------------------------------------------------------
------------------------------------------------------------
---------------------------------GCACACAGCGATATA------------
---------TTATTATCTTTTAATCTAATAATCTTCATTGTCACACTGTGGCTAACGAAA
GTG---------------------------------------------------------
------------------------------------------------------------
------------------------------------------------------------
---------------------------------------------------TTT
[33] HzeaCCE001s
---ATGTGGTGGCGC---------------------------------ACGTGTGTGGTG
---------------------------CTGGTCTGCGTG---------------------
------------ACAGCA------------------------------------------
------------------------------------------------------------
------------------------------------------------------------
------------------------------------GTTCTG---GCT------------
------------------------------------------------------------
------------------------------------------------------------
------------------------------------------------------------
------------------------------------------------------------
------------------------------------------------------------
------------------------------------------------------GACGAG
GAGTGGCGGCAGGTGAACACT---GCGCAGGGG---CCCGTGCGCGGACAG---AAGCAC
CCCAGC---GGA---CATCTGTACGCGTTCTACAATATACCCTACGCCACTGCGCCTAAG
GGAGCCGACAAATTCAAGGCGCCTCTACCACCAGCGGTAAGGACGGAA---CCTCTGGAC
GCTACTGAAAAA---CGTGTGATATGTCCACAGAACAAATTTGTGGCTATAATGCAA---
------------GGTTATGAA------GAAATGACAGAAGACTGTCTCGTAGCCAACATA
TTTGTACCCGACACA------------------AATGAAAGAAATCTTCCAGTTCTCGTT
TACGTACACGGTGGGGCATTTATAATAGGCTTTGGTGACTCG------GCTCGGGGAACA
CAGCTAATGAAGTCGAAAGATTTTATCATGGTGACGTTTAACTATCGACTTGGAATTCAC
GGGTTCCTTTGTTTGGGCACTGAGGACATT---------------CCGGGCAATGCGGGC
ATGAAGGATCAAGTGGCGCTATTGCGCTGGGTGAAGGACAACATCGCCAACTTCGGCGGT
AACCCCAATGATGTCACCCTTGGAGGTTGCAGCGCTGGTTCTGCGTCTGTAGACCTTTTG
CTGCTT------------TCGAAGTCAGCGAAAGGTTTATTCCACCACGTTATTCCTGAA
AGTGGTGGAAATCTTGCCGTA---TTCTCAATGCAAAGAGATCCAGTACAGATTGCCAAA
ACCCACGCTAAAAAC---------------CTTAATTTCACCAATGTTGAC---------
GACATTTATGCTTTAGAACAGTTCTATAAATCAGCTTCGATGGAA---CTGTTAACT---
GCAGAC------------ATATTTTTT---GATAGAACTGATTCTACATTC---------
---------------------ATGTTT------TCACCATGTGTGGAACGTCAT---ACT
------------GGTGACGGA---GCATTCCTCACAGAATCTCCTCTCACTGTTCTTAAG
------------AACGGCGAGTACGATAAG---TTACCCATGCTGTATGGTTTTGCTAAC
ATGGAAGGCCGTTTCCGTGAACCT------TTTTTTGAG---TTTTGGAAAGATAAA---
ATGAAT------ACAAACTTTTCGCAATTCTTACCAGCA---GATCTAATATTCGAAACT
GAAGAAAAG------------AGAGAAGAAGTTGCCAACAAAGTAAAAAGTTTTTATTTC
AAGGAT------CAGCCTGTT------AGC---AACGATACT---------ATTTTGGGA
TATATT------GACTTCTTTTCGGATGTATTATTTACACACTCTATGCTTTGGGCTGCA
AAATTA---CAGGCGGAGGCAGGG---AATAACCAAATATATCTGTATGAGTATTCG---
---TTTGTGGATGAG---AACGTTCCAGTAGTGGCGCAC------------------ACT
GACGTTCGCGGT---------GCTAATCACTGCGCTCAATCGAGCGCTGTGATGGATGGT
CGA------------------------GACGAG---ACTAAAGATACACCGGAA------
---------------TTTCAAAATATGAGG------------------AAGATTATTCGT
GAAATGTGGCACAACTTTATTATAACTGGT------AAACCAGTACCC------------
------------------------------------------------------------
------------------------------------------------------------
------------------------------GAGGGGTCGCTGTTA---CCGAAT------
---------TGGGCGCCTGCCGGCCCG---AAC---------------------------
---AGA---GCTCCATACATGTCGCTGGGA---GTGAAGGTAGAACAG------------
------------------------AAAGGAGTACTCCTGGAA------GACCGAACTCAG
CTGTGGGCAGAAATCTACGAACAACACTATCTGGAT---TCAGTACCGCCG---------
------------------------------------------------CCAACACCA---
------CCTGAAGTTGTAACTGAT------------------------------------
------------------------------------------------------------
------------------------------------------------------------
------------------------------------------------------------
------------------------------------------------------------
------------------------------------------------------------
------------------------------------------------------------
------------------------------------------------------------
------------------------------------------------------------
------------------------------TCAGCACACAGCTATATA------------
------------TTATCTTTTAATCTAATAATTTTTATTGTCACACTGTGGCTAACTAAA
GTG---------------------------------------------------------
------------------------------------------------------------
------------------------------------------------------------
---------------------------------------------------TTT
[34] BmorCCE001e
---ATGTGGTGGAGC---------------------------------ACGTGTTTAAGT
---------------------------TTATGTGCTATT---------------------
---TTGGCT---AGCGTA------------------------------------------
------------------------------------------------------------
------------------------------------------------------------
------------------------------------AGGCCA---GAT------------
------------------------------------------------------------
------------------------------------------------------------
------------------------------------------------------------
------------------------------------------------------------
------------------------------------------------------------
------------------------------------------------------AGCACC
GATTCAAGAGAAGTCAAAATA---TCTCAAGGA---ACCGTGAAGGGGTAT---AGGGAT
CCCGAA---GGT---GATCTGTTTGCTTTTTATAATATACCCTATGCTACGGCTCCAAGC
GGAACGGCGCGATTCAAGGCGCCGCTTCCACCACCGGTGTGGCTGAAC---ACTTTCGAA
GCAGTAGATAAA---GGCGTCATTTGCCCACAGACGCCCCTTGGACCAGTACAT------
------------AGCAATTTA------ACGCAACAAGAAAATTGCCTTATCGTAAATGTG
TTCGTCCCGGACACG------------------GAGGAAAAGAACTTGCCTGTGGTGGTC
GCCGTTCACGGAGGAGCTTTTCAAATAGGATACGGCAATTGG------GTCGAACTTAAA
GAGCTTATGAGGATTAATAAAGTAATAGTTGTTGACTTTAATTATCGTCTCGGCGTACAC
GGGTTTTTGTGCCTGGGCACTGAAGACGCT---------------CCAGGCAACGCTGGA
TTGAAAGATCAAGTGGCATTATTGCGCTGGGTCAACAGAAATATTGGCAGCTTCGGTGGA
AACCCAGATGACGTTACGCTGATAGGATACAGCGCAGGATCTGCAGCAGTGGATTTGTTG
TTGCTC------------TCAAAATCGGTACGAGGTCTGTTTCACAAGATCATTCTTGAG
AGTGGATCGAATTTAGCACCG---TTCGCGGTCCAATTAGATCCATTAAAAAATGCTAAA
GATTACGCTAAACAA---------------CTGAAGTTTGAAAGGTTTGAT---------
GACATATACGCTTTAGAAGAGTTTTACAAAACAGCATCGTACCAA---AAATTAACT---
TCCGAT------------GCATTTATA---GATAGACCTGACTCAACGTTT---------
---------------------ATGTTT------GTACCTTGCGTCGAACGTGAT---GTC
------------GGAGAGGAA---ATAATACTTGATGATGCTCCAATTAACCTTCTACAA
------------AATAAACAGTACCCAAAA---GTACCTATGCTAATTGGCTTTGCCAAC
ATGGAAGGCCTCATGCGTATAGAT------CTCTTTGAC---GAGTGGAAGACAAAA---
ATGAAT------AAACGATTTTCGGATTTCCTCCCTGCT---GATTTGCACTTCAAAAAC
GAAAGCCAA------------AAGAAGAAAGTAGCGAAAATTATCAAAGAATTCTATTTT
GGTGAT------CGTTCAGTG------AAC---ACTGATGGC---------GTTTTGAAT
TATGTG------AACTATTTTAGTGATGTTATATTCATGACACCAGCCCTTAGATCTATT
AAATTA---CTAACAGAGGCTGGT---CACGATCAAGTATATTTGTATGAATATTCT---
---TTTGTTGATGAA---AATGTTCCGGTGGTGCCGCAT------------------ACG
GATGTCCGCGGA---------GCGAATCACTGTGCACAAACAATGGCAGTAGTGGATGGA
CCT---GCT------ATAGCGGCCAGAGAAGAT---GTAGTGGATACTGAAGAA------
---------------TATAGAGAAATGAGA------------------AAGACAATGAGA
ACGTTGTGGAATAATTTCATAACAACAGGC------AAACCAGTTCCG------------
------------------------------------------------------------
------------------------------------------------------------
------------------------------GAAGGCTCATCTTTA---CCGAAA------
---------TGGCCATCTATTAATAAG---GAT---------------------------
---CTT---TCACCGTATATGTCTCTAGGA---AACAAAATAGAACTA------------
------------------------AAGGATACCTTGGCAGAA------GAGAGAGTGAAG
TTTTGGGATGGCATCTACGAGAAATATTACCGTATA---CCCCGCCCGCCA---------
------------------------------------------------TCCCCACTT---
------CCACCAAAACACACAGAA------------------------------------
------------------------------------------------------------
------------------------------------------------------------
------------------------------------------------------------
------------------------------------------------------------
------------------------------------------------------------
------------------------------------------------------------
------------------------------------------------------------
------------------------------------------------------------
------------------------------------------------------------
------------TTA---------------------------------------------
------------------------------------------------------------
------------------------------------------------------------
------------------------------------------------------------
------------------------------------------------------
[35] HarmCCE001w
---ATGCTTCTGTGG---------------------------------TGGTGTGTCGGT
---------------------------TTTCTACTCGTT---------------------
------------------------------------------------------------
------------------------------------------------------------
------------------------------------------------------------
------------------------------------TCGGCT---AAA------------
------------------------------------------------------------
------------------------------------------------------------
------------------------------------------------------------
------------------------------------------------------------
------------------------------------------------------------
------------------------------------------------------AAGGAC
GAGTGGTTAGAAGTGCAGACT---GCACAAGGC---CCGATCTGGGGTCGA---AAGAAT
ACCATT---GAC---AAAATATACGCCTTCTACAATGTTCCCTACGCTACGGCTCCTACG
GGAGAAGACAAATTCAAGGCGCCACTACCACCACCAACCTGGACACAA---CCCTACAAA
GCTGTCGACACATTTACTATAACATGTCCACAAAATGAAGCTGTCATGAGTGTTCTC---
---------CTAGATATGTAT------GTGATGCAAGAAAACTGCCTCGTAGCCAACATA
TTTGTGCCGGACACA------------------AATAATACAAACCTTTCAGTTTTCGTC
TATATTCATGGAGGAGCCTTCGTATTTGGTTATGGCAACGTA------AATAAGGCAACA
GAGTTGATGAGAACAAATGACTTCATATTCGTAACGTTCAACTACCGACTCGGTATCCAT
GGATTCCTATGTCTCGGCACTGAGGACGCA---------------CCAGGCAATGCTGGC
ATGAAGGACCAGGTGGCGCTGCTGCGCTGGGTTCAAGAAAATATAGCCAGTTTCGGCGGT
AACCCTGATGACGTCACTATTGGCGGTAGCAGTGCAGGAGGTATATCAGTAGACTTATTA
ATGCTT------------TCCAAAGCAGCTGCTGGATTGTTCCATCGAGCCATACCGGAA
AGTGGCGGATGCCTCTCCCCT---ATGGCAATCCAAAGCGATCCCTTGGAAACCGCTAAG
GCTCATGCAATAAAA---------------TTAAACTTTACCGATGTAGAT---------
AATATTTATGCTTTAGGACATTTCTACAAGACAGCGCCAATGAAA---CTGTTGACC---
TCTGAC------------TTATTTTTT---GATAGAACTGATGGCACATTT---------
---------------------GTGTTT------TCACCTTGTGTGGAACGAGAT---ACT
------------GGGTACGGA---TCATTCCTGACAGAAGCTCCTCTGAATTTACTCAAG
------------AAAGGCAGTTTCGAAAAG---TTACCCATGTTATATGGCTATACTAGC
ATGGAAGGGCTATTACGTATTGAT------TACTACGAT---CTTTGGATGCAGAAG---
ATGAAT------ATAAGATTTGAAGATTTCCTACCTGCT---AATATAAACATTAAGTCT
GAGACAGGA------------AGGAATCGCATTGCAGCGATTGTGAAAGATTTTTATTTC
AAC---------AAGCCATTG------GAT---TCTGATGACAAAATGAGCATTTTAGGT
TACGTC------AACTTCTTCACAGATGTTCTATTTGCTTATCCCATACTTTGGGCTGTC
AAGTTG---CAAGTAGAGGCTGGT---AACAATCAGGTGTACCTGTACCAATATTCA---
---TTTTTAGAAAAG---CAGAGGCAAATGCTACCTAAT------------------AAT
AAAATAGGAGTT---------TCTGGTCACGCCGCTCAATCAGCCGCTTGGTTAGATGTA
AAG---GAT---------------ACCGACCCA---TCGGGTATAACCCCTGAA------
---------------TACCAAAACATGTCA------------------ATGATAATGCGT
AAAATTTGGCACAATTTCATCAAAACTGGT------ATGCCTGTGCCG------------
------------------------------------------------------------
------------------------------------------------------------
------------------------------CGGAACTCATGGCTG---CCGGTG------
---------TGGCCGCCGGCGAGCGCA---GAC---------------------------
---AGG---GCACCGCACATGTCTCTGGGC---GAGAAGCTGGAGCTA------------
------------------------CGCGGAATTCTCGGCAGT------CAGGTCACGAGA
TTCTGGGACAGTGTCTACTTGAGACTCTACCGAGAC---CCCAAACCACCT---------
------------------------------------------------CCAGATCCA---
------AGCGATATTCAGCCTAAAATTAGA------------------------------
------------------------------------------------------------
------------------------------------------------------------
------------------------------------------------------------
------------------------------------------------------------
------------------------------------------------------------
------------------------------------------------------------
------------------------------------------------------------
------------------------------------------------------------
------------------------------------------------------------
------------ATAGAA------------------------------------------
------------------------------------------------------------
------------------------------------------------------------
------------------------------------------------------------
---------------------------------------------------ATC
[36] HzeaCCE001w
---ATGCTTCTGTGG---------------------------------TGGTGTGTCGGT
---------------------------TTTCTACTCGTG---------------------
------------------------------------------------------------
------------------------------------------------------------
------------------------------------------------------------
------------------------------------TCGGCT---AAA------------
------------------------------------------------------------
------------------------------------------------------------
------------------------------------------------------------
------------------------------------------------------------
------------------------------------------------------------
------------------------------------------------------AAGGAC
GAGTGGTTAGAAGTGCAGACT---GCACAGGGC---CCTATCTGGGGTCGA---AAGAAT
ACCATT---GAC---AAAATATACGCCTTCTACAATGTTCCCTACGCTACGGCTCCTACG
GGAGAAGACAAATTCAAGGCGCCACTACCACCACCAACCTGGACACAA---CCCTACAAA
GCCGTCGACACATTTACTATAACATGTCCACAAAATGAAGCCGTCATGGGTGTTCTC---
---------CTAGATATGTAT------GTGATGCAAGAAAACTGTCTAGTAGCCAACATA
TTTGTGCCGGACACA------------------AATAATACAAACCTTTCAGTTTTCGTC
TATATTCATGGAGGAGCCTTCGTATTTGGTTATGGCAACGTA------AACAAGGCAACA
GAGTTGATGAGAACAAATGACTTCATCTTTGTAACGTTCAACTACCGACTCGGTATCCAT
GGATTCCTATGTCTCGGCACTGAGGACGCA---------------CCAGGCAATGCTGGT
ATGAAGGACCAGGTGGCGCTGCTGCGCTGGGTTCAAGAAAATATCGCCAGTTTCGGCGGT
AACCCTGATGACGTCACTATTGGCGGTAGTAGTGCAGGTGGTATATCGGTAGACTTATTA
ATGCTT------------TCCAAAGCAGCTGCTGGATTGTTTCATCGAGCCATACCGGAA
AGTGGCGGATGCCTCTCCCCT---ATGGCAATCCAAAGCGATCCCTTGGAAACCGCTAAA
GCTCATGCAATAAAA---------------TTAAACTTTACCGATGTAGAT---------
AATATTTATGCTCTAGGACATTTCTACAAGACAGCGCCAATGAAA---CTGTTGACC---
TCTGAC------------TTATTTTTT---GATAGAACTGATGGCACATTT---------
---------------------GTGTTT------TCACCTTGTGTGGAACGAGAT---ACT
------------GGGTACGGA---TCATTCCTGACAGAAGCTCCTCTGAATTTGCTCAAG
------------AAAGGCAGTTTCGAAAAG---TTACCCATGCTATATGGCTATACTAGC
ATGGAAGGGCTATTACGTATTGAT------TACTACGAT---CTTTGGATGCAGAAG---
ATGAAT------ATAAGATTTGAAGATTTCCTACCTGCT---AATATAAACATTAAGTCT
GAGACAGGA------------AGGAATCGCATTGCAGCGATAGTGAAAGATTTTTATTTC
AAC---------AAGCCATTG------GAT---TCTGATGACAAAATGAGCATTTTAGGT
TACGTC------AACTTCTTCACAGATGTTCTATTTGCTTATCCCATACTTTGGGCTGTC
AAGTTG---CAAGTAGAGGCTGGT---AACAATCAGGTGTACCTGTACCAATATTCA---
---TTTTTAGAAAAG---CAGAGGCAAATGCTACCTAAC------------------AAT
AAAATAGGAGTT---------TCTGGCCACGCCGCTCAATCGGCTGCTTGGTTGGATGTG
AAG---GAT---------------ACCGACCCA---TCGGGTATAACCCCTGAG------
---------------TACCAAAACATGTCA------------------ATGATAATGCGT
AAAATTTGGCACAATTTCATCACAACTGGC------ATGCCTGTGCCG------------
------------------------------------------------------------
------------------------------------------------------------
------------------------------CGGAACTCATGGCTG---CCGGTG------
---------TGGCCGCCGGCGGGCGCA---GAC---------------------------
---AGG---GCGCCGCACATGTCTCTGGGC---GAGAAGCTAGAGCTG------------
------------------------CGCGGCGTGCTCGGCAGT------CAGGTCACGAGG
TTCTGGGACAGTGTCTACTTGAGACTCTACCGAGAC---CCTAAACCACCT---------
------------------------------------------------CCAGATCCA---
------AGCGATACTCAGCCTAAAATTAGA------------------------------
------------------------------------------------------------
------------------------------------------------------------
------------------------------------------------------------
------------------------------------------------------------
------------------------------------------------------------
------------------------------------------------------------
------------------------------------------------------------
------------------------------------------------------------
------------------------------------------------------------
------------ATAGAA------------------------------------------
------------------------------------------------------------
------------------------------------------------------------
------------------------------------------------------------
---------------------------------------------------ATC
[37] HarmCCE001v
---ATGTTGTGGTAC---------------------------------GTGATACTGGTC
---------------------------TTGTGCGCGGTATCC------------------
------------CTGAGC------------------------------------------
------------------------------------------------------------
------------------------------------------------------------
------------------------------------ATTCAA---AAT------------
------------------------------------------------------------
------------------------------------------------------------
------------------------------------------------------------
------------------------------------------------------------
------------------------------------------------------------
------------------------------------------------------GAAGCT
GACTTTAAAGTAGTAAACATT---TCGCAAGGA---CCCGTGCGTGGACGC---AAGGAT
CCTGAC---------GGGATTTACATCTTTTATAATGTTCCGTATGCCACCGCACCTACG
GGAGATAATAAATTCAAGGCTCCTCTTCCTCCACCAAACTGGACGGAA---CCATTAGAC
GCAATAGATAAA---CGTGTGATATGTCTACAAGCCAATTTTGAAATGATGGATTTA---
------------AGCTCTAGG------GCCATGCAAGAGGACTGTCTCATTGCGAACGTG
TACGTGCCAGATACT------------------GAAGAGAAAGACTTGTCCGTGATGGTT
CATATACATGGAGGAGCTTTTCAGGTTGGCTCTGGAGAAACA------ATCACAGCAAGA
AGCTTGATGAAAAGTAACAAGATAATTTTAGTAAATTTCAATTATCGCCTTGGCATTACC
GGTTTCCTTTGTTTGGGAACTAAAGACATT---------------CCGGGTAACGCAGGA
ATGAAAGACATGGTGGCATTATTACGTTGGGTTAACACGAATATTGCCAGTTTCGGTGGA
AACCCCCATGACGTCACACTTGTGGGGTATAGCGCAGGCGCCGCTGCAGCAGACCTTTTG
ATCCTA------------TCCAAGTCCGCTAAAGGACTTTTCCAGAAAGTTATTTTAGAG
AGTGGTTCTAGCCTAGCTGAG---TTTGCAGTCCAGTCGGATCCACTAGAAAATGCTAAG
ATGCATGCTAAAACT---------------TTAAATTTCACAAATGTAGAT---------
GATGTTTACGCTTTAGAAAAGTTTTATAAGACTCTCCCGCATTCA---ATTTTAACG---
CAAGAT------------GCGTTCTCT---GATAGAAAAGACTCCACTTTC---------
---------------------ATGTTC------TCACCGTGCGTTGAACGTGAC---GCG
CAA------TCTGGAGACGAG---GTGTTTTTACATGACACTCCCAGGAATATTTTAAAG
------------AAAGGGGAATTTACAAAA---GTCCCCATGTTAAATGGTTTTGCTAAT
ATGGAAGGGCTGTTTCGAATATCC------AAGTTTGAC---TCTTGGAGTATAGAC---
ATGAAC------AGAAAATTTTCAGACTTCTTGCCTGCT---GATTTGACTTTCGATAGC
GATGAACAA------------AAAGAACTGGTAGCCAATCAGATAAAAGACTTTTATTTC
CATGGT------AAGCCTGTC------GGC---CCCGGGAAT---------GTTTTGGAA
TACGTT------GACTATTTCACGGATGTTTTGTTTGCAACTCCGGCATTAAGATCGTTG
CACCTA---AACTTAGAAGCTGGC---AACACTGACTTATATTTATATGAGTTCTCA---
---TTTGTGGACAAT---GATACATCTTTGGTGCCTCAT------------------ACC
ACAGTAAGAGGT---------GCCGGTCACTGCGCACAAACGCAGATTATTTTTTTCTGG
GAT---TCG------TCATTGTATCCAGATGAT---AAAATACCTTCCCCTGAA------
---------------CATGAAAAACTACAG------------------AAAATCATGAGA
GAAATGTGGGGCAATTTTATTAAAAGTGGA------AAGCCTGTGCCT------------
------------------------------------------------------------
------------------------------------------------------------
------------------------------GACGGGTCATCTCTT---CCCCCA------
---------TGGCCAGCTGTGAGCCTC---AGC---------------------------
---AGT---TCCTCTTACATGTCATTGGGA---GAGACGGTGGAGCTA------------
------------------------CGCACCGGCCTGCTGGCA------GACCGAGCTACT
TTCTGGAAGAACATCTACGAGAAATACTATAGAGAG---CCAGTGCCACCT---------
------------------------------------------------AAACCA------
------------------------------------------------------------
------------------------------------------------------------
------------------------------------------------------------
------------------------------------------------------------
------------------------------------------------------------
------------------------------------------------------------
------------------------------------------------------------
------------------------------------------------------------
------------------------------------------------------------
------------------------------------------------------------
------------------------------------------------------------
------------------------------------------------------------
------------------------------------------------------------
------------------------------------------------------------
------------------------------------------------------
[38] HzeaCCE001v
---ATGTTGTGGTAC---------------------------------GTGATACTGGTC
---------------------------TTGTGCGCGGTATCC------------------
------------CTAAGC------------------------------------------
------------------------------------------------------------
------------------------------------------------------------
------------------------------------ATCCAA---AAT------------
------------------------------------------------------------
------------------------------------------------------------
------------------------------------------------------------
------------------------------------------------------------
------------------------------------------------------------
------------------------------------------------------GAAGCT
GACTTTAAAGTAGTAAACATT---TCGCAAGGA---CCCGTGCGTGGACGC---AAGGAT
CCTGAC---------GGAATTTACGTCTTTTATAATGTTCCGTATGCCACCGCACCTACG
GGAGATAATAAATTCAAGGCTCCTCTTCCTCCACCAAACTGGACGGAA---CCATTAGAC
GCAATAGATAAA---CGTGTGATATGTCTACAAGCCAATTTTGAAATGATGGATTTA---
------------AGCTCTAGG------GTCATGCAAGAGGACTGTCTCATTGCGAACGTG
TACCTGCCAGATACT------------------GAAGAGAAAGACTTGTCCGTGATGGTT
CATATACATGGAGGAGCTTTTCAGGTTGGCTCTGGCGAAACA------ATCACAGCAAGA
AGCTTGATAAAAAGTAACAAGATAATTTTAGTAAATTTCAATTATCGCCTTGGCATTAAC
GGTTTCCTTTGTTTGGGAACGGAAGACATT---------------CCAGGTAACGCGGGA
ATGAAAGACATGGTGGCATTATTACGTTGGGTTAACACGAATATTGCCAGTTTCGGTGGA
AACCCCCATGACGTCACACTTGTGGGGTATAGTGCAGGTGCCGCTGCAGCAGACCTTTTG
ATCCTA------------TCCAAGTCCGCTAAAGGACTTTTCCAGAAAGTTATCTTAGAG
AGTGGTTCTAGCCTAGCTGAG---TTTGCAGTCCAGTCGGATCCACTAGAAAATGCTAAG
ATGCATGCTAAAACT---------------TTAAATTTCACAAATGTAGAT---------
GATGTTTACGCTTTAGAAAAGTTTTATAAGACTCTCCCGCATTCA---ATTTTAACG---
CAAGAT------------GCGTTCTCT---GATAGAAAAGACTCCACTTTC---------
---------------------ATGTTC------TCACCGTGCGTTGAACGTGAC---GCG
CAA------TCTGGAGACGAG---GTGTTTTTACATGACACTCCCAGGAATATTTTAAAG
------------AAAGGGGAATTTACAAAA---GTCCCTATGTTAAATGGTTTTGCTAAT
ATGGAAGGGCTGTTTCGAATATCC------AAGTTTGAC---TCTTGGAGTATAGAT---
ATGAAC------AGAAAATTTTCAGACTTCTTGCCTGCT---GATTTGACTTTCGACAGC
GATGAACAA------------AAAGAACTGGTAGCTAATCAGATAAAAGACTTTTATTTC
CATGGT------AAGCCTGTC------GGC---CCCGGGAAT---------GTTTTGGAA
TACGTT------GATTATTTCACGGATGTTTTGTTTGCAACTCCGGCATTAAGATCGTTG
CACCTA---AACTTAGAAGCTGGC---AACACTGATCTTTATTTATATGAGTTCTCA---
---TTTGTGGACAAT---GATACATCTTTGGTGCCTCAT------------------ACC
ACAGTAAGAGGT---------GCCGGTCACTGCGCACAAACGCAGATTATTTTTGACTGG
GAT---TCG------TCATTGTATCCAGATGAT---AAAATACCTTCCCCTGAA------
---------------CATGAAAAAATACAG------------------AAAATCATGAGA
GAAATGTGGGGCAACTTTATAACAAGTGGA------AAGCCTGTGCCT------------
------------------------------------------------------------
------------------------------------------------------------
------------------------------GACGGGTCATCTCTT---CCCCCA------
---------TGGCCAGCTGTGAGCCTC---AGC---------------------------
---AGT---TCCTCCTACATGTCTTTGGGA---GAGACGGTGGAGCTA------------
------------------------CGCACCGGCTTGCTGGCA------GACCGGGCTACT
TTCTGGAAGAACATCTACGAGAAATACTATAGAGAG---CCGGTGCCACCT---------
------------------------------------------------AAACCA------
------------------------------------------------------------
------------------------------------------------------------
------------------------------------------------------------
------------------------------------------------------------
------------------------------------------------------------
------------------------------------------------------------
------------------------------------------------------------
------------------------------------------------------------
------------------------------------------------------------
------------------------------------------------------------
------------------------------------------------------------
------------------------------------------------------------
------------------------------------------------------------
------------------------------------------------------------
------------------------------------------------------
[39] BmorCCE001i
---ATGTTGATAAAG---------------------------------ACGTTCTTTGTG
---------------------------ATCGCGTCTGTT---------------------
GTCTATGTT---CTGGGA------------------------------------------
------------------------------------------------------------
------------------------------------------------------------
------------------------------------CATCAC---GAT------------
------------------------------------------------------------
------------------------------------------------------------
------------------------------------------------------------
------------------------------------------------------------
------------------------------------------------------------
------------------------------------------------------GGGGAC
TTGTCGAGAATAGTCCACACA---GACCAAGGC---CCCGTGAGAGGTTAC---AAGGAC
GACACA---GGA---GATATTTTTGTTTTCTACAATATACCCTACGCGACCACCCGTGCC
GGAGTAGACCGATACAAGGCACCTTTACCACCGCCAACATGGTCGGAG---CCTTTCGAA
GCTGTTAACCGA---GATATAGTTTGTCCGCAACATGACGCAGGAATTTCCGGT------
------------TTAAATGTA------AAAATGCAAGAAGACTGCTTGATTGCAAACATA
CACGTACCTGTAACA------------------GACGAGAAGAATCTGCCGGTCCTCGTC
TATGTACACGGAGGTGCTTTTCAAATTGGATACGGCAATAAA------CTATCTCCAAAA
AAACTTATCCAAACGAAGAATTTAATCGTCGTTACATTTAATTACCGTTTAGGGATTCAC
GGTTTTTTGTGTCTTGGTACAGAAGACGCA---------------CCAGGTAACGCAGGC
ATTAAGGATCAAGTGGCACTCTTGCGTTGGGTGAACAGAAACATCGCCAGCTTCGGCGGT
AATCCTAATGATGTTACTATAGCGGGCTGCAGTGCCGGTTCGTCTTCCGTAGATCTGTTG
ATGCTA------------TCAGACACCACGAAGGGATTATTCAATAAGGTTATCGCAGGT
AGCGGTGCCAGCTTAAGTGGT---TTCAGCGTGCAAATAGACCCTCTGGGATCTGCTCAA
GAGCAGGGTTTAGTG---------------TTAAACTTCACAAACGTGGAA---------
GACATAGCTGCTCTTGGAGAATCTTATAAAAATATCCCAATTGAA---AAGTTACTT---
TTAACA------------AATTTTAGA---AACAGAAAACATTCTGGAGTC---------
---------------------GAATTC------GCTCCTTGTGTAGAACGAGAC---ATA
------------GGACAAGAA---ATGTTTCTCAAGGAGGCGCCAATTGACATTTTGAAA
------------AAAGGCGATTATCCGAAA---ATGCCTATTATTTATGGCTTTACGAGT
ATGGAAGGTTTGATAAGACGACCG------TTCTTTGAG---GAATGGAAAGATGAA---
ATGAAC------GAAAAGTTTTCGAACTTTTTATCAATC---GATCTACAATTTGATAAT
GAACAGGAA------------AGAGAGGAAGTTGCAGCTAAAATAAAACAATTCTATTTC
GGCGAC------GCTGAAGTT------TCA---GGCGATACA---------ATTTTGAAT
TTTATC------AACTACTTCACAGATGTCATGTTCTCTTACTCGATGCTCTGGTCAGTT
CAGCTA---CATACAAGAAATGGT---AACGACCAGGTGTACCTGTACGAATATTCA---
---TATGTCGACGAT---GATGTACCTATAATTCCGTAC------------------ACC
AATGTTCGTGGC---------GCTGAGCATTGCGCTCAAAATAATGCATTGCTTGATGGA
AGA---AGT------TCAACTCTTTCAGATGAG---ACTAACATTTCAGATGGC------
---------------TTCAGAGCTATTAAG------------------AAAATAATGAGA
GAGATGTGGTCTAACTTTATAACTACTGGG------CAACCAGTTCCA------------
------------------------------------------------------------
------------------------------------------------------------
------------------------------GCAAATTCATCACTG---CCCTCC------
---------TGGCCGCCAGCAAACGAG---TAC---------------------------
---AGG---ACTCCGCACATGTCTTTTGGT---TTCAACGTAGAACTG------------
------------------------AAAGGAATATTGCTCGAA------CCACGATTTCGC
TTCTGGGATGAAATATACGATAAGCACTATCGTACT---CCCAAATCTCCC---------
------------------------------------------------GCAATTCCTAAT
------------------------------------------------------------
------------------------------------------------------------
------------------------------------------------------------
------------------------------------------------------------
------------------------------------------------------------
------------------------------------------------------------
------------------------------------------------------------
------------------------------------------------------------
------------------------------------------------------------
------------------------------------------------------------
------------------------------------------------------------
------------------------------------------------------------
------------------------------------------------------------
------------------------------------------------------------
------------------------------------------------------
[40] BmorCCE001d
---ATGTGGCGT------------------------------------ACGTTGTTGTTC
GGT------------------------GCTTTTATTCTT---------------------
GGTCAAACG---AAGACC------------------------------------------
------------------------------------------------------------
------------------------------------------------------------
------------------------------------GAAGAC---GCG------------
------------------------------------------------------------
------------------------------------------------------------
------------------------------------------------------------
------------------------------------------------------------
------------------------------------------------------------
------------------------------------------------------ATTGAC
GAGTGGAAGGAAGTCCTCCTA---GACCAGGGC---CCGGTACGAGGCTAC---AAGGAT
CCTGAA---GTC---GACGTGTTCGTGTTTCATGGGATCCCTTATGCTAGTGCACCAAAG
GGACCTGACAAGTTCAAGGCTCCTCTTCCTCCGCCAACATGGAAGGAA---CCTTTCGAA
GCAGTAGACAAA---GGAGTCATGTGTCCCCAACATCCTGTCGACATGGGCTTTAAA---
------------AAGAAATTC------ATCTACAATGAAGATTGCCTCATCGCAAATGTG
TTTGTACCAGACGCC------------------GACAATAAAAATCTTCCTGTCGTTGTA
TATGTCCACGGTGGTGGATACCAAGTCGGCTTCGGTAACAGC------GTAACACCAAAA
AAATTAGTTAGGGGTGAAAAAATTATAGCAATAACCTTTAACTACCGCTTAGGTGCGCAT
GGTTTTCTATGTCTGGGCACAAAAGAGGCT---------------CCGGGTAATGCAGGC
ATGAAAGATATAGTTGCCCTCCTCAGGTGGGTGAAGAAAAACATCGAAAAATTTGGTGGA
AACCCTGAAGAAGTCACAATCGCTGGATATAGCTCGGGAGCTGCTGCAGTTGAACTTCTA
ATGCTC------------TCCGACCTAACTAGAGGGTTATTTAACAAAGCTATACCCGAA
AGCGGATCGGCTCTAGCATCT---TTCACGATACAACGAGATCCATTGGCTAATGCTAAG
AAGTTTGCCAAAAAG---------------ATGAACGTAACAGATGTAGAT---------
GACATTGAGGTTTTAGAAAAGTTTTATACGAAAGCTTCTTTCAAG---AAACTAACC---
GCTAAT------------ACATTTTCC---GGTGCCCCCGGTACGGCAATC---------
---------------------AGTTTT------GAGCCTTGCATTGAACGAGAC---ATA
------------GGTGAGGAA---GCATTTCTAACAGAAGCTCCAGTAAACATTATAAGT
------------AAAGGAAAATACCAGAAG---GTACCAATTCTCTTTGGCATCTGCAAC
ATGGAAGGTTTAGTTCGAGTGAAC------TATTTCGAA---ATGTGGTTGGAGAAA---
TTCAAC------TCGAAATTCTCACAGTACTTGCCATCA---AATTTGAAATTCGAAAGC
CAAGAACAA------------AAGGAAGAAATCGCGAAAAAGGTCAAAGAATTTTATTTC
GGCAAA------AAAACTATC------ACT---GAATCGAAT---------ATTTTGGCT
TACATT------GACTACTTCACTGATGTTATGTTTGCTTTTCCCGTATTGAGATCTGTC
AAGATG---CATTTAGAAGCTGGG---CATGATCGAATATATTTATATGAGTACAGT---
---TTCGTAGATGAA---GACACAATGCCAATTCCGTAC------------------GTA
GATGTTAAAGGT---------GCCGATCATATTGCACAGACAAATGCTGTATTAGACGGC
TTG---AAC------GCGACACATTACGACGAA---AGCATGGCATCGAAAACT------
---------------TATAAAAGAATGAAA------------------GCTAGAATGCGA
GAAATGTGGACAAATTTCATAGTTACCGGT------AAACCGGTGCCT------------
------------------------------------------------------------
------------------------------------------------------------
------------------------------GAAGACTCAATACTC---CCAAAA------
---------TGGCCACCAGTCGAGAAG---GAT---------------------------
---TGG---TCTCCTCATATGTCCATAGGA---GAAGTAATTGAGCTA------------
------------------------AGAGGTTCACTACTCGAA------AAACGCGCCAAA
TTATGGGACGAAATTTACCAACAGTTCTATTATAAT---CCAATACCACCC---------
------------------------------------------------GCTACATTA---
------GAAACGAAACATACTGAA------------------------------------
------------------------------------------------------------
------------------------------------------------------------
------------------------------------------------------------
------------------------------------------------------------
------------------------------------------------------------
------------------------------------------------------------
------------------------------------------------------------
------------------------------------------------------------
------------------------------------------------------------
------------TTG---------------------------------------------
------------------------------------------------------------
------------------------------------------------------------
------------------------------------------------------------
------------------------------------------------------
[41] BmorCCE001g
---ATGAAACCGTTC---------------------------------ACGTTTCTTGCC
---------------------------TATTGTTGTGTTACA---------------ATT
TTGAAAGTT---CACATT------------------------------------------
------------------------------------------------------------
------------------------------------------------------------
------------------------------------TTAGGG---AAT------------
------------------------------------------------------------
------------------------------------------------------------
------------------------------------------------------------
------------------------------------------------------------
------------------------------------------------------------
------------------------------------------------------GTATTG
GAATCAAAACTGGTACAGACC---CTTCAAGGA---CCTGTACGAGGTTAT---AGGATC
CCAGAG---ACG---GACGTATATGCGTTTCGTAGTATTCCCTATGCTACTGCTCCAACT
GGACCTAATCGATTTAAGGCTCCACTTACTCCACCAAACTGGACCGAA---CCTCTAGAC
GCTATTGATAAG---GGAATAATATGTCCACAACCCCTCATTAAAGCGTTGCCTGCC---
------------CTTAATAAG------CATATGCAAGAAGACTGCCTGATAACTAATATC
TATGTACCGAATACC------------------AATGAAACAAAACTACCAGTTGCAGTT
TCAATTCACGGAGGAGCATTCCAAATTGGATACGGTGATATG------CTTCCTACTGAC
AAATTTACTAAAAACACCAATGTCATTACTGTGACCTTCAATTACCGGCTTGGAGCCTAC
GGATTTCTTTGTTTGGGAACAGAAAGTGCC---------------CCAGGGAACGCTGGA
TTAAAAGACCAGGTATCCTTATTAAAATGGGTCAAGGAAAACATTGAGAGTTTTGGAGGT
AATCCAAATGACATAACTCTAATGGGTTGTAGTGCTGGAGGAGTTTCAGTGGAACTGTTG
ATGCTG------------TCTAAGTCTACTGATGGGCTGTTCAATAAAGTAATTCCCGAA
AGTGGTTCAAGTATCGGGTTT---ATTTCCATTCAACAAAATCCTATAGAAACAGCCATA
TTTAATGCGAAATCA---------------TTAAATTTTACGAACGTAGAT---------
GATTTACAGGCTTTGGAAGAATTCTATAAATCTGTTCCGATAGAA---CTATTGGTA---
TTCGAT------------GACTTCTGG---GATTCGAGTAACTTTGCGTAT---------
---------------------AGCTTC------ATACCTTGCATCGAAGATCCA---ACT
------------AGCACCGAC---GCGATTATTACCGACGTCCCTGCAAATATTATAATG
------------TCAGGAGATTACAAAAAA---CTGCCAATGCTTTATGGCCTCACTAAC
ATGGAGGGGCTAAATAGATTTCAG------TATTTCGAA---CTATGGAAGACGAGA---
ATGAAC------GAAGACTTTTCAGAGTTCCTACCTATC---GATCTACACTTCAACAAC
GAAGAAGAT------------AAATTAAACGTTATAAAATCAATAAAAGAGTTCTATTTC
GGTGAT------CAACAATTA------GAC---GAGAAAGAT---------CTTTTGGGA
TTCATA------GATTACTATACAGATACGGTGTTTGGTCATGTTATGTTGAAGGCTACA
AGATTA---CACGTGAACGCCGGA---CACGATAAAATATATTTGTATGAATATTCT---
---TATGTAGATAAT---CAAACACCCCCATTGCCTAAT------------------TCG
GAGGCGCGGGGT---------GCCACCCACTGCTCTCAAACGCTAGCTGTGTGGGGTGTT
AAG------------ATGTTTTCTAATCCTGGT---GATAATCCTCTGGGTGAT------
---------------CATGATCCCTTTCAT------------------TCAACCGTAAGA
CAGCTATGGTCGAACTTTATTAAAACTGGT------CAGCCCGTACCG------------
------------------------------------------------------------
------------------------------------------------------------
------------------------------GAGGGATCGCCGGTT---CCAAAC------
---------TGGCCCCCGGTGGGTCAT---AAC---------------------------
---ATA---TCACCACACATGTCCATTGGT---GAAAAAATTGAGCTA------------
------------------------AAAAGAGGCCTCCTCGAA------AATAGATCTCGT
TTTTGGGATGAAATCTATGAAAAATATTATCAAGTA---CCTGTTTCCCCG---------
------------------------------------------------ATATTACAT---
------TCAAAAACCAAGACAGAA------------------------------------
------------------------------------------------------------
------------------------------------------------------------
------------------------------------------------------------
------------------------------------------------------------
------------------------------------------------------------
------------------------------------------------------------
------------------------------------------------------------
------------------------------------------------------------
------------------------------------------------------------
------------TTA---------------------------------------------
------------------------------------------------------------
------------------------------------------------------------
------------------------------------------------------------
------------------------------------------------------
[42] BmorCCE001f
---atgtttctgaaa------------------------------agttcgttggtaatt
---------------------------ttttgtgttatc---------------------
------------gtggca------------------------------------------
------------------------------------------------------------
------------------------------------------------------------
------------------------------------gttgtc---tca------------
------------------------------------------------------------
------------------------------------------------------------
------------------------------------------------------------
------------------------------------------------------------
------------------------------------------------------------
------------------------------------------------------aagaat
gtatctagggtagtcaatata---gagcaagga---ccagtacgtggctat---aaatat
gaaggt---gac---ggcttctactcattctatgagataccttttgcgacaatc------
---aaggagaggtttcagccagcagtatcaccagaaccgtggacggaa---accttcgaa
gccgtaaagaaa---ggaataatatgtcctcaagctgaagtagtttacgtggatcta---
------------tcagataaa------ataatgcaagaagattgtttagttatgaatata
ttcgttcctgatact------------------gaacaagagaatctaccagtgatggta
gatattcacggcggggcctattattccgggttgggcaatgct------catagattcaca
gacttcgcagcgttaaacaacgttatagtggtcacttttaactaccgtattgggctactt
gggttcttatgtttgggcactgagaaaatt---------------cccggcaatgccggt
atgaaggatcaaattacagcccttcgctgggtaaaacggaatatcgctactttcggtggt
gatcccaatgacgtaacaataactggatgtagtgcaggcggttcttctgttgacttattg
cttgta------------tcaaaaatgtccgaaggtctattcaatagggctatacctgac
agtggctctaatcttggatcg---tttacagttcaattcgatccaattgcaaactcaaag
cccaaaattttaatt---------------tta------actaatttcaat---------
agtttggaacagctagaaaactttttcttaaatatttctgtagaa---actattctt---
actagg------------cccaatata---aaaagaccagatggactagtt---------
---------------------gaatat------gcgccatgcattgaaaaggat---gtt
------------gggcaagag---gtttttttacatgacgcaccgtacaacattcttaaa
------------agtggtaattttacccgc---tacccgacaatgtatggtctaaccaat
aaggaagggttgatgtctttaggc------gactttaac---ccgtggattgatcta---
atgaat------gaagatttcagtgcattcttacctgga---gaccttaaatttgaaagt
gtagatgaa------------atgaaagagatcgcagaagctgttaagaaattttacttc
ggtaat------aaaccaata------gat---agtaacatg---------gatatgaat
ttcgtt------gactatcaaacagatactctgtttgtttattcaatgttgagaaatatt
cagtta---caaatagccgctggt---gatactaatatatatttatatgagtattcg---
---tattacgaagat---gat------------------------------------tca
gaattccaaggt---------gcaacccattgcagacagaccagagctgtccgtgatgaa
aca---gat---------------------------gatggattttcacaagaa------
---------------tacataaatatcaaa------------------agactattgagg
caggcgtggatcaatttcattaaaacaaat------aacccagttgtc------------
------------------------------------------------------------
------------------------------------------------------------
------------------------------gatagctcaccagta---ccttct------
---------tggcccaatgtgaacaag---tac---------------------------
---gga---tcgccacacttatccgtggga---aaaaacatcgagcta------------
------------------------cgacgaccactgatcaag------aaaaagttctcc
ttctggaacagtatctacgagaagcattacaaaact---ccacaaccacca---------
------------------------------------------------aggacattt---
------acattgaattcggaggca------------------------------------
------------------------------------------------------------
------------------------------------------------------------
------------------------------------------------------------
------------------------------------------------------------
------------------------------------------------------------
------------------------------------------------------------
------------------------------------------------------------
------------------------------------------------------------
------------------------------------------------------------
---------aaggtaata------------------------------------------
------------------------------------------------------------
------------------------------------------------------------
------------------------------------------------------------
---------------------------------------------------ttt
[43] HarmCCE001c
---ATGTTTCGG---------------------------------------CAAATTTTA
---------------------------TTTCTTGTTTTG---------------------
---GTAGTG---AATGTG------------------------------------------
------------------------------------------------------------
------------------------------------------------------------
------------------------------------TTGGCT------------------
------------------------------------------------------------
------------------------------------------------------------
------------------------------------------------------------
------------------------------------------------------------
------------------------------------------------------------
---------------------------------------------------------GAA
GATTATAAGGTGGTCCGTTTG---GATGTTGGC---AGTGTGAGAGGTGAA---AAGTAC
TGGGCT---GGA---GATTTCTATGAGTTCTATGGAGTGCCGTATGCTACCGCGCCTAAG
GGAAGGGACAAGTTTAAGGCTCCCCTCCCGGTGCAACCATGGGAAGGC---ATCATGGAC
GCCAACATAAGG---CACAACGTTTGCGAACAAGTCTACCTGACAGATGACGATGAT---
------GATGAAATTATTCTT------GATGGAGTGGAAGACTGCTTGACCATGAACCTT
TTCGTCCCAACAATA------------GCAAATGAGAACAACCTGGTACCGGTACTGGTG
TACATTCACAGTGGTGCCTTCTCAGGAGGTAGTGGAAACATG------GGCAAGTTCAAC
TATCTAGCCCGT---CATGATGTCCTAGTAATCAGCTTCAATTATAGACTGGGATTCAAA
GGATTTGCTTGTTTGGGAACTGAAGAGATA---------------CCTGGCAATGCTGCG
CTGAAAGACCAGCTCGCAGCTTTGAGATTTATCAATAAGTACATCAGCAAGTTTGGTGGA
GATCCTAATGACGTGACGTTGGCTGGCTTCAGTGTAGGAGCTTCAATGGCTGAACTACTA
GCTCTC------------TCAAAAACAACTAAAGGATTGATACATAAACTTATACTTGAA
AGTGGCTCAGCATTGTCGCCA---TTCGCAATAAACAGAGATCCGGTTAATAGTGCTACG
AATTTAGCTATATCT---------------GTAGGGTTTAAGAATACAGGA---------
AAAATTGAGGACTTGACAGAGTTTCTGCTAAACGCAACAGCGATG---GATTTGGCT---
GCTGGCAGCAAGAATTTC------------TTCTTAAAAAATTCCACCTTC---------
---------------------GGTTTA------TCACCATGCATTGAAAATGTG---GTC
AAA---------AATTCTGAA---GCTATTTTGACAGAGTCTCCGTTGATTACGTTCCAT
------------AAGAGCGATTATGAGAAA---ATACCGGTTTTAACTGGATTTGCAAAC
ATGGAAGGAATAAGTAGAACGATA------AGGTTTGCG---GATTGGAGTGAGATG---
ATGAAC------GACCATTTTGCTGAATTCTTACCAGGT---GACCTAGCTTTTGACAGT
GATAAATCA------------CGGGATGATTTCATCAATGACGTTAAGAAATATTACTTT
AAAAAC------GAAGAAATA------ACT---CACGATAGC---------GTTGAAGGA
TACATA------GATTACTTCTCAGATTCTATGTTCAAATATGCTATAATGAAATCAGCA
AAAATG---CATGCTCTTAAATCT---ACAAGACCGGTCTATCTGTATGAGTTTTCG---
---TACGTTGGAAAGCTGAGTTTTAAGCATGGGTTTATG------------------GCT
AGAATAAAGGGT---------GCCAGTCATCGAGATCAAACTTCGTATTTGATAGATTTC
TAT---GAT---------------------------TTCACTGACTCTCTAGCA------
---------------GACATGGATACTAGA------------------GACCGTATGACG
GCCATGTGGACAGATTTTGTGAAGTTTGAA------AACCCGACTGCA------------
------------------------------------------------------------
------------------------------------------------------------
------------------------------TACGAGAGCTTACTAATTGACGTA------
------CAGTGGCCAAAATACACAAAT---AAA---------------------------
---GAA---CAAAAATATTTGCAAATAAGT---GACAACTTGAGAGTT------------
------------------------AAGAAAGATTTGTTTGAA------AACCAATATAGT
TTTTGGGATAACGTCTATGAGAAGTTTTACTGGCAT---CCTATGCCTGTGGATAAGAAA
AGTATGGTAGTACCTGAGAAAACTAATGTAAATGAAGAAAAACAGAAAACTGTGAAT---
------GAAGATAAAAAACCAGAT------------------------------------
------------------------------------------------------------
------------------------------------------------------------
------------------------------------------------------------
------------------------------------------------------------
------------------------------------------------------------
------------------------------GTAAATGAACCGCCGAAGAAA---------
------------------------------------------------------------
------------------------------------------------GGTACAAGAGAT
GATAAGGAGAATAATGAGAGTGAAACTGCGAAAAAAAGTGCTAATGAAGACATTAAGAAA
ACCGAAACT---------------------------------------------------
---------------------GTAGATAAG------------------------------
---AAGAAAAGTGTCAATGAACCAAATGTCAAAAGTGGAACTGATGATAAGAAAAAACCT
------GTGCCTGAAGAAAAA------------------------------------AAG
TTAAATGAAAAGGAAACTTCACAGAAAAACCCTTCTAAGGAGACAACTGGCAAA
[44] HzeaCCE001c
---ATGTTTCGG---------------------------------------GAAATTGTA
---------------------------TTTACTTTATTG---------------------
---GTAGTG---AATGTG------------------------------------------
------------------------------------------------------------
------------------------------------------------------------
------------------------------------TTGGCT------------------
------------------------------------------------------------
------------------------------------------------------------
------------------------------------------------------------
------------------------------------------------------------
------------------------------------------------------------
---------------------------------------------------------GAA
GATTATAAGGTAGTCCGTTTA---GATGTTGGC---AGTGTGAGAGGTGAA---AAGTAT
TGGGCT---GGA---GATTTCTATGAGTTCTATGGAGTGCCATATGCGACTGCGCCTAAA
GGACGGGACAAGTTCAAGGCTCCCCTCCCGGTGCAACCATGGGAAGGC---ATCATGGAC
GCCAACGTAAGG---CACAATGTTTGCGAACAAGTCTACCTGACAGATGACGATGAT---
------GACGAAATTATTCTT------GATGGAGTCGAAGACTGCTTGACCATGAACATC
TTTGTCCCAACAATC------------GCAAACGAAAACAATCTGGTACCAGTACTGGTG
TACATTCACAGTGGTGCCTTCTCAGGAGGTAGTGGAAATATG------GGCAAGTTTAAC
TATCTAGCCCGT---CATGATATCCTAGTAATCAGTTTCAATTATAGACTGGGATTCAAA
GGATTCGCTTGTTTGGGAACTGAAGAGATA---------------CCTGGCAATGCTGCG
CTGAAAGACCAACTCGCTGCTTTGAGATTTATCAATAAGTACATCAGCAAGTTTGGTGGA
GATCCTAATGACGTAACGTTGGCTGGCTTCAGTGTGGGAGCTTCTATGGCTGAACTATTA
GCTCTC------------TCAAAAACAACTAAAGGATTGATACATAAACTAATACTTGAA
AGTGGCTCAGCATTGTCGCCA---TTCGCAATAAACAGAGATCCGGTTAATAGTGCTACG
AATTTAGCGATATCT---------------GTAGGTTTTAAGAATACGGGA---------
AAAATTGAGGACTTGACAGAGTTTTTGCTCAACGCAACAGCGCTG---GATTTGGCT---
GCTGGCAGCAAGAATTTC------------TTCTTAAAAAATTCCACCTTC---------
---------------------GGCTTA------TCACCATGCATTGAAAATGGG---GTC
AAA---------AATTCAGAA---CCTATTGTGACAGAGTCTCCGTTGATTACGTTACAT
------------AAAAGCGATTATGAGAAA---ATTCCGGTTTTAACTGGATTTGCGAAC
ATGGAAGGCTTAAGCAGAACGATA------AAGTTTGCC---GATTGGAGTGAGATG---
ATGAAC------GATAATTTTGCTGACTTCTTACCAGGT---GACCTAGCTTTTGACAGT
GATAAATCA------------CGGGATGACTTCATCAATGACGTTAAGAAATATTATTTT
AAAAAC------GAAGAAATA------ACT---CACGATAGC---------GTTGAAGGA
TACATA------GATTACTTCTCTGATTCAATGTTCAAGTACGCTATAATGAAATCAGCA
AAAATG---CATGCTCTTAAATCT---ACAAGACCGGTCTATCTGTATGAGTTTTCG---
---TACGTTGGAAAGCTAAGTTTTAAGCATGGGTTTATG------------------GAT
AGAGTAAAAGGC---------GCCAGTCATCGAGACCAAACTTCGTATTTGATAGATTTC
TAT---GAT---------------------------TTCACTAACTCTCTAGCA------
---------------GACATGGATACTAGA------------------GACCGTATGACG
GCCATGTGGACAGATTTTGTGAAGTTTGAA------AACCCGACGCAA------------
------------------------------------------------------------
------------------------------------------------------------
------------------------------TACGAGAGCTTACTAATTGACGTA------
------CAGTGGCCGAAATACACAAAT---AAA---------------------------
---GAA---CAAAAATATTTGCAAATAGGT---AACCAATTGAGAGTT------------
------------------------AAGAAAGACTTGTTTGAA------AACCATTATACT
TTTTGGGATACGGTCTATGACCAGTTTTACTGGCAT---CCGATGCCTGTAGATAAAACA
AGTATGGTAGTACCTAAGAAAACT------------------------AGTGTAAAA---
------GAAGACAAGAAGCAAAAT------------------------------------
------------------------------------------------------------
------------------------------------------------------------
------------------------------------------------------------
------------------------------------------------------------
------------------------------------------------------------
------------------------------ATAAAGGAACCGATGAAGAAA---------
------------------------------------------------------------
------------------------------------------------GGTGCAAGTGAT
GATAAAGAAAATAATAAGAGTGAAACTGCGAAAAAAAGTGTTAATGAA------------
------------------------------------------------------------
------------------------------------------------------------
------------------------------------------GATGATAAGAAAAAACCT
------GTGACTGAAGAAAAG------------------------------------AAG
TTAAAAGAAAAGGAAACTACACAGAAAAACCCTTCT------------------
[45] BmorCCE001c
---ATGTTACGT---------------------------------------TATTTATTG
---------------------------CTTGTCGTATTT---------------------
---TTTGTG---AAAGTT------------------------------------------
------------------------------------------------------------
------------------------------------------------------------
------------------------------------TTTGCTGATGAG------------
------------------------------------------------------------
------------------------------------------------------------
------------------------------------------------------------
------------------------------------------------------------
------------------------------------------------------------
------------------------------------------------------GAGGAG
GAGAATCGAATTGTGGTCTTA---AACGATGGT---GCGGTTAGCGGAAAG---AAATAT
TGGAAT---GGA---GATTACTATGAGTTCTACGGTGTGCCATACGCTACTGTGCCTAAA
GGAAAAGACAAGTTTAAGTCGCCATTACCTGCGGAACCATGGGAAGGT---GTGAAGGAA
GCCAACTCACTG---AGCAGTGTGTGCGAACAAGTCTATTTGACAGATGACCCAGAC---
------GATGAGGTCATGTTG------CACGGAGAGGAGGAATGTCTGACTATGAATCTA
CTGGTTCCTGAAATA------------GCAAACGAAAATAATTTAGTTCCAGTAATGGTT
TACGTACACAGCGGAGCATTCGCTGGTGGCAGTGGCAACATG------GCAAAATATAAT
TACTTGGCAAGG---CACGACGTAATCGCTATAAGTTTTAATTACAGAGTCGGAGCAATC
GGCTTTGCTTGTCTTGGAACTGAGGATATT---------------CCAGGAAACGCCGGC
CTCAGAGATCAAATAGCGGCTCTGAAATGGATCAATAAAAATATCAAGAAATTTGGTGGC
GATCCTAACAGAGTAACACTTGGTGGGTACAGCGTTGGAGCTACTATGGCTGAATTGCTA
ATGCTG------------TCCAAAGCCACCGATGGATTGGTTCATAAATTGATTTTAGAA
AGTGGTTCAGCTCTTGCCCCT---TTTGCAATTAACAGACATCCTATTACTACAGCTAGA
AATATTGCTATTTCG---------------ATCGGCTTCAACGATACTGGA---------
AGCCTCAAGGATCTGAACGATTTCCTCATTAATGCTCCCATTATT---GACTTGGCG---
TCAAAAAGCAAAAATTTC------------TATCTAACCAACAGTACTTTT---------
---------------------GGATTT------GCTCCGTGCATCGAGACGGAA---ATA
GAA---------GGCTTAGAG---CCCATTATCACTCAATCTCCTCTTGACATCATCAAC
------------AGTGGTGACTACAAGAAA---ATCCCAATCATAACAGGCTTTGCAAAC
ATGGAGGGCATCAGTCGCACAATC------AAGTTCGGC---GATTGGAGGGATAAG---
ATGAAT------GAGAACTTCGCTGATTTCCTACCAGCG---GACTTGAAGTTCGAAAAC
GAAAAATCA------------AGAGATGATTTCATTAAGGACGTCCTAAAATATTACTTT
AAATCC------GAGAAAATA------ACT---CACGAATCG---------CTCCAGGCT
TACATT------GATTATTTTTCCGATTCAATGTTCAAATATTCTATAATGAAATCGGCG
AAGCTC---CACGCTCGGAAATCT---GATAAGCCGGTATATTTGTACGAATTTACT---
---TACGTCGGTAAATTGAACATGAAGCATTATTACATG------------------GAT
CGAGTGAAAGGT---------GCTAGTCACAGAGACCAAACGGCCTATGTTTTGGATTTC
TTC---GAT---------------------------CACGTTACCAAACCTAAA------
---------------GACATGGATACGAGA------------------GACAGGCTGACG
ACTATGTGGACTGATTTTGTAAAATATGAC------GACCCCACTGCG------------
------------------------------------------------------------
------------------------------------------------------------
------------------------------TTCGAAAGTTTACTGATGAACGTC------
------AAATGGCTGGAATACAATGAG---AAG---------------------------
---GAA---CAAAATTATTTGGAAATCGGC---GCCAAATTGAAAATG------------
------------------------AAAAAAgatatattcgtc------aaaagatacgtt
ttctgggacaaagtttacacgaagcattattggacc---ccgactgctgtt---------
------------------------------------------------ggtgttgag---
------agtacaaaacaa------------------------------------------
------------------------------------------------------------
------------------------------------------------------------
------------------------------------------------------------
------------------------------------------------------------
------------------------------------------------------------
------------------------------------------------------------
------------------------------------------------------------
------------------------------------------------------------
------------------------------------------------------------
------------------------------------------------------------
------------------------------------------------------------
------------------------------------------------------------
------------------------------------------------------------
------------------------------------------------------
[46] HarmCCE001a
---ATGCTCGGCGCTGCT------------------------------TGGGCCGCGTTG
GCGGCG---------AGC---GCGGCGCTGTGCGCGGTG---------------------
------------CTGGCG------------------------------------------
------------------------------------------------------------
------------------------------------------------------------
------------------------------------CGGGCC---GAG------------
------------------------------------------------------------
------------------------------------------------------------
------------------------------------------------------------
------------------------------------------------------------
------------------------------------------------------------
------------------------------------------------------CCCCGG
CCGCACCGCGACGTGCCCAGC---TCGCAGGGC---GTCGTGCGCGGCTAC---CTCACC
CCCCAG---CCG---CCCCACTTCGCGTACTACGGCCTCCCCTACGCGAGCCCGCCCACG
CGCGCCGCCCGCTTTAAGGATCCAACCCCGCCCCCGAAGTGGGATGGG---ATCTTCGAA
GCCACTCATGAA------GTCAAATGCCCTCAATTGAACGCC------------------
---------------------------GATGGCGAGGAAAACTGTCTGGTGGTGAATGTG
TTCACTCCGGAGGAC---------------------GCTACATCGCTGCCAGTGCTCGTG
TTGGTGCACGACGGATACTATCAGAGCGGCTGGGGAGCATAT------CAACCTCCAAAT
GGACTAATCGAG---GAAGGTTTTGTGATCGTCACCTTCAACTACCGACTCGGAGCTCTA
GGCTTCCTCTGCCTGAGAATTCCAGAAGCC---------------CCCGGGAACGCCGGG
TTGAAGGACCAGATCGCAATGCTTTACTGGGTACACATGAACATCGCAGAGTTTGGCGGG
AACCCGCGTGACGTCACCGTGTACGGCACTGGTGCTGGCGCCGAAGCAGTACAGCTTCTC
CTTATG------------TCAGGACTAGAGCAAGGACTCTTGCATAAAGTCATTCTTGAG
TCAGGTTCTGTGCTGTCCCCT---ATTTCCATGGCATATGACCCTCTTACTGTAGCTTAC
AATGGAGCTACTTCT---------------CTGGGTTATGACGGCTCAACT---------
GAGCCAGAAGAACTATACAATTTCTACGTACAAGCCTCAGCCGAC---GACTTGTCC---
---------------------------------------AGGATAACTGAA---------
---------------------ATGTTT------CTACCATGTGTTGAGAACTCA---TCT
GAC---------TCTATTCAT---AATATTATAGACATGGATCCCCTAACAAAACTTAAA
------------GATGGGCGTTTCCACAAT---GTGCCAATGCTAATAACATTCACAGAA
AAAGAGATTGTATCAGTTATACAAGAA---ATG---------GAGAAATTTCAAAAT---
CCACCT------GCAATTTTTGAGTTTTTGCTACCAAAT---AATTTAGAGTTTGATGAC
CATAAAACG------------AAACATAGAGTAGGGGAAATTATTAAACAGTTTTATTTC
TCCAAG------GACTTCACA------CGG---GCCAATATG---------GCTCAGAGC
TATGCT------GATTATATTTATGACATATTGACTGCATACCCTATTATAAAAATGGCA
ATGGTA---TTTGCAGATAAAAAT---TCATATCCTGTGTATGTTATGAAATTTAAT---
---TTGACGAAAACAATT---------------------------------------GTG
ACACTGGAGGGATCATTAACTGGTAACTTTGACACACTGCTGGATTATTTTTATAAAGAT
GAA---------------------------------------------GAGCAT------
---------------ACTGAAATAGTTCTA------------------GAAAAGTTGATG
GTTTTGCTGAGAAACTTTATAAGGATAGGT------GATCCAACTCCA------------
------------------------------------------------------------
------------------------------------------------------------
------------------------------CTGACAAGCACACTGATCCCGCTC------
------ATTTGGCAACCTCTACAAAAG---CCC------------------CTATACATT
GCTGAA---GTTCCGCTGCTACAGTTTGAT---GACACAGTCAAGATC------------
------------------------ATCGTGCCGCCCAATCAC------CAACGCCTGCTG
TTCTTAGAGAACATCTACACCAGGTTCTACAAGCCC---CTCGCTCAGGTG---------
------------------------------------------------CAACAAGAT---
------GCTGAAGGCTCTGGTGAAGATCAA------------------------------
------------------------------------------------------------
------------------------------------------------------------
------------------------------------------------------------
------------------------------------------------------------
------------------------------------------------------------
------------------------------------------------------------
------------------------------------------------------------
------------------------------------------------------------
------------------------------------------------------------
------------------------------------------------------------
------------------------------------------------------------
------------------------------------------------------------
------------------------------------------------------------
------------------------------------------------------
[47] HzeaCCE001a
---ATGCTCGGCGCTGCT------------------------------TGGGCCGCGTTG
GCGGCG---------AGC---GCGGCGCTGTGCGCGCTG---------------------
------------GTGGCG------------------------------------------
------------------------------------------------------------
------------------------------------------------------------
------------------------------------CGGGCC---GAG------------
------------------------------------------------------------
------------------------------------------------------------
------------------------------------------------------------
------------------------------------------------------------
------------------------------------------------------------
------------------------------------------------------CCCCGG
CCGCACCGCGACGTGCCCAGC---TCGCAGGGC---GTCGTGCGCGGCTAC---CTCACC
CCCCAG---CCG---CCCCACTTCGCGTACTACGGCCTCCCCTACGCGAGCCCGCCCACG
CGCGCCGCCCGCTTTAAGGATCCAACCCCGCCTCCAAAGTGGGATGGG---ATCTTCGAA
GCCACTCATGAA------GTCAAATGCCCTCAAGTGAACGCT------------------
---------------------------GATGGCGAGGAAAACTGTCTAGTGGTGAATGTG
TTCACTCCGGAGGAC---------------------GCTACATCGCTGCCAGTGCTCGTG
TTCGTGCACGACGGATACTATCAGAGCGGCTGGGGAGCATAT------CAGCCTCTAAAT
GGACTAATCGAG---GAAGGTTTTGTGATCGTCACCTTCAACTACCGACTCGGAGCTCTA
GGCTTCCTCTGCCTGAGAATTCCAGAAGCC---------------CCCGGGAACGCCGGG
TTGAAGGACCAGATCGCAATGCTTTACTGGGTACACATGAACATCGCAGAGTTTGGCGGG
AACCCGCGCGACGTCACCGTGTACGGCACTGGTGCTGGCGCCGAAGCAGTACAGCTTCTC
CTACTG------------TCAGGACTAGAGCAAGGACTTCTGCATAAAGTCATTCTTGAG
TCAGGTTCTGTGCTGTCTCCT---ATTTCCATGGCATATGACCCTCTTACTGTAGCTTAC
AATGGAGCTACTTCT---------------TTGGGTTATGACGGCTCAAAC---------
GAGCCAGAAGAACTGTACAACTTCTATGTAAAAGCCTCAGCCGAC---GACTTGGCC---
---------------------------------------AGGATTACTGAA---------
---------------------ATGTTT------CTACCATGCGTTGAGAACTCA---TCT
GAC---------TCTATTCAT---AATATTATAGACATGGATCCCCTAACAAAACTTAAA
------------GATGGGCGTTTCCACAAT---GTGCCAATGCTAATAACATTCACAGAA
AAAGAGATTGTATCAGTTATACAAGAA---ATG---------GAGAAATTTCAAAAT---
CCACCT------GCTATTTTTGAGTTTTTGCTACCAAAT---AATTTAGAGTTTGATGAC
CATAAAACG------------AAACATAGAGTAGGGGAAATTATTAAACAGTTTTATTTC
TCCAAG------GACTTCACA------CGA---GCCAACATG---------GCTCAGAGC
TATGCT------GACTATATTTATGACATATTGACTGCATACCCTATTATAAAAATGGCA
ATGGTA---TTTGCAGAAAAAAAT---TCGTATCCTGTTTATGTTATGAAATTTAAT---
---TTAACGAAAACAATT---------------------------------------GTG
ACACTGGAGGGATCATTAACTGGTAACTTTGACACACTGCTGGATTATTTTTATAAAGAT
GAA---------------------------------------------GAGCAT------
---------------ACTGAAATAGTTCTA------------------GAAAAGTTGATG
GTTTTGCTGAGAAACTTTATAAGGATAGGT------GATCCAACTCCA------------
------------------------------------------------------------
------------------------------------------------------------
------------------------------CTGACAAGCACACTGATCCCGCTC------
------ATTTGGCAACCTCTACAAAAG---CCC------------------CTACACATT
GCTGAA---GTTCCGCTGCTACAGTTTGAT---GACACCGTCAAGATC------------
------------------------ATCGTGCCGCCCAATCAC------CAACGCCTGCTG
TTCTTAGAGAACATCTACACCAGGTTCTACAAGCCA---CTCGCTCAGGTG---------
------------------------------------------------CAACAAGAT---
------GCTGAAGGCTCTGGTGAAGATCAA------------------------------
------------------------------------------------------------
------------------------------------------------------------
------------------------------------------------------------
------------------------------------------------------------
------------------------------------------------------------
------------------------------------------------------------
------------------------------------------------------------
------------------------------------------------------------
------------------------------------------------------------
------------------------------------------------------------
------------------------------------------------------------
------------------------------------------------------------
------------------------------------------------------------
------------------------------------------------------
[48] BmorCCE001a
---atgttggtctat---------------------------------tggttgtctatt
aat------------------------ttgttcatgtat---------------------
------------tgcgtc------------------------------------------
------------------------------------------------aaatgtcgagca
------------------------------------------------------------
------------------------------------ccccaa---ccg------------
------------------------------------------------------------
------------------------------------------------------------
------------------------------------------------------------
------------------------------------------------------------
------------------------------------------------------------
------------------------------------------------------ttaagg
cctcatcgcgacgtggtgaca---acacagggt---gtggtgcgcggatat---tactcc
ccgcag---ccg---tcacggtttgccttcctcggggtgccctacgccctcccgcccacg
caccaaaacaggtttaaggcgcccaagcctcctcctcggtgggatgga---gtcttcgaa
gcaacgcatcgc------gtaaagtgcccccagttggac---------------------
---------------------------atcggagatgaaaactgtctcgttattaacata
ttcactccagaagtg---------------------agtaataacttaccagtccttgtt
catgtccatggaggggactatcagaatggatggggatttcat------caaccacctata
aacctaattaac---aaaggtatcataatagtaacttttaactaccgtattggtgtactc
ggtttcctatgcctcggaattccagcagct---------------cccggaaatgtaggt
ttgaaagaccaggttgctgctctttactggatccaacaaaatataaagagatttggaggt
gatcctaatgatgttacattgtatggaactgaggctggttcaatatcaatacagttgctt
ttacaa------------gcacgtctcatgatggga---tttcacaaagtcatcttggaa
tctgggtcaattttgtctcct---acagctttgacctacaatcccatagctgatgcattt
gcaatcggagaacaa---------------ttaggatataatgacacaaat---------
aactcacataaattgctgaaatacttgcggaagctttctgtaaca---gtactcttg---
---------------------------------------gatgcacataaa---------
---------------------atttcc------ctgccttgtgttgagagt------gta
aat---------aatgctgaa---agtctaattgataaagatccactgcaactactgaaa
------------gacggaccaattgacaat---atcccaatgcttgtatcatatactaga
ttaaaattaaga------------------cataattca---gaaaaattaaaaaca---
gtgcca------gaagattttgttgatttacttccaagc---aacttagaatttaccaat
gatggaatt------------agatataagatttcagaattaattaaagatttttacttc
tttaaa---------------------gac---attgacact---------tctagcagt
tatgag------aattatttaaatgatgtcttaatggtgtacccaactgttaaatatgct
gttctt---tatgctacgaaaaat---tattttaatgtatatcttatgaactttaat---
---tatgaggcagatgctgatgtcttgtct------------------------------
---------------------gaacaaaataagaaattagttgatttcatttttggggaa
aat---------------------------------gacctaaattacaataag------
---------------aacaatgaagctata------------------caaaaattaaca
aatttatttagcaattttattaaattagga------gatccaagtccc------------
------------------------------------------------------------
------------------------------------------------------------
------------------------------ttaattacagaagcaataccagtc------
------atatggcaacctgtcgtgggt---gatgaa------------cataggcaaata
cgaaca---gcagtcgaacttgtttttaaa---gatactttgaagctc------------
------------------------aaagagctttcctcaaag------caggaattgatg
ttttgggatagtatttatgataaattttataaaaca---cataaagctctt---------
------------------------------------------------aatgaaaat---
------------------------------------------------------------
------------------------------------------------------------
------------------------------------------------------------
------------------------------------------------------------
------------------------------------------------------------
------------------------------------------------------------
------------------------------------------------------------
------------------------------------------------------------
------------------------------------------------------------
------------------------------------------------------------
------------------------------------------------------------
------------------------------------------------------------
------------------------------------------------------------
------------------------------------------------------------
------------------------------------------------------
;
END;
BEGIN NOTES;
  TEXT TAXON=1 TEXT='1-564 HaOG200183 HarmCCEaa
';
  TEXT TAXON=2 TEXT='1-564 Hz5G200183
';
  TEXT TAXON=3 TEXT='1-564 HaOG200184 HarmCCEab
';
  TEXT TAXON=4 TEXT='1-564 Hz5G200184
';
  TEXT TAXON=5 TEXT='1-567 Bmor_CCEav BmCCEab gi|512899315|ref|XP_004924613.1| PREDICTED: esterase FE4-like [Bombyx mori]
';
  TEXT TAXON=6 TEXT='1-554 HaOG200185 HarmCCEac
';
  TEXT TAXON=7 TEXT='1-554 Hz5G200185
';
  TEXT TAXON=8 TEXT='1-544 HaOG200186 HarmCCE001i
';
  TEXT TAXON=9 TEXT='1-544 Hz5G200186
';
  TEXT TAXON=10 TEXT='1-555 HaOG200187
';
  TEXT TAXON=11 TEXT='1-555 Hz5G200187
';
  TEXT TAXON=12 TEXT='1-555 HaOG200188
';
  TEXT TAXON=13 TEXT='1-555 Hz6G200188
';
  TEXT TAXON=14 TEXT='1-554 HaOG200191
';
  TEXT TAXON=15 TEXT='1-555 HaOG200193
';
  TEXT TAXON=16 TEXT='1-554 HaOG200195 HarmCCEam
';
  TEXT TAXON=17 TEXT='1-555 HaOG200192
';
  TEXT TAXON=18 TEXT='1-555 HaOG200196 HarmCCEan
';
  TEXT TAXON=19 TEXT='1-555 HzOG200196
';
  TEXT TAXON=20 TEXT='1-555 HaOG200194
';
  TEXT TAXON=21 TEXT='1-555 HzhG200194
';
  TEXT TAXON=22 TEXT='1-548 HzOG200189
';
  TEXT TAXON=23 TEXT='1-558 HaOG200189
';
  TEXT TAXON=24 TEXT='1-556 HaOG200197 HarmCCEao
';
  TEXT TAXON=25 TEXT='1-556 HzBG200197
';
  TEXT TAXON=26 TEXT='1-551 HaOG200198 HarmCCEap
';
  TEXT TAXON=27 TEXT='1-551 Hz5G200198
';
  TEXT TAXON=28 TEXT='1-572 HaOG200200 HarmCCEar
';
  TEXT TAXON=29 TEXT='1-573 HaOG200201
';
  TEXT TAXON=30 TEXT='1-574 HzBG200201
';
  TEXT TAXON=31 TEXT='1-755 HaOG200202
';
  TEXT TAXON=32 TEXT='1-572 HaOG200199 HarmCCEaq
';
  TEXT TAXON=33 TEXT='1-572 HzBG200199
';
  TEXT TAXON=34 TEXT='1-555 Bmor_CCE001a BmCCE001a gi|512899307|ref|XP_004924611.1| PREDICTED: esterase FE4-like [Bombyx mori]
';
  TEXT TAXON=35 TEXT='1-557 HaOG200203 HarmCCEau
';
  TEXT TAXON=36 TEXT='1-557 Hz5G200203
';
  TEXT TAXON=37 TEXT='1-548 HaOG200190 HarmCCEah
';
  TEXT TAXON=38 TEXT='1-548 Hz5G200190
';
  TEXT TAXON=39 TEXT='1-550
';
  TEXT TAXON=40 TEXT='1-557 Bmor_CCE001d BmCCE001e BmCCEad Bm.chr12_gene1F1_g5.multi3.esterase_1671
';
  TEXT TAXON=41 TEXT='1-558 Bmor_CCE001c BmCCE001c gi|512899610|ref|XP_004924688.1| PREDICTED: esterase FE4-like [Bombyx mori]
';
  TEXT TAXON=42 TEXT='1-541 Bmor_CCE001f BmCCE001f BmCCEaq Bm.chr14_gene1R11_g5.multi3.esterase_e frame shift in middle of gene fixed
';
  TEXT TAXON=43 TEXT='1-652
';
  TEXT TAXON=44 TEXT='1-615 HzdG200120new
';
  TEXT TAXON=45 TEXT='1-554 Bmor_CCE001g BmCCE001g BmCCEaf Bm.chr25_gene1R11_g5.multi3.esterase_fe8d07O18_TP1_557
';
  TEXT TAXON=46 TEXT='1-534 HaOG200127 HarmCCEbo
';
  TEXT TAXON=47 TEXT='1-534 Hz5G200127
';
  TEXT TAXON=48 TEXT='1-518 Bmor_CCEcj BmCCEai Bm.chr25_gene6R1_g5.multi3.esterase_1557
';
END;
