# Supplementary material for: Genomic innovations, transcriptional plasticity and gene loss underlying the evolution and divergence of two highly polyphagous and invasive Helicoverpa pest species
Source: BMC Biol. 2017 Jul 31;15:63. doi: 10.1186/s12915-017-0402-6 (PMC5535293; doi:10.1186/s12915-017-0402-6)
Supplement: Supplementary file 8 — Complete list of 11,213 H. armigera genes for which transcriptome data were analysed. (ZIP 116 kb) [file 12915_2017_402_MOESM8_ESM.zip › Ha-clade1-chymotrypsins-plus-Bm-nt-ren-good-plus-Hz.nxs]

#NEXUS
[saved by seaview on Mon Nov  7 16:16:22 2016]
BEGIN DATA;
  DIMENSIONS NTAX=36 NCHAR=1653;
  FORMAT DATATYPE=DNA
  GAP=-
  ;
MATRIX
[1] HaOG200475
---------------------ATGAAAATTGCGTGTGCA---TTT---------------
---------------------------ATTTTG---------------------------
---------------------------------------------TTTTGTGTG------
---------------GCTTTTGCTAAAGCAGCAGAAGTGCCAAATACA------------
---ATTGAAAATGGCGTTTATGATTACCACCGTAGAATTGGTATTCCT------------
AAA------------GCGTTT---AAGATTTGGAAGCTAGAAAGTGAAATGTCT------
------------CCAGCTGGCAGCAGAATCATTGGTGGATCC---TCTACGACTATTTTC
TCCGTACCATATCAGGCAGGTCTCATCCTA------AGAATATCG------------ATA
TTCAGTTCGGTATGCGGTGGTACCTTGATCTCGGACTCGAGAGTGCTGACGGCTGCCCAT
TGCTACAACGATGGTAAC------------------AGCATCGTCTCCTCCATACAAGTG
ATCCTGGGCTCCAGTATGCTGTTC------------TCTGGGGGAACCAGAATCGACACC
AATGACATTGTCCTGTACCCTGGCTACAACCCTTGGATCGCT------------GCCAAT
GACATCGCTGTCATTCGTATT------------CCTAGGGTCAGTTTT---TCATTGGCG
ATTCAACCAGTCATCTTGCCATCGGGTAGCGAGCTCAACTTGAATTACGCTGGCAACACT
GCTACAGCCTCCGGCTATGGAATA------ACTAGA---GACGGG------------GAT
AGCGTGGGC------------CTGCTTCAAACCATAAATTCAGTGAACCTTCAAGTGATC
ACGAACGCTGTGTGCGCGAATTCTTACGGCAAC---------------------------
---------GTCATACAGAGTCACCATCTTTGCACC------AGCGGCGCTGGTCGA---
GTGGGAGTCTGCGGCGGGGACACTGGCGGTCCACTTGTCACCACT---GTTAATGGCCGA
AGG------ATATTGATTGGTGTGAGCTCCTTCACGGCGAAC------AGTGGATGTGAA
GCT---------------GGT---TTGCCATCAGGCTTCTCAAGAGTCACTTCCTTTATC
TCTTGGATCCATTCC---------------------------------------------
------------------------------------------------------------
------------------------------------------------------------
------------------------------------------------------------
------------------------------------------------------ATA---
------------------------------------------------------------
---------------------------------
[2] HaOG200476
---------------------ATGTTTCTGTTTACTGGA---GTGGTA------------
---------------------------TGTTTG---------------------------
---------------------------------------------GCCTTGGCT------
---------------GTAACTGCACAATCAGCTGCAATCGACAAGGATGCC---------
---ATCACTTCGCCTGTGTACGACTATCATCGAAGAATCGGTATTCCT------------
GAA------------GCTGAA---AGAATACGAAAAAATGAAATC---------------
---------------------TCAAAAATTGCTGGAGGGTTT---ATAAACGATGTTACA
GAAACCCCATATCAGGTTGGCATCATCGTT------CAAATCATG---------TCGTTC
TTCACATCAGTATGCGGGGGTTCCCTCATATCTTCCACTCGAGTGGTGACTGCAGCCCAC
TGCAGGGACGATGGCGTG------------------TTCAGCGCTCAGTTCTTCACCATA
GTCTTGGGCTCCAACACTCTGTTC------------AGTGGGGGAGTTCGTATTGTGACC
GACGACGTTGCTGTCCATCCGAACTGGCAAGCAATCACCATT------------TCTAAT
GACATCGCTGTTGTGCGAATT------------GAACCCGTTACATTT---ACTGAATCG
ATCCAGCCTATCAACCTCCCCATTGGCAGCGAGCTCTTATACGACTACACTGACTGGACA
GCTGTTGCTTCTGGCTTTGGCGTC------ATAGCT---CCTGGT------------TCA
CCGATTGAA------------AATGAGCAGCCGATCAGATCGGTAATCTTGTCCGTCATT
TCAAACCAGGAATGTAAGGCTACATTCGGCAGC---------------------------
---------TTTGTGCTTCCTTCCACTATTTGCACC------AGCGGAGCGGGAGGG---
AAAGGAACTTGCTCTGGTGACTCTGGTGGACCTCTTGTCGTCCAT---AGT---GCTAGG
ACC------TACTTGATAGGTGTGACATCATTCGGCTCAAGC------CGCGGGTGCAAT
ATG---------------GGC---TACCCATCCGCCTACGCCAGAGTTACATCCTACGTG
GACTGGATTCAATCT---------------------------------------------
------------------------------------------------------------
------------------------------------------------------------
------------------------------------------------------------
------------------------------------------------------CAA---
------------------------------------------------------------
---------------------------------
[3] HaOG200477
---------------------ATGAAGCTGTTCCTTGGA---GTG---------------
---------------------------TGCTTG---------------------------
---------------------------------------------GCTTTGGCC------
---------------GTCGCCGTATCGGCAGTGGAGATCGCCACTCCTGAC---------
---GCCGACAGCCCTGTCTTCGGCTACCACGCCAAGTTTGGTATTGCT------------
GAG------------GCTGCA---AGGATCAAGAGCGCGGAGGAAGTTCAGAGC------
------------TTCAACGGCCAGAGGATCGTTGGAGGATCC---ATCACCAACATTGCC
AATGTCCCATACCAGGCTGGTCTTGTGATC------ACCATCTTC------------ATC
TTCCAATCCGTGTGCGGTGCTTCCCTCATCTCCCACAACCGCTTGGTGACTGCTGCTCAC
TGCAAATTCGATGGTGTC------------------TTGACCGCTAACTCCTTCACCGTT
GTTCTTGGCTCCAACACCCTGTTC------------TTCGGCGGTACTCGCATCAACACC
AACGACGTCGTCATGCACCCCAACTGGAATCCTGCTACCGTT------------GCCAAT
GACATCGCTGTCATTCGCATC------------AGTTCCGTTAGCTTC---AACAATGTG
ATCCAGCCCATCGCTCTTCCCAGTGGAGACGAACTCAACAACCTCTTCGTCGGCGCCAAC
GCTCTTGCCTCCGGATTTGGCCGC------ACCAGC---GACAGT------------GGA
AGCATTGGT------------ACCAACCAACAGTTGAGCTCTGTGACCATTCCCGTGATC
ACCAACGCTCAATGCGCTGCCGTATACGGCCCC---------------------------
------GCCTTTGTGCACGCCTCCAACATTTGCACC------AGCGGCGCCGGCGGC---
AAGGGTACCTGCAACGGTGACTCCGGTGGCCCTCTCGCTGTCGAC---AGCAACAACAGG
AAG------ATCTTGATCGGTGTTACTTCATACGGTGCTGCT------GACGGTTGCGCC
GCT---------------GGT---TTCCCTGCTGCCTTCGCCAGGGTCACCTCTTTCGTC
AGCTGGGTCCAATCC---------------------------------------------
------------------------------------------------------------
------------------------------------------------------------
------------------------------------------------------------
------------------------------------------------------CAA---
------------------------------------------------------------
---------------------------------
[4] HaOG200478
---------------------ATGAAGCTGTTCCTTGGA---GTG---------------
---------------------------TGCTTG---------------------------
---------------------------------------------ACTCTGGCC------
---------------GTCGCCGTATCGGCAGTGGAGATCGCCACTCCTGAC---------
---GCCGATAGCCCTGTCTTCGGCTACCACGCCAAGTTTGGTATTGCT------------
GAG------------GCTGCG---AGGATCAAGAGCGCGGAAGAAGTGCAGAGC------
------------TTCAACGGCCAGAGGATCGTTGGAGGATCC---ATCACCAACATTGCC
AACGTCCCATACCAGGCTGGTCTTGTGATC------ACCATCTTC------------ATC
TTCCAATCCGTGTGCGGTGCTTCCCTCATCTCCCACAACCGCCTGGTGACTGCTGCTCAC
TGCAAGTCAGATGGTGTC------------------TTGACCGCTAACTCCTTCACCGTT
GTTCTTGGCTCCAACACCCTGTTC------------TTCGGTGGTACTCGTATCAACACC
AACGATGTCGTCATGCACCCCAACTGGAACCCCAATACTGCT------------GCCAAT
GACATCGCTGTCCTGCGCATC------------AGCTCCGTCAGCTTC---AGCAACGTG
ATCCAGCCCATCGCTCTTCCCAGTGGAGACGAACTCAACAACCTCTTCGTCGGCGCCAAC
GCTCTTGCCTCCGGATTTGGCCGC------ACCAGC---GACAGT------------GGC
AGCATCGGT------------ACCAACCAACAGTTGAGCTCTGTGACCATCCCCGTGATC
ACCAACGCTCAATGCGCTGCTGTCTACGGCTCA---------------------------
------GGATTCGTTCACGCTTCCAACATCTGCACC------AGCGGCGCCGGCGGC---
AAGGGTACTTGCAACGGTGACTCCGGTGGCCCTCTCGCTGTCGAC---ATCAACAACAGG
AAG------ATCTTGATCGGTGTTACTTCATACGGTGCTCAA------GCTGGTTGCGCC
GCT---------------GGT---TTCCCTGCTGCCTTCGCCAGGGTCACCTCCTTCGTC
AGCTGGGTCCAGTCC---------------------------------------------
------------------------------------------------------------
------------------------------------------------------------
------------------------------------------------------------
------------------------------------------------------CAA---
------------------------------------------------------------
---------------------------------
[5] HaOG200479
---------------------ATGCAGTTACTTGTGGCA---------------------
---------------------------TTTATT---------------------------
---------------------------------------------ATATTTGGA------
---------------GCAATTGCAAACGCTAAAGATTTGCAATCACTTTCT---------
---GAACAAAGTCCAGCATATGGGTATATTCAGAACATAGGAATTCCT------------
GCT------------GCGGAG---AGACTCCGCAAAGAAGAAGCA---------------
------------TCCGGAGGTTCAAGAATCATCGGAGGAGTA---CCAGCTGCTCCAGGA
CAATACCCCTTCCAGGCTGGTATTCTTGGA------GAAATAGTCCAAGATAACGTAGCT
GCTACAAGCGTATGCGGAGGTTCCCTCATTTCATCCAGCCGTGTCCTCACCGCTGCCCAT
TGCTGGTTCGACGGTGTC------------------CATCAGGCTTGGCGACTGACCGTT
GTTCTTGGCTCCATCCAACTTTTT------------AGCGGTGGCACTAGGATTCAAACA
AGTGCTGTTGCTACTCATCCAAGTTATATCCCTGTTTTGGGC------------CGCAAT
GACATTGCTGTCGTATATTTCGCA---------ACTCCTGTTGCGCTG---TCAGGTACG
ATTAGTCCGATAGCTCTTCCTACTGGACCTGAGTTATTTGAGTCCTTCGCTGGAGAGAGG
GCTATCGCTGTTGGCTTTGGTGTG------ACCAGT---GACAAT------------GGG
AATATTTCT------------GCAAACCAGGTCCTGAGCCACGTGAGCTTAAACGTCATA
TCTAACAGCGAGTGTTCCTGGGCGTTCCCTCTG---------------------------
---------TTTCTTCAAAGTTCCAACATTTGTACC------AGTGGCCTTGGAACC---
GTTGGGTTCTGCGATGGTGATACTGGTGGCCCTCTTATCATCACC---AGGAATAATAGA
CAA------CTATTGATTGGCGTTGCATCTTTCCGTTCCAGT------CTGGGCTGCGAG
TCC---------------AAC---CTACCCAACGCTTATGCTCGAGTCACTTCATACATG
GACTTTATCTACAGA---------------------------------------------
------------------------------------------------------------
------------------------------------------------------------
------------------------------------------------------------
------------------------------------------------------CATATC
------------------------------------------------------------
---------------------------------
[6] HaOG200480
---------------------ATGAAAACCTTCATTGTT---GTG---------------
---------------------------TGTTTG---------------------------
---------------------------------------------GCTCTGGCT------
---------------AGCTTCGCCTGTGCT------------------GAGCAGGGATCT
TTCCCTGGGTACTCCACATTTGGGTACCTGGAGAAGTATGCTATTCCT------------
CAT------------GCGGAG---AAGCTTCGCGCGGCTGAGGAAAAGTTCCTCGCTAGC
------------CAGTCTGGCTCCAGGATCGTAGGCGGAGTT---CCCGCTGGCCAGGGA
CAGTACCCGTACCAGGCTGGTCTCCTCCTC------TCCATCATC------GGTTTCGAA
GGCAACGGTATCTGCGGAGGCTCCCTCATCAGCGCCAACCGCGTGGCTACAGCCGCCCAC
TGCTGGTTCGACGGTATC------------------CACCAAGGATGGAAAGTCACAGTC
GTGCTCGGTTCCACCCTGCTCTTC------------TCCGGAGGCACCCGTCTTGAGACC
AGTGTGGTCGCCATGCACCCTAACTGGACTCCTGCACTAGTC------------CGCAAT
GATGTTGCTGTGATTTACTTGCCC---------AACTCTGTACAGATT---TCAGCCAAT
ATTGCACCAATTGCTTTGGCTAGTGGATCG---------TCAGACTTCGCAGGTGTCTCC
GCCATTGCCTCTGGTTTTGGATTG------ACAAGC---TCCAGC------------GGA
CAAATCACC------------GCTAACCAGTTCCTGAGCCACGTCAACCTGAACGTGATC
ACCAACAGCGCTTGCAGTGTCGCCTTCCCCTTC---------------------------
---------ATTGTTCAGCCTTCCAACATCTGCACC------AGTGGTATCGGAGGC---
GTTGGTACTTGCAGCGGTGACTCTGGTGGTCCTCTGGTCACCAAC---CAGAATGGACAG
AAC------GTCTTGATTGGTATCACTTCCTTCGGCTCAGCT------TTCGGCTGCCAA
GTC---------------AAC---CTGCCCTCAGTCTTCGCTCGTGTCACATCATTCGTC
TCCTTCCTCAACCAA---------------------------------------------
------------------------------------------------------------
------------------------------------------------------------
------------------------------------------------------------
------------------------------------------------------CACTTG
------------------------------------------------------------
---------------------------------
[7] HaOG200481
---------------------ATGAAGGTGATAATTGTG---CTA---------------
---------------------------GCCTTG---------------------------
---------------------------------------------GCGACTCTC------
---------------GCCTACGCGAACGTT---------------------TCACCTCCG
ATTGAGGGTAACACCGCTTACGGATACATCCAGAACTATGCAATCCCC------------
TTG------------GCCGAA---GAAATCCGCAAGGCGGAGGAACAA------------
------------ATGAGCCCTGAGAGGATTGTTGGTGGAAAC---CCATCCAACGCTGGT
CAATTCCCCTACCAGGCCGGTCTTCTCGCC------TCCTACGCT------GGTATCTCC
GGCACAGGTGTGTGCGGAGGTTCCCTGGTCAGTGCCAACCGTGTCATCACCGCCGCCCAT
TGCTGGTTTGACGGTGTC------------------AACCAGGCTTGGCTTTTCACCGTG
GTCCTTGGATCCACTACTCTCTTC------------TCTGGCGGTACTAGGATCGACACC
AGCGCTGTCGCTCTCCACCCTAACTGGCAGCCTCTGCTAGTC------------CGTAAC
GATGTTGCTGTCATCTACTTACCA---------AGCAATGTTCAATTC---TCAAACACC
ATCTCCCCAATTGCTCTACCTTCGGGAAGCCAACTTAACCAGGACTTCGTCGGCGTTACC
GCTGTTGCCTCTGGTTTCGGTTTA------ACTAGT---GACGGT------------GGC
TCCATTTCA------------ACTGCCCAAGTCCTCAGCCACGTCAACTTGAGCGTCATC
TCCAACAGCATCTGCTCATTCGCCTTCCCCTTG---------------------------
---------ATCTTGCAATCTTCCAACATCTGTACC------AGCAGCCTTGGTGGA---
GTCAGCACTTGCAGAGGAGACTCTGGTGGCCCTCTTGCCATCACC---AGTGGTGGACAG
CCT------GTCCTGATCGGTATCACATCTTTCGGCTCTGCT------CTGGGCTGCCAG
GCT---------------GGT---TTCCCTGCTGCCTTCGCCCGTGTCACCTCCTTCGTC
GACTTCTTCAACCAG---------------------------------------------
------------------------------------------------------------
------------------------------------------------------------
------------------------------------------------------------
------------------------------------------------------CACATC
AAC---------------------------------------------------------
---------------------------------
[8] HaOG200482
---------------------ATGAGGTACTTATCTGTG---ACA---------------
---------------------------TTACTG---------------------------
---------------------------------------------GCTTTGGCA------
---------------GCGGTTGTTTCCGCAAGAAACGTTGATATTCAAAATGTGATTGAC
CTCGAGGACCTGACAGCATATGGTTACCTAGCCAAAATAGGTGCCCCT------------
TTG------------GCTGAA---AAGATCCGCATAGCCGAGGAAGAAGCCAGC------
------------CGCAATCCATCCAGAATAACTGGTGGCTCT---GCAGCAACTCTTGGA
CAATTCCCTTATCAGGCTGCTCTATTGGCT------GATTTCGAC------GAT------
GGCAGAGGTGTTTGCGGTGGTTCTTTACTCAACTCACGAAGAGTGCTGACGGCTGCTCAC
TGCTGGTACGACGGTGAA------------------GATCAAGCTTGGCGGCTTACAGTT
GTTCTAGGATCAATTCGTTTGTTC------------TCTGGTGGAGTGAGGCTGGTTACC
TCCAACGTTGTGATGCATGAAAACTGGAACCCAAAACAAATT------------CGTAAT
GATATCGCAATTATTAACTTGCCA---------TCTGCAGTTGCAAGT---TCAAACAAC
ATCGCCCCCATCGCTCTTCCTTCTGGCAACGAGCTGAACGACCAGTTTGTAGGAGCAATC
GCTACTGCATCTGGTTTTGGGCGA------ACTGGT---GATGGTCCA------TCTGGC
AGCATTGGT------------CCAAACCACTTCCTAAGCCATGTGGACGTACCTGTGATC
TCAAACAGCTTGTGTCGCATATCCTTCGGCTCT---------------------------
---------GCTGTTCAATCATCAAACATTTGCACC------AGCGGTGCTGGCGGA---
AGGAATATCTGCAGTGGTGATTCTGGTGGTCCTCTCGTTGTCAAC---AGAAATAACAGG
CGA------ATCCTGATCGGTGTAACCTCTTACGGATCTTAT------CGCGGCTGTCAA
GTC---------------GGC---GCGCCCGCTGGTTATGTCAGAGTCACCTCTTTCATA
AATTGGATCAACCAA---------------------------------------------
------------------------------------------------------------
------------------------------------------------------------
------------------------------------------------------------
------------------------------------------------------CGCCTT
------------------------------------------------------------
---------------------------------
[9] HaOG200483
---------------------ATGAAGTTCTTGGCTGTG---ACT---------------
---------------------------CTATTG---------------------------
---------------------------------------------GCTTTGGCA------
---------------GCGGTCGCCTCCGCAAGGAACGTTGGTCTTCAAGATGTAATTGAT
CTTGAAGATCTGACAGCATATGGCTACCTGGCCAAAATCGGTGCTCCT------------
TTG------------GCCGAA---GAGATTCGCATAGCCGAGGAAGAAGCCATT------
------------CGCAACCCATCCAGAATATCCGGTGGCTCT---GCAGCTAGCCTTGGA
CAATTCCCTTACCAGGCTGGTCTATTGGCA------AGCTTTGAC------CTC------
GGCAGGGGTGTGTGCGGTGGTTCTCTGGTCAGCGCACAGAGAGTGCTTACCGCTGCTCAC
TGCTGGTTTGATGGTGAA------------------AACCAGGCCTTCAGCGTCGAAGTG
GTCCTGGGATCAATTCGTTTGTAC------------TCTGGTGGTGTCAGGTTGCATTCA
AACAACGTTGTGATGCACGAAAACTGGATGCCTAGTGTTATT------------CGTAAT
GACGTCGCCATCATCTACTTGCCT---------TCTGCTGTTTCTTTT---TCTGACAAC
ATCGCCCCCATCGCTCTTCCCGCTGGTGACGAGCTCAACGAACTGTTTGTAGGAGATATC
GCTACCGCGTCTGGCTTCGGACGT------ACCGGT---GACGCTGCT------TCAGGA
GCCATCACT------------ACAAGCCAATTCTTAAGTCACGTGGATGTGCCAGTGATC
TCGAACAACGTGTGCCGCCTATCCTTC---TTG---------------------------
---------ATCTTGCAATCATCCAACATTTGCATC------AACACCGCTGGTGCT---
AAGAGCACCTGCAGGGGAGACTCTGGTGGTCCTCTTACTGTAGAA---AGGAACAACAGA
AAA------ATCTTGATCGGTGTGACCTCTTTCGGATCTGCC------CGTGGTTGCCAA
GTC---------------GGA---GCGCCCGCTGCCTTCGCCAGAGTTACCTCTTACGTC
AGCTGGATCAACCAA---------------------------------------------
------------------------------------------------------------
------------------------------------------------------------
------------------------------------------------------------
------------------------------------------------------CGTCTT
------------------------------------------------------------
---------------------------------
[10] HaOG200484
---------------------ATGAAGTTCTTGGCTGTG---ACA---------------
---------------------------CTGTTG---------------------------
---------------------------------------------GCTTTGGCT------
---------------GTGGCAGCCTCCGCAAAAAATATTGATCTTCAAGATGTAATTGAT
CTTGAAGATCTGACAGCATATGGCTACCTGTCTAAAATTGGTGCTCCT------------
TTG------------GCCGAA---AAGATTCGCATAGCCGAGGAAAAAGCCATT------
------------CGCAACCCATCCAGAATAACCGGTGGCTCT---GGAGCTAGTCTTGGC
CAAATTCCATATCAGGCTGGACTATTGGTC------AACTTCGAT------GAT------
ATGAGAGGTGTGTGCGGTGGCTCTCTGCTCAACGCACAGAGAGTGCTGACCGCTGCTCAT
TGCTGGTTTGATGGTCTA------------------CACCAAGGCTGGGGTGTGGAAGTA
GTTCTTGGGTCAGTTCGTTTGTAC------------TCAGGAGGATTCAGGTCATATACA
ACCAACGTTGTGATGCATGAAGACTGGTACCCTGATCGTGTT------------CGTAAT
GACATCGCAATTATTAACCTGCCT---------TCTGCAGTGCCTCTA---TCAAATATC
ATCGCCCCTATTGCTCTTCCTGCTGGTAATGAAATTAACGACGATTTTGTGGGTGATATC
GCTTCCGCATCTGGCTTCGGACGC------ATTGCT---GATGGTCCC------TCTGGC
GAAATATCT------------GAGAGCCAGTTCCTGAGCCATGTCGATGTACCTGTGATC
TCAAACCGTGCGTGTCGTCTGCGCTTTTTTTAT---------------------------
---------TTCTTGCAACCTTCGAATATTTGCACC------AGCGGCTTTGGTGGA---
AAGAACATATGTAGGGGTGATTCTGGTGGTCCTCTCACTGTAGTC---AGGGATAACAAA
CGC------ATTCTGATTGGCGTGGCCTCATTTGGATCTCCC------CGTGGCTGCCAA
TAT---------------CGC---ATGCCTAGTGCCTTTGTCAGAGTTACTTCTTACATT
GACTGGATCAACCAA---------------------------------------------
------------------------------------------------------------
------------------------------------------------------------
------------------------------------------------------------
------------------------------------------------------CGTCTC
------------------------------------------------------------
---------------------------------
[11] HaOG200485
---------------------ATGAAACTCTTGGCTGTG---ACT---------------
---------------------------CTATTG---------------------------
---------------------------------------------GCTTTCGCC------
---------------GCGGTCGTCTCCGCGAGGAACATCGACCTCGAGAGTGTTATCGAC
CTCGAAGACATTACCGCCTACAATTATCATACCAAAATTGGTATTCCC------------
TTG------------GCTGAA---GAGATTCGTCTAGCCGAGCAGGAGGCACAA------
------------CGTAACCCATCCAGAATTGTCGGCGGTTCT---ACTTCCAGCCTTGGC
CAATTCCCTTACCAGGCTGGTCTTCTTGTT------GATTTGCCC------GCT------
GGCCAGAGTGTTTGCGGTGGTTCTTTGCTTAACCAAAGAAGGGTACTCACCGCCGCTCAT
TGTTGGAACGATGGTACC------------------AACCAGGCCAGAAGATTAACTGTT
GTCCTCGGCTCAGTGCGCCTGTTC------------AGCGGTGGCACTAGGCTAACGACC
ACCAGCGTTGTGATGCACGGCAGCTGGAACGCTAACCTCGTC------------TGGAAC
GATATCGCCATGATCAACTTGCCT---------TCTAACGTCGGTACA---TCCAGTTCC
ATCGCTCTGATCGCGCTGCCTTCTGGTAATGAGCTCAACAACCAGTTTGCCGGTGCCACC
GCTACTGCTTCTGGCTTCGGACTC------GCCAGG---GATGGT------------GGC
AGTGTCGAC------------GGTAAC------TTGAGACACGTCAACTTGCCTGTAATC
ACAAATGCTGTTTGCCGTCAGAGCTTT---GGT---------------------------
---------AACCTCCTGGCTTCAAACGTTTGTACC------AGCGGCGCCAATGGC---
AGAAGTACTTGCCGCGGGGATTCCGGTGGTCCTCTGGTTGTAAAC---AGCAACAACAGA
CGC------ATCTTGATTGGTGTGACCTCCTTCGGATCTGAC------CGTGGTTGCCAA
GTT---------------GGT---GCGCCTGCTGCCTACGCTAGAGTCTCCTCATTCATC
AGCTGGATCAACCAA---------------------------------------------
------------------------------------------------------------
------------------------------------------------------------
------------------------------------------------------------
------------------------------------------------------CGTCTT
------------------------------------------------------------
---------------------------------
[12] HaOG200488
---------------------ATGAAACTCTTGGCAGTG---ACT---------------
---------------------------CTATTG---------------------------
---------------------------------------------GCTTTCGCC------
---------------GCGGTCGTCTCCGCGAGGAACATCGACCTCGAGGATGTGATCGAC
CTCGAAGACATTACCGCCTACGATTATCACACCAAGATTGGAATTCCT------------
TTG------------GCCGAG---AAGATCCGTGCAGCTGAGGAGGAAGCTGAC------
------------CGTAACCCGTCCAGAATTGTCGGTGGCTCT---ACTTCCAGTCTCGGT
GCATTCCCTTACCAGGCTGGTCTTCTCGCT------GCTTTCGCT------AGC------
GGACAAGGTGTCTGCGGTGGTTCTTTGCTTAACAACAGGAGGGTTCTTACCGCCGCTCAC
TGCTGGTTCGATGGTCGC------------------AACCAGGCTAGGAGTTTCACAGTT
GTCCTCGGATCAGTTCGTCTTTAC------------AGCGGCGGCACCAGACTGAACACC
GCTAGCGTGGTCATGCACGGCAGCTGGAACCCTAATCTTGTG------------CGCAAC
GATATCGCCATAATCAACTTGCCT---------TCCAACGTTGGTTTT---TCTGGTAAC
ATCGCTCCTATTGCCCTGCCTTCTGGAAACGAGCTGAACAATCAGTTTAACGGTGCCACC
GCTACTGCATCTGGCTTCGGTCTT------GCCCGT---GATGGT------------GGA
GTTATTGAT------------GGCAAT------CTGAGACACGTTAATCTGCCCGTGATC
ACCAACGCCGTATGCAGTCAGTCCTTCCCCGGC---------------------------
---------ATCATCCAGTCTTCCAACATTTGCACC------AGCGGCGCCAACGGC---
AGAAGCACTTGCCAGGGTGACTCCGGCGGTCCTCTTGTTGTTAAC---AGCAACAACAGA
CGC------ATCTTGATCGGAGTAACTTCCTTCGGATCTGCC------CGTGGTTGCCAA
GTT---------------GGT---TCCCCCGCTGCCTTCGCCAGAGTTACCTCCTACATC
AGCTGGATCAACCAA---------------------------------------------
------------------------------------------------------------
------------------------------------------------------------
------------------------------------------------------------
------------------------------------------------------CGTCTC
------------------------------------------------------------
---------------------------------
[13] HaOG200489
---------------------ATGAAACTCTTGGCTGTG---ACT---------------
---------------------------CTATTG---------------------------
---------------------------------------------GCTTTCGCC------
---------------GCGGTCGTGTCCGCGAGGAACATCGACCTCGAGGATGTGATCGAC
CTCGAAGACATTACCGCCTACGATTATCACACCAAGATTGGAATTCCT------------
TTG------------GCCGAG---AAGATCCGTGCAGCTGAGGAGGAAGCTGAA------
------------CGCAACCCATCCAGAATTGTTGGTGGCTCT---ACTTCCAGTCTCGGT
GCATTCCCTTACCAGGCTGGTCTTCTCGCT------ACCTTCGCT------AGC------
GGACAGGGTGTCTGCGGCGGTTCTCTGCTTAACAACAGGAGGGTTCTTACCGCTGCTCAC
TGCTGGTTCGATGGTCGC------------------AACCAGGCTAGGAGTTTCACAGTT
GTCCTCGGCTCAGTGCGCCTGTTC------------AGCGGCGGCACCAGACTGAACACC
GCTAGCGTGGTCATGCACGGCAGCTGGAACCCCAACCTCATC------------CGCAAC
GACATCGCCATGATCAACTTGCCT---------TCCAACGTTGGTACT---TCTGGTAAC
ATCGCTCCTATCGCCCTGCCCTCTGGAAACGAGCTGAACAACAACTTCAACGGTTTCACT
GCTACTGCATCTGGCTTCGGTCTT------GCCCGT---GACGGT------------GGA
AGTGTCGAT------------GGCAAT------CTGAGACACGTTAACCTGCCCGTGATC
ACCAACGCCGTATGCAGTCAGACCTTCCCCGGT---------------------------
---------CTCATCCAGGCATCCAACATCTGCACC------AGCGGCGCCAACGGC---
AGAAGCACTTGCCAGGGTGACTCCGGCGGCCCCCTTGTGGTGAAC---AGCAACAACAGA
CGC------ATCTTGATCGGTGTGACTTCTTTCGGATCTGCC------CGTGGTTGCCAA
GTC---------------GGA---GCGCCCGCTGCCTTCGCCAGAGTTACCTCTTTCATC
AGCTGGATCAACCAA---------------------------------------------
------------------------------------------------------------
------------------------------------------------------------
------------------------------------------------------------
------------------------------------------------------CGTCTT
------------------------------------------------------------
---------------------------------
[14] HaOG200490
---------------------ATGAAACTCTTGGCTGTG---ACT---------------
---------------------------CTATTG---------------------------
---------------------------------------------GCTTTCGCC------
---------------GCGGTCGTCTCCGCGAGGAACATCGACCTCGAGGATGTGATCGAC
CTCGAAGACATTACCGCCTACGATTATCACACCAAGATTGGAATTCCT------------
TTG------------GCCGAG---AAGATCCGTGCAGCTGAGGACGAAGCTGAA------
------------CGCAACCCATCCAGAATTGTCGGTGGCTCT---ATTTCAAGTCTCGGT
GCATTTCCTTACCAGGCGGGTCTTCTCGCT------ACTTTCGCT------AGC------
GGACAGGGTGTCTGCGGTGGTTCTCTGCTTAACAACAGGAGGGTTCTTACCGCCGCTCAC
TGCTGGTTCGATGGTCGC------------------AACCAGGCTAGGAGTTTCACAGTT
GTCCTCGGCTCAGTGCGCCTGTTC------------AGCGGTGGCACCAGACTGAACACC
GCTAGCGTGGTCATGCACGGCAGCTGGAACCCCAACCTCATC------------CGTAAC
GACATCGCCATAATCAACTTGCCT---------TCCAACGTTGCTACT---TCTGGCAAC
ATCGCTCCTATTGCCCTGCCCTCTGGTAACGAGCTGAACAACAACTTCAACGGTGCCACC
GCAGTAGCATCTGGTTTCGGTCTG------GCCAAT---GATGGT------------GGA
AGTGTTGAC------------GGTAAC------TTGAGACACGTCAACTTGCCCGTGATC
ACCAACGCTGTATGCACTGTGTCCTTCCCCGGC---------------------------
---------ATCATCCAGTCTTCCAACATTTGCACC------AGCGGCGCCAACGGC---
AGAAGCACTTGCCAGGGTGACTCCGGCGGTCCTCTTGTCGTAACC---AGCAACAACAGA
CGC------ATCTTGATCGGTGTGACTTCCTTCGGATCTGCC------CGTGGTTGCCAA
GTT---------------GGT---TCCCCTGCTGCCTTCGCCAGAGTTACCTCTTTCATC
AGCTGGATCAACAAT---------------------------------------------
------------------------------------------------------------
------------------------------------------------------------
------------------------------------------------------------
------------------------------------------------------CTTCTT
------------------------------------------------------------
---------------------------------
[15] HaOG200491
---------------------ATGAAACTCTTGGCTGTG---ACT---------------
---------------------------CTATTG---------------------------
---------------------------------------------GCTTTCGCC------
---------------GCGGTCGTCTCCGCGAGGAACATCGACCTCGAGGATGTGATCGAC
CTCGAAGACATTACCGCCTACGACTATCACACCAAGATTGGAATTCCT------------
TTG------------GCCGAG---AAGATCCGTGCAGCTGAGGAGGAAGCTGAA------
------------CGCAACCCATCCAGAATTGTTGGTGGCTCT---ACTTCCAGTCTCGGT
GCATTCCCTTACCAGGCTGGTCTTCTCGCT------ACCTTCGCT------AGC------
GGACAGGGTGTCTGCGGTGGTTCTCTGCTTAACAACAGGAGGGTTCTTACCGCCGCTCAC
TGCTGGTTCGATGGTCGC------------------AACCAGGCTAGGAGTTTCACAGTT
GTCCTCGGCTCAGTGCGCCTGTTC------------AGCGGCGGCACCAGACTGAACACC
GCTAGCGTGGTCATGCACGGCAGCTGGAACCCCAACCTCATC------------CGTAAC
GACATCGCCATGATCAACTTGCCT---------TCCAACGTTGCTACT---TCTGGCAAC
ATCGCTCCCATTGCCCTGCCCTCTGGTAACGAGCTGAACAACAACTTTAACGGTGCCACC
GCTGTTGCATCTGGCTTCGGTCTG------GCCAGA---GATGGT------------GGA
AGCGTTGAC------------GGTAAC------TTGAGACACGTCAACTTGCCCGTGATC
ACCAACGCTGTATGCACTGTGTCCTTCCCCGGC---------------------------
---------ATCATCCAGTCTTCCAACATTTGCACC------AGCGGCGCCAACGGC---
AGAAGCACTTGCCAGGGTGACTCCGGCGGTCCTCTTGTCGTAACC---AGCAACAACAGA
CGC------ATCTTGATCGGTGTGACTTCCTTCGGATCTGCC------CGCGGTTGCCAA
GTT---------------GGT---TCCCCTGCTGCCTTCGCCAGAGTTACCTCTTTCATC
AGCTGGATCAACCAA---------------------------------------------
------------------------------------------------------------
------------------------------------------------------------
------------------------------------------------------------
------------------------------------------------------CGCCTC
------------------------------------------------------------
---------------------------------
[16] HaOG200487
---------------------ATGAAACTCTTGGCTGTG---ACT---------------
---------------------------CTATTG---------------------------
---------------------------------------------GCTTTCGCC------
---------------GCGGTCGTGTCCGCGAGGAACATCGACCTCGAGGATGTGATCGAC
CTCGAAGACATTAGCGCCTACGATTATCACAACAAAATTGGAATTCCC------------
TTG------------GCCAAG---GAAATCCGTTTAGCTGAGGAGGAAGCTGAA------
------------CGTAACCCGTCCAGAATTGTTGGTGGCTCA---ACTGCCAGTCTCGGC
CAATTTCCTTATCAGGCTGGTCTTATAATT------GACATGCCA------AAC------
GGCGAGAGTGTTTGCGGTGGTTCTTTGTTAAATCAAAGGAGGGTACTTACTGCCGCTCAC
TGCTGGAACGATGGTCGC------------------CAACAAGCCAGGAGACTCACTGTT
GTCCTCGGCTCAATTCGCCTATTC------------AGCGGTGGCACTAGGTTGTCTACC
ACAAGCATCGTCATGCACGGTAGCTGGAACGCAAATCTTATC------------CGTAAT
GACATTGCTATGATCAACTTACCT---------TCTAACGTTGGTACT---TCAAACAAC
ATTCGTCCTATTGCTCTACCGTCTGGCAATGAGCTCAACAACCAGTTCGCCGGTGCTACT
GCTATCGCATCAGGCTTTGGTCGT------ACCAGA---GATGGT------------GGT
GCTGTAAGC------------AATGAG------CTGAGGCATGTCAGCCTGCCCGTGATT
ACCAACAATGTTTGTAGTCAGTCTTTC---AAT---------------------------
---------GTCATCCACTCCTCAAACATTTGCACC------AGTGGCGCCAACGGC---
AGAGGCACTTGCCAGGGTGACTCCGGCGGTCCTCTGGTTGTCAAC---AGCAACAACAGA
CCT------ATCTTGATCGGTGTGACCTCTTTTGTATCCGCC------CGTGGCTGCCAA
GTA---------------GGT---GCCCCAGCTGGCTACGCCAGGGTTTCCTCCTTCATA
AGCTGGATTAATCAA---------------------------------------------
------------------------------------------------------------
------------------------------------------------------------
------------------------------------------------------------
------------------------------------------------------CGTCTC
------------------------------------------------------------
---------------------------------
[17] HaOG200486
---------------------ATGAAACTCTTGGCTGTG---ACT---------------
---------------------------CTATTG---------------------------
---------------------------------------------GCTTTCGCG------
---------------GCAGTCGTCTCTGCGAGGAACATCGACCTCGAGGATGTGATCGAC
CTCGAAGACATTACCGCCTACGATTATCACAGAAAAATTGGTACTCCT------------
CTG------------GCTGAA---AAGATCCGTTTAGCTGAAGAAGAGGCTGAA------
------------CGAAACCCATCGAGAATCGTCGGTGGTTCT---GCGTCTAGTCTTGGC
CAATTCCCTTATCAGGCCGGTCTTGTCATT------CAATATGCA------AGC------
CACCAAAGTGCTTGTGGTGGTTCGTTGTTAAATCAAAGAAGGGTGCTTACTGCCGCCCAC
TGTTGGTTTGACGGTTGG------------------AACCAAGCCAGGAGTTTCACAGTC
GTCCTGGGCTCAATCCGCCTGTTC------------AGTGGTGGTACCAGATTGGTTACA
AGTAGCGTTGTCATGCATGGCAGCTGGAACCCTAGCAATGTC------------CGCAAT
GACATTGCCATGATCAACTTACCT---------TCTAACGTTGGTACT---ACAAACACA
ATTCGTCCCATTGCCCTACCAACTGGTAATGAGCTCAATAACCAGTTCGCCGGCTTTACC
GCGGTTGCATCAGGATTCGGTCTC------ACCAGG---GATGGT------------GGT
CAAATCAGT------------AACGAA------CTGAGACACGTGAGTTTGCCTGTGATC
ACGAACAGCGTTTGTCGTCAGTCTTTC---AAT---------------------------
---------ATCATCCAGGATTCAAACGTTTGCACC------AGCGGAGCTAACGGC---
AGAGGCACATGTACAGGAGATTCAGGTGGTCCCCTCGTAGTTACC---AACAACGGCAGA
CAG------ATCTTGATCGGTGTGACTTCTTTTGGATCCGGT------CATGGTTGCCAG
TCT---------------GGT---GCGCCTGCTGCCTACGCCAGAGTTACTTCTTTCATC
AGCTGGATCAATTCC---------------------------------------------
------------------------------------------------------------
------------------------------------------------------------
------------------------------------------------------------
------------------------------------------------------CGTCTA
------------------------------------------------------------
---------------------------------
[18] HaOG200492
---------------------ATGAAACTATTGGCTGTG---ACT---------------
---------------------------CTATTG---------------------------
---------------------------------------------GCTTTGGTG------
---------------GCGGTGGTGTCCGCGAGGAACATCAACCACGAGGCAGTTGGCGAT
CTTGAAGACATCACCGCCTACGGATACCACCGTAAAGTTGGTATTCCC------------
CTG------------GCCGAA---GAGATTCGCATAGCCGAGTTGGAAGCTCCC------
------------CGCAACCCATCCAGAATTGTCGGCGGATCC---TCTGCCAGCCTCGGA
CAATTCCCATACCAGGCCGGTCTTCTCATT------AATTTACCC------CTT------
GGTCAGAGCGTTTGCGGTGGTTCTTTGCTTAATCAAAGGAGGGTGCTTACTGCCGCTCAC
TGCTGGTTTGATGGTGAA------------------AACCAAGCTAATAGTTTGACAGTC
ATACTCGGCTCAGTCAACTTGTAC------------TTCGGAGGCACCAGACTGAACTCC
AATAGCGTCGTCATGCACGGCAGCTGGTACCCCAGACTTATT------------CGTAAT
GACATCGCTATGATCAACTTGCCT---------TCCAACGTCGGCACT---ACCAATAAC
ATCGCTCCCATTGCCCTGCCCTCTGGCAATGAGCTCAACAATCAGTTCGCCGGCGCCACT
GCCACTGCATCTGGATTCGGTCGC------ACCAGG---GATGGT------------GGT
AGCGTCAGC------------ATAACT------TTGAACCACGTCAACTTGCCTGTGATC
ACGAACAATGTGTGCTGGCAGTCGTTCCCTTCA---------------------------
---------TATATCCAGTCTACTAACATCTGCACC------AGCGGCGCCAACGGC---
AGAAGCACTTGCCAGGGTGACTCCGGCGGCCCTCTTGTCGTAACC---AGCAACAACAGA
CGT------ATCTTGATCGGTGTGACCTCGTTTGGATCCGAC------CGTGGTTGCCAA
GTC---------------GGA---GCACCTGCTGCCTTCGCCCGAGTTACCTCTTACATC
AGCTGGATCAACCAA---------------------------------------------
------------------------------------------------------------
------------------------------------------------------------
------------------------------------------------------------
------------------------------------------------------CGTCTA
------------------------------------------------------------
---------------------------------
[19] HaOG200494
---------------------ATGAAACTCTTGGCTGTG---ACT---------------
---------------------------CTGTTG---------------------------
---------------------------------------------GCTTTGGTG------
---------------GCGGTGGTGTCCGCGAGGAACATCAACCACGAGGCAGTTGTCGAT
CTTGAAGACATCACCGCCTACGGGTACCACACTAAAATTGGTATTCCT------------
CTG------------GCCGAA---GAGATTCGCATAGCCGAGTTGGAAGCTTCC------
------------CGCAACCCATCCAGAATTGTCGGCGGATCC---TCTGCTAGCCTCGGA
CAATTCCCTTACCAGGCCGGTCTTCTCATT------AATTTACCC------CTT------
GGCCAGAGCGTTTGCGGTGGTTCTTTGCTCAATCAAAGGAGAGTGCTCACTGCCGCTCAC
TGCTGGTTCGATGGTCGC------------------AACCAGGCTAACAGTTTGACAGTC
ATACTCGGCTCAATAAACTTGTAC------------TTCGGAGGCACCAGACTGAACTCA
AACAGCGTCGTCATGCACGGCAGCTGGAACCCTAATCTTATT------------CGTAAC
GACATCGCCATTATAAACCTACCT---------TCCAACGTAGGTACC---TCAAACAAC
ATTGCTCCCATTGCGCTGCCCTCTGGCAATGAGCTAAACAACCAATTCGCCGGATTCACT
GCAACTGCGTCTGGTTTCGGTCGC------ACCAGG---GACGGT------------GGA
AGTGTCAGT------------CCAATT------TTGAACCACGTCAACTTGCCTGTGATC
GCGAACAATCTGTGCTGGCAGTCCTTCCCTGCA---------------------------
---------TATATCCAGTCTACTAACATTTGCACC------AGCGGTGCCAACGGC---
AGAAGCACTTGCCAGGGTGACTCCGGCGGTCCTCTTGTCGTAACC---AGCAACAACAGA
CGC------ATCTTGATTGGTGTAACCTCATTTGGATCCGAC------CGTGGTTGCGAA
GTT---------------GGT---GCCCCTGCTGCATACGCCAGAGTGACATCCTTCATC
AGCTGGATCAACCAA---------------------------------------------
------------------------------------------------------------
------------------------------------------------------------
------------------------------------------------------------
------------------------------------------------------TGTCTA
------------------------------------------------------------
---------------------------------
[20] HaOG200495
---------------------ATGAAACTCTTGGCTGTG---ACT---------------
---------------------------CTGTTG---------------------------
---------------------------------------------GCTTTGGTG------
---------------GCGGTGGTGTCCGCGAGGAACATCAACCACGAGGCAGTTGTCGAT
CTTGAAGACATCACCGCCTACGGGTACCACACTAAAATTGGTATTCCT------------
CTG------------GCCGAA---GAGATTCGCATAGCCGAGTTGGAAGCTTCG------
------------CGCAACCCATCCAGAATTGTCGGCGGATCC---TCTGCTAGCCTCGGA
CAATTCCCTTACCAGGCCGGTCTTCTCATT------AATTTACCC------CTT------
GGCCAGAGCGTTTGCGGTGGTTCTTTGCTCAATCAAAGGAGAGTGCTCACTGCCGCTCAC
TGCTGGTTCGATGGTCGC------------------AACCAGGCTAACAGTTTGACAGTC
ATACTCGGCTCAATAAACTTGTAC------------TTCGGAGGCACCAGACTGAACTCA
AACAGCGTCGTCATGCACGGCAGCTGGAACCCTAATCTTATT------------CGTAAC
GACATCGCTATTATAAACCTACCT---------TCCAACGTAGGTACC---TCAAACAAC
ATTGCTCCCATTGCGCTGCCCTCTGGCAATGAGCTAAACAACCAATTCGCCGGATTCACT
GCAACTGCGTCTGGTTTCGGTCGC------ACCAGG---GATGGT------------GGA
AGTGTCAGC------------CCAACT------TTGAACCACGTCAACTTGCCTGTGATC
ACGAACAATGTGTGCTGGCAGTCCTTCCCTCTG---------------------------
---------TACATCCAGTCTTCTAACATTTGCACC------AGCGGCGCCAACGGC---
AGAAGCACTTGCCAGGGTGACTCCGGCGGCCCTCTTGTCGTAACC---AGCAACAACAGA
CGC------ATCTTGATCGGTGTTACCTCGTTTGGATCCGAC------CGTGGTTGCCAA
GTC---------------GGA---GCACCTGCTGCCTTCGCCAGAGTTACCTCCTACATC
AGCTGGATCAACCAA---------------------------------------------
------------------------------------------------------------
------------------------------------------------------------
------------------------------------------------------------
------------------------------------------------------CGTCTA
------------------------------------------------------------
---------------------------------
[21] HaOG200493
---------------------ATGAAACTCTTGGCTGTG---ACT---------------
---------------------------CTATTG---------------------------
---------------------------------------------GCTTTGGCA------
---------------GCGGTGGTGTCCGCGAGGAACATCAACCACGAGGCAGTTGTCGAT
CTTGAAGACATCACCGCCTACGGGTACCACCGTAAAGTTGGTATTCCT------------
CTG------------GCCGAA---GAGATTCGCGTAGCCGAGTTGGAAGCTTCC------
------------CGTAACCCATCTAGAATTGTCGGCGGATCC---TCTGCCAGCCTCGGA
CAATTCCCGTACCAGGCCGGTCTGCTCATT------AATGTACCC------CTT------
GGGCAGAGCGCTTGCGGCGGTTCTTTGCTAAATCAGAGAAGAGTGCTCACTGCCGCTCAC
TGCTGGTTTGATGGTGAA------------------ACCCAAGCTTTTAGTTTGACAGTC
GTACTCGGCTCAATCAACTTGTTC------------TTCGGAGGTACCAGACTGAACACC
AATAGCGTCGTCACGCACGGCAGCTGGAACCATAACCTTGCT------------AGTAAC
GACATCGCCATTATAAACCTACCT---------TCTAACGTAGCTACT---TCAGGCAAC
ATCGCTCCTATAGCCCTGCCTTCTGGTAATGAACTCAACAATCAGTTCGCTGGTGCCACC
GCGACTGCATCTGGTTTCGGCCTC------ACCAGG---GATGGT------------GGT
AGTGTCAGC------------CAAACT------TTGAACCACGTCAACTTGCCTGTGATC
ACGAACAGTGTTTGCTGGCTGTCCTTCCCTGGA---------------------------
---------ATTATCCAGTCTTCTCACATTTGCACC------AGCGGCGCCAACGGT---
AGGAGTACTTGCGATGGTGACTCCGGTGGTCCCCTTGTCGTAACC---AGCAACAACAGA
CGC------ATCTTGATTGGTGTGACCTCATTTGGTTCCGGT------CGTGGTTGCCAA
GTC---------------GGA---GCGCCAGCTGCCTTCGCCCGAGTTACCTCTTACATC
AGCTGGATCAACCAG---------------------------------------------
------------------------------------------------------------
------------------------------------------------------------
------------------------------------------------------------
------------------------------------------------------CGTCTA
------------------------------------------------------------
---------------------------------
[22] HaOG200496
---------------------ATGAAACTCTTGGCAGTG---ACG---------------
---------------------------GTATTG---------------------------
---------------------------------------------GCTCTGGCG------
---------------GCGGTGGCGTCCGCGAGGAACATCAACCAGGAGGATGTCATCGAT
CTTGACGAAATCACCGCCTACGGGTACCACACTAAAGTTGGTATTCCT------------
CTG------------GCCGAA---GAGATTCGCGTAGCCGAATTGGAAGCTTCC------
------------CGCAACCCATCCAGAATTGTCGGCGGATCC---TCTGCCAGCCTCGGA
CAATTCCCGTACCAGGCCGGTCTTCTCATT------AATTTACCC------CTT------
GGCCAGAGCGCTTGCGGTGGTTCTTTGCTCAACCAAAGGAGAGTGCTCACTGCCGCTCAC
TGCTGGTTTGACGGCATC------------------AACCAAGCAACTAGTTTGACAGTC
GTACTCGGCTCTATCACCTTTTTC------------ACCGGTGGCACCAGACTGAACACC
AATAGCGTCGTCATGCACGGCAGCTGGACCCCCAGCCTGATC------------CGTAAC
GATATTGCCATTATCAACTTGCCA---------TCTAACGTTGCTACT---TCAGGCAAC
ATCGCTCCAATTGCTCTGCCCTCTGGTAATGAGCTCAACAACCAGTTTGCCGGATTTACC
GCCACTGCGTCTGGGTTCGGTCGC------ACCGTC---GACGGC------------GGA
AGCGTCAGC------------CCAACT------TTGAACCACGTCAACTTGCCTGTGATT
ACAAACAGTGTGTGCAGTCTGTCCTTCCCCTTC---------------------------
---------ATCCTCCAGTCTTCAAATATTTGCACC------AGCGGCGCCAACGGC---
AGAGGCACTTGCCAGGGTGACTCCGGCGGTCCTCTTGTCGTAACC---AGCAACAACAGA
CGC------ATCTTGATCGGTGTGACCTCATTCGGATCCGGC------CGTGGTTGCCAA
GTT---------------GGA---GCTCCTGCTGCTTTCGCTAGAGTCACCTCATTCATC
AGCTGGATCAACCAA---------------------------------------------
------------------------------------------------------------
------------------------------------------------------------
------------------------------------------------------------
------------------------------------------------------CGTCTT
------------------------------------------------------------
---------------------------------
[23] HaOG200497
---------------------ATGAAGCTCTTGGCTGTG---ACG---------------
---------------------------GTATTG---------------------------
---------------------------------------------GCTCTGGCG------
---------------GCGGTGGCGTCCGCGAGGAACATCAACCAGGAGGATGTCATCGAT
CTTGACGACATCACCGCCTACGGGTACCACACTAAAGTTGGTATTCCT------------
CTG------------GCCGAA---GAGATTCGCATAGCCGAGTTGGAAGCTTCC------
------------CGCAACCCATCCAGAATTGTCGGCGGATCC---TCTGCCAGCCTCGGA
CAATTCCCGTACCAGGCTGGTCTTGTCATT------AATTTACCC------CTT------
GGCCAGAGCGCTTGCGGCGGTTCTTTGCTCAACCAGAGGAGAGTGCTCACTGCCGCTCAC
TGCTGGTTTGACGGCATC------------------AACCAAGCTACTAGTTTGACAGTC
GTACTCGGCTCTATCACCTTTTTC------------AGCGGTGGCACCAGACTTTTCACC
AATAACGTCGTCATGCACGGCAGCTGGACCCCTAGCCTGATC------------CGTAAC
GATATTGCCATCATCAACTTGCCA---------TCTAACGTTGCTACT---TCTGGCAAC
ATCGCCCCAATCGCGCTGCCCTCTGGTAATGAGCTCAACAACCAGTTCGCCGGATTCACC
GCCACTGCGTCTGGTTTCGGTCGC------ACTGTT---GACGGT------------GGA
AGCGTCAGC------------CCAACC------TTGAACCACGTCAACTTGCCTGTGATT
ACGAACAGCGTATGCAGTGTGTCCTTCCCCTTC---------------------------
---------ATCCTCCAGTCTTCAAACATTTGCACA------AGCGGCGCCAACGGC---
AGAGGCACTTGCCAGGGTGACTCCGGCGGCCCTCTTGTCGTAACC---AGCAACAACAGA
CGC------ATCTTGATCGGTGTGACCTCATTCGGATCCGGC------CGTGGTTGCCAA
GTT---------------GGA---GCACCTTCTGCCTTCGCTAGAGTCACCTCATACATC
AGCTGGATCAACCAA---------------------------------------------
------------------------------------------------------------
------------------------------------------------------------
------------------------------------------------------------
------------------------------------------------------CGCCTT
------------------------------------------------------------
---------------------------------
[24] HaOG200504
---------------------ATGAAGTTCGTGGCACTG---ACA---------------
---------------------------CTCCTG---------------------------
---------------------------------------------GCGCTCGCG------
---------------GCGGTGGCCTCCGCAAGGAACGTCCACCTCGAGGATTCTATTGAT
CTGGAAGATATTACCGCTTGGGGATACCTCACCAAATTCGGTATTCCA------------
GAA------------GCCGAG---AAAATCCGCAACGCTGAAGAAGCTAGC---------
---------------TCTGCTAGCAGGATCGTCGGTGGTTCA---TTGTCCAGTCTCGGA
CAGATCCCTTACCAGGCTGGTCTCGTCATT------GACTTGTCA------GGT------
GGCCAGGCTGTCTGCGGTGGCTCCCTGATCAGCGCTTCCCGCGTACTGACCGCTGCTCAC
TGCTGGTTCGACGGCCAA------------------AACCAGGCCTGGAGATTCACCGTT
GTTCTTGGTTCCACCACATTGTTC------------TCCGGCGGTACCAGAATCGCTACA
TCCAATGTTGTTATGCACGGTAGCTGGACTCCTAGCCTTATC------------CGTAAC
GATGTTGCCGTGATCAGATTGGGC---------ACCAACGTTGGCACC---TCAAACACC
ATTGCCATCATCGCTCTGCCCAGCGGCAGCCAGATCAACGAGAACTTCGCCGGTGAAACT
GCCCTCGCCTCCGGCTTCGGTCTC------ACCAGT---GACAGC------------GGC
AGCATCTCC------------AGCAACCAGGCTCTGAGCCACGTCAACCTGCCAGTGATC
ACCAACGCTGTGTGCAGATCTTCATTCCCCCTG---------------------------
---------CTGATCCAGGACTCCAACATTTGCACC------AGCGGTGCCAACGGC---
AGGAGCACTTGCCGCGGTGACTCCGGCGGTCCTCTCGTCGTCACC---AGGAACAGCAGA
CCA------CTCTTGATCGGTATCACCTCCTTCGGATCTGCC------CGTGGTTGCCAG
GTT---------------GGA---TCTCCCGCTGCCTTCGCCAGAGTCACCTCTTACATC
AGCTGGATCAACGGC---------------------------------------------
------------------------------------------------------------
------------------------------------------------------------
------------------------------------------------------------
------------------------------------------------------CAGCTC
------------------------------------------------------------
---------------------------------
[25] HaOG200498
---------------------ATGAAGTTACTGGTTGTG---ACT---------------
---------------------------GTTTTG---------------------------
---------------------------------------------GCCCTG---------
---------------ACAGTAGTCTCAGCGAGGCATATTACTCTTGAAGATGTCATCGAA
CTAGAAAATAACTCTGCATACAACTATTTGAAAAAAATCGCTGTTCCT------------
TTA------------GCTGAA---CAGCTCCGTAAGGCTGAAGAAGAAGGCATA------
------------CGGGATCCATCCAGGATAGTAGGTGGTCAA---CTTGCCAGTCTGGGG
CAGTTCCCTTATCAGGCTGGGCTTCTCCTT------CATCTTCCG------GGTTTTAGT
ACTCCACCATTTTGTGGAGGTATTCTTGTCAACAATAGACGGATCCTTACAGCTGCTCAC
AACTTAGTGGACGCCGTA------------------TCATCCGTCACACAGATCACTGTT
GTACTCGGCTCTACTACTATATTT------------ACTGGGGGCACCAGACTAACTACC
AACAGTTTTGTACTACACGAAAATTACAACGCAGCGACTATC------------AGAAAC
GATGTGGCTATGATCAACTTACGG---------TCAGCGGTTTCGACT---TCTAATATA
ATTGCTCCTATCGCGCTGCCTTCTGGATCTCAGCTGAATGAAAATTTCGTTGGAGTTACC
GCTGTGGCATCAGGCTTTGGAAGA------ACATCT---GACAGC------------GGA
GGTGTAGTC------------GCTAACCAGCGTCTGAGCTTCGTAAACGTGCCCGTGATT
TCAAACGCGGACTGTCGCTCCACCTTCGGTGGA---------------------------
---------AGCTTGCAGGACTCCAACATATGCACG------AGTGGTGCTGGCGGT---
AGGAACATCTGCACCGGTGACTCCGGTGGTCCACTCGCCGTCATC---AGGAACAACAGA
CCT------CTGTTGATTGGAGTTGTTTCATTCGGAAGCCCT------CGAGGTTGTCAA
GCT---------------GGA---TTCCCTTCAGCTTACGCAAGAGTTACATCCTTCATG
AGCTGGATTCAAAGA---------------------------------------------
------------------------------------------------------------
------------------------------------------------------------
------------------------------------------------------------
------------------------------------------------------CGACTT
------------------------------------------------------------
---------------------------------
[26] HaOG200499
---------------------ATGAAGTCACTGATTGTG---ACT---------------
---------------------------GTTTTG---------------------------
---------------------------------------------GCCCTG---------
---------------ACAGTAGTCTCAGCGAGACATATTACTCTTGAAGATGTCATCGAA
TTAGAGAATAACTCCGCATACGGCTATCTGAATAAAGTCGGTGTTCCT------------
TTA------------GCTGAA---AAGCTTCGTAAGGCTGAAGAAGAAGGCATA------
------------CAGGATCCATCCAGGATAGTAGGTGGTCAA---CTTGCCAGTCTGGGG
CAGTTCCCTTATCAGGCTGGGCTTCTCCTT------CATCTTCCA------GGC------
AGTACTCCGTTTGGCGGAGGCATTCTTGTCAACAACAGACGAATCCTAACTGCTGCTCAC
AACTTAGCTGACGCCGTG------------------TCATCCGTCACACAGATCACCGTC
GTGCTCGGCTCCATTACTATATTT------------GCTGGAGGCACCAGACTGACCGCC
AATAGTTTCATAATACACGAAAATTACCACGCAGCAACTGTC------------AGAAAC
GATGTGGCTATTATCAACTTACCA---------TCAGCCGTTGGCACT---TCTAGTGTA
ATTGCTCCTATCGCCCTGCCTTCTGGATCTCTACTGAATGAAAATTTCGTCGGTCTTACC
GCTGTGGCATCAGGCTTCGGAAAA------ACGGCT---GACATC------------GGA
GGTGTCGTC------------GCTAATCAGCGTCTGAGCTTCGTGAACGTGCAAGTGATT
TCAAACGCGGCCTGTCTCAGCACCTATCCTTTG---------------------------
---------AACTTGCAATCCTCCAACATATGCACG------AGCGGTGCTGGTGGT---
AGGAACATCTGCACTGGTGACTCTGGTGGTCCACTCGCTGTCTCC---TGGGACAACAGG
CCT------CTATTG---GCAATTGTTTCATTTGGAAGCCCG------CGAGGTTGTGAG
GCT---------------GGT---TATCCGTCAGTTTACGCGAGAGTTACATCGTTCATG
AGCTGGATTCAAAGA---------------------------------------------
------------------------------------------------------------
------------------------------------------------------------
------------------------------------------------------------
------------------------------------------------------TACCTT
------------------------------------------------------------
---------------------------------
[27] HaOG200500
---------------------ATGAAGTTCTCGGCATTG---GCT---------------
---------------------------CTGTTG---------------------------
---------------------------------------------TGTCTAGTA------
---------------GCGGTTGCCTGCGCGAGGCATATCACCCTCGAAGATGTCATCGAA
TTTGAGCAAAGAACAGCGTATGGATACATTGGAAGAGTTGGAATTCCT------------
TTA------------GCTGAG---AAAATTCGTAAAGCTGAGGAGGAAGCTCAA------
------------CGTAATCCCAGTAGGATCATTGGCGGTTCT---CACGCTATTCTTGGG
CAATTCCCATACCAGGTTGGTCTAATAACA------GAAGTACCG------ATG------
GGTATGTCTGTGGCCAGTGCAGTTCTAGTATCTCCAACGAGAGTACTCACTGCAGCTCAC
AACTTGGCTGATGCTGTA------------------GCATTTGTGACAAGGATCAACGTT
GTTCTTGGCTCTGTCACCTTATTC------------AGTGGTGGCACTAGAGTGGTTAGC
AGTGACTTTGTTCTCCATGAAAATTACATCGCTGCTACCATC------------AGAAAT
GACGTAGCTATGATCAACTTACCT---------TCTGCCGTCACTACT---TCAAGTATC
CTCGCTCCAATCGCTCTGCCAACTGGTGAGCAGCTGAATGAAGACTTCGCTGGTGACATA
GCTATTGCATCTGGTTATGGCAAA------AGTGCA---GATGTT------------GGG
TTCCCCAGT------------GAAAAT------TTGCTCTACGTGGACTTGCCTGTGATC
AGCAATGATGACTGCGCTCTGGTCTTCGGCTCG---------------------------
---------TTCGTCCAACCTTCTAACGTTTGCACC------AGCGGCGCTGGTAAC---
AAAGGCATCTGCACTGGTGACTCTGGCGGTCCTCTCGCCGTTGTA---AGGAACAACAGC
CCA------CTCTTAATTGGAATTACTTCATTCGGGGCCGGC---------AGTTGCGAA
AGC---------------GGA---TTTCCCTCAGGATATGCACGAGTCACTTACTTCATG
AACTGGATAAACAGC---------------------------------------------
------------------------------------------------------------
------------------------------------------------------------
------------------------------------------------------------
------------------------------------------------------CACCTG
------------------------------------------------------------
---------------------------------
[28] HaOG200501
---------------------ATGAAGTTCTCGGCATTG---ACT---------------
---------------------------CTGTTG---------------------------
---------------------------------------------TGTCTGGTA------
---------------GCGGTTGCCTGCGCGAGGCATATCACCCTCGAAGATGTCATCGAT
TTCGAAAAGAACACCGCGTATGGATACATCAGCAAAATCGGAATTCCG------------
TTA------------GCTGAG---AAAGTTCGTAAAGCTGAGGAGGAAGCTCAC------
------------CGTAATCCCAGTAGGATCATTGGCGGTTCT---CACGCTATTCTTGGA
CAATTCCCGTACCAGGTTGGTCTTCTCACT------GAGCTGCCG------ACG------
GGTACTTCGTTGTCCAGTGCAGTTCTAGTTTCTCCAACAAGAGTACTTACGGCGGCTCAC
AACTTGAACGATGGCATA------------------GTGTTCGTGACAAGAATCAATGTC
GTGCTTGGCTCAATCACTATATTC------------ACTGGTGGCACTAGACTAGTCTCA
TCTGATTTCATTTTACACGAAAATTGGACACCTTCTATCATC------------AGAAAT
GATGTAGCTATGATCAACTTACCG---------TCTGCCGTCAGTATA---TCTAATATC
CTAGCTCCAATCGCTTTACCTTCTGGTAATCAACTCAATGAGGATTTCGCTGGAGACATA
GCGATTGCATCTGGCTATGGACTT------ACTTCA---GACTTT------------GGC
GGTATCCCT------------GCTAATCAACAGTTGAGCTTTGTGGACTTGCCTGTGATG
ACCAACGCTGAGTGTGCTGCTGTCTGGCCCACT---------------------------
---------ATCATTCACGAGTCTAACGTATGCACC------AGTGGCGTTGGAAAC---
AAGAATATCTGCACCGGTGACTCCGGTGGCCCTCTGGCCGTGGTC---AGGAACAATAGC
CCA------CTCTTAATCGGTATCACTTCATTCGGAGCATTA---------AGTTGTGAG
AGC---------------AGT---ATGCCCGCTGGTTTTGCCAGAGTCACCTACTATATG
GACTGGATCAACAAC---------------------------------------------
------------------------------------------------------------
------------------------------------------------------------
------------------------------------------------------------
------------------------------------------------------CATCTC
------------------------------------------------------------
---------------------------------
[29] HaOG200502
---------------------ATGAAGTTCTCGGCATTG---ACT---------------
---------------------------CTGTTG---------------------------
---------------------------------------------TGTCTAGTA------
---------------GCGGTTGCTTGCGCGAGGCATATCACCCTCGAAGATGTCATCGAT
TTAGAAAAGAACACCGCGTATGGATACATTGACAGAATCGGGGTTCCG------------
TTA------------GCAGAG---AAAGTACGTAAAGCTGAGGAGGAAGCTCAA------
------------CGTAATCCAAGTAGAATCGCCGGAGGATCT---CTTGCTTTTCTTGGA
CAATTCCCATATCAGGTTGGTCTTCTCGTT------GAGCTGCCA------AAT------
CGCGTCTCTTTGTCGAGTGCTGTTCTGGTATCTCCAACGAGAGTTCTTACCGCGGCTCAT
AACTTGGATAATGGCGTT------------------GCATTCGTGACAAGAATTAATGTC
GTGCTTGGGTCAGTCACTATTTTC------------ACCGGTGGTACTAGAATTGTTACC
ACTAACTTCGTTCTGCATGAAAATTGGACACCCTCTATCCTC------------TTAAAT
GACCTAGCTATGATCAACTTACCA---------TCAGCCGTAAGCAGT---TCCAGCATC
CTCGCTCCTATCGCTCTGCCTTCTGGAAATCAGCTCAATGAAAACTTTGTTGGTGACACA
GCAATTGTATCAGGTTTTGGATTT------ACCCCA---TCG---------------TCT
GGAGTAACC------------GCTAATCAACAGCTGAGCTTCGTGGCCGTACCTGTGATC
CCCAATGCTGAGTGCGCCGCGCTTTGGCCCACT---------------------------
---------ATCATCCAACCTTCTAACGTATGCACC------AGCGGTGCTGGTAAC---
AAGGGCATCTGCAGTGGTGACTCCGGTGGTCCTCTTGTTGTTGTC---AGAAACAACTGT
CCA------CTCTTGATTGGTATTACTTCGTTTTTTGCA------------GCGTGTGGA
AAC---------------AAT---AGTCCTTCTGGATTCGCCAGAGTTACTTATTTCATG
AACTGGATCAACAAC---------------------------------------------
------------------------------------------------------------
------------------------------------------------------------
------------------------------------------------------------
------------------------------------------------------CTTCTT
------------------------------------------------------------
---------------------------------
[30] HaOG200503
---------------------ATGAAGTTCTCGGCATTG---ACT---------------
---------------------------CTGTTG---------------------------
---------------------------------------------TGTCTAGTA------
---------------GCGGTAGCCTGCGCGAGGCATATCACACTCGAAGATGTCATCGAT
TTAGAAAAGAACACCGCGTATGGATACATTGATAGAATCGGGGTTCCT------------
TTA------------GCTGAG---AAAGTACGTAAAGCTGAGGAAGAAGCTCAA------
------------CGTAATCCCAGCAGAATCGCCGGAGGTTCT---CTTGCTTTTCTTGGA
CAATTCCCGTATCAGGTTGGTCTTCTCGTT------GAGCTGCCA------AAT------
CGCGTCTCTTTGTCGAGTGCTGTTCTGGTATCTCCAACGAGAGTACTTACCGCGGCTCAT
AACTTGGATGATGGCGTT------------------GCATTCGTGACAAGAATTAATGTC
GTGCTTGGGTCAATCACTATTTTC------------AGCGGTGGTACTAGAATTGTTACC
TCTAACTTCGTTCTGCATGAGAATTGGACACCCTCCATCATT------------TTAAAT
GACGTAGCTATGATCAACTTACCA---------TCGGCCGTAAGCAGT---TCGAGCATC
CTCGCTCCTATCGCTCTTCCTTCTGGAAATCAGCTCAATGAAAACTTTGTTGGTGACACA
GCAATTGTATCAGGTTTTGGATTT------ACCCCA---TCG---------------TCT
GGAGTAACC------------GCTAATCAACAGCTGAGCTTCGTGGCCGTACCTGTGATC
CCCAATGCTGAGTGTGCCGCGCTTTGGCCCACT---------------------------
---------ATCATCCAACCATCTAACGTATGCACC------AGCGGTGCTGGTAAC---
AAGGGCATCTGCAGTGGTGACTCCGGTGGTCCTCTTATTGTTGTC---CGGAACAACAGA
CCA------CTCTTGATTGGTATTTCTTCGTTTGGAGGA------------GCGTGTGGA
AGC---------------ACT---AGTCCCTCTGGATTCGCCAGAGTAACTTCTTTCATG
ACCTGGATCAACAAC---------------------------------------------
------------------------------------------------------------
------------------------------------------------------------
------------------------------------------------------------
------------------------------------------------------CGCCTT
------------------------------------------------------------
---------------------------------
[31] HaOG200515
---------------------ATGCGTATTGTCAATTTA---ATT---------------
---------------------------ATTCTT---------------------------
---------------------------------------------TTGTTTTTG------
---------------TTCTTTCAAACTTCGTATGGTAAGAGTGTG---------------
---GAAAATTCACCCGCCTATGGATATCATTTAAAGGTCGGAGTTCCT------------
GAA------------GCCAGG---AGGATTTTACTGAAGGAATCC---------------
------------TGGAGGTCTGCAAGGATTGTTGGTGGCAGTCAAGTTTCTGCTGCTAAT
GTTATACCATATCAGGTAGGCATAATAGCC------ACTCTAACC---GGAGGA------
GCAAGCTCAATATGTGGGGGCAGCCTAATCTCCAGAACCCGAGTCCTCACGGCAGCCCAC
TGCTGGTTCGACGGACAA------------------ACCAGAGCGACCCAGTTCACCATA
GTCCTCGGGTCATTGACCATCTTC------------ACTGGAGGCACGAGGTTAACGACC
TCTGATGTGACCATGCATCCGAGCTGGAACTAT------TTG------------CTGAAT
GATATCGCGTTTGTTAGGATA------------TCTGCTGTGACGCTG---AGCACTACT
ATCCAGTTAATTGCTCTGCCAACCACAGCCGAAACCAGCCAGAAGTTCGAAGGAGTGAAC
GCTCTTATCTCCGGATTTGGAAAG------ACTAGC---GATGCT---------CAAATG
ACCTTCCCA------------ACGTCCACCGCGCTTCACCAGGCAACAGTTCCAGTGATC
AGCAATGCTGTTTGTCAGAACAGCTTCAAGATC---------------------------
---------ACCATAGACAGCAGTCACATTTGTACC------GCTGGGACTGGTGGA---
AGGGGCACTTGTGATGGTGACTCCGGTGGACCTCTGACTGTGGTG---CATAATAATAGG
AGG------ATTTTGATCGGCGTGGTTTCCTTCGGTCCTGGT------GAGGGTTGTCAA
GCC---------------AGC---GCCCCATCCGTCTTCACTCGCGTTACATCATTCCTC
CCTTGGATCAACTCT---------------------------------------------
------------------------------------------------------------
------------------------------------------------------------
------------------------------------------------------------
------------------------------------------------------AATTTG
------------------------------------------------------------
---------------------------------
[32] XP_012547458.1
---------------------ATGATGTTTATGTTGAAAGGG------------------
------------------------------------------------------------
---------------------------------TTAGGTTTTTTCTTTGTAGCG------
------------CTGACTTTAACAAAAGCCTCAGAAAGAACAGCA---------------
CTCTCAGAACTTGGTATTTATAACTATCATGACCGAATAGGAATCCCG------------
GAG------------GCTAAA---AAGATTTGGTATGTTGAAAGAGAATTAATT------
------------CGTTCCGGACAACGGATTGCAGGAGGTTCG---ACTACCACTATCTTC
TCAGTACCCTACCAAGCAGGATTAATTCTT------ACTATAAGT---------GCCATT
CGCAACTCGGTATGTGGTGGCACCGTCATTTCGGATACGCGAATCTTGACAGCTGCCCAT
TGCCAAAACGATGGCAAC------------------AACATTGTGGCATCCATCACCGCA
GTTCTTGGCTCCAATATGCTATTC------------GCTGGCGGCACTAGACTCACCGCA
ACTGGAGTTGTTCTACACCCAGGATACAACCCGTGGATTGTA------------GCAAAT
GATATCGCTGTCATACTTGTA------------CCAAGAATTTCTTTT---TCAACAATG
ATTCAAGCCGTCAATTTACCTTCAGGCAGTGAAATTAATGAAAGTTTTGAGGGACGCACA
GCGGTTCTTTCTGGGTTTGGAGTA------ACTAGT---AGTGGA------------GCT
TCTGTAGGC------------CTTCTTCAAGCAATAAGTTCGGTCAACCTGCCCGTAATC
AACAACGCAGAATGCATCAGATCTTACGGAAAT---------------------------
---------GTTATTCAAGCCCATCACCTCTGTACC------AGCGGCGCTAATAAC---
AGGGGCGCCTGTCCAGGCGACACCGGTGGACCTCTGGTCGTGAAT---ATCAACACTAGA
CGA------GTTTTGATTGGCGTTAGTTCTTTCTTCGCAACA------TCAGGATGCACT
AAT---------------GGT---TTACCTTCTGGGTTTTCTAGAGTTTCGTCTTTCGTA
TCCTGGATCCATTCA---------------------------------------------
------------------------------------------------------------
------------------------------------------------------------
------------------------------------------------------------
------------------------------------------------------ATT---
------------------------------------------------------------
---------------------------------
[33] XP_004928296.1
---------------------ATGAAGTTC------ATC---ATA---------------
---------------------------TTTCTC---------------------------
---------------------------------------------GGCTTAACA------
---------------AATTTAGTCTGTGGT------ATAAATTTAAGTGAAACG------
---TTTAGGAACAGCGCTTTCGGATATCATGCCAGGGTCGGAATTCCT------------
TTA------------GCTGAA---AGAATACAAAGAGATGAAAATAATTATTTC------
------------------AATTCTAGAATTGTTGGAGGTGTA---CCAGCCGTCGCTGGA
CAATATCCTTTTAAAGCCGGACTAATTGGA------GATATAATT------GGATTTGAT
GGTGTTAGCGTGTGCGGTGGATCCCTTATCCATCCTTCAAAGGTTGCTACAGCTGCGCAC
TGCTGGAATGACGGTGAA------------------AACCAAGCATGGCGTTTTACCGTC
GTGCTTGGTTCTAGCTTATTGTTC------------AGCGGCGGAACGAGACTTGCTTCA
AGCGTTGTTGTCGCTCATCCAGATTGGAACCCTAATTCGGTT------------CAGAAT
GATGTTGCTGTGATATATTTAACC---------TATGAAGTAGAAACA---TCAAGTATC
ATTACACCTATCGCTTTACCATCCGGTCCTGAACTGTTTGAAAATTTTAAAGGAGAAGCG
GCAATTGCCATTGGATTTGGTATC------ACGAGT---AATGAT------------AAC
GGCATTTCA------------TCTAATCAGTTCTTAAGTCATGTGCGCTTGACTGTAATT
TCGAATAATATTTGCAATTTGGTGTTCCCGTTT---------------------------
---------ATTTTGCAAGCATCCAACATCTGTACC------AGTGGTTTTGGATTT---
ATTGGTACTTGCGGTGGAGACTCCGGTGGTCCTCTTATTACTTAC---AGGAATAATGAG
CCT------ATATTAATTGGCATTGCATCATTCGGTTCGGCC------TTAGGTTGTGAA
ATC---------------GGC---CTCCCGTCTGCTTACTCCAGAGCAACATCATATGTG
GACTTCTTCAACCAA---------------------------------------------
------------------------------------------------------------
------------------------------------------------------------
------------------------------------------------------------
------------------------------------------------------CACTTA
AAACAA------------------------------------------------------
---------------------------------
[34] chr18_gene511F4_new
------------------ATGATGAAGACATTCGGTGCG---GGC---------------
---------------------------TTCTTG---------------------------
---------------------------------------------TTTCTACTT------
---------------GCATACGCTACTGTC------------------GCGGCGCTACCT
CTAGACGAAAATCCACTTTATGGATACCTCACTAAATATGGTGTACCA------------
GAA------------GCAGAG---AGGATTCGCACAGCTGAAGAAGCGGGTCTG------
---------------AGGGATACCAGAATCGTTGGTGGCTCT---CCTGCTAGTCTTGGA
GAATTCCCTTACCAGGCCGGTCTGATCGTC------GCCATCGTC------AATAATGTA
AACGTGGGTGTCTGCGGAGCGACGCTTGTTACCCCTACCAGACTGTTGACAGCTGCTCAC
TGCTGGTTCGATGGTATC------------------AATCAAGGTTGGCTCATAACGTTT
GTTCTTGGATCGGTGACACTCTTT------------ACCGGAGGCACCAGGGTTGACACT
AGTTCTGTTATACTGCACCCCGACTGGTTCCCGGTTCTTTAC------------CGCAAC
GATGTTGCTGTCATCCATCTGACG---------AGTCCTGTTGGTTTA---TCGAATATA
ATCGGCACAGCCAGTTTGCCAACTGGAGAGGAACTACAAGAAAACTTTGTTGGATATATT
GCGGTCGCGTCCGGTTTTGGTGTC------ACTACC---AACGCT------------GGA
TCTATCATG------------CCGAACCAATACCTTAGTCGCGTGAACCTGGAAGTGATA
GATAACAGCATGTGCTCGTGGGCGTTCCCCGGC---------------------------
---------ATCTTGCAGCCTACAAACTTATGTACG------AGCGGAGTTGGTGGT---
GTCGGCACTTGTCGTGGTGACTCCGGTGGCCCTCTTGTTATTACA---AGAAACAACCGT
CGT------ATTTTGATTGGTATTACATCATTTGGCTCTGGT------TTCGGTTGCGAA
ATA---------------GGC---TTCCCTGCTGCCTATGCCCGTGTGACTTCATTCATC
GACTTCTTTAATAAG---------------------------------------------
------------------------------------------------------------
------------------------------------------------------------
------------------------------------------------------------
------------------------------------------------------CATATT
------------------------------------------------------------
---------------------------------
[35] chr18_gene51F3
------------------ATGATGAAGACATTCGTTGCG---ACC---------------
---------------------------TGCCTG---------------------------
---------------------------------------------CTACTGGTG------
---------------GCTTACGGCAGTGCT------------------TTTACACTGCCT
TTGCATGAAAATCCGGTATACGGTTACCTTACTAAGTATGGTGTACCA------------
GAA------------GCAGAG---AGGATTCGCAAGGCTGAAGAGGCAGGA---------
------------CTGAGTAATACCAGAATTGTAGGTGGCTCT---CCTGCTACTCTCGGA
CAATTTCCTTATCAGGGTGGTCTACTAATC------ACCATCGTCGTTAATGGACAACCA
CGCACGGGCGTCTGCGGAGCTTCGCTTGTTACCACTAACAGACTATTGACAGCTGCTCAC
TGCTGGTTCGATGGCACC------------------AACCAAGGCACGAGCGTAACGTTC
GTTCTTGGTTCCGTGACACTCTTC------------AGCGGTGGCACCAGAGTTGAGACC
AGTTCGATTGTAATGCATCCGAATTGGTCTCCTGCTACCATT------------CGTAAT
GATGTGGCCGTCATTTACCTACCC---------AGTCCCGTTACTTTG---TCTGATACA
ATCAATACGATCGCTCTTCCAAGTGGACAGGAATTACAAGAAAACTTTGTTGGATCCTCG
GCAGTCGCTTCTGGCTTTGGTCTG------ACCAGC---AGCTCT------------GGA
TCTATAACG------------ACAAACCAAGTCCTCAGTCACGTGAACCTCGACGTGATA
AATAACTTTGTTTGCACATTTGCTTTCCCCTTC---------------------------
---------GTCTTGCAATCTTCAAACTTATGCACA------AGTGGACGCGGTGGT---
GTCGGCACTTGCCGTGGTGACTCCGGTGGCCCTCTTGTTGTTACA---AGAAACAACCGT
CCT------ATCTTGATTGGTATTACATCATTTGGCTCTGGT------CTCGGTTGCCAA
GTG---------------AAC---TTGCCTGCCGCATATGCCCGAGTTACATCGTTCATG
AATTTCTTCAATCAA---------------------------------------------
------------------------------------------------------------
------------------------------------------------------------
------------------------------------------------------------
------------------------------------------------------CACCTT
------------------------------------------------------------
---------------------------------
[36] HzOG200489
---------------------ATGAAACTCTTGGCAGTG---ACT---------------
---------------------------CTATTG---------------------------
---------------------------------------------GCTTTCGCG------
---------------GCGGTCGTCTCCGCGAGGAACATCGACCTCGAGGATGTGATCGAC
CTCGAAGACATTACCGCCTACGATTATCACACCAAGATTGGAATTCCT------------
TTG------------GCCGAG---AAGATCCGTGCAGCTGAGGAGGAAGCTGAA------
------------CGCAACCCATCCAGAATTGTCGGTGGCTCT---ACTTCCAGCCTCGGT
GCATTCCCTTACCAGGCTGGTCTTCTCGCT------ACCTTCGCT------AGC------
GGACAGGGTGTCTGCGGTGGTTCTCTGCTTAACAACAGGAGGGTTCTTACCGCCGCTCAC
TGCTGGTTCGATGGTCGC------------------AACCAGGCTAGGAGTTTCACAGTT
GTCCTCGGATCAGTGCGCCTGTTC------------AGCGGCGGCACCAGACTGAACACC
GCTAGCGTGGTCATGCACGGCAGCTGGAACCCCAACCTCATC------------CGCAAC
GACATCGCCATGATCAACTTGCCT---------TCCAACGTTGGTACT---TCTGGTAAC
ATCGCTCCTATCGCCCTGCCCTCTGGAAACGAGCTGAACAACAACTTCAACGGTTTCACT
GCTACTGCATCTGGCTTCGGTCTT------GCCCGT---GACGGT------------GGA
AGTGTCGAT------------GGCAAT------CTGAGACACGTTAACCTGCCCGTGATC
ACCAACGCCGTATGCAGTCAGACCTTCCCCGGT---------------------------
---------CTCATCCAGGCATCCAACATCTGCACC------AGCGGTGCCAACGGC---
AGAAGCACTTGCCAGGGTGACTCCGGCGGTCCTCTTGTAGTGAAC---AGCAACAACAGA
CGC------ATCTTGATCGGTGTGACCTCTTTCGGATCAGCC------CGTGGTTGCCAA
GTC---------------GGA---GCTCCCGCTGCCTTCGCCAGAGTTACCTCTTTCATC
AGCTGGATCAACCAA---------------------------------------------
------------------------------------------------------------
------------------------------------------------------------
------------------------------------------------------------
------------------------------------------------------CGTCTT
------------------------------------------------------------
---------------------------------
;
END;
