# Supplementary material for: Genomic innovations, transcriptional plasticity and gene loss underlying the evolution and divergence of two highly polyphagous and invasive Helicoverpa pest species
Source: BMC Biol. 2017 Jul 31;15:63. doi: 10.1186/s12915-017-0402-6 (PMC5535293; doi:10.1186/s12915-017-0402-6)
Supplement: Supplementary file 8 — Complete list of 11,213 H. armigera genes for which transcriptome data were analysed. (ZIP 116 kb) [file 12915_2017_402_MOESM8_ESM.zip › Ha-clade1-trypsins-plus-Bm-nt-ren-good-plusHz.nxs]

#NEXUS
[saved by seaview on Mon Nov  7 16:15:59 2016]
BEGIN DATA;
  DIMENSIONS NTAX=43 NCHAR=1653;
  FORMAT DATATYPE=DNA
  GAP=-
  ;
MATRIX
[1] HaOG200355
---------------------ATGCGTTTGATCATTTTC---------------------
------------------------------TTA---------------------------
---------------------------------------------GCCCTT---------
------------------TTGGGC------------------------------------
------------------------------ACCGCTTTGGCGAACCCA------------
---------------AGGAGC---------------ATGAGC------------------
------------------------CGTATAGTCGGTGGCACA---CCTACTTCCATCTCG
GCGTATCCTTACATGACGAACATGCAGAGA------AACGTCCTG------GGTATCTGG
TGGGCACAAAGTTGCGGAGGATCTCTCCTCACTAGAACCTCCGTGCTCTCCGCTGCTCAC
TGCTTCCACGGTGAT------------------------TCTGCTTGGCAATGGCGCGCA
GTCCTCGGCAGTTCTCTCTCCGAC------------AGCGAAGACATCGTGCATACACTC
AACCGTGTTGTTCTACACCCGCAATACGACCACAGTGCTCTG------------AACTTC
GACGTAGCCATCCTGCACTTCAAC---------AACCCAGCCGTTTAC---TCTAACAAC
GTGCAGGCCGGTAGCATCGCTGGATCTAACTACCACGTTGCAGAT------GGCGCCACT
GTCACTCATATCGGATGGGGCAGA------CTTTGG---GATCAA------------GGG
CCG------------------ACATCCCAGCAGCTTATGCGCGTCGACGTGAACATCATC
AACCACCAACTTTGCACTGAACGTTACGCCTACCTGAAGTCTCAGGAG---AACTATGGC
TGGTTGCCCGACGTGACAAGCAACATGCTCTGTGCTGGGGTTTTAAACGAGGGAGGT---
CGGGACGCCTGCGGGGGAGACTCCGGAGGTCCCCTGCTACAT---------AACCAT---
---------GTTATCGTCGGAATAACCTCGTGGGGCTAT------------AGATGCGCA
CAT---------------CCCCTTTACCCGGGTGTGAATGCTCGTGTTTCATATTTCTCT
AACTGGATTGTGGCC---------------------------------------------
------------------------------------------------------------
------------------------------------------------------------
------------------------------------------------------------
------------------------------------------------------AATGCT
------------------------------------------------------------
---------------------------------
[2] HaOG200359
---------------------ATGCGGTTCATCATCTTC---------------------
------------------------------TTA---------------------------
---------------------------------------------GGTCTT---------
------------------CTTGCC------------------------------------
------------------------------ACCAGTTTCGCGGTACCG------------
---------------CGGAGC---------------ATAAGC------------------
------------------------CGCATAGTCGGTGGCAAG---GATACTGACATATCG
GTCTATCCCTTTATGGCAAACATGCAATTC------TTGGAGGGA------GGATTGTGG
TGGAGGACGTATTGCGGTGGCTCACTTCTCACCAGGACCTCCGTGCTTTCCGCTGCACAC
TGTTTCTACGGAGAT------------------------CATGTCTGGCAATGGCGTGTA
ATCCTCGGCAGTTCGATGGCACAC------------AGCGGCGGGACCGTGCACACAATC
AACCGCATTGTTCTACACCCGCAGTACGACCATAGTGTTTAT------------AACTTT
GACGTGGCCATCGTGCACCTGAAC---------AGCCCAGCCGCATAC---TCCGACACC
GTGCAGCCCGCTAGCATCGCTGGATCCAACTACCACGTCGCTGAC------GGCACCTCG
GTCACTCATGTCGGATGGGGCAGA------CTTTGG---TACATG------------GGA
CCA------------------ACAAGCGAGCGACTACAACATGTTGACATCAACGTCATC
AATCATGAACTGTGTGCTGAGCGTTACGCATACCTGAAGACGCAGCCA---CGGTACGAA
CACTGGCCCGACGTTACCGACAACATGATGTGCGCTGGTATCTTGAACATCGGCGGC---
AAGGATGCTTGTGGAGGCGACTCCGGCGGACCTCTCCTCCAC---------AACAAC---
---------GTAATCGTCGGAGTAACCTCGTGGGGCTTC------------CGATGCGCT
GAT---------------CCTTTCTACCCTGGTGTCAGCGCTCGAGTGTCATATTTCACC
GACTGGATTATTGCA---------------------------------------------
------------------------------------------------------------
------------------------------------------------------------
------------------------------------------------------------
------------------------------------------------------AATGCT
------------------------------------------------------------
---------------------------------
[3] HaOG200360
---------------------ATGCGTTTCATCATATTT---TTTGCC------------
---------------------------TCTTTG---------------------------
---------------------------------------------GCTCTT---------
------------------CTGGGC------------------------------------
------------------------------TCCGCTTTCGCGGTGCCC------------
---------------AGGAGC---------------GCAAGC------------------
------------------------CGCATAGTCGGTGGTTCG---GCGACTGACATCTCG
TCCTACCCCTTCATGTCAAACATGCAATAC------CACTGGTGG------GGCATCTGG
TGGATGCAAAGCTGCGGAGGATCCCTCCTGACTAGCACCGCCGTGCTCTCTGCTGCGCAC
TGCTTCTATGGTGAC------------------------CGCGCCTCGGAATGGCGTGTA
CTTCTCGGCAGCTCTCTGTCCAAT---------------AGCGGCAGCCTGCACCTTATC
AACAGTATTACTCTCCACCCGCAGTACAACCATAGTTCTCTA------------AACTTT
GACGTGGCCATCGTGCGCCTGAGC---------AACCCGGCTATATAC---TCCAACAAC
GTGCAACCCGGTAGCATCGCTGGATCTAACTACCACGTCGCCGAC------GGCACCTCG
GTCACTCATGTCGGATGGGGAGCT------CTTTGG---TACGAC------------GGA
CCA------------------GCATCCAACCAGCTCATGCATGTTGACATCAACGTCATC
AACCAGCAACTGTGCGCTGAGCGTTACGCTTACCTTAAGACGCAGCCA---CGGTACGAA
AACTGGCCCGACATTACCGACAACATGATGTGCGCTGGTATCTTGAACATCGGCGGC---
AAGGACGCTTGTTCGGGCGACTCCGGCGGTCCCCTCCTTCAC---------AACAAT---
---------GTGATCGTAGGAATCACTTCTTGGGGATTC------------GAGTGCGCA
GAT---------------CCCTTCTACCCTGGTGTCAGCGCTCGCGTGTCATATTTCACA
AACTGGATTACTGCT---------------------------------------------
------------------------------------------------------------
------------------------------------------------------------
------------------------------------------------------------
------------------------------------------------------AATGCT
------------------------------------------------------------
---------------------------------
[4] HaOG200361
---------------------ATGCGCGCCGTCATCCTG---------------------
------------------------------TTA---------------------------
---------------------------------------------GCCCTT---------
------------------TTGGGC------------------------------------
------------------------------TCCGCACTCGCGGTCCCC------------
---------------AAATCC---------------GTCAAC------------------
------------------------CGCATTGTGGGCGGCAGC---GCCACCACTGTGGAG
GCCTACCCCTACATGTCCAACATGCAGTAT------GGTTTCTGG------GGCATCTGG
TGGTACCAGGCCTGCGGTGGATCTCTGTTAACCTCCACCTCCATCCTCTCAGCTGCTCAC
TGTTACTTCGGTGAC------------------------TCACCTCTGGAGTGGAATGTG
CGCCTGGGCACGTCCCTGGCCTCC------------AGCGGCGGCACCCTTCACACCGTG
TCCCAGTTGGTGCTGCACCCGCAGTACAGCAGCGCTACCCTG------------GACCAC
GACGTCGCCATCGTCCGCCTCACC---------GTCCCCGCCACCTTC---TCCAACACT
ATCCAGCCCGCCAGCATCCCCGGCAGCAGCTACTCTCTTCCCGAC------AACACCCTT
CTGACCACTGTTGGATGGGGAGCA------CTCTCG---AGCGGC------------GGT
GGA------------------TTCCCTCAGCAGCTGCAGCACGTTGACATCAACCTCATC
AACCAGGAGCTCTGTGCTGAGCGTTACGCCTTCTTGAAGACCCAGCCT---GGTTACCAG
AACTGGCCCGACATTACCGACAACATGTTGTGCGCTGGTATCTTGGATGTCGGCGGC---
AAGGACGCTTGCCAGGGAGACTCCGGCGGTCCCCTCGCTCAC---------AACAGCAAC
---------ATCATCGTTGGTGTTGTGTCCTGGGGCTTC------------CAGTGCGCT
GAT---------------CCCTTCTACCCTGGTGTCAACGCCCGCGTGTCTCGCTACACT
GACTGGATCATTGCT---------------------------------------------
------------------------------------------------------------
------------------------------------------------------------
------------------------------------------------------------
------------------------------------------------------AACGCT
------------------------------------------------------------
---------------------------------
[5] HaOG200364
---------------------ATGTTGAAGTTAACTGCT---------------------
---------------------------CTTTTAATAGTT---------------------
---------------------------------------------TATTTA---------
---------------TTCACTGGT------------------------------------
------------------------------GCCGTGACAGGCTCAGTT------------
------------------------------------------------------------
---------------------TCAAGAATAGCTGGTGGAGGC---GTCGCTACCATCAAT
GAGTATCCCTTCTCTGCAGCCCTACTGACC------AACAGAGGA------TCGGGAGCC
TACGTCCAGACATGTGGCGGCTCCATCATCACAGCCAATGCCATTTTATCCGCCGCATCA
TGCTTTCACGTGAACGGA------------GTTTTAAATCCAGCTACGTGGTGGCGAGCT
AGGGTTGGTTCCACGAACGCGAAC------------TCGGGAGGTACGATCTACATCATC
AATCGCATAACAGCTCACGAGAACTTCTCGCCCACAACCTAT------------GTCAAC
GATATCGCAGTGTTGAGAACCAAC---------CTTAACATTGGTCTTACGCCGAATTTG
ACTGCTGTTGCTAACATCGCTGGCGGTGGCTACACATATGGTGTC------AATCAAGAA
GTCTTTGCTATCGGATGGGGAGTT------ACTTCT---AACAGT------------AAC
CCGACG---------------CCGTCTGAGCAGCTGCAGGTAGCCCAGGTGTGGCTGATC
AACCAGCAGACCTGCCAGAACAGGCATTCTGACACA------------------------
---GGGTTTACGGTGAACGACAACATGATCTGCGCCGGCTGGCTCGATGTCGGCGTA---
AGAGGACAATGCGCGGGCGACGTTGGCAGTCCACTCCTGGAC------AGCAACGGA---
---------GCCGTCATCGGCGTGTTCTCCCGAGCTCAG------------GGCTGCGCC
GAC---------------CTGTTCTACCCTGATATCAACACCCGCGTCTCTGCCTACACT
AGGTGGATCATTGCG---------------------------------------------
------------------------------------------------------------
------------------------------------------------------------
------------------------------------------------------------
------------------------------------------------------GCAGCC
CTTGCT------------------------------------------------------
---------------------------------
[6] HaOG200471
---------------------ATGCGGCCTATCGTTGTA---------------------
------------------------------TTG---------------------------
---------------------------------------------TGCCTG---------
---------------TGTTTGGGC------------------------------------
------------------------------ATTGTTGCAGCCGTCCCC------------
---------------ACTAAT---------------CCCCAA------------------
------------------------AGGATCGTGGGAGGTGAA---GCAACCACCGTAGCC
CAGTATCCCACCATCGCCGCGTTGCTGTAC------TCTTACTTC------GGGATCAGC
TTCAGCCAGTCCTGTGGAGGCACCATTCTTACTAGAAGGGCTATCCTCACCGCTGCTCAC
TGTCCTTCCGGTGAC------------------------ACGATCAATAGATGGCGCATC
CGTGTTGGCTCCAGCTACGCCAAC------------AGTGGTGGTCTCGTCCACACGGTA
ATAGCCATCATCGTCCATCCCAAATACAACTCTCGCACCATT------------GACAAT
GACGTCGCCATCTTGCGGACAACT---------GGTAGCATTATATTC---GGCCCTGTT
GTCAAGCCGGCTGCCATTTCTGGAAACGGGTACATCCTTGAGGAC------AATGAAGAA
GTTTGGGCTGCAGGATGGGGCACT------ACCTCC---GCCGGT------------GGT
TTA------------------TTATCAGAGCAACTCCGCCACGTACAACTATGGACGGTA
AACCAGGTGATCTGTAGATCCCGTTACGCA---------------------------ACT
CGGGCAGCCAACATCACTGACAACATGTTGTGCTCCGGTGTTCTCGACGTCGGTGGT---
CGTGACCAGTGCCAGGGTGACTCCGGCGGCCCCCTCTACCAT---------AACAAC---
---------GTGGTTGTTGGAATCTGCTCTTGGGGGATC------------AGCTGTGCC
ACT---------------CCTCAGTACCCAGGAGTGAACACTCGGGTTTCACGCTTTGCT
GATTGGATTGTAGCT---------------------------------------------
------------------------------------------------------------
------------------------------------------------------------
------------------------------------------------------------
------------------------------------------------------AATGCT
AATACAATTTTGGGA---------------------------------------------
---------------------------------
[7] HaOG200470
---------------------ATGAGAGTTCTTATCACA---------------------
------------------------------TTA---------------------------
---------------------------------------------TTGGCT---------
---------------GTTATAGCT------------------------------------
------------------------------GCTGTTGCAGCTGTACCT------------
---------------ACTTCC---------------CCGCAG------------------
------------------------CGGATTATAGGTGGTTCA---GCAACCACCATCAAC
AACTACCCTTCGATCGCAGCTCTGCTGCAT------TCATCCACC------GGCAACAAT
TTCCGTCAGTCTTGCGGAGGCACCTTGATCAATAACAGATCCATTCTGACTGCTGCTCAT
TGTCCATACCGCGAA------------------------CTGATCACAAGATGGCGTGTT
CGCGTTGGCTCCTCTCTCGCTCAC------------AGTCAGGGAACCACCTATGGCTTT
AGTACCGTCATCTTCCATCCTAATTTTAATTACCAAACCATG------------GATTCC
GACATTGCTATCATGCGTTCCTCC---------TCTAACATCCAATTT---AGCAATGTT
ATTCAGCCTGGTTGGATCGCTGGTGCTGACTATAATATTGCCGAT------AACCAAGTC
GTTTGGGCTGCGGGATGGGGTAGA------ACTCACCCTGACATT------------GCG
GTC------------------GGTGCCGAGCAGCTTCGTCACGTTCAGATCTGGACTATA
AACCAAGCCATTTGCCGTCAACGCTATGCC---------------------------GCT
ACCAGTCGCACCGTCACTGACAACATGTTGTGTTCTGGCGTCCTCGACGTCGGTGGT---
CGTGACCAATGCACCGGCGACTCTGGAGGGCCGCTCTACCAC---------AACAAT---
---------GTCGTTGTTGGAGTCAGCTCCTTTGGAATC------------AGCTGTGGT
GAC---------------AGGTTTTATCCTGGCGTTAATGTCCGGGTTTCTCGATTCACC
TCGTGGATTCAAAAC---------------------------------------------
------------------------------------------------------------
------------------------------------------------------------
------------------------------------------------------------
------------------------------------------------------AATGCT
------------------------------------------------------------
---------------------------------
[8] HaOG200468
------------------ATGATGAGAGTTTTTATTGCG---------------------
------------------------------CTG---------------------------
---------------------------------------------TTGGCC---------
---------------TGTTTAGCT------------------------------------
------------------------------GCTGTTGCAGCGGTACCT------------
---------------ACATCC---------------CCGCAG------------------
------------------------CGGATCATAGGTGGTACG---GCTACTACCATTAAC
AACTACCCATCGATCGTGGCCCTGCTATAC------GCAGCAAGC------AACAATGAC
TTCAGACAGTCTTGCGGCGGTACCATCCTCAATAACCGGTCAATTCTGACTGCTGCTCAT
TGCCCATTCCGTGAC------------------------ACCGTATGGAGATGGCGTGTT
CGAATTGGCTCTTCCTTCGCACAC------------AGAGAAGGCAATACTTTGGGATTC
GCCGCGTTCATATTCAATCCTAATTTCAATGCCAACACCTTG------------GATGCT
GACATCGCTATCATGCAAACGTCA---------ACAAACATTCAGTTC---AGCAACGTC
GTCCAGCCTGGATCCATCGCTGGTTCTAACTATAACCTAGTTGAT------AACCAAGTT
GTTTGGGCTGCAGGATGGGGCGTA------ACTACCCCTCACGGT------------TGG
AGT------------------GGCGCTGAGCAGCTTCGTCACGTTCAAATTTACACCATC
AACCAAGCCATTTGCCGTCAACGCTATGCC---------------------------GCT
GCCAGTCGCACCATCACTGACAACATGTTGTGTTCTGGTATCCTCGACGTTGGTGGT---
CGTGACCAATGCGCTGGTGACTCTGGTGGTCCCCTCTACCAC---------AACAAT---
---------GTCGTTGTTGGAGTCTGCTCCTTCGGCATC------------GGTTGCGCT
CAT---------------CCCCTTTACCCTGGCGTCAATGTTCGTGTTTCTCGTTTCACC
TCATGGATCCAAGCT---------------------------------------------
------------------------------------------------------------
------------------------------------------------------------
------------------------------------------------------------
------------------------------------------------------AACGCT
------------------------------------------------------------
---------------------------------
[9] HaOG200469
---------------------ATGAGAGTTATAACTGCT---------------------
------------------------------CTG---------------------------
---------------------------------------------CTAGTT---------
---------------AGTTTGGTT------------------------------------
------------------------------GCTGTAGCAGCTAACCCT------------
---------------GCATCC------------------CAA------------------
------------------------AGGATTATTGGTGGATCA---ACGACTACCATCAAT
CAATATCCTTCTATCGTGGCTCTGCTGTAC------TCAGAAAAT------GGAAACTTT
TTCCGGCAACATTGTGGTGGCACAGTGCTCAATAACAGATCCATACTGACCGCTGCTCAT
TGTCCATTCGGCGAC------------------------CATACCTCCAGGTGGCGTGTT
CGCGCAGGTTCCACCTTTGCGAAT------------CGTGATGGCAATATCTATGGCATA
AGCACTTTTATCTACAATCCCAATTTCAACATCCGATCTATG------------GATTCT
GATATCGCTATATTACGTACCTCC---------GCTAATATTCCGTTC---AGCAACGTA
GTCCAGCCTGGTTCAATTGCCGGTGCCAACTATAACCTTGCCGAT------AACCAGGCC
GTTTGGGCTGCAGGTTGGGGCAGA------ACTCACCCCCACGTT------------GCG
GCC------------------GGTTCTGAACAGCTTCGTCACGTCCAGGTCTATACTATC
AACCAGTCTATCTGCCGACAACGGTACGAA---------------------------AGA
GCGAGTCGCACAATCACTGCAAACATGTTGTGTTCTGGTGTCCTCGACGTCGGTGGC---
CGTGATCAGTGCTATGGTGACTCCGGTGGACCTCTCTACCAC---------AATAAA---
---------GTTGTCGTTGGTATCAGCTCCTTTGGCGTC------------AGTTGTGCC
CAT---------------CGAGATTACCCTGGTGTCAATGTGCGTGTATCTCGTTTCACC
CGGTGGATTCAAAAC---------------------------------------------
------------------------------------------------------------
------------------------------------------------------------
------------------------------------------------------------
------------------------------------------------------AATGCT
------------------------------------------------------------
---------------------------------
[10] HaOG200466
---------------------ATGCGTATTCTTGCAATC---------------------
------------------------------TTT---------------------------
---------------------------------------------GCCCTT---------
---------------TGTATCGCA------------------------------------
------------------------------GCCGCAGCGGCTAGC---------------
------------------------------------GGAAAT------------------
------------------------AGAATTGTGGGGGGTTCG---GTGACCACCATTGGT
AATTACCCCACCATCGCCGCTATGCTGTAC------TCGCCGAAC------GCAGTTGTT
TTCTGGCAAGACTGTGGTGGTACCATCCTTAACAACCGAGCCTTGCTTACCGCTGCTCAC
TGCACCTTTAATCGTGGA---------------------GCAGTCAACAGATTCCGCATC
CGCGTTGGATCCACCTGGGCTAAC------------AGTGGTGGAGTTGTACACAACGTT
AATCAAAACATTATCCACCCACAATTCAACCCCAATAACTTG------------AACAAT
GATGTCGCCATCTTTCGCTCTGCT---------ACCACCTTCTCCTTC---AACAACAAT
GTTCGTGCTGGTTCCATCGCTGGACCCAACTACAATGTCGCTGAC------AACCAGGCT
GTCTGGGCTGCTGGCTGGGGTGAC------ACCTTC---TCTGGT------------TCA
AACCAA---------------GGTTCGGAGCAATTGCGTCACGTTCAGTTGGTGATCATT
AACCAGAACACTTGCAGAAACAACTACGCT---------------------------ACC
CGTGGTATTCTGGTGAACGAGAACATGATCTGCGCCGGTTGGCCCTCC---GGTGGT---
CGTGACCAGTGCCAGGGAGACTCCGGCGGTCCTCTCTACCAC---------AATGGC---
---------GTCGTTGTTGGAATCAGCTCATTCGGTGTG------------GGATGCGGC
CAA---------------GCTTTCTTCCCTGGTGTCAGCGCTCGTGTGTCTCGTTATTCA
AGCTGGATCGGAAGC---------------------------------------------
------------------------------------------------------------
------------------------------------------------------------
------------------------------------------------------------
------------------------------------------------------AACGCA
------------------------------------------------------------
---------------------------------
[11] HaOG200465
---------------------ATGCGGCTTCTAGTGGTC---------------------
------------------------------TTC---------------------------
---------------------------------------------GCTCTT---------
---------------TGTATCGCT------------------------------------
------------------------------GCCGTTGCGGCAACG---------------
------------------------------------GGAAAT------------------
------------------------AGGATTGTTGGTGGCACG---GTGACCACTATCGAC
CGTTACCCCACCATAGCCGCCATGCTGTAT------GCTCCGAAC------GGAATTACA
TTCGGGCAGAGTTGTGGTGGTACTATCCTCAACAACCGAGCTTTGCTCACCGCTGCTCAC
TGCACCCACAATCGTGGA---------------------GCTGTAAACAGATTCCGTATT
CGTGTTGGCTCCACCTGGGCTAAC------------AGTGGCGGAGTTGTCCACAACGTT
AACGTAAACATCATTCACCCACAATTCGACAGCAGAACCTTA------------AACAAC
GACATCGCCATCCTGCGCTCTGCT---------ACCATCTTCTCCTTC---AACAACAAT
GTTCAACCTGGGACCATCGCCGGTGCCAACTATAATCCCGCTGAT------AACCAGGCT
GTCTGGGCTGCTGGCTGGGGTGAC------ACTTTC---TCTGGT------------TCA
AACCAG---------------GGCTCTGAGCAGTTGCGCCACGTTCAGTTGGTCATCATA
AACCAGAACACTTGCAGAAACAACTATGCT---------------------------ACC
CGTCTCACTGTGATCAACGAGAACATGATTTGTGCCGGCTGGCCTTCT---GGTGGT---
CGTGACCAGTGCCAGGGAGACTCCGGTGGTCCTCTCTACCAC---------AACGGC---
---------ATCGTTGTCGGTGTCAGCTCCTTCGGTATT------------GGATGCGGT
AAC---------------GCCTTCTTCCCTGGCGTCAGTGCTCGTGTCTCCCGTTACACA
TCTTGGATTTCCTCC---------------------------------------------
------------------------------------------------------------
------------------------------------------------------------
------------------------------------------------------------
------------------------------------------------------AACGCA
------------------------------------------------------------
---------------------------------
[12] HaOG200462
---------------------ATGCGCATTCTTGCAGTT---------------------
------------------------------CTC---------------------------
---------------------------------------------GCCCTT---------
---------------TGCGTCGCG------------------------------------
------------------------------GCCGTCGCGGCTGTACAG------------
---------------AGGACA---------------CCTGGT------------------
---------------------TCGAGGATCGTGGGTGGCTCG---CTGACCACTATTGAC
CGTTACCCCACAATCGCCGCTCTGCTGTAC------TCATCCAAC------TTAGTTCAA
TACTGGCAAGACTGTGGTGGCACCATCCTCAACAACCGAGCTATCCTCACCGCCGCTCAC
TGCACTGTTGGTTTC------------------------GCAGCCAACCGATTCCGTATC
CGCGTTGGTTCCACCTGGGCTAAC------------AGTGGTGGAGCAGTCCACAACGTT
GCTTCGAACATCATTCACCCACAGTTCAACAGATGGAACTTA------------AACAAT
GACGTCGCCGTCTTGCGCGTGTCC---------AACACCTTCTCCTTC---AACAATAAT
GTTCGCGCTGCTTCCATCGCCGGTGCCAACTACAACGTCGGTGAC------AACCAGGCT
GTCTGGGCTGCTGGCTGGGGTGAC------ACTTTC---TATGGT------------TCA
GAGCAA---------------GGTTCCGAGCAGTTGCGTCACGTTCAGCTTTCGATCGTA
AACCAGAACACTTGCAGAAACAACTACGCT---------------------------ACC
CGTGGTGTTTTGGTCAACGAGAACATGATCTGCGCCGGCTGGCCCTCC---GGTGGT---
CGTGACCAGTGCCAGGGAGACTCCGGCGGTCCTCTCTACCAC---------AACGGC---
---------ATCGTTGTTGGTGTCTGCTCCTTCGGTATT------------AACTGCGGT
GAC---------------GCCTTCTTCCCTGGTGTTAGCGCTCGTGTCTCTCGTTACACA
TCTTGGATCTCCTCC---------------------------------------------
------------------------------------------------------------
------------------------------------------------------------
------------------------------------------------------------
------------------------------------------------------AACGCA
------------------------------------------------------------
---------------------------------
[13] HaOG200464
---------------------ATGCGCATTCTTGCAGTT---------------------
------------------------------CTC---------------------------
---------------------------------------------GCCCTT---------
---------------TGTTTCGCG------------------------------------
------------------------------GCCGTCGCGGCTGTACAG------------
---------------AGGACA---------------CCTGGT------------------
---------------------TCGAGGATCGTGGGTGGCTCG---CTGACCACTATCGAC
CGCTACCCCTCAATCGCCGCTCTGCTGTTC------TCATCCAAC------TTAGTTCAA
TACTGGCAAGACTGTGGTGGCACCATCCTCAACAACCGAGCTATCCTCACCGCCGCTCAC
TGCACTGTTGGTTTC------------------------GCAGCCAACCGATTCCGTATC
CGCGTTGGCTCCTCCTGGGCTAAC------------AGTGGCGGAGCAGTCCACAACGTT
GCTTCGAACATCATTCATCCACAGTTCGACATATGGACCTGG------------AACAAT
GACGTCGCCGTCTTGCACATGTCC---------AACACCTTCTCCTTC---AACAACAAT
GTTCGCCCTGGTTCCATCGCTGGTGCCAACTACATTGTTGGTGAC------AACCAGGCT
GTCTGGGCTGCTGGCTGGGGTGAC------ACTTTC---TACGGT------------TCA
GAGCAG---------------GGTTCCGAGCAGTTACGTCACGTTCAGCTTGCGATCGCA
AACCATAACACTTGCATAAACAACTACGCT---------------------------TCC
CGTGGTGTTTTGGTCAACGAGAACATGATCTGCGCCGGCTGGCCCTCC---GGTGGT---
CGTGACCAGTGCCGGGGAGACTCCGGCAGTCCTCTCTACCAC---------AACGGC---
---------ATCGTTGTTGGTGTCAGCTCCTTCGGTATT------------GACTGCGGT
GTC---------------GTATCATTCCCTGGTGTTAACGCTCGTGTTTCCCGTTACACA
TCTTGGATCACCTCC---------------------------------------------
------------------------------------------------------------
------------------------------------------------------------
------------------------------------------------------------
------------------------------------------------------AACGCA
------------------------------------------------------------
---------------------------------
[14] HaOG200456
---------------------ATGCATTTCTTCGGTCTA---------------------
------------------------------CTA---------------------------
---------------------------------------------GCCCTC---------
---------------TGCATTGCG------------------------------------
------------------------------GCTGTCTCAGCCGTTCCC------------
---------------GCAAAC---------------CCCCAG------------------
------------------------AGGATTGTCGGTGGCTCC---CTCGCCACTATTAAC
CAATACCCCTCCATCGCTGCACTCCTATAC------TCATCAAAC------TGGATCACT
TACTCGCAGTCTTGCGGGGGCACTATCCTCAACAATAGAGCTATCCTAACCGCTGCTCAT
TGTACCAATGGGGAT------------------------GCTGCTGGTAGATGGCGTATT
CGTGTTGGATCCACTTGGGCTAAC------------AGTGGTGGCATAGTTCACAACGTG
ACTCAGAACATTGTACACCCCTCATACAACTCAAGGACCATG------------GACAAT
GACATCGCTGTATTGCGGTCTACC---------ACCTTGTTTACGTTC---AATAATAAT
GTTCGCGCTGCTTCTATCGCTAGTGCTAACTACAATCTCGCTGAT------AACCAGGCT
GTCTGGGCTGCTGGCTGGGGCACA------ACTTTC---TCAGGT------------GCA
ACTGCC---------------GGCTCCGAGCAGCTCCGTCATGTTCAGCTCGTGATCATC
AACCAGAACACTTGCAGAAACAACTACGCT---------------------------ACC
CGTGGTTATACCATCACGGACAACATGTTGTGCTCTGGCTGGATCGGA---GGTGGT---
CGTGACCAGTGCCAGGGTGACTCCGGCGGTCCTCTCTACCAC---------AACGGC---
---------ATCGTTGTTGGTGTCTGCTCCTTCGGTATT------------GGCTGCGCT
GAG---------------GCTCAGTTCCCCGGTGTCAATGCTCGCGTATCACGCTACACC
GCTTGGATCTCATCT---------------------------------------------
------------------------------------------------------------
------------------------------------------------------------
------------------------------------------------------------
------------------------------------------------------ATTGCA
------------------------------------------------------------
---------------------------------
[15] HaOG200453
---------------------ATGCGTTTCCTTGCACTT---------------------
------------------------------CTA---------------------------
---------------------------------------------GCCCTC---------
---------------TGCTTCGCG------------------------------------
------------------------------GCTGTCGCAGCCGTCCCC------------
---------------GAAAAT---------------CCTCAA------------------
------------------------AGGATTGTGGGTGGTTCG---CTTACAACCATTGGT
AACTACCCTACTATTGCGGCTCTTCTCTAC------ACCTGGAAC------TGGAGCACC
TACTGGCAGGCGTGCGGTGGTACCATCATCAACAACCGCTCCATCCTTACCGCTGCTCAC
TGCACCCAAGGTGAC------------------------GCTCCTGGCAGATGGCGTATC
CGTGTTGGCTCCACCTGGGCCAAC------------AGCGGTGGTGTTGTCCACAACGTT
AACCTGAACATCGTCCACCCCTCATACAACTCCAACACTCTG------------AACAAT
GACATCGCTCTCCTGCGCTCCGCC---------ACCACCTTCTCCTTC---AACAACAAC
GTGCAAGCCGCTCCTATTGCTGGCTCCAACTACAACCTTGCTGCC------AACCAGTTT
GTCTGGGCTGCTGGATGGGGCACT------ATTTCC---TCTGGT------------GGT
GCT------------------GCCTCCGAGCAACTCCGTCACGTGCAGCTGATCGTCATC
AACCAGAACACTTGTGCCAGCAACTACGCT---------------------------TCT
GCTGGCGTCACCATCACCAACAACATGTTGTGCTCTGGCTGGAACGGC---GGTGGT---
CGTGACCAGTGCCAGGGTGACTCCGGCGGTCCTCTCTACCAC---------AACGGC---
---------ATCGTTGTTGGTGTCTGCTCCTTCGGTATT------------GGATGCGGT
CTC---------------GCTAACTTCCCTGGTGTGAACGCTCGCGTATCTCAATACACC
TCCTGGATCAACAGC---------------------------------------------
------------------------------------------------------------
------------------------------------------------------------
------------------------------------------------------------
------------------------------------------------------AACGCC
------------------------------------------------------------
---------------------------------
[16] HaOG200452
---------------------ATGCGTATCCTTGCTTTG---------------------
------------------------------GTA---------------------------
---------------------------------------------GCTCTC---------
---------------TGCTTCGCG------------------------------------
------------------------------GCTGTCGCAGCTGTCCCC------------
---------------AGCAAT---------------CCCCAG------------------
------------------------AGGATTGTGGGTGGTTCG---GTCACTACTATCGAC
CAATACCCTACCATCGCGGCTCTGCTGTAC------TCATGGAAC------TTGAGCACC
TACTGGCAGGCTTGCGGAGGTACCATCCTCAACAACAGGGCTATCCTCACCGCTGCTCAC
TGCACTGCTGGTGAC------------------------GCCAACAACAGATGGCGTATC
CGTCTTGGCTCCACCTGGGCCAAC------------AGCGGTGGTGTCGTACACAACCTG
AACGCCAACATCATCCACCCCTCATACAACTCAAGGACCATG------------GACAAT
GACATCGCAGTCCTCCGCTCCGCC---------ACCACCTTCTCCTTC---AACAACCAA
GTTCGCGCTGCTTCCATCGCTGGTGCCAACTACAACCTCGCCGAC------AACCAGGCT
GTCTGGGCCGCTGGCTGGGGCACA------ACCTCT---TCCGGT------------GGT
TCT------------------TCCTCTGAGCAGCTCCGTCACGTTCAGCTCGTGACCATC
AACCAGAACACTTGCAGAAACAACTACGCT---------------------------ACC
CGTGGTATCGCTATCACCGACAACATGTTGTGCTCTGGCTGGCCCAAC---GGTGGT---
CGTGACCAGTGCCAGGGTGACTCCGGCGGTCCTCTCTACCAC---------AACGGC---
---------ATCGTTGTTGGTGTCTGCTCCTTCGGTATT------------GGTTGCGCT
CAG---------------GCTGCCTTCCCCGGTGTCAATGCTCGCGTATCTCGCTACACT
TCCTGGATTTCATCT---------------------------------------------
------------------------------------------------------------
------------------------------------------------------------
------------------------------------------------------------
------------------------------------------------------AACGCG
------------------------------------------------------------
---------------------------------
[17] HaOG200447
---------------------ATGCGTTTCCTTGCTCTG---------------------
------------------------------CTC---------------------------
---------------------------------------------GCCCTC---------
---------------TGCTTCGCG------------------------------------
------------------------------GCTGTCGCAGCTGTCCCC------------
---------------AGCAAT---------------CCCCAA------------------
------------------------AGGATTGTGGGTGGTTCG---GTAACTACTATTGAC
CGTTACCCCACCATTGCCGCTCTGCTGTAC------TCATGGAAC------TTGAGCGCC
TACTGGCAATCATGCGGAGGTACCATCCTGAACAACAGGGCTATCCTCACCGCTGCTCAC
TGCACTGCTGGAGAC------------------------GCTAACAACAGATGGCGTATC
CGTGTTGGCTCCACCTGGGCCAAC------------AGCGGTGGTGTTGTACACAACCTG
GCCGCCAACATCATCCACCCCTCATACAACTCAAGGACTATG------------GACAAT
GACATCGCCGTCCTTCGCTCCGCC---------ACCACCTTCTCCTTC---AACAACAAT
GTTCGCGCTGCTTCCATCGCTGGTGCCAACTACAACCTTGCTGAC------AACCAGGCT
GTCTGGGCTGCTGGATGGGGCACA------ACCTCC---GCTGGT------------GGT
TCT------------------TCCTCTGAGCAGCTCCGTCACGTCGAGCTGAGAAGTATC
AACCAGAACACTTGCAGAAACAACTACGCT---------------------------ACC
CGTGGTATTGCCATTACCGCTAACATGTTGTGCTCCGGCTGGCCCAAC---GGTGGT---
CGTGACCAGTGCCAGGGTGACTCCGGCGGTCCTCTCTACCAC---------AACGGC---
---------ATCGTTGTTGGTGTCTGCTCCTTCGGTATT------------GGCTGCGCT
CAG---------------GCTCAATTCCCTGGTGTCAACGCTCGCGTATCCCGCTACACC
TCCTGGATCTCATCT---------------------------------------------
------------------------------------------------------------
------------------------------------------------------------
------------------------------------------------------------
------------------------------------------------------AACGCA
------------------------------------------------------------
---------------------------------
[18] HaOG200446
---------------------ATGCGTTTCCTTGCTTTG---------------------
------------------------------CTT---------------------------
---------------------------------------------GCCCTC---------
---------------TGCTTCGCG------------------------------------
------------------------------GCTGTCGCAGCTGTCCCC------------
---------------AGCAAT---------------CCTCAG------------------
------------------------AGGATTGTGGGTGGTTCG---GTTACCACTATTGAC
CAGTACCCGACTATAGCCGCCCTGTTGTTC------TCATGGAAC------TTGAGCACC
TACTGGCAGGCTTGCGGAGGTACCATCCTGAACAACAGGGCTATCCTCACCGCTGCTCAC
TGCACCGCTGGTGAC------------------------GCGAACAACAGATGGCGTATC
CGTGTTGGCTCTAGCTGGGCCAAC------------AGCGGTGGTGTCGTACACAACCTG
AACGCCAACATCATCCACCCTTCATACAACTCAAGGACCATG------------GACAAT
GACATCGCTGTTCTGCGCTCCGCC---------ACCACCTTCGTCTTC---AACAACCAA
GTTCGCGCTGCTCCCATCGCTGGTGCCAATTACAACCTCGCCGAC------AACCAAGTT
GTCTGGGCTGCTGGCTGGGGCACA------ACCTCC---TCCGGT------------GGT
TCT------------------TCCTCTGAGCAGCTTCGTCACGTTCAGCTCGTGACCTTC
AACCAGAACTCTTGCAGAAACAGCTACGCT---------------------------ACC
CGTGGTATTGCTATCACTGACAACATGTTGTGCTCTGGTTGGATCGGC---GGTGGT---
CGTGACCAGTGCCAGGGTGACTCCGGCGGTCCTCTCTACCAC---------AATGGC---
---------AACGTTGTTGGTGTCTGCTCCTTCGGTATC------------GGATGTGCT
CTT---------------GCTGACTTCCCCGGTGTCAACGCTCGCGTATCTCGCTACACC
TCCTGGATCTCCTCT---------------------------------------------
------------------------------------------------------------
------------------------------------------------------------
------------------------------------------------------------
------------------------------------------------------AACGCG
------------------------------------------------------------
---------------------------------
[19] HaOG200444
---------------------ATGCGTATCCTTGCTTTG---------------------
------------------------------CTA---------------------------
---------------------------------------------GCCCTG---------
---------------TGCTTTGCG------------------------------------
------------------------------GCCGTTGCAGCTGTGCCC------------
---------------AGCAAT---------------CCTCAG------------------
------------------------AGGATTGTGGGTGGTTCG---GTGACTACTATTGAC
CGTTACCCCACCATCGCGGCTCTGCTGTAC------TCATGGAAC------TTGAGCACC
TACTGGCAGGCTTGCGGAGGTACCATCCTCAACAACAGGGCTATCCTCACCGCTGCTCAC
TGCACCGCTGGCGAT------------------------GCGAACAACAGATGGCGTATC
CGTCTTGGCTCCACCTGGGCTAAC------------AGCGGCGGTGTTGTACATAACCTG
AACGCCAACATCATCCACCCCTCATACAACTCGAGGACCATG------------GACAAT
GACATCGCAATCGTACGTTCCGCT---------ACCACCTTCACCTTC---AATAACAAT
GTCCGTGCCGTCTCTATCGCTGGTGCCAACTACAACCTCGCTGAT------AACCAGGCT
GTCTGGGCTGCTGGATGGGGCACA------ACCTCT---TCCGGT------------GGT
TCT------------------TCCTCTGAGCAGCTCCGTCATGTTCAGCTCGTGACCTTC
AACCAGAACACTTGCAGAAACAACTACGCT---------------------------ACC
CGTGGTATCACCATCACTGCTAACATGTTGTGCTCTGGCTGGCCTAGC---GGTGGT---
CGTGACCAGTGCCAGGGAGACTCCGGTGGTCCTCTCTATCAC---------AATGGT---
---------GTTCTTGTCGGTGTCTGCTCCTTTGGAGTT------------GGATGTGGC
CTG---------------GTTAACTTCCCCGGTGTCAACGCTCGCGTGTCTCGCTACACT
GCTTGGATCCAAAAC---------------------------------------------
------------------------------------------------------------
------------------------------------------------------------
------------------------------------------------------------
------------------------------------------------------AACCGT
------------------------------------------------------------
---------------------------------
[20] HaOG200451
---------------------ATGCGTTTTCTTGCACTA---------------------
------------------------------CTA---------------------------
---------------------------------------------GCCCTT---------
---------------TGCTTCGCG------------------------------------
------------------------------ACGGCAGCAGCCGTTCCC------------
---------------AGTAAT---------------CCGCAG------------------
------------------------AGGATTGTGGGTGGTTCA---GCCACCACCATTGGC
CAGTACCCCACCATCGCTGCTCTGCTGTAC------TCACCAAAC------TTGAGCACC
TACTGGCAGGCTTGCGGAGGTACCATCCTCAACAACAGAGCTGTCCTTACCGCTGCTCAC
TGCACCTCTGGTGAC------------------------GCAGCCAACAGATGGCGTATC
CGCGTTGGCTCCACCTGGGCTAAC------------AGCGGTGGAGTCGTTCACAACGTT
AACGCGAACATTGTGCACCAGTCTTGGAACCAAAGAACATAC------------GACAAT
GATATCTCCATTTTGCGCGCATCC---------ACCACCTTCTCCTTC---AACAACAAT
GTTCGCGCTGCTTCCATCGCTGGTGCCAACTACAACCTCGCTGAC------AACCAGGCT
GTCTGGGCTGCTGGATGGGGCACG------ACATTC---TACGGT------------GCA
TCCGTT---------------GGTTCCGAGCAGCTCCGTCACGTTCAGCTTGTGAGTATC
AACCAGAACACTTGCAGAATCAACTACGCT---------------------------ACC
CGTGGCGTCACAATCACCGCTAACATGTTGTGCTCCGGCTGGCCCAAC---GGTGGT---
CGTGATCAGTGCCAGGGTGACTCCGGCGGTCCTCTCTACCAC---------AACGGC---
---------ATCGTTGTTGGTGTCTGCTCCTTCGGTATT------------GGCTGCGCT
CAG---------------GCTCAGTTCCCCGGTGTCAACGCTCGTGTATCTCGCTACACT
GCTTGGATTCAGTCT---------------------------------------------
------------------------------------------------------------
------------------------------------------------------------
------------------------------------------------------------
------------------------------------------------------AATGCG
------------------------------------------------------------
---------------------------------
[21] HaOG200450
---------------------ATGCGTTTCTTTGCTCTG---------------------
------------------------------CTA---------------------------
---------------------------------------------GCTCTC---------
---------------TGCTTCGCG------------------------------------
------------------------------GCTATCGCAGCTGTCTCC------------
---------------AGCAAT---------------CCCCAG------------------
------------------------AGGATTGTGGGCGGTTCA---GTAACTACTATTGAC
AGTTACCCCACTCTCGCCGGTCTGCTGTAC------TCATTCGAC------TTCAACACC
TACTGGCAGGCATGCGTGGGTGCCATCCTCAACAACAGGGCTATCCTCACCGCTGCTAGC
TGTACCGATGGTTAC------------------------CCGAACAACCGATGGCGTATC
CGTGTTGGCTCCACCTGGGCCAAC------------AGCGGTGGTATCGTACACAACCTG
GCCGCCAACATCATCCACCCTTCATACAACTATACGAACAAT------------GACAAT
GACGTCGCCATCATACGTTCCGCT---------ACCACCTTTACCTTC---AACAACAAT
GTTCGCGCTGCTTCCATCGCTGGACCCAACTACAACCTCCTTGAC------AACCAGGCT
GTCTGGGTAGCTGGATGGGGCACA------ACTTAT---GACGGT------------GGT
TTT------------------GCTTCTGATCAGCTTCGTCATGTTCAGCTCGTGACTATC
AACCAGAACACTTGCAGAAGCAACTATGCGGCTAGC---------------------AGC
CGTCGCTATGCTGTTACTGACAACATGTTGTGCTCCGGCTGGCCCGCC---GGTGGT---
CGTGGCCAGTGTCTTGGTGACGAGGGCTCTCCTCTCTACCAC---------AACGGC---
---------GTAGTTGTCGGTCTCTACTCATTCGGCATT------------GGATGCGGT
CAG---------------GATCTTTACCCCGCTGTCAATACCCGTGTGTCTCGCTACACC
GCCTGGATCTCGTCT---------------------------------------------
------------------------------------------------------------
------------------------------------------------------------
------------------------------------------------------------
------------------------------------------------------AACGCA
------------------------------------------------------------
---------------------------------
[22] HaOG200449
---------------------ATGCGTTTCCTTGCTCTG---------------------
------------------------------CTA---------------------------
---------------------------------------------GCCCTC---------
---------------TGCTTCGCG------------------------------------
------------------------------GCTATCGTAGCTGTCTCC------------
---------------AGCAAT---------------CCCCAG------------------
------------------------AGGATTTTGGGTGGTTCA---GTAACTAATATTAAC
AATTACCCCACTCTCGCCGCTGTGCTATAC------TCTTGGAAC------TTGAGCACC
TTCTGGCAGGCTTGCGGAGGTGCCATCCTCAACAACAGGGCCATCCTCACCGCTGCTCAC
TGCACCATTTACTAC------------------------CCGAACGAGAGATGGCGTATC
CGTGTTGGCTCCACCTGGGCCAAC------------AGTGGCGGAGTCGTACATAACTTG
GCCGCCAACATCATCCACCCCTCATACAACTATACAAACAAT------------GACAAT
GACATCGCAATTCTGCGCTCCGCC---------ACCACCTTCTCCTTC---AACAACAAT
GTTCGCGCTGCTTCCATCGCTGGACCCAACTACAGCCTCGCTGAC------AACCAGGCT
GTCTGGGTAGCTGGATGGGGCACA------ACTTCT---GACGGC------------GGT
TAT------------------TCCTCTGAGCAGCTCCGTCACGTTCAGCTCGTGACCGTC
AACCAGAACACTTGCAGAAACAACTATGCGGCTAGC---------------------GTC
CGTCGCTTTGCTATAACCGACAACATGTTGTGCTCGGGCTGGCCCAGC---GGTGGT---
CGTGGCCAGTGCTTGGGAGACGAGGGCGGTCCTCTCTACCAC---------AACGGC---
---------GTAGTTGTTGGTCTCTACTCTTTCGGCATT------------GGATGCGGT
CAG---------------GCTCAGTACCCCGCTGTCAATGCTCGCGTATCTCGCTACACC
GCTTGGATTCAATCT---------------------------------------------
------------------------------------------------------------
------------------------------------------------------------
------------------------------------------------------------
------------------------------------------------------AATGCG
------------------------------------------------------------
---------------------------------
[23] HaOG200445
---------------------ATGCATAGCTTTGCTTTA---------------------
------------------------------CTT---------------------------
---------------------------------------------GCCCTG---------
---------------TGCTTCGCC------------------------------------
------------------------------GCTGTCGCAGCCGTGCCT------------
---------------ACCAAT---------------CCTCAG------------------
------------------------AGGATTGTGGGTGGTTCG---CTCACTACCATTGAT
CGGTACCCAACCATCGCTGTTCTCCTATAT------ACGTGGAAC------TTCAGCACT
TTCAGGCAGAGCTGCGGTGGAACTATCATCAATAACAGGGCTGTCCTTACCGCCGCTCAC
TGTACCAATGGAGAA------------------------ACACCCAACAGATTCCAAATC
CGTGTTGGCTCAAGCTTTGCCCAC------------AGTGGTGGTGCAACGCACTTCGTA
AACGCAAACATCGTTCACCCAGCGTATAACCGTAACACTTAC------------GAAAAT
GATCTCGCCATCCTTCGCTCCGCC---------ACCACCTTCTCCTTC---AACAACAAT
GTTCGCGCTGCTTCCATCGCTGGTGCCAACTACAACCTCGCTGAT------AACCAGGCT
GTCTGGGCTGCTGGATGGGGTACC------ACTTTC---CATCTC------------GCA
TTCGAG---------------CGATCTGAGCAGCTGCGTCACGTCGAGATGAGAAGTATC
AACCAAGCCACTTGCAGAAACAATTACGCT---------------------------GTC
CGTGGTACCGTTATTACTGACAACATGGTTTGTTCTGGCTGGCCGACT---GGTGGT---
CGTGACCAGTGCCAGGGAGACTCCGGCGGTCCTCTCTACCAC---------AATGGC---
---------GTTCTTGTTGGTGTCTGCTCCTTCGGTGTT------------GGATGCGGT
CAG---------------GCTCAATTCCCCGGTGTCAATGTTCGCGTTTCCCGCTACACT
TCTTGGATATCGTCT---------------------------------------------
------------------------------------------------------------
------------------------------------------------------------
------------------------------------------------------------
------------------------------------------------------AACGCA
------------------------------------------------------------
---------------------------------
[24] HaOG200448
---------------------ATGCGTGTCCTTGCTCTG---------------------
------------------------------CTT---------------------------
---------------------------------------------GCCCTC---------
---------------TGCTTCGCG------------------------------------
------------------------------GCTGTCGCAGCTGCCCCT------------
---------------AACAAT---------------CCTCAA------------------
------------------------AGGATTGTGGGTGGGTCG---GCAACCACTATAGAC
CAGTACCCCATCATCGTCGCTCTTCTGTAC------TCCCGGGAC------TTGAATACC
TTCTGGCAGGTTTGCGGAGGTACCATCCTCAATAACAGAGCTATCCTCACCGCTGCTCAC
TGCACC------------------------------------------TCATGGCGAATC
CGTGTTGGCTCTTCGTTTGGCAAC------------AGCGGTGGTGTGGTTCATAATGTC
AAAAAGAACATCGTTCACTCTTTATTCAGCAGTGTTACTTTC------------GACAAT
GACATCGCTATCCTGCACTCTGCA---------ACCACCATCTCCTTT---AACAACAAT
GTTCGCGCTGGTTCCATCGCTGGTCCCGACTACCACTTCGCTGAT------TACCAGCCT
GTTTGGGCTGTTGGATGGGGTACA------ACTGTT---AACGGT------------GGT
TCT------------------TCCAGTGAGCAGCTCCGTCACGCTCTGCTGACGGCCTAT
AGCCAGAACGCATGCAGATACAAATACGCC---------------------------CTC
TATAGCATCGTTATTACTGACAACATGGTGTGCTCCGGCTGGCCCGAT---GGTAGT---
CGTGACCAGTGCCAGGGTGACTCCGGCGGTCCCCTCTTGCAC---------AATAAC---
---------AACGTTATCGGTATCTGCTCCTTCGGTATT------------AGATGCGGA
CAG---------------TATAAAGTACCCGGTGTCAATCTTCGCGTATCTCGTTACACC
ACTTGGATTATCGCA---------------------------------------------
------------------------------------------------------------
------------------------------------------------------------
------------------------------------------------------------
------------------------------------------------------AACTCA
------------------------------------------------------------
---------------------------------
[25] HaOG200457
---------------------ATGCGAGTTATTGCTGTA---------------------
------------------------------TTG---------------------------
---------------------------------------------GCCCTC---------
---------------TGTGTTGCT------------------------------------
------------------------------GCGGTGGCAGCCGTGCCT------------
---------------GCCAGC---------------TTCGAA------------------
------------------------CGGATAGTGGGTGGTTCT---TTAACGACAATAGAC
CAGTACCCCTCGATCGTAGCTTTACTCTAT------GGAAGGAAC------TTGATCAAC
TATGGTCAAGCTTGTGGTGGAAATATACTTAACAACAGGTCTATCCTAACTGCTGCTCAC
TGCACTGTTAACGAT------------------------ACCCCTCAGATGTGGCGCTTC
CGAGTAGGCTCCTCCTTCGCCAGC------------AGTGGTGGTATTGTCCATAATGTT
CAGCAAATCATCGAGCATCCCACCTACAATGTTGCAGCTCGA---------TTGGATAAT
GACTTCGCTATCTTGCGCTCCGCC---------TCAGTCATCGTTTAC---AATGACAAT
GTTAAGCCTATTGCCATCGCTGGTGCTAATTACCATCTCGCTGAT------AACCAGCCT
GTTTGGGCCGCTGGATGGGGCAAA------ACTCAC---GAATTCACTATT---CTCGGT
CCT------------------TCTTCTGAGCAACTGCGCCACGTACAGATCTACAGCATC
AACCAAGAAGAGTGCAGGAGTCGTTACGGC------------------------------
---AGTGCAGTTATCACTGACAACATGGTGTGCTCTGGTGTGCTGGATGTTGGTCGT---
CGCGACCAGTGCGGAGGTGACTCCGGTGGTCCTCTCTACCAC---------AATGGA---
---------GTTCTTGTCGGTGTCTGCTCCTTTGGCAGA------------GGTTGCGCT
AGA---------------AGGAGGTTCCCTGGTGTCAACGCTCGAGTTTCTAGTGCTTCT
GCTTGGATTGTCAAC---------------------------------------------
------------------------------------------------------------
------------------------------------------------------------
------------------------------------------------------------
------------------------------------------------------AACGCT
------------------------------------------------------------
---------------------------------
[26] HaOG200455
---------------------ATGCGAGTTATTGCTGCA---------------------
------------------------------TTG---------------------------
---------------------------------------------GCCCTT---------
---------------TGTGTAGCT------------------------------------
------------------------------GCGGTGGCAGCTTCGCCA------------
---------------TCTGGT---------------AGCCAG------------------
------------------------AGGATAGTGGGAGGCTCT---TTAGCTCCTTTTGGT
CAGTATCCTGGGATCGTCGCCCTTCTCACC------ACATTCAAC------CAGGTCAAT
TATTTCCAATCTTGTGGTGGGAATATCCTTAACAACAGGTCAATTCTAACTGCTGCTCAC
TGCGTCGGAAATCGG------------------------TCTCCAGCTATGTTCCGCTTC
CGAGCGGGTTCAATCTTTGCCAAC------------TATGGTGGTGTTGTCTACGGTGTT
CAGCAAATCATCAACCACCCCAACTATAACCAGGCCGCCTTT---------TTGGATTAT
GACTTCGCTATCATGCGCTCTGCC---------TCAACTATTATTTTC---AACAACCAT
GTGAACCCTGTTCGCCTCGCAGGCGCTAATTATAATTTGGCTGAT------AACCAAGCT
GTCTGGGCTGCTGGTTGGGGTTTG------ACTGAA---CAGGGT------------GGC
TTC------------------CCATCAGAGCAACTACGCCACGTCCAAGTCTACACTATC
AACCAAGAAATCTGCAGAAACCGTTAC------------------------------GCC
GGCAGATATGTTATTACTGATAACATGTTGTGCTCCGGCGTGTTGGATGTCGGTGGT---
CGTGACCAGTGTCAGCAAGACTCTGGCGGTCCTCTCTACCAC---------AATGGG---
---------GTCCTTGTTGGTGTTTGCTCCTTTGGTACT------------GGATGCGCT
CAG---------------GCTCAGTTCCCTGGTGTCAATGCACGAGTGTCTCGTGCGTCT
GCTTGGATTGTCAGC---------------------------------------------
------------------------------------------------------------
------------------------------------------------------------
------------------------------------------------------------
------------------------------------------------------AACGCT
------------------------------------------------------------
---------------------------------
[27] HaOG200461
---------------------ATGAGAGTGATTGCTGTA---------------------
------------------------------TGG---------------------------
---------------------------------------------GCCCTA---------
---------------TGCGTAGCG------------------------------------
------------------------------GTTGTGGCAACAGTGCCA------------
---------------ACCAAC---------------CCACAA------------------
------------------------AGGATAGTTGGTGGTTCT---TTAACTACCATTGAC
CAGTACCCTACAATGGTTGCTTGTCTAAAT------GCAGTTAAC------TCTGTTAAC
TTCTTCCAGTCTTGTGGTGGTACTATCCTCAACAATAGGTCCATCTTAACTGCTGCTCAC
TGTACTATTGGCGAT------------------------AGAGCAAATCAATGGCGCTGC
CGTGTGGGTTCAACCTTCGCCAAT------------AGCGGCGGCATTGTCCACAATGTT
CAACAAATCATCAACCACCCCAACTATAACCATGCCATATTT------------GATAAT
GACTTCGCCATCTTACGTTCCGTT---------ACTGGTATTTCATTC---AACAACAAT
GTGAGGGCAGTCTCCATTGCTGGTGCTAATTACAATTTGCCCGAT------AACCAGGCT
GTCTGGACCGCTGGATGGGGTCGG------ATTTCC---GAGAAT------------GGT
CCT------------------ACATCCGAGCAACTGCGACACGTCCAGGTCTTTACTATC
AACCAAGCAATTTGCAGAAGCCGTTATGCA---------------------------GCT
GCTTTCACAACCATCACTGACAACATGTTGTGCTCTGGTATACTCGACGTCGGTGGT---
CGTGACCAGTGCTCGCAAGACTCCGGTGGTCCCCTCTATCAT---------AACGGG---
---------ATTCAGGTCGGCGTCTGTTCCTTTGGTCAT------------GGATGCGCC
AGG---------------CCACAGTTCCCTGGTGTCTATGCTCGCGTTTCACGAGCAACT
GCTTGGATCGCAAGT---------------------------------------------
------------------------------------------------------------
------------------------------------------------------------
------------------------------------------------------------
------------------------------------------------------AACGCT
------------------------------------------------------------
---------------------------------
[28] HaOG200460
---------------------ATGAGAGTGGTTGCTATA---------------------
------------------------------TGG---------------------------
---------------------------------------------ACCCTA---------
---------------TGTGTGGCG------------------------------------
------------------------------GTTGTGGCAGCCGTGCCA------------
---------------ACCAAC---------------CCACAA------------------
------------------------AGGATAATCGGTGGTTCT---TTAACTACCATTGAC
CAGTACCCTACGATGGCTGCTTGTCTAACC------ACATTTAAC------TTTGTCAAC
TACTTTCAGTCTTGTGGTGGTACTATCCTCAACAATAGGTCCATCTTAACTGCTGCTCAC
TGTACTATCGGTGAT------------------------CCTGCAAATCAATGGCGCTTC
CGTGTGGGTTCATCTTTCGCCAAT------------AGCGGCGGCATTGTCCACAATGTT
CAGCAAATCTTCAACCACCCCAACTATAACCAGGCCGCCCCT---------GTTGATTTG
GACATCGCTATCTTGCGTTCCGCC---------ACTGCTATCTCATTC---AACAACAAT
GTGAGACCAGTTTCCATCGCTGGCCCTAATTACAATTTGCCCGAT------AACCAGGTT
GTCTGGGCGGCTGGATGGGGT---------CTGACT---GAGAGT------------GGT
TCT------------------ACGTCCGAGCAACTGCGCCACGTCCAGGTCTTTTCTATC
AATCAAGCCGCTTGCAGAAGCCGTTATGCA---------------------------GCT
AGCGGCGTAATCATCACTGACAACATGTTGTGCTCTGGTATACTCGACGTTGGTGGT---
CGCGACCAGTGCTCGCAAGACTCCGGTGGTCCCCTCTATCAT---------AACGGG---
---------ATCCAGGTCGGTGTCTGCTCTTTCGGCACT------------GGATGCGCT
GAA---------------GCACAGTTCCCTGGTGTTAATGCCCGTGTTTCACGTGTGACA
GCTTGGATCACAAGT---------------------------------------------
------------------------------------------------------------
------------------------------------------------------------
------------------------------------------------------------
------------------------------------------------------AACGCT
------------------------------------------------------------
---------------------------------
[29] HaOG200459
---------------------ATGAGAGTGATTGCTTTA---------------------
------------------------------TGG---------------------------
---------------------------------------------GCCCTA---------
---------------TGTGTAGCG------------------------------------
------------------------------GTTGTGGCAGCTGTGCCA------------
---------------GCCAAC---------------CCACAA------------------
------------------------AGGATAGTCGGTGGTTCT---TTAACTACCATTGAC
CAGTACCCTTCGATGGCTGCTTGTCTGACT------ACATTTGAC------TTTGTTAAC
TACTTCCAGGCTTGTGGAGGTACTATCCTCAACAATAGGTCCATCTTAACTGCTGCTCAC
TGTACTATTGGCGAT------------------------ACCGCAAATAAATGGCGCTTC
CGTGTGGGTTCAACCTTCGCCAAT------------AGCGATGGTATTGTCCACAATGTT
CAACAAATCATCAACCACCCCAACTTTGACCAGGCCGCCTTT---------GTCGATATG
GATTTCGCTATCTTGCGTTCCGCC---------TCAGCTATCTCATTC---AACAACAAT
GTGAGGCCAGTTTCCATTGCTGGCCCTAATTACTATTTGCCCGAT------AACCAGGCT
GTCTGGGCAACTGGATGGGGTTGG------ATTTCT---GAGAAT------------GGT
CCT------------------ACGTCCGAGCAACTGCGCCACGTCGAGGTATTTTCTATC
AATCAAGAGATTTGCAAAAGCCGTTATGCTAATCTC---------TCG---ATTGGAGCT
TTCAACATAGCCATCACTGACAACATGTTGTGCTCTGGTATACTCGACGTCGGTGGT---
CGCGACCAGTGCTCGCAAGACTCCGGTGGTCCCCTCTATCAT---------AACGGG---
---------ATCCAGGTCGGTGTCTGCTCCTTCGGTTTT------------GGATGTGGA
AGG---------------CCTCAGTATCCTGGTGTCAATGCTCGCGTTTCGCGTGTAACA
GCTTGGATTACAAGT---------------------------------------------
------------------------------------------------------------
------------------------------------------------------------
------------------------------------------------------------
------------------------------------------------------AACGCT
------------------------------------------------------------
---------------------------------
[30] HaOG200458
---------------------ATGAGAGTAGTAGCTGCA---------------------
------------------------------TTA---------------------------
---------------------------------------------GCACTT---------
---------------TGCATCGCG------------------------------------
------------------------------GTGGTGGCAGCTCTGCCA------------
---------------TCGGAC---------------CCCCAA------------------
------------------------AGAATAGTGGGAGGGTCG---GTGACTACCATTAGC
CAATACCCAACGATGGCTGCTTGTTTGTTC------TCAAGTAAT------TTTGTCAAC
TACTTCCAGTCTTGTGGTGGTACTATCCTCAACAATAGGTCTATCCTAACTGCTGCTCAC
TGCACCATTGGTCAT------------------------ACCGCTAACAGATGGCGCTTC
CGTGTAGGCTCGACCTTTGCTAAC------------AGCGGAGGTATTGTCCACAACGTT
CAACAAATCATCAACCACCCCAACTATAACCAGGCCGCATTT---------CTTGATTTG
GACTTCGCTATCTTGCGTTCCGCC---------ACTGCTATCTCATTC---AACAACAAT
GTGAGGGCAGTCTCTATTGCCGGCGCTAATTACAATTTGGGCGAT------AACCAGGCT
GTCTGGGCCGCTGGATGGGGTCTG------ACTTCT---GAGGGT------------GGT
TCT------------------CCGTCCGAGCAACTGCGCCACGTCCAGATCTTTTCCATC
AATCAAGCGACCTGCAGAAACCGTTATGGA---------------------------GCT
AGTGGCATTACTATCACTGACAACATGTTGTGCTCTGGTGTTCTTGACGTCGGTGGT---
CGCGACCAGTGCACCCAAGACTCCGGTGGTCCTCTCTATCAT---------AATGGC---
---------ATCCAGGTCGGTGTCTGCTCGTTTGGTACT------------GGATGCGCC
AGG---------------CCACAGTTCCCTGGCGTGAATGCTCGCGTTTCTCGCGCATCT
GCTTGGATTGCCGGC---------------------------------------------
------------------------------------------------------------
------------------------------------------------------------
------------------------------------------------------------
------------------------------------------------------AACGCG
------------------------------------------------------------
---------------------------------
[31] HaOG200454
---------------------ATGCGAGTTATTGCTGTT---------------------
------------------------------TTG---------------------------
---------------------------------------------GCGCTC---------
---------------TGTGTTGCT------------------------------------
------------------------------GCGGTGGCAGCCATGCCA------------
---------------TCCGGC---------------CCTCAG------------------
------------------------AGGATAGTGGGAGGCTCT---TTAACAACAATTGAT
CAGTATCCTGGCATCGTCGCTATTCTCTAC------TCATTCAAC------CTGATCAAC
TATTTCCAAAGTTGTGGTGGGAGTATCCTTAACAACAGGTCAATTCTGACTGCTGCCCAC
TGCACCGTAGATACG------------------------CCTGCAATTAGATTTGCCTTC
CGTGCAGGCTCAAGTTTTGCCAGT------------AGAGATGGTGTTGTCTACAATGTT
CAACATATCATCAACCATCCCGCCTACAACTTAGCAGCTTTT---------TTGGATTAT
GACATCGCTATCATGCGCTCGGCC---------ACTGTCATCGTCCGT---GAGAACAAC
GTTAGCCCTGTTTCCATTGCTGGCCCTAATTACAATTTGGATGAT------AACGAGGTT
GTCTGGGCTGCCGGCTGGGGT---------GTGACT---GAGACG------------GGC
TGG------------------CCGTCCGAGCAACTGCGCCACGTCCAGGTCTACACTATA
AACCAAGAGATCTGCAGAAGTCGCTAT------------------------------AGC
AACAAATATATCATCACTGACAACATGTTGTGCTCCGGTGTCCTCGATGTTGGTGTT---
CGTGACCAGTGCTCTCAAGACTCTGGTGGTCCTCTCTACCAC---------TTTGGAAGG
TCAGGACCAGTCGTTGTAGGAGTCTGCTCCTTCGGTGAA------------GGATGCGGT
CTT---------------AAAGAGTATCCTGGTGTGAATGCAAGGGTCTCCCGTGTTTCG
GCTTGGATTGAAAGT---------------------------------------------
------------------------------------------------------------
------------------------------------------------------------
------------------------------------------------------------
------------------------------------------------------AATGCT
------------------------------------------------------------
---------------------------------
[32] HaOG200463
---------------------ATGCGGTTTTATGCTCTT---------------------
------------------------------TTG---------------------------
---------------------------------------------ACCCTC---------
---------------ATTGTTATA------------------------------------
------------------------------GTTATGGCAGAGGTGCCG------------
---------------ATTTAC---------------CCCGAA------------------
------------------------AAGATAGTGGGTGGTTCT---GTGACCACCATTGAC
CAGTACCCTGCTATCGTTTCTTGTCTATAT------TCAAACGAC------TTGGTCAAT
TATACCCAATACTGTGCTGGTACTATCCTCAACAGAAGGTCCGTTTTAACTGCTGCTCAT
TGTACTTTTGGCGAT------------------------CCCGCTAATAAGTGGCGCATC
CGTGTGGGTTCGAGCTTTGCCAAT------------AGCGGTGGTGTTGTCCACAATGTT
GAGCAAATTATCCAACATCCTATGTTCAATGTTGCAGCTCAT---------TGTGACTAT
GATTTTGCTATCTTGCGCTCCGCC---------ACTTTTATTACGTTC---AACAAAAAC
GCGAGGCCTGTTGCCATAGCTGGCGATATTTACGAAATTCCCGAT------CACCAGCCT
GTTTGGGCTGCTGGATTTGGTCTG------ACTTCT---GAGAAA------------GGT
CCT------------------GCCTCCGAAATACTGCGCCACGTCCAGGTATTTACAGTC
AACCACGATGCTTGTAAAGGCCCTTACAAA---------------------------AGT
GTAGGAATAACTATCACTGAGAACATGTTGTGCTCTGGTGTGTTCAACGCTGGTGGT---
CGTGACCAGTGCACGCAAGACTCCGGAGGTCCTCTCTTCCAC---------AATGGC---
---------GTCCTTGTTGGTGTCTGCTCCTTTGGTTTT------------GGATGTGCT
AGA---------------CCACAGTTCCCTGGTGTCAATGCTCGGGTATCACGTGCATCC
GCTTGGATTAGAAAA---------------------------------------------
------------------------------------------------------------
------------------------------------------------------------
------------------------------------------------------------
------------------------------------------------------AACGCG
------------------------------------------------------------
---------------------------------
[33] HaOG200467
---------------------ATGCGTGCAGTGTTTCTA---------------------
------------------------------CTA---------------------------
---------------------------------------------GCCTTT---------
---------------GGCTTAACT------------------------------------
------------------------------GCCGTTACGGCCGTTCCA------------
---------------ACCAAG---------------CAGTCG------------------
------------------------GTGATCGTCGGAGGTTCA---TTGGCCGTCATCAGC
CAGTACCCCAGTGTCGCTGGTCTGCTGTAC------TCCTCCAAT------GCTAACAAC
TTCAATCAAGCATGCGTTGGCACCATCGTCACGGCTAAGTCTATCCTAACTGCCGCACAT
TGCGTATACGGTGAT------------------------ACGGCCTATACATGGCGTGCC
CGAGTTGGATCCAGCTGGGCCAAT------------AGCGGTGGCACTGTCTACGCCCTT
TACTCCATCATCACCCATCCTAGCTTCAAGATCCGCTCAATG------------GACTAT
GATATTGCAATACTGAAGACAGGG---------ATCGCCATCCCGTTT---AGTAACACC
ATTAAACCAGCTTCCATTGCCAGTGCGAACTATAACCTCCCTGAC------AATCAGATC
GTCTGGGTTGCTGGGTGGGGTACT------ACGGTG---GCTGGT------------GCT
GCC------------------AAAACTGAGCAACTACGTAGCATCCAAGTTTGGACCATC
AACCAATACACCTGTGCTCCTCGCTACGGG---------------------------GTC
TTTGGCGCCAATGTCACAGCCAACATGTTGTGCACTGGTTGGCTCAAACTTGGCAAT---
CGTGACCAGTGCCAGGGTGACTCCGGCAGTCCTGTCTATCAT---------AACACC---
---------GTCTTAGTTGGCATCACCTCGTGGGGTTAC------------GGCTGTGCA
AAT---------------GCTATTTACCCTGGAGTTAGCGCTCGTATATCTCGACTTACA
CCTTGGATACAGGCT---------------------------------------------
------------------------------------------------------------
------------------------------------------------------------
------------------------------------------------------------
------------------------------------------------------AATGCT
------------------------------------------------------------
---------------------------------
[34] XP_004930042.1
---------------------ATGAATTCTATCATCATT---------------------
---------------------------TTGTTG---------------------------
---------------------------------------------GCCCTT---------
---------------GGTCTGGCT------------------------------------
------------------------------GCTGTGGCAGCTGTTCCA------------
---------------ACAAAC---------------CCCCAA------------------
------------------------AGGATTATTGGTGGCTCG---ACAACCACCATTGAC
CGGTACCCCGGTATTGTTTCTCTGTTGTTT------ACAAGGAAT------TGGAGTCAG
TGGTGGCAGAACTGCGGCGGAAACCTTCTTAACCAGAGATCTGTTCTTTCTGCTGCTCAT
TGCACATTCGGTGAT------------------------CAAACGGCTGCATGGCGTTTT
CGTGTTGGTTCCACCTGGGCCAAC------------AGTGGGGGTGTTGTGCATCTCTTG
AACAGAATTATCTATCATCCCAATTATAACAGATTTACAGCT------------GACAGT
GACCTCTGCATCTTACGCAGTTCC---------ACCAACATAGTTTTG---AATAACAAC
GTTCGTCCTGTTAATATTGCTGGTGCCAATTACAATCTTGCTGAT------AACCAACCT
GTTTGGGCTGCTGGTTGGGGTGCT------ACTTCG---CTCGGA------------GGT
TCT------------------GGTTCGGAGCAGCTTCGTCACGTTCAGGTCTGGACTATC
AATCAGAATACCTGCGCCCAACGTTACAGA---------------------------CCC
ATTAACCGTTCTATCACCGCTAACATGTTGTGCTCTGGTGTTTTGGACGTTGGTGGT---
CGCGACCAGTGCCAGGGTGACTCCGGTGGTCCTCTCCTCCAC---------AACAAT---
---------GTCCTTGTTGGTGTCTGCTCTTGGGGACAG------------TACTGCGCT
GAC---------------CGTCGCTACCCTGGCGTCAACGTTCGTGTTTCCCGCTTTACT
TCCTGGATCCAGTCC---------------------------------------------
------------------------------------------------------------
------------------------------------------------------------
------------------------------------------------------------
------------------------------------------------------AATGCG
------------------------------------------------------------
---------------------------------
[35] XP_004930040.1
---------------------ATGCGGTCTACCATTATT---------------------
---------------------------TTGTTG---------------------------
---------------------------------------------GCCCTT---------
---------------GGGCTTGCT------------------------------------
------------------------------GCTGTGGCGGCTGTTCCT------------
---------------ACCAAC---------------CCACAA------------------
------------------------AGGATTATTGGTGGCTCC---ACGACCAACATTAAC
CAGTATCCCGGTATAGCTGCTTTGTTGTAT------ACATGGAAT------TGGAATCAG
TGGTGGCAGTCTTGTGGTGGAAACATCCTTAACCAGAGATCTATCCTTAGTGCCGCTCAC
TGTCCATACGGTGAC------------------------GCTACAGGCCGTTGGCGTATT
CGTGTTGGTTCCACCTTTGCCAAC------------AGTGGGGGTGTTGTGCATAACGTG
AACAGAATTATCATTCATCCCAACTATAACAGACGTACTGCT------------GACAGT
GACCTCTGCATCTTACGCAGTAAT---------TCCAACATAGCTTAT---AACAACAAC
GTTCGTCCTATTAATATTGCTGGTGCCAATTACAATCTTGGTGAT------AACCAAGTT
GTTTGGGCTGCTGGTTGGGGTGCT------ACATCG---CTCGGA------------GGG
TCT------------------AATTCGGAGCAACTCCGTCACGTCCAGGTCTGGACCATC
AATCAGAATGCCTGCGTCCAACGTTACAGA---------------------------CCC
ATTAACCGTGCTATCACCGCTAACATGTTGTGCTCTGGTGTTTTGGACGTCGGTGGT---
CGCGACCAGTGCCAGGGTGACTCCGGTGGTCCTCTCCTCCAC---------AACCGC---
---------GTCCTCGTTGGTGTCTGCTCTTGGGGACAG------------TACTGCGCT
GAC---------------CGTCGCTTCCCTGGTGTTAACGTTCGCGTTTCCCGTTTCACC
TCTTGGATCCAATCC---------------------------------------------
------------------------------------------------------------
------------------------------------------------------------
------------------------------------------------------------
------------------------------------------------------AATTCG
------------------------------------------------------------
---------------------------------
[36] XP_004930041.1
---------------------ATGACACCGACGCTCGTC---------------------
------------------------------TTA---------------------------
---------------------------------------------CTGCTC---------
---------------TTAGTTGGA------------------------------------
------------------------------GCTGTGGCTGCCATACCA------------
---------GACCAGTCCTCA---------------------------------------
------------------------AGGATTGTCGGTGGGACA---GCGACAACTATCGAC
CGGTACCCCACAATGGCAGCAGCACTTTTT------TCTAGCAAT------ATGGCCCAG
TGGTGGCAAGGATGTGGCTGTTCCATTCTCAATAACAGAGCCGTCCTTACAGCCGCACAT
TGTATTATAGGAGAT------------------------CGTGTCGGTGTTTGGAGAGTT
CGCGTAGGATCTTCTTTTGGAAAT------------AGTGGAGGTGTTGTCCATGAGGTC
AACAGGCACATCATCCACCCTAATTACAATCATCGTACAAAG------------GACGCT
GATATTGCAATCATGCGTACAGTT---------TTACGGATAAACTTCGTACGTAATACC
GTGCAGCCAGCTCGTATTGCGGGTTCCAATTACAACCTTGCCGAT------AACCAAGTT
GTTTGGGCAGCTGGATGGGGATCT------ACAAGG---ACTGGA------------AGT
GGT------------------TTTGCTGAACAGCTTCGACATGTTCAAGTTTGGACGATA
AATCAGGCCATTTGTAGAGAGCGATACTCG---------------------------AGA
ATAGATAGACCGATCACTGCCAATATGTTGTGCTCCGGCTGGCTTGACGTCGGCGGC---
CGCGATCAGTGTGGAGGTGATTCCGGTGGTCCTCTATACCAC---------AACGGT---
---------GTCGTCGTCGGGGTGTGCTCGTGGGGATTC------------TCTTGTGGA
AGT---------------GCATTCTACCCTGGAGTAAATGTTCGCGTCTCTCGCTTCAGT
TCATGGATTCAAAAC---------------------------------------------
------------------------------------------------------------
------------------------------------------------------------
------------------------------------------------------------
------------------------------------------------------AATGCT
------------------------------------------------------------
---------------------------------
[37] XP_004929525.1
---------------------ATGCGTACTATCATACTT---------------------
------------------------------TTG---------------------------
---------------------------------------------GCTCTC---------
------------------ATTGGC------------------------------------
------------------------------GCCGCTGTTGCGGTGCCA------------
---------------AGAAGT---------------GTCACA------------------
------------------------CGTATCGTGGGTGGTTCT---CCTACAACGGTGGAG
ACGTATCCTTACATGGCAAACATGCAGTTC------CTCTGGTGG------GGTGTTTTT
TGGGGACTGGGTTGTGGCGGATCTCTCGTTACAAGAAACACTGTCGTCTCCGCTTCCCAT
TGTTTCATTGGCGAT------------------------CGTCCTAGTCAGTGGCGTGTT
CTACTCGGAACCTCTCTGGCTTCA------------TCGGGTGGTACCACCCACGCTGTG
AGAGAAATTGTCCTGCATCCACAGTACATTCACCGAACTCTT------------GACAAC
GATATTGCTATCATTCGGTTGTCC---------AACCCCGCCGTTTAT---TCGAGCAGT
ATCCAGCCTGTTCGTATCGCAGGAGCTAACTATAATGTTCCCGAT------GGTGCCGTG
GTCACTGCTATCGGATGGGGAGCT------CTCTCG---CATGGC------------GGC
CCA------------------TCTCCTCAGCAACTGCAGCATGTGGATGTAAATATCATC
AACCATCAACTCTGCGTGGAACGTTACGCTTTCTTGAAGACTCGGCCC---GGTTTCGAA
AACTGGCCAGATATCACTGAGAACATGTTATGCGCTGGTATCCTCAACGTCGGAGGC---
AAGGACGCCTGCCAAGGTGACTCCGGTGGCCCCCTCGCTCAC---------CAAGGAGAC
---------ATTCTTGTCGGTGTCACCTCCTGGGGCTAC------------AGATGTGCC
GAT---------------CCTTTCTATCCCGGAGTCAACGCTCGCGTTTCCCGCTTCACC
GACTGGATAGCAACC---------------------------------------------
------------------------------------------------------------
------------------------------------------------------------
------------------------------------------------------------
------------------------------------------------------AACGCT
------------------------------------------------------------
---------------------------------
[38] chr5_gene3R2
---------------------ATGCGTTCCATATTCATT---------------------
------------------------------CTC---------------------------
---------------------------------------------GCGTTAAGC------
---------------CTCACAGCTTTTACG------------------------------
------------------------------GCCATCTCTGCGGCCCCG------------
---------------TCTCTG---------------------------------------
------------------------AGGATCGTTGGAGGTAGT---ACAACGACGATAAAT
CGGTACCCAACAATAGCTGCCCTGCTTATG------ACCAGGAAC------TGGAGTACT
TGGTCCCAGAATTGCGGAAGCTCTATTCTCAACAACCGATCCGTTTTGACCGCAGCACAC
TGTATCATCGACGAC------------------------GCAGTTGGCGTCTGGCGAGTT
CGAGTCGGTTCAACTTGGGGCAAC------------AGTGGCGGCGTGGTGCATCACGTG
AACAGACACATAATACACCCAAACTACGGCAGATGGTCTCGT------------GACAAT
GATATTGCGATCATGCGTACTTCA---------AGCAACATCAACTACGTGAACAATGCT
GTGCAACCGGCCCGCATTCCTGGATCAAACTACAACCTGGGCGAC------AACCAGGTG
GTTTGGGCGGCTGGCTGGGGAGTC------ACTCGG---TTCGGC------------GGC
TCA------------------CTCTCTGAGCAACTTCGTCACGTCCAAGTCTGGGTCGTA
AACCAAAGCGTCTGCAGGTCTCGGTATGGT------------------------------
---GGTAATACCATCACAAACAACATGCTTTGCGCTGGCTGGCTGGACGTTGGCGGT---
CGCGACTCATGCACCGGTGACTCTGGAGGTCCGCTTTATCAC---------AACAAC---
---------GTGGTCGTTGGTGTGAGCTCTTTCGGAAAT------------AACTGCGGT
CAT---------------GCCCGCTACCCTGGCGTCTACGCTCGCGTATCCCGGTACACT
TCATGGATTCAAAGC---------------------------------------------
------------------------------------------------------------
------------------------------------------------------------
------------------------------------------------------------
------------------------------------------------------AACTCT
------------------------------------------------------------
---------------------------------
[39] chr5_gene8bF1
------------------ATGCGTCAGTCTATAACGTTG---------------------
------------------------------GTG---------------------------
---------------------------------------------TTTTTA---------
---------------ATTCTTGGT------------------------------------
------------------------------TGGGCGAATGCTGTACCA------------
---------------ACCAAT---------------CAGCAG------------------
------------------------CGAATTACTGGCGGCTCG---GTTGTGACCATCGAC
CGGTATCCCGAACTTGCTGCCACGCTAATT------ACCAGTGAC------GGCGTCCAG
TGGGTTCAAGGATGCGGCAGTTCTATCCTCAACAACAGAGCTGTCCTAACTGCAGCTCAT
TGTTTATTCGGTGTG------------------------------------ATGCGTGTT
AGAGTTGGTTCATCATTCGGCAAC------------AGTGGCGGCAGGGTCCATCAAGTG
AGCCGATACATTACGCACCCTAATTACGTGGCTGTGACCTTC------------GAGAGT
GATCTTGCCATCTTACATGTTTCA---------ACTCAAATCGCTTACGTCAACAACGCC
GTGAGACCAGCCAGGATTGCTGGCCCCAATTACAATGTTGCAGAC------AACCAGGTC
GTATGGGCCACTGGATGGGGATCC------ATGTGG---CTCGGT------------AGT
GGT------------------CATTCAGAACAACTTCGTCACGTCCAACTTTATACTGTA
AACCAGAACCTGTGCAGAACTCGTCACACT------------------------------
---AGCGTCCCTATCACTGCCAACATGTTGTGTGTTGGTAGACTCGGAGTTGGTGGA---
TTCGGACAGTGCGGTGGTGACTCCGGTAGTCCGCTGTTCCAC---------AACGGG---
---------GTTGTGGTTGGTGTATGTTCCTTCGGTGTA------------GGATGTGGC
CAC---------------GACCATTTCCCCACCGTCAATGTTCGTGTTTCACGTTTCACA
TCGTGGATTCAGAAT---------------------------------------------
------------------------------------------------------------
------------------------------------------------------------
------------------------------------------------------------
------------------------------------------------------AACGCA
------------------------------------------------------------
---------------------------------
[40] chr5_gene7F1
------------------ATGCTTCGATCTATTGCTTTC---------------------
------------------------------CTG---------------------------
---------------------------------------------TTTTTA---------
---------------CTTATTGGT------------------------------------
------------------------------TGGGCAAATGCTGTACCA------------
---------------ACGAAT---------------CAGCAG------------------
------------------------CGGATTATTGGCGGTTCG---GTTGTTACCATTGAC
CGATATCCCGAAGTTGCTGCCACGCTCGTC------TCACGTAAT------GGCATTCAA
TGGCTTCAAGGATGTGGTAGTTCTATTCTAAATAACAGAGCTGTCTTAACTGCAGCTCAC
TGTATATATGGTGTG------------------------------------ATGCGTATC
AGAGTTGGTTCGGCATTCGGCAAC------------AGTGGCGGTAGGGTACATCAAGTG
AGCAGATACATTCCGCATCCTAATTACGTGGCTGCGACCTTC------------GAGAGT
GATGTTGCCATCTTACATGTTTCA---------ACTCAAATCGTTTACGTCAACAACGCC
GTGAGACCGGCCAGGATTGCTGGTTCCAACTACAATCTTGCTGAT------AACCAGGTC
GTATGGGCCACTGGATGGGGATCC------ATGTCG---CTTGGT------------GGC
GCG------------------TACTCGGAACAGCTTCGTCATGTCCAAATCTATACTGTA
AACCAGGATTTGTGTAGAGCTCGTCACAGG------------------------------
------ACCACTATCACTGCCAACATGTTGTGTGTTGGTAGACTCGGCGTTGCTGGA---
TTCGGACAGTGTGGTGGTGACTCCGGAAGCCCTCTGTTCCAC---------AACGGG---
---------GTTGTCGTCGGTGTCTGTTCCTTTGGTGTA------------GGATGTGGT
GAT---------------AGCTACCACCCCACGGTTAATGTTCGTGTTTCACGTTTTACG
TCATGGATTCAGAAT---------------------------------------------
------------------------------------------------------------
------------------------------------------------------------
------------------------------------------------------------
------------------------------------------------------AATGCA
------------------------------------------------------------
---------------------------------
[41] XP_004930029.1
---------------------ATGCGTACCGCCATATTG---------------------
------------------------------TTG---------------------------
---------------------------------------------TTTGTTTAC------
---------------GGTTTGGCC------------------------------------
------------------------------GCTGTCACAGCTGGGCCA------------
---------------ACGAAT---------------CCACAG------------------
------------------------AGGATCGTTGGCGGCACC---GAGACCACCATCCAG
CAATACCCTGAAATGGTGGCCTTGCTTTTC------TCGTTTTTG------GGCACCTCC
TTCAGCCAGTCATGCGGAGGTAGCATTCTGAACAGCAGAGCCGTCCTTACCGCCGGTCAC
TGCGTTGTTGGTGAT------------------------CCGGCATGGCGATGGCGTTTA
CGTGTAGGATCCTCCATGCCCAAT------------AGCGGTGGCGTAGTTCACAACACG
AACAGAATCATTATCCATCCCGGCTACACTACAAGTCTT---------------GGCAAC
GATATTGCGATCATTCATTCTGCA---------ATTCGATTTTCCTTC---AACAACGCC
GTTCGTCCCGCTATCATTGCCGGCTCAAACTACCCATTAGCTGAC------AACCAAGTT
GTTTGGGCTATTGGATGGGGTTCT------ATCTCT---TTCCAT------------GGT
CCC------------------CTGTCACCTGTCTTGCGCCACGTGCAAGTTTACACAGTG
AACCAAGACATCTGTAGGCAGCGTTACTCA---------------------------GAA
ATCGGTCGTAGTATCACCGACAACATGTTGTGTTCTGGCATTTTGGATATAGGCGGT---
CGCGACCAATGCCAAGGTGACTCCGGTGGTCCCCTCTTCCAC---------AACAGA---
---------AATGTGGTCGGTATCTGCTCTTGGGGTGAG------------AGATGCGCT
TTA---------------CCACGATTCCCTGGTGTCAACGTGCGTGTCACCCGATACACA
GCCTGGATCCAAGCG---------------------------------------------
------------------------------------------------------------
------------------------------------------------------------
------------------------------------------------------------
------------------------------------------------------AATGCT
------------------------------------------------------------
---------------------------------
[42] XP_004931376.1
---------------------ATGAACAGTATCATTACA---------------------
---------------------------TTGTTT---------------------------
---------------------------------------------TTCTTG---------
---------------TACGTGAGT------------------------------------
------------------------------GCAGTGTCTGCTACAGAT------------
---------------GATCCA---------------AGTCAG------------------
------------------------AGAATAGGAGGAGGGACG---CTAGTTCCGATTACA
TCTTATCCATTTGCTACGGCTTTATTGAAC------AATCCCGGA------AGCGGTGTG
TTCACTCATAGATGCGGGGGCAGTATTCTAACGAGAAATGCAATTTTGTCGGCAGCTTCT
TGTTTTTATACTGGAAAC------------AATGCCCACGATGCGGTCTTGTGGCGGGCC
AGAGTTGGCTCAGCCTACAGTAAT------------TCTGGAGGAACGATGTACATCATA
AGCCGCATCACGCCCCACACTAGCTTCTCTCCCACGACCCGG------------GCCAAC
GACATTGCCGTTCTCAGGACCAGA---------TTCAACATTCAGTTCGTGGCTGGTCTC
GTCGAAGCTGCAGGCCTTGTAGGCCGCACTTACACTTTCAGTAAC------GACCAAGCC
GTTGAAGCGATTGGATGGGGAGCC------GTATCT---TCAACA------------GAT
CCAGTG---------------TCTTCGATTCAGCTGAGGCGTACTGTTATATGGGTGGTG
GACCAGCAAATATGTTCAAATAGGTACAGCGAACTA------------------------
---GGCTTCACGGTGGCTAGCAACATGGTCTGTCTTGGGTGGCTAGATGTCGGCGTC---
AGAGGACAATGTCAGGATGACAATGGAAGCCCTATTCTGGAT---------AACGGC---
---------GCAGTAGTGGGAGTGTTCTCTTGGGCCGAA------------GGTTGCGCA
CTG---------------GGTCGGTACCCGGGCATCAATACCCGGCTCTCCCCGTACTTG
CAATGGGTTGTGTCT---------------------------------------------
------------------------------------------------------------
------------------------------------------------------------
------------------------------------------------------------
------------------------------------------------------ACAGCT
ACTGCCGCG---------------------------------------------------
---------------------------------
[43] HzOG200445
---------------------ATGCGTATCTTTGCTTTA---------------------
------------------------------CTT---------------------------
---------------------------------------------GCCCTG---------
---------------TGCTTCGCC------------------------------------
------------------------------GCTGTCGCAGCCGTACCC------------
---------------ACCAAT---------------CCTCAG------------------
------------------------AGGATTGTGGGTGGTTCG---CTCACTACCATTGAT
CGGTACCCAACCATCGCTGTTCTCCTATAT------ACGTGGAAC------TTCAGCACT
TTCAGGCAGAGCTGCGGTGGAACTATCATCAACAACAGGGCTGTCCTTACCGCCGCTCAC
TGCACCAATGGAGAA------------------------ACACCCAACAGATGGCAAATC
CGTGTTGGCTCAAGCTTTGCCCAC------------AGTGGTGGTGCAACGCACTTCGTA
AACGCGAACATCGTTCACCCAGCGTATAACCGTAACACTTAC------------GAAAAT
GATCTCGCCATCCTGCGCTCCGCC---------ACCACCTTCTCCTTC---AACAACAAT
GTTCGCGCTGCTTCCATCGCTGGTGCCAACTACAACCTCGCTGAC------AACCAGGCT
GTCTGGGCTGCTGGTTGGGGTGCC------ACTTTC---CATCTC------------GCA
TTCGAG---------------CGATCTGAACAGCTGCGTCACGTCGAAATGAGAAGTATC
AACCAGGCCACTTGCAGAAACAATTACGCT---------------------------GTC
CGTGGTACCGTTATTACTGACAACATGGTTTGTTCTGGCTGGCCGACC---GGTGGT---
CGTGACCAGTGCCAGGGAGACTCTGGTGGTCCTCTCTACCAC---------AATGGC---
---------GTTCTTGTTGGTGTCTGCTCCTTCGGTGTT------------GGATGCGGT
CAA---------------GCTCAATTCCCCGGTGTCAATGTTCGCGTTTCCCGCTACACT
TCTTGGATTTCGTCT---------------------------------------------
------------------------------------------------------------
------------------------------------------------------------
------------------------------------------------------------
------------------------------------------------------AACGCA
------------------------------------------------------------
---------------------------------
;
END;
