# Supplementary material for: Genomic innovations, transcriptional plasticity and gene loss underlying the evolution and divergence of two highly polyphagous and invasive Helicoverpa pest species
Source: BMC Biol. 2017 Jul 31;15:63. doi: 10.1186/s12915-017-0402-6 (PMC5535293; doi:10.1186/s12915-017-0402-6)
Supplement: Supplementary file 8 — Complete list of 11,213 H. armigera genes for which transcriptome data were analysed. (ZIP 116 kb) [file 12915_2017_402_MOESM8_ESM.zip › HaOGS2-Bm-clan3-CYP450s-nt-good-ren-plus-Hz.nxs]

#NEXUS
[saved by seaview on Wed Dec 14 22:10:05 2016]
BEGIN DATA;
  DIMENSIONS NTAX=57 NCHAR=3219;
  FORMAT DATATYPE=DNA
  GAP=-
  ;
MATRIX
[1] HaOG200102
ATG---------------------------------------------------------
TTT---------------------------------------------------------
---------------------------TAT------------------------------
---------------------------------------------------------TAC
TTA---------------------------------------------CCAACGTTTATA
ACGATA---GTGTGT---TTC------------------CTA---TAC---TACTACTTC
ACA---------------------------------------------------------
------------------------------------AGA------ACATTTGAT------
------------------------------------------------------------
---------TACTGGAGA------------------------------------AGTAAA
AATGTG---AAAGGA---CCAAATCCCATACCATTTTTTGGAAATTTCATCGATGTC---
------TTCTTCAGGAGA---AAA------CACGTTGGA---------------------
------------------------ATTCTTTATACTGAGCTGTATAAA---CAATATCCC
---AAC---GAGAAGGTGGTCGGACTCTACAGAATGATGTCTCCAACGTTACTCGTTCGT
GATCTGGATATAGTGAAACAAGTGCTCATTAAGGACTTTGAGTCGTTCCCTGATCGTGGA
GTGAATTTCAGC---------AAAGAACGCTTGGGT------------------------
---------------GATAATCTATTTCATGCCGATATT---GGA---GTGATGAAAGTT
---------TTGAGGAAACATTTGACTTCAGCGTTT---ACAGCGAACAAGTTCAAG---
------------------AACAATTTCCTTGTCCTTGCTGGCCGAGCAGATAAGTTCATT
---------------------GATTATATTGAAAGCATC---ACAATGAAAGATTCT---
------------------------------------------------------------
------------------------------------------------------------
---------------------------------------------------------GTA
ATTGATACA---TTGCCGGTGTTCAGAAAATACGGAGTGGATTCAATAATGATGGGCGCA
TTTGGCATTGATATTGATCCTTAC------------------------------------
------------------------------------------------------------
---------AGTGAT------GAAGACAAACTCTGTGATCTGATGGATAAAGAA------
------TTTCAGACA---CCAAGCTACTGC---------------------------CTT
GAAATGGAATTGTTGTTT------------------CCTGGTGCTCTATCAAAG------
---CTGAACCTATCACTGTTCTCGGACAAAACGGTTCAGTTTTGTAGGGAGGTTATTGAA
GCA---------------GGCAAAACATTA---------GAAGCCATTGAAAAGGCT---
------------------------------------------------------------
------------------------------------------------------------
------------------------------------------------------------
---GACATTAACAGAGCTATGGATATTTTTATGGACTTGAGACGAGAAGGCACTGTTAGC
------------TCTGGTAAAAAGAGTGAAGAAGAT------------------------
---------AAAGAACTATGGATGAAAATCACG---GATGACGTTTTAGCTGGACAAGTA
TTTATATTTTATTTAGCTGGCTATGGAAACAATGCTCTGCTATCTACATATGCCTTATAC
CACTTGGCTGAGAATCCTGATATCCAAGAATTATTAGTAAAAGATATTGATGAAGTTTTA
CAA---AAACATAATGGC---AAATTCAGTTACGAT------------------------
---------------GCACTAAAAGACATGAAATACCTTCAAATGGTTTTTGAAGAGACG
TTAAGAATGCATCCTTTAACTAACTCT---GTGTCAAGAAACGTTGGT---CGGGATATT
AAGTTGGATGGC------------------ACAGAT------TTTGTTATAAAGAAAAAC
ACCGTTCTAGCTATATCTCCCTATGCTATTCATCATGATGAG---AAGAATTAT---CCT
GAGCCAGAACAATTTAGACCTGAAAGGTTTGCTCCGGAGAAT------------------
------------------------------------------------------------
---------------------GCGAAAGACCGTCATCCTTGTGCT---ATGATCTCATTT
GGACTGGGTCCTCGAAGTTGTCTTGGAACCAGATTTGCGCAACTTCAATTCGGGATCTGT
ATGGTGAAGTTCTTCTCCAAATATCGAGTAGAGTGGACCAAAAAT---------------
------------------------ACTGTT------------------------------
------------------------------------------------------------
---------AAAACCATATCGTATACACCC---ATGCGATTATTACTGACTCCAAGCGAA
---AGTATATACCTAAGATTAGTACCTAGAAAT---------------------------
---------------------------AGC---------
[2] HaOG200104
ATG---------------------------------------------------------
TGG---------------------------------------------------------
---------------------------GTC------------TTATAT------------
---------------------------------------------------------CTA
CCG---------------------------------------------GCAGTGCTATCA
GTGTTA---ATCGTT---ACC------------------CTT---TAT---TTATATTTT
ACA---------------------------------------------------------
------------------------------------AGA------ACATTTAAC------
------------------------------------------------------------
---------TATTGGAAG------------------------------------AAACGA
AATGTT---CGTGGG---CCGGAACCAACTGTTTTCTTCGGGAACTTGAAGGATTCA---
------ACCCTTCGCAAG---AAA------AATATAGGA---------------------
------------------------ATAGTGATGGAAGAAATTTACAAC---CAGTTTCCG
---GAT---GAAAAGGTGGTTGGAATGTACAGAATGACCACACCCTGCCTACTGGTACGT
GATTTGGATGTGATTAAACATATCATGATTAAGGACTTTGAAGCGTTCCGTGACCGTGGT
GTGGAATTTAGC---------AAGGAAGGATTAGGA------------------------
---------------CAAAACTTGTTCCATGCTGACGGA---GAA---ACTTGGAGAGCA
---------TTAAGAAACAGATTTACACCTATTTTC---ACATCTGGTAAATTGAAA---
------------------AATATGTTCTATCTTATGCATGAAGGTGCTGATAACTTTATT
---------------------GACCACGTGAGCAAAGAG---TGTGAAAAAAAACAA---
------------------------------------------------------------
------------------------------------------------------------
---------------------------------------------------------GAG
TTTGAAGTT---CACTCCCTTCTCCAGACGTACACCATGTCTACGATCTCATCATGTGCT
TTCGGAGTGAGTTATAACAGCATC------------------------------------
------------------------------------------------------------
---------AGCGAT------AAAGTTCAGACTCTAGAAATTGTAGACAAGATT------
------ATTTCTGAA---CCAAGTTATGCC---------------------------ATA
GAATTGGATTATATGTAT------------------CCTAAATTATTGGCAAAA------
---CTCAATCTTTCAATTATCCCGACTCCTGTACAACATTTCTTCAAAAGTCTTGTGGAC
AGC---------------ATTATTAGCCAA---------AGAAATGGCAAACCTGCA---
------------------------------------------------------------
------------------------------------------------------------
------------------------------------------------------------
---GGCCGCAACGATTTTATGGATCTTATATTAGAGCTCCGTCAAATGGGAGAGGTAACT
------------AGTAACAAATATCTTGAT------------------------------
---------GGAGTAACATCACTTGAAATTACT---GACGAAGTTATATGTGCCCAAGCT
TTTGTATTTTACGTTGCTGGATATGAAACCAGTGCAACTACAATGTCTTACTTGATATAC
CAACTCTCACTTAATCAAGACGTCCAAAACAAGTTGATAGCTGAAGTAGATGAAGCAATA
AAA---GCTAGTGATGGA---AAAGTAACATACGAC------------------------
---------------ACCGTGAAGGAAATGAAATACTTGAACAAAGTCTTTGACGAAACT
CTTCGTATGTACTCTATAGTAGAACCA---CTGCAAAGAAAAGCTACA---AGAGACTAC
CAAATTCCTGGA------------------ACTGAT------GTCGTCATTGAAAAGGAC
ACCATGGTATTAATATCTCCGAGAGGCATTCACTATGACCCG---AAATATTAC---GAC
AACCCTAAACAATTCAACCCTGATAGATTCGATGCGGAGGAA------------------
------------------------------------------------------------
---------------------GTGGGCAAACGTCACCCGTGCGCG---TACTTACCATTC
GGACTTGGACAAAGGAATTGCATAGGTATGCGGTTTGGCAGACTTCAGTCCCTATTATGC
ATCACGAAGATTTTATCCAAGTTTAGAATAGAGCCATCGAAAAAT---------------
------------------------ACCGAC------------------------------
------------------------------------------------------------
---------AGAAACTTACAAGTGGAACCA---CGCCGAGTTATTATTGGACCGAAAGGA
---GGAATACGTGTAAACATTGTTCCTAGGAAGATTGTA---------------------
---------------------------TCT---------
[3] HaOG200103
ATG---------------------------------------------------------
TGG---------------------------------------------------------
---------------------------ATC------------TTTTAT------------
---------------------------------------------------------TTT
CCG---------------------------------------------GCAGTGATATCA
GTGCTA---ATCGTC---TAT------------------CTT---TAT---TTTTATTTC
ACA---------------------------------------------------------
------------------------------------AGG------ACATTCAAC------
------------------------------------------------------------
---------TACTGGAAG------------------------------------AAACGA
AATGTT---CGCGGG---CCCGAACCTACTGTATTCTTCGGAAACCTGAAGGATTCT---
------GCCCTTCGCAGG---AAA------AATATGGGC---------------------
------------------------GTAGTGATGGAAGAATTGTACAAT---ATGTTCCCA
---GAA---GAAAAAGTTATTGGAATCTATAGAATGACATCACCTTGTCTACTTGTACGA
GATTTGGAAGTGATTAAGCATATCATGATAAAAGACTTCGAAGTGTTCAGCGATCGTGGT
GTGGAATTCAGC---------AAAGAGGGATTGGGT------------------------
---------------TCAAACTTGTTCCACGCTGATGGA---GAA---ACGTGGAGAGCT
---------TTGAGAAATCGGTTTACGCCTATTTTT---ACATCTGGTAAACTGAAA---
------------------AATATGTTCTATCTTATGCATGAAGGTGCTGATAACTTTATT
---------------------GACCACGTTAGTGCAGAA---TGTGAAAAGAATCAA---
------------------------------------------------------------
------------------------------------------------------------
---------------------------------------------------------GAA
TTTGAAGTC---CATTCCCTTCTTCAAACTTATACCATGTCCACAATTGCCGCTTGTGCC
TTTGGAATAAGTTATGACAGTATC------------------------------------
------------------------------------------------------------
---------GGCGAT------AAAGTCAAGGCGCTAGATATTGTAGACAAGATT------
------ATTTCGGAA---CCGAGTTATGCT---------------------------ATA
GAATTAGATATGATGTAC------------------CCGGGTCTTCTTTCAAAA------
---CTGAATCTGTCAATTTTTCCAACAGCGGTAAAGAATTTCTTTAAAAGTCTCGTGGAC
AAC---------------ATCGTTGCTCAG---------AGAAATGGCAAACCTTCA---
------------------------------------------------------------
------------------------------------------------------------
------------------------------------------------------------
---GGTCGTAATGACTTTATGGACCTGATTCTAGAACTCCGTCAATTGGGAGAGGTAACT
------------AGCAACAAATATGGTAGC------------------------------
---------AGTGCTTCATCCCTTGAAATAACA---GACGAAGTAATATGTGCCCAAGCC
TTTGTATTTTACATTGCTGGATATGAGACCAGTGCAACAACTATGGCATACATGATATAC
CAACTCGCACTTAATCCCGATATACAAAATAAGTTGATAGCTGAAGTAGATGAAGTATTA
AAA---GCGAATGATGGG---AAAGTGACATACGAT------------------------
---------------ACCGTGAAGGAAATGAAATATCTGAACAAAGCTTTCGACGAAACT
CTTCGTATGTACTCTATAGTAGAACCA---CTACAAAGGAAAGCTACT---AGAGATTAC
AAAATTCCCGGA------------------ACAGAC------GTCGTTATTGAAAAGGAC
ACCATAGTGCTAATATCTCCAAGAGGCATTCACTATGACCCG---AAATATTAC---GAC
AATCCTAAACAATTCAACCCTGATAGATTCGATGCGGAGGAA------------------
------------------------------------------------------------
---------------------GTGGGCAAGCGTCACCCGTGCGCG---TACTTACCGTTT
GGACTTGGACAAAGAAACTGTATAGGTATGCGGTTTGGCAGACTTCAGTCTCTACTATGC
ATCACAAAGATTTTGTCCAAGTTTAGAATAGAGCCATCGAAGAAT---------------
------------------------ACCGAC------------------------------
------------------------------------------------------------
---------AGAAACTTGCAAGTCGAACCG---CACCGAGGCCTTATTGGACCGAAAGGA
---GGAATACGTGTCAACGTTGTCCCTAGGAAGCTCGTA---------------------
---------------------------TCT---------
[4] HaOG200101
ATG---------------------------------------------------------
TGG---------------------------------------------------------
---------------------------GTG------------TTTTAT------------
---------------------------------------------------------CTG
CCG---------------------------------------------GCAGTGATATCA
GTGTTA---GCCGTA---GCG------------------CTT---TAT---TATTATTTT
ACA---------------------------------------------------------
------------------------------------CGG------ACATTTAAT------
------------------------------------------------------------
---------TACTGGAAA------------------------------------AATCGA
AATGTT---CGCGGA---CCGGAACCTACCGTATTTTTCGGAAACTTGAAGGACTCA---
------GTCTTAAGAAGA---AAA------AATATTGGC---------------------
------------------------GTAGTCATGGAAGAAATGTACAAC---ATGTTTCCA
---GAT---GAAAAAGTTATTGGAATCTACAGGATGACCACACCTTGTGTCCTTGTACGA
GACTTAGATATTATAAAACATATCATGATAAAAGACTTCGAAGTATTCAGTGACCGCGGT
TTAGAATTCAGC---------AAAGAGGGATTGGGA------------------------
---------------CAAAACCTGTTCCACGCTGATGGA---GAC---ACTTGGAGAACT
---------TTGAGAAATCGATTTACACCAATTTTC---ACATCTGGAAAACTGAAA---
------------------AACATGTTTTATCTTATGAATGAAGGTGCTGATAACTTTATT
---------------------GACCACGTGAGCAAAGAG---TGTGAAAAGCATCAA---
------------------------------------------------------------
------------------------------------------------------------
---------------------------------------------------------GAA
TTTGAAATT---CACACACTTCTTCAGACTTACACCATGTCTACAATCTCCTCCTGTGCT
TTTGGAGTAAGCTACGACACCATC------------------------------------
------------------------------------------------------------
---------AGCGAT------AAGCTTGATACTTTAGCAATTGTAGATAAAATT------
------ATTTCGGAA---CCAAGTTATGCT---------------------------ATT
GAATTAGATATGATGTAT------------------CCGGGTCTCCTTCCAAAA------
---CTCAATCTTTCAATTTTTCCTTCTGTTGTACATAAATTCTTCAAAAATCTTGTGAAC
ACA---------------ATTGTCACTCAA---------AGAAATGGCAAACCTTCA---
------------------------------------------------------------
------------------------------------------------------------
------------------------------------------------------------
---GGGCGTAACGACTTCATGGATCTCATACTGGAACTCCGGCAAATGGGAGAGATCACC
------------AGCAACAAATATGGTAAC------------------------------
---------AATATGTCAACTCTTGAAATAACA---GAATCAGTTATGTGTGCCCAAGCT
TTTGTGTTTTACATCGCTGGTTATGAAACTAGTGCAACAACTATGGCCTACTTGACATAT
CAATTGGCACTTAATCCTGACATACAAAATAAGCTAATAGCAGAAATAGATGAAGCAATA
AAA---GCTAATGGTGGA---AAAGTAACATACGAC------------------------
---------------ACCGTGAAGGATATGAAATACTTGAACAAAGTTTTTGACGAAACC
CTTCGTATGTACTCTATAGTAGAACCA---CTGCAAAGAAAAGCTATA---AGAGATTAC
AAGTTACCAGGA------------------ACAGAC------GTGGTCATTGAGAAAGAC
ACCGTAGTGCTAATATCTCCAAGAGGCATTCACTATGACCCG---AAATATTAC---GAC
AACCCTAAACAATTCAACCCTGAAAGATTCAATGCGGAGGAA------------------
------------------------------------------------------------
---------------------GTGGGCAAGCGTCACCCGTGCGCG---TATTTACCATTT
GGACTTGGACAAAGGAATTGCATAGGTATGCGGTTTGGTAGACTCCAGTCTTTATTATGC
ATCACGAAGCTGCTGTCCAAGTTTAGATTGGAGCCATCGAAAAAT---------------
------------------------ACTGAC------------------------------
------------------------------------------------------------
---------AGGAATTTACAAGTAGAACCA---TACCGATTCATTATTGGACCCAAAGGT
---GGAATCCGTTTAAACATTGTTCCGAGAAAAGATGTA---------------------
---------------------------TCT---------
[5] HaOG200084
ATG---------------------------------------------------------
ATC---------------------------------------------------------
---------------------------TTC------------TTAGCA------------
---------------------------------------------------------CTA
TTG------------------------------------------------------CTG
GTCGGC---GCGGTG---GCG------------------CTC---TAC---CTGTACGGC
ACC---------------------------------------------------------
------------------------------------AGG------AACCACGAC------
------------------------------------------------------------
---------TATTGGAAG------------------------------------AAGAAA
GGAGTT---AAACAT---GACAAGCCCATACCACTATTTGGGACAGACGCGAAGCGG---
------TATCTGCTGCAG---AGT------AGTATTGCG---------------------
------------------------CAAATGTCAGCCGAGACCTACTGG---AAGTATCCT
---AAT---GAAAGATTCGTGGGCTACTACCGCGGCGCCATCCCAGAGCTGGTGATCCGA
GACCCGGATCTCGTGAAGCAGATCATCACGACAGACTTCGCGTATTTCTACTCGCGTGGG
CTGTCGCCGGCGCACAAGGTGATCGAGCCGCTGCTC------------------------
---------------CGCAACCTGTTCTTCGCGGACGGA---GAC---CTGTGGAAGCTG
---------CTGCGGCAGCGCATGACGCCGGCGTTC---ACGAGCGGCAAGCTGAAG---
------------------GCGATGTTCCCGCTGATCGTGGAGCGCGCCGAGCGGCTGCAG
---------------------GCGCGCGCGCTGGCCGCC---GCCGCCGCCGGCCAC---
------------------------------------------------------------
------------------------------------------------------------
---------------------------------------------------------CCG
CTGGACGCA---CGGGACCTCATGGCGCGCTACACCACCGACTTCATCGGCGCCTGCGGC
TTCGGCCTCGACGCCGACTCGCTC------------------------------------
------------------------------------------------------------
---------AACGAC------GAAAACTCACCCTTCAGGAAACTCGGCATGAAA------
------ATTTTCAAC---ATTACTTTCAAACGC------------ACCATTGTT---ATA
TTTTGTAAAACTATTTTC------------------CCCGACTTTTTCAAGAAA------
---CTTAAG------TTTTTGGGACAAGACCTCGAAGATGACATTTTGGCGCTCGTTAAT
CAG---------------ATTCAAAAACAA---------AGAAATTATAAGCCTTCG---
------------------------------------------------------------
------------------------------------------------------------
------------------------------------------------------------
---GGTCGAAACGACTTCATCGATTTTCTGATGGAATGGCAACAACGAGGAAAGATCATA
GTCGAATCTTTGGAAGAAACGACTCCGGAAGGCAAG------------------------
------CCTAAGTTAGTCGAGCTAGAGATGGAC---GACGTGCTGGTGGCTGCGCAGGCG
TTCATCTTCTTCGCGGCCGGCTTCGAGACGTCCTCGTCCGCCACCAGCTTCACGCTGCAC
CAGCTCGCCTTCCACCCGGAGGTGCAGCGGCGCGCGCAGGCCGACGTGGACCGCGTGCTG
GCG---CGCCACGGCAAC---AAGCTCAGCTACGAC------------------------
---------------GCCGTCAAGGAGATGACGTACCTGGACTGGGTGCTGCAGGAGGGC
ATGCGCATCTTCCCGTCGTCCGGCATG---CTGCTGCGGCAGTGCGTG---CGCCCCTAC
ACCATCCCCGGC------------------ACCGAC------ATCACTATCGACAAGGGC
GTCAAGATTAACATCCCTCTGGTGGCGCTGCACAACGACCCG---CAGTACTTC---GAC
AACCCCTCCGAGTTCCGCCCCGAGCGCTTCGCCCCCGAGGAG------------------
------------------------------------------------------------
---------------------GTCGCCAAGCGACACAAGTTCGTG---TACCTGCCCTTC
GGAGACGGACCCCGCTCTTGCATTGGAGGTCGGTTGGGCCAGATGCAGTCGCTGGCGGGC
CTGGCGGCGGTGCTGGCGAAGTTCAGTGTGTCGCCGGCGCCGGAG---------------
------------------------ACGCGG------------------------------
------------------------------------------------------------
---------CGCGAGCTGGTCTCCGACCCC---AAGTCCAGCATCGTGCAGAACATCGTG
GGCGGCATCCCGCTCATGTTCGAGGCGCGACACCCCCCCGCACCCCTCGCGGACGACAAC
AGT------------------CGCTCGCTC---------
[6] HaOG200086
ATG---------------------------------------------------------
ATT---------------------------------------------------------
---------------------------ACC------------CTTGCC------------
---------------------------------------------------------ATT
ATA------------------------------------------------------GTG
GTCCTG---TTGATC---TCC------------------TTG---TAC---CTCTACGGT
ACC---------------------------------------------------------
------------------------------------AAG------AATTTCAAA------
------------------------------------------------------------
---------TACTGGGAG------------------------------------AAAAGA
GGAATC---AAACAT---GACAAGCCGCTCCCGCTCTTCGGAAACAATATAAAAGGA---
------TATTTTTTCTAT---TCG------AGTATGACA---------------------
------------------------CAAGTAGCCGACGAATTGTACTGG---AAGTATCCC
---AAC---GAACGAGTCGTGGGCTTCTTCCGTGCCTCAGAACCTGAACTCCTGATAAGA
GACCCAGAAATCGCGAAGCGACTTTTAAGCAATGACTTTTCTCATTTCTTTCAACGAGGA
TTTACTCCTAACAAGACTGTGTTTGAACCAATGATG------------------------
---------------CAGAATCTCTTCTTCGCTGAAGGA---GAT---CTCTGGAAGCTG
---------CTGCGACAGAGAATGACTCCTGCATTT---ACTTCGGGAAAGCTGAAA---
------------------GCTATGTTCCCCTTGATAGTGGAGAGAGCAGAGAGGCTGAAG
---------------------ACTCGAGCGCTCGCCGCA---GCCGCGGATGGCAAG---
------------------------------------------------------------
------------------------------------------------------------
---------------------------------------------------------TCT
TTGGACGCT---CGTGATCTGATGGCCAGGTACACTACCGACTTCATAGGAGCCTGCGGG
TTTGGCCTAGACGCAGACACTCTC------------------------------------
------------------------------------------------------------
---------AACGAT------GAAAACTCTCCATTTAGACAACTTGGCATCAAC------
------ATTTTCAAA---ATAAAACCTTTCGAG------------CTAGTGAAA---CTT
GTTGTAAAGGAAATGTTT------------------CCGGACCTGTGCCAGAAC------
---GTGAAG------ATTTGGACT---CGTGTGGAGAAAGACATCAATGAGTTGGTCGGA
GAG---------------ATAATGGCGAAA---------AGAAACCATAAGCCTAGT---
------------------------------------------------------------
------------------------------------------------------------
------------------------------------------------------------
---GGAAGAGGAGACTTCATTGATTTGATGTTGGAGTGCAAGATGAAAGGCACAATGGTC
GGCGAGTCTATTGAGTCGAGGAAGCCTGACGGATCC------------------------
------CCTGAAACAGCCAGCTTGGAGTTCAAC---GACGGAATAATAGCAGCTCAAGTG
TTTGTATTCTTCGCAGCTGGGTTTGAGACGTCATCATCAGCTACTAGCTTCACTCTCCAC
CAGTTAGCGTACCATCCAGAGGTTCAGAAGAAAGCTCAAGAGGAAGTGGACCGCATTTTA
GCC---AAACATGACGGC---AAGCTGTCGTATGAC------------------------
---------------TCCATCAAAGAGATGAACTACCTCGAGATGGCGTTCAAGGAAGGA
TTACGAATGTTTCCTTCACTGGGCTTC---TTACTACGTCAGTGCACT---CGACCCTAC
ACCTTCCCAGAG------------------TTCAAT------ATGACCATCGATGAAACT
TGCAAGATTCTGATTCCGCTGCAGTCTCTGCATAACGACCCC---AAGTACTTC---CCG
AACCCTGAGGAGTTCCGGCCGGAGAGATTTTCTCCAGAAGAG------------------
------------------------------------------------------------
---------------------TTCGATTCCAATAATAAGTTCGTC---TATTTGCCGTTT
GGACTAGGACCAAGAGCTTGCATAGGTGAGCGGCTAGGTCTGATGCAGTCTCTAGCAGGA
CTGGCAGCAGTGCTGTCCGAATTCACAGTGGAGCCAGCGCCCGAG---------------
------------------------ACCCTG------------------------------
------------------------------------------------------------
---------CGGTACCCTGTGGTAGATCCG---CAGTCCAGCATAGTGCAGAGTGTTCAA
GGAGGCCTACCCCTTATGTTCCGCCCTAGGAAGAAGACTGCA------------------
---------------------------------------
[7] HaOG200085
ATG---------------------------------------------------------
ATA---------------------------------------------------------
---------------------------ACC------------ATCGCC------------
---------------------------------------------------------ATA
GTA------------------------------------------------------GTG
ATTCTA---CTAATC---TCC------------------CTC---TAC---TTTTACGGT
ACG---------------------------------------------------------
------------------------------------CGG------AATTTTAAG------
------------------------------------------------------------
---------TACTGGGAG------------------------------------GTAAGA
GGCATC---AAACAT---GACAAGCCGATCCCTCTCTTCGGGAACAATTGGCTAGGA---
------TTCACGTTCCGC---GCC------AGCATGACA---------------------
------------------------CAAGTAGCTAATGACTTGTATTGG---AAGTATCCA
---AAC---GAACGAGTCGTGGGCTTCTTCCGTTCCTCAAAACCTGAACTCATAATAAGA
GACCCAGAAATCGCGAAACGACTTCTGATTTCTGATTTCGCTCATTTTTTCGAACGTGGG
TTTACACCTCACAAGTCAGTGTTTGAGCCTTTGATG------------------------
---------------CAAAATCTCTTCTTCGCTGAAGGT---GAT---CTCTGGAAGCTG
---------CTGCGACAAAGAATGACTCCGGCATTT---ACTTCGGGAAAGCTGAAA---
------------------GCTATGTTCCCCTTGATAGTGGAGAGAGCAGAGAAGCTGAAG
---------------------TCTCGCGCGCTCGCCGCA---GCCGCGCATGGCAAG---
------------------------------------------------------------
------------------------------------------------------------
---------------------------------------------------------TCC
TTGGACGCT---CGTGATCTTATGGCTAGGTACACTACCGATTTCATAGGAGCCTGCGGG
TTCGGTCTAGACGCAGACACTCTC------------------------------------
------------------------------------------------------------
---------AACGAA------GAAGACTCTCCATTTAGACAGCTCGGCATAAAA------
------ATATTCAAA---ATGCAACCCAAAGAA------------GTAATTAAA---GCT
ATTTTGAAGGACGTATTC------------------CCGGATCTCTGTCAGAAC------
---TTGAAG------ATTTGGGCT---CATGTGGAAAATGACGTCCAAGAACTGGTTGGA
CAG---------------ATATTGAGGAAG---------AGGGACTACAAGCCCAGT---
------------------------------------------------------------
------------------------------------------------------------
------------------------------------------------------------
---GGGAGAGGAGACTTCATTGACTTGATGTTAGAGTGCAAGATGAAAGGCACAGTGGTC
GGCGAGTCTATTGAGTCGAGGAAGCCTGACGGATCC------------------------
------CCTGAAACAGCCAGCTTGGAGTTCAAC---GACGGAATAATAGCAGCTCAAGTG
TTTGTATTCTTCGCAGCTGGGTTTGAGACGTCATCATCAGCTACCAGCTTCACTCTCCAC
CAGTTAGCGTACCACCAGGAGGTTCAGAAGAAAGCTCAAGAGGAGGTGGATCGCGTTTTA
GCC---AAACACGACGGC---AAGCTGTCGTATGAC------------------------
---------------TCTGTAAAGGAGATGCACTACCTTGAGATGGTGTTCAAGGAAGGC
TTACGAATGTTTCCTTCGCTGGGCTTC---TTACTGCGTCAGTGCACT---CGACCGTAC
ACCTTCCCAGAG------------------TTCAAC------ATGACCATTGACGAATCA
GTCAGGGTGATGATCCCACTGCAGTCCATGCATAACGATCCC---AAGTACTTC---CCT
AACCCTGAGGTGTTCCGACCGGAGAGGTTTGCTCCGGAAGAA------------------
------------------------------------------------------------
---------------------TTTGACAATAAGAACAAATATGTG---TTTTTGCCATTT
GGAATTGGACCGAGAGCTTGCATAGGTGAGCGTCTAGGTCTGATGCAGTCACTAGCAGGA
CTGGCAGCGGTGCTGTCCGCTTTCACAGTGGAGCCAGGGCCAGAG---------------
------------------------ACCGTA------------------------------
------------------------------------------------------------
---------CGACACCCCATCGTAGACCCC---GTGTCCAGTGTGGTGCAGGGCATCAAA
GCAGGCCTACCGTTGATGTTCCGCCCGAGGAACAAAGTTGCT------------------
---------------------------------------
[8] HaOG200083
ATG---------------------------------------------------------
TTC---------------------------------------------------------
---------------------------TTT------------ATA---------------
---------------------------------------------------------TTA
GTG------------------------------------------------------ATA
GTTACT---CTAGTG---TCT------------------CTC---TAT---TTATACGGA
ACT---------------------------------------------------------
------------------------------------CGG------ACATTCGAT------
------------------------------------------------------------
---------TACTGGAAG------------------------------------AAACGA
GGCATC---AAACAT---GACAAACCGATACCTATTTTTGGTACAAACTTGCGACAG---
------TTTCTACAACAA---GCC------AGCATGGCC---------------------
------------------------ATGATGGCAACTGAAGTATACAAC---AAATATCCA
---GAA---GAAAAAGTAGTGGGATTCTTCAGAGGAACAGCACCAGAATTAGTTGTAAGA
GATCCAGAAATTATCAAGCGAATCCTTGTCACAGACTTTCAATATTTCCATTCGAGAGGG
TTCAATCCACACAAGACAGTCATAGAACCCCTATTA------------------------
---------------AAGAACATTTTCTTCGCCGATGGA---GAT---TTATGGCGTTTG
---------ATCAGACAGAGATTCACACCGGCTTTC---AGTACTGGCAAGCTTAAG---
------------------GCAATGTTCCATATTATCACGGATAGAGCAGAGAAACTACAG
---------------------ATCATTACAGAAGAAGTT---GTAAACAAAGAA------
------------------------------------------------------------
------------------------------------------------------------
---------------------------------------------------------TAC
TACGATGTG---AGAGAACTAATGGCAAGATATACTACAGATTTTATCGGTGTATGTGCT
TTTGGTATCAATATGGATTCTTTG------------------------------------
------------------------------------------------------------
---------AACGAT------GAAAACTCTCATTTTAGAAAACTGGGCAAAAGA------
------ATTTTTGAA---CGAAGATTCAGAGAC------------GCAGTTGCG---GGG
GCTCTCAAAATTATGTTT------------------CCAGAATTGTGTAAAAAT------
---ATGCAT------TTCTTATCACCAGAACTAGAAACAAACATGAGACATTTAGTTGAA
ACG---------------GTGCTGAAGAAT---------AGAAATTATAAACCATCT---
------------------------------------------------------------
------------------------------------------------------------
------------------------------------------------------------
---GGTCGAAATGATTTCATAGACTTAATGTTGGAGCTTAGACAAAAAGGCAAAATCATT
GGAGAGTCTATTGAAAAGAAGAACGAAGATGGTACT------------------------
------TCTAAAATAGTTGAATTAGAAATGGAC---GATTTATTGATGACTGCTCAAGCT
TTTGTTTTCTTTGGTGCTGGTTTTGAAACTTCGTCAACGGCTTCTAGTTACACACTACAT
CAACTAGCATTCCACCCTGAGTATCAGAAAAAAGTGCAACAAGAAATTGACACAGTGCTA
GCT---AAACACAACAAT---AAACTTACATACGAT------------------------
---------------GCTGTCAAAGAGATGCATTATTTAGAAATGGCATTTTATGAATCG
ATGAGAATGTATCCCTCTGTGGCTTAT---TTAGTGAGAATGTGTTGTGTTCCTGAATAT
ACCATCCCAGAG------------------ATTAAT------CTAACAATCAATCAAGAC
GTTAAACTGATGATACCGATTCAAGCTATTCATAGAGATGAG---AAATACTTC---AGG
GAACCACACAAGTTTGACCCTGAGAGATTCAATGAAGGCACA------------------
------------------------------------------------------------
---------------------AAGGAAGATATAAAGAACTTTGTA---TATTTGCCTTTT
GGGGAAGGACCTCGCTCTTGTGTTGGTGCCAGATTAGGACAGATGCAGTCAATGGCTGGA
CTTGCAGCAGTTTTACACAAGTACTCAGTGGAACCCGCTGCTTGC---------------
------------------------ACTGTA------------------------------
------------------------------------------------------------
---------CGAGACCCGTTGCCTGAACCA---ACGGGAATCGTTTCCGAAGGTTTCGTA
GGAGGCCTACCTCTTAAAATAAGAAGACGCGAAAAAAAC---------------------
---------------------------------------
[9] HaOG200099
ATG---------------------------------------------------------
CTT---------------------------------------------------------
---------------------------CTC------------CTA---------------
---------------------------------------------------------CTT
ATA------------------------------------------------------CCA
ATTGTG---CTCGTG---CTC------------------TTA---TAC---TACTACACC
ACC---------------------------------------------------------
------------------------------------AGG------AACCACGAC------
------------------------------------------------------------
---------TACTGGGAG------------------------------------AAACGC
AACATC---AAGCAC---GAGAAACCAATACCCGTATTCGGAACGCTGTACAACAAT---
------GTATTTGCCAAG---AAA------AGCATCACC---------------------
------------------------GAAATATCCGTGGAGCTATACCGC---CAGTATCCC
---AAT---GAGAAAGTTGTGGGAATATACAGAGGAACCACACCAGAACTCATCATCCGA
GATCTGGATATAGCAAGGAAGATCCTGAATGTAGACTTCGCATATTTCTACCCCAGAGGT
CTGGGCAGGAATCCTAAA---TATGAACCTGCGTTT------------------------
---------------CTGAATATCTTCCATGTTGACGGC---GAT---ACGTGGAAATTG
---------TTACGACAGCGTCTAACATCAGCGTTC---ACTACTGCCAAACTAAAA---
------------------AGCATGTTCCCACTAGTAGTGGCGTGCGCTGAGAAACTGCAA
---------------------AATGTCGGCGAAGACATC---GTGAACAAAGGCGGA---
------------------------------------------------------------
------------------------------------------------------------
---------------------------------------------------------GAC
TGTGACGTG---CGCGAGCTGATGGCGCGGTTCACCACAGAGTTCATCGGCGCGTGCGGC
TTTGGTATTCAAATGGACACCATC------------------------------------
------------------------------------------------------------
---------AATAAC------GAGCACTCTCTCTTCAGAGATTTGGGCAGAAAA------
------ATGTTCAAC---AGATCGTGGAGAAAT------------TTCGTCCTC---GTA
CCACTCTACGATTTGTTT------------------CCCGACTTCAGAACAGTT------
---TTTCAAAAAATATTGCACGAGCCGTTCCTGTTGGATTCCATGGCCGAGATTGTTCAA
AAT---------------ATTCGCAAACAA---------CGTAACAACAAACCCATT---
------------------------------------------------------------
------------------------------------------------------------
------------------------------------------------------------
---GGCCGAAATGACTTCATTGATTTACTCTTAGAAGTAGAAGCCAAAGGCAAGATGACA
GGTGAGTCAGTGGAGAAAAGAACTGCTGATGGAAAG------------------------
------CCAGTGCAAGTAGAAATGGACATGGAT---CTGACATGCATGGTGGCGCAGGTG
TTCGTTTTCTTCGCAGCAGGGTTCGAAACTTCCTCATCAGCGACGAGTTTCATGTTACAT
CAGTTGGCATTCCACCCAGAAGAACAAAAGAAAATTCAGGAAGATATCGATAGGGTGCTT
GCG---AAGTACAACAAC---CAACTGTGCTATGAC------------------------
---------------TCGATCTCTGAAATGAAAGCATTGAGTAACGGCTTCAAGGAGGCC
ATGAGAATGTTCCCCTCTCTCGGCACC---TTACACAGAGTATGTGCA---AAGAAGTAC
AAGATCGAAGAG------------------TTGGGC------ATCACAATCGATCCAGAT
GTGAAGATTATCATTCCAGTGGAAGGTATACAAAATGACGAA---AAGTATTTC---GAA
AACCCCACTCAGTTTAAACCGGATAGGTTCAAC---GATCCG------------------
------------------------------------------------------------
---------------------TCTGAGGAGAGACATAAGTTTGCA---TATATGCCCTTC
GGTGAAGGACCTCGGCAATGTATCGGTGCTCGGCTTGGTGAAATGCAGTCACTAGCAGGA
CTTGCAGCAGTTCTGCACAAGTTCAGCGTCGAGCCGGCACCGACC---------------
------------------------ACCAAA------------------------------
------------------------------------------------------------
---------AGGTACCCCGAGGTGAACCAC---GGAAGCAACACGGTGCAGTCCATCAAG
GGAGGACTGCCTCTGAAGTTGACTCTAAGGAACAAA------------------------
---------------------------------------
[10] HaOG200089
ATG---------------------------------------------------------
ATC---------------------------------------------------------
---------------------------ACT------------TCATTG------------
---------------------------------------------------------CTA
CTA------------------------------------------ACGGCAGTT---TTT
GTGATA---ATCTTC---ACA------------------ATC---TAC---CTCGTGTCC
AAG---------------------------------------------------------
------------------------------------AAA------AAGTTCCAA------
------------------------------------------------------------
---------TACTGGGAG------------------------------------AAAAGG
AAAGTA---CCACAT---TTACCTCCGGTTCCTCTCCTGGGAAATTTTGGGAACTTT---
------ATCCTGCAGAGG---CAA------TTTCTTGGC---------------------
------------------------TACACATTACAACAAATATGTGGA---AAGTTTCCC
---AAC---GTACCATACGTGGGTGCCTATTTTGGCACAGAACCTGCCCTGATCGTCCAA
GATCCTGAACACATCAAGCTCGTCATGACTAAGGACTTCTACTTCTTCAGTTCCCGTGAG
ATATCTGAATATGCCGAC---AGGGAAAGGTTTACT------------------------
---------------CAGAACCTCTTCTCCACTTCCGGA---AAC---AAATGGAAGGTG
---------TTACGTCAGAACCTGACTCCTGTGTTT---ACCTCCGCGAAGATGAAG---
------------------AACATGTTCCATTTGATCGAAAAGTGTTCTCACGTGTTCGAA
---------------------GATTTTCTCGATAAGGAA---GCC---AAAAGCAAC---
------------------------------------------------------------
------------------------------------------------------------
---------------------------------------------------------GAG
GTCGAAATG---AGGGCTCTTGTAGCGAGATACACTATGGACTGCATAGGAACCTGTGCA
TTTGGCGTTGAAACAAAAACCATG------------------------------------
------------------------------------------------------------
------AATGTGACG------GAAAATAATCCGTTTACAGCAGTAGGTAACAGC------
------ATTTTCATG---TTAAGCCGGGTCCAA------------GGATTTAAA---TTT
GTTTTGAGAGGTATCTAC------------------CCTTCACTTTTCTACTTG------
---TTGGGATTCAGAACTCTTCCACCAGAAGTTAATGCATTCTTCTCCAATTTAATGACT
GGA---------------GTTTTTAAGGGA---------CGCAACTATACGCCCACA---
------------------------------------------------------------
------------------------------------------------------------
------------------------------------------------------------
---TCTCGGAATGACTTTGTCGATTTCGTATTGAAGTGGAAACAAAATAAAACTATGACA
GGGGACAGTCTGACTAACATGAAATATGATTCACAG------------------------
---------AAAAAAGTGACTTTAGAAGTCGAC---GATGATCTCTTAGTGGCACAGTGC
TTTATATTTTTTGCTGCTGGATATGAAACTTCGGCCACCACTTTGAGTTTTACTTTGTAT
GAGTTGGCGAAACACCCAGAAGCTCAGAAGAGAGCTATAGCCGAGGTGGACGATTATCTG
CGG---CGGCACAACAAT---GAGCTGAAGTACGAG------------------------
---------------TGCCTTTCGGAGATGCCATTTGTAGAAGCATGCTTTGATGAGACT
CTTCGTAAATATCCAGTTTTAAGTTTG---TTAACTCGCGAAGTGGTA---GAGGATTAC
ACTTTCCCTTCG---------------------GGA------TTGAAGGTAGAGAAAGGT
CTCCGTATATTCCTGCCACTGTATCACTTGCACCATAACCCG---GAGTTCTTC---CCG
GATCCGGAGGAGTATAGGCCTGAGCGGTTCCTGCCTGAGAAC------------------
------------------------------------------------------------
---------------------AAGGATAAAATAAAGCCGTACACG---TACATGCCCTTC
GGTGAAGGCCCGAGACTTTGTATTGGAATGAGATTCGCGAAAATGCAAATGACCGCTGGA
ATAATAACTTTGCTGAAAAAATACCGTTTGGAACTGGCTCCAGGG---------------
------------------------ATGCCC------------------------------
------------------------------------------------------------
---------CAGAATATTGAATTTGAACCT---AATTCTTTTGTCTCGCAAGTTGCGGGA
---GGAATCAATCTGAAGATGATAAAAAGAGAAAGTTGGGAGGGAAGACTACTGAAG---
------------------------AACCTCGAAAAGGCA
[11] HaOG200098
ATG---------------------------------------------------------
ATA---------------------------------------------------------
---------------------------TTC------------CTGCTG------------
---------------------------------------------------------CTA
CTG------------------------------------------------------CCT
ATTGCA---CTCGTG---CTC------------------TTA---TAC---AAATACACC
ACC---------------------------------------------------------
------------------------------------AGG------AACCACGAC------
------------------------------------------------------------
---------TACTGGGAG------------------------------------AAACGC
AACATC---AAGCAC---GAGAAACCAATACCCGTATTTGGAACGCTATACGACAAT---
------GTGTTTGCCAAG---AAA------AGCATAATA---------------------
------------------------GAAGTGGCCGCTGATTTATACCGC---CAGTATCCC
---AAT---GAGAAAGTTGTGGGCATGTTCCGGGGAAACACTCCGGAGCTCGTCATTCGA
GACCTGGAAATAGTAAGGAAGATCCTGAATGTAGACTTCGCGTACTTCTACCCAAGAGGA
ATCGGCAGAAACCCTAAA---TATGAGCCTCTGTTT------------------------
---------------ATGAATCTTTTCCATGCTGAAGGG---GAT---TCGTGGAAGTTA
---------TTACGGCAGCGACTAACATCCACGTTC---ACGACTGCCAAGCTGAAA---
------------------AAAATGTTTCCACTGGTAGTTGGGTGCGCTGAGAAACTGACA
---------------------CACGTCGGAGAAGACATC---GTGAACAAAGGCGGA---
------------------------------------------------------------
------------------------------------------------------------
---------------------------------------------------------GAC
TGTGACGTG---CGCGAGCTGATGGCGCGCTTTACCACGGAGTTCATCGGCGCGTGCGGC
TTCGGCATACAGATGGACACCATC------------------------------------
------------------------------------------------------------
---------AACGAC------GAGCACTCACTCTTCAGAGATTTGGGCAGAAAA------
------ATGTTCAAC---AGATCGACGAAAATT------------CATTTCCTC---GTA
GCACTATATGATCTATTT------------------CCTGAGTTTGGGACATTC------
---TTTCAAAAAACATTCAAGGAGACATTCCTACTGGATTCCATGACAGAGATAGTTCAA
AAT---------------ATTCGTAAACAA---------CGTAACTTCAAGCCCATT---
------------------------------------------------------------
------------------------------------------------------------
------------------------------------------------------------
---GGCCGAAATGACTTCATTGATTTACTTTTAGAGCTGGAAGAAAAAGGTAAAATCACA
GGGGAGTCGGTGGAGAAGAGAACCCCGGATGGAAAG------------------------
------CCAATGCAAGTAGAAATGGAAATGGAT---CTGACATGCATGGTGGCGCAGGTG
TTCGTGTTCTTCGCAGCAGGGTTCGAAACTTCCTCATCGGCAACGAGTTTCATGTTACAT
CAGTTGGCATTCCACCCAGAAGAACAAAAGAAAATTCAGGAAGATATCGATAGGGTGCTT
GCG---AAGTACAACAAT---CAACTGTGCTATGAC------------------------
---------------TCGATCTCTGAAATGAAAGCATTGAGTAACGGGTTCAAGGAGGCA
ATGAGAATGTTCCCCTCTCTCGGCACC---TTACACAGAGTGTGTGCT---AAGAAGTAC
AAGATCGAAGAG------------------TTAGGC------ATCACAATCGACCCTGAT
GTGAAGATTATCATCCCACTGCAAGGCATACAAAATGACGAG---AAATATTTC---GAA
CATCCGGAGAAGTTCATGCCGGATAGATTCAAC---GATACA------------------
------------------------------------------------------------
---------------------TCAGAGGAAAGAAATAAGTTTGCT---TACATGCCTTTC
GGTGAAGGACCTCGGCAGTGCATCGGTGCTCGACTGGGCGAGATGCAGTCGCTAGCAGGA
CTTGCAGCAGTACTGCACAAGTTCAGCGTGGAGCCGACGACGACC---------------
------------------------ACCAAG------------------------------
------------------------------------------------------------
---------AGGTACCCAGATATCAACCAC---GGCAGCAACATCGTTCAATCCATCGAA
GGGGGCCTGCCTCTCAAACTGAAACTTAGGAGCAAGGAAAACAATGTG------------
------------------------GCTGCA---------
[12] HzOG200098
ATG---------------------------------------------------------
ATA---------------------------------------------------------
---------------------------TTC------------CTGCTG------------
---------------------------------------------------------CTA
CTG------------------------------------------------------CCT
ATTGCA---CTCGTG---CTC------------------TTA---TAT---TACTACACC
ACC---------------------------------------------------------
------------------------------------AGG------AACCATGAC------
------------------------------------------------------------
---------TACTGGGAG------------------------------------AAACGT
AACATC---AAGCAC---GAGAAACCAATACCCGTATTTGGAACGCTATACGACAAT---
------GTGTTTGCCAAG---AAA------AGCATTATA---------------------
------------------------GAAATGGCCGCTGATTTATACCGC---CAGTATCCG
---AAT---GAGAAAGTTGTGGGCATGTTCCGGGGAAACACTCCAGAGCTCGTCATTCGA
GACCTGGAAATAGTAAGGAAGATCCTGAATGTAGACTTCGCGTACTTCTACCCAAGAGGA
ATCGGCAGAAACCCTACA---TATGAGCCTCTGTTT------------------------
---------------ATGAATCTTTTCCATGCTGAAGGT---GAT---TCGTGGAAGTTA
---------TTACGGCAGCGACTAACATCCACGTTC---ACGACTGCCAAGCTGAAA---
------------------AAAATGTTTCCACTGGTAGTTGGGTGCGCTGAGAAACTGACA
---------------------CACGTCGGAGAAGACATC---GTGAACAAAGGCGGA---
------------------------------------------------------------
------------------------------------------------------------
---------------------------------------------------------GAC
TGTGACGTG---CGCGAGCTGATGGCGCGGTTCACCACGGAGTTCATCGGCGCGTGCGGC
TTCGGCATACAGATGGACACCATC------------------------------------
------------------------------------------------------------
---------AATGAC------GAGCACTCACTCTTCAGAGATTTGGGCAGAAAA------
------ATGTTCAAC---AGATCGACGAAAATT------------CATTTCCTC---GTA
GCACTATATGATCTATTT------------------CCTGAGTTTGGGACATTC------
---TTTCAAAAAACATTGAAGGAGACATTCCTACTGGATTCCATGACAGAGATAGTTCAA
AAT---------------ATTCGTAAACAA---------CGTAACTTCAAGCCCATT---
------------------------------------------------------------
------------------------------------------------------------
------------------------------------------------------------
---GGCCGAAATGACTTCATTGATTTACTTTTAGAGCTGGAAGAAAAAGGTAAAATCACA
GGGGAGTCGGTGGAGAAGAGAACTGCGGATGGAAAG------------------------
------CCAATGCAAGTAGAAATGGAAATGGAT---CTGACATGCATGGTAGCGCAGGTG
TTTGTGTTCTTCGCAGCAGGGTTCGAAACTTCCTCATCGGCAACGAGTTTCATGTTACAT
CAGTTGGCATTCCACCCAGAAGAACAAAAGAAAATTCAGGAAGATATCGATAGGGTGCTT
GCG---AAGTACAACAAT---CAACTGTGCTATGAC------------------------
---------------TCGATCTCTGAAATGAAAGCATTGAGTAACGGGTTCAAGGAGGCA
ATGAGAATGTTCCCCTCTCTCGGCACC---TTACACAGAGTGTGTGCA---AAGAAGTAC
AAGATCGAAGAG------------------TTGGGC------ATCACAATCGACCCAGAT
GTGAAGATTATCATCCCACTGCAAGGCATACAAAATGACGAG---AAATATTTT---GAA
CATCCGGAGAAGTTCATGCCGGATAGATTCAAC---GATACA------------------
------------------------------------------------------------
---------------------TCGGAGGAAAGAAATAAGTTTGCA---TACATGCCTTTC
GGTGAAGGACCTCGGCAATGCATCGGTGCTCGACTGGGCGAGATGCAGTCGCTGGCAGGA
CTTGCAGCAGTTCTGCACAAGTTCAGCGTGGAGCCGACGACGACC---------------
------------------------ACCAAG------------------------------
------------------------------------------------------------
---------AGGTACCCCGAAATCAACCAC---GGCAGCAACATTGTGCAATCCATCGAG
GGAGGCCTGCCACTCAAACTGAAACTTAGGAGCAAGGAAAATAATGTC------------
------------------------GCTGCA---------
[13] HaOG200087
ATG---------------------------------------------------------
ATC---------------------------------------------------------
---------------------------ACT------------TCATTG------------
---------------------------------------------------------CTA
CTT------------------------------------------ACGGCAGTT---TTT
GTGATA---ATCTTC---ACA------------------ATC---TAC---CTCGTGTCC
AAG---------------------------------------------------------
------------------------------------AAA------AAGTTCCAA------
------------------------------------------------------------
---------TACTGGGAG------------------------------------AAAAGG
AAAGTA---CCACAT---TTACCTCCGGTTCCTCTCCTGGGAAATTTCGGGAAATTT---
------ATTCTGCAGAGG---CAA------TTTCTTGGC---------------------
------------------------TACACATTACAAGACATATGTGAA---AAGTTCCCC
---AAA---GCACCATACGTGGGTGCTTACTTTGGCACAGAACCCGCCCTACTCATTCAA
GACCCTGAACTCATCAAGCTCGTCATCACTAAGGACTTCTACTTCTTCAGTGGCCGTGAG
GTATCTGAATATGTCGAC---AAGGAAAGGTTTACT------------------------
---------------CAGAACCTCTTCTCCACTTCCGGA---AAC---AAATGGAAGGTG
---------TTACGTCAGAACCTGACTCCTGTGTTT---ACCTCCGCGAAGATGAAG---
------------------AACATGTTTCATTTGATCGAAAAGTGTTCTCACGTGTTCGAA
---------------------GATTTTCTTGACAAGGAA---GCC---AAAAGCGAC---
------------------------------------------------------------
------------------------------------------------------------
---------------------------------------------------------GAT
GTCGAAATG---AGGACTCTCATAGCGAGATACACGATGGACTGCATAGGAACCTGTGCA
TTTGGCGTTGAAACAAAAACCATG------------------------------------
------------------------------------------------------------
------AACGAGACG------GAAAATAATCCGTTTACAGCAGTCGGTAACAGT------
------ATTTTCACA---TTGAGCTGGTTTCAA------------GGATTTAAA---TTT
GTTCTGAGAGGTATCTAT------------------CCTGCACTTTTTTACGCG------
---TTGGGATTCAGAAGTCTTCCACCAGAAGTTGATGCATTCTTCTCCAATTTAATGACT
GGA---------------GTTTTTAAGGGG---------CGCAACTATACGCCCACA---
------------------------------------------------------------
------------------------------------------------------------
------------------------------------------------------------
---TCTCGGAATGACTTTGTCGATTTCGTAATAAAGTTCAAACAAAATAAAACCATGACA
GGGGACAGTCTGACTAACATGAAATCTGATTCACAG------------------------
---------AAGAAAGTGAGTTTAGAAGTCGAT---GACGATCTCTTAGTGGCGCAGTGC
TTTATATTTTTCGCTGCTGGATACGAAACTTCAGCCACTACTTTGAGTTTCACTTTGTAT
GAGTTGGCGAAAAATCCTGAAGCTCAGAAGAGAGCTATAGCCGAGGTGGACGATTATCTG
CGG---CGACATAACAAT---GAGCTAAAGTACGAG------------------------
---------------TGTCTTTCTGAGATGCCATTTATTGAAGCCTGCATTGACGAGACC
CTTCGTATATATCCAGTTTTAAGTATG---TTAACTCGCGAAGTGGTA---GAGGATTAC
ACTTTCCCTACT---------------------GGA------TTGAAGGTGGAGAAAGGT
CTGCGCATATTCTTGCCATTGTATCACTTGCATCATAACCCG---GAGTACTTC---CCG
GATCCGGAGGAGTATCGGCCGGAGCGGTTCTTGGCTGAGAAC------------------
------------------------------------------------------------
---------------------AAGGATAATATAAAACCGTACACG---TACATGCCCTTC
GGTGACGGCCCGAGAATTTGTATAGGAATGAGATTCGCGAAAATGCAAATGGCCGCTGGA
ATAATAACGTTGCTGAAGAAATACCGCTTGGAACTGGCTCCAGGG---------------
------------------------ATGTCG------------------------------
------------------------------------------------------------
---------CCAAAGATTGAGTTCGAACCA---AATTCTTTTGTCTCCCAAGTTGTAGGA
---GGAATCAAACTGAAGATGATAGAGAGAGAAGGTTGGGAGGGAAGACTGTTGAAG---
------------------------ACCCTG---------
[14] HaOG200091
ATG---------------------------------------------------------
ATC---------------------------------------------------------
---------------------------ACT------------TTACTT------------
---------------------------------------------------------CTG
TTG------------------------------------------TTCGCGGTA---TTT
TCGATA---ATATCC---GCA------------------ATT---TAC---CTCTTATCA
AAG---------------------------------------------------------
------------------------------------AAA------AAGTTTCAA------
------------------------------------------------------------
---------TATTGGGAG------------------------------------AAAAAG
AAAGTG---CCACAC---CCACCTCCGGTTCCTCTTCTGGGAAATTTTGGGAATTAT---
------ATTCTGCAGAGG---GAA------TTTCTCGGA---------------------
------------------------GATATTGTAAAGGAAATATGTGAC---AAATTCCCG
---AAC---GCACCGTACATCGGTGCTTACTACGCCACAGAACCGGCTCTGATCGTTAAA
GACCCTGAACTCATCAAGCTCGTCATCACCAAGGACTTCTACTTCTTCAGTAACCGTGAA
GTAGCGGAGTTCAGTAAC---AGGGAAAAGTTGACA------------------------
---------------CAGAACCTCTTCGCCACTTCTGGA---AAT---CAATGGAAGGTG
---------TTACGTCAGAACCTGACTCCTGTGTTT---ACTTCCGCGAAGATGAAG---
------------------AACATGTTTCATTTGATCGAAAAATGTTCTCACGTGTTCGAA
---------------------GATTTTCTTGACAAGGAA---GCC---AAAAGCAAC---
------------------------------------------------------------
------------------------------------------------------------
---------------------------------------------------------GAG
ATCGAAATG---AGGGCTCTTATAGCGAGATACACGATGGACTGCATAGGAACCTGTGCA
TTTGGCGTTGACACTAGTACAATG------------------------------------
------------------------------------------------------------
------GACAAGACG------GAGAATAATCCGTTTACAGCAGTTGGCAACAGT------
------ATTTTTATA---TTAGACTGGTTCCAA------------TCATTCAAG---TTC
ACGCTGAGAAGCATCTAT------------------CCCTCAATTTTCTATGCC------
---CTGAGATATACAACACTTCCACCAATGGTCGAAGCATTCTTCAGCAACTTAATGACT
GGA---------------GTCTTTAAGGGG---------CGCAACTATACGCCCACA---
------------------------------------------------------------
------------------------------------------------------------
------------------------------------------------------------
---TCTCGGAATGACTTCGTAGATTTCGTACTGAAATGGAAACACGATAAAACAATCACA
GGGGACAGTCTAGAAAATTTGAAATCTAATTCACAG------------------------
---------AAGAAAGTGAGTTTAGAAGTCGAT---GACGATCTCTTAGTGGCGCAGTGC
TTTATATTTTTCGCTGCTGGATATGAAACTTCAGCCACTACTTTGAGTTTCACTTTGTAT
GAGTTGGCGAAAAATCCTGAAGCTCAGAAGAGAGCTATAGCCGAGGTGGACGATTATCTG
CGG---CGACATAACAAT---GAGCTGAAGTACGAG------------------------
---------------TGCCTTTCTGAGATGCCATTTGTAGAAGCATGCTTTGACGAGACC
CTTCGTAAATATCCAGTTCTGAGTGTG---CTAGCTCGTGAAGTGGTA---GAAGATTAT
ACTTTCCCTTCT---------------------GGT------TTGAAGGTAGAAAAAGGT
CTGCGTATATTACTGCCACTGTATCACTTGCACCATAACCCG---GAGTTTTTC---CCG
GATCCGGAGGAGTATCGACCGGAGCGGTTCCTGCCTGAGAAC------------------
------------------------------------------------------------
---------------------AAGCATAACATTAAGCCGTACACC---TACATGCCCTTC
GGTGACGGCCCAAGGCTCTGTATCGGCATGAGGTTCGCTAAAATGCAGATGACGGCCGGA
ATAATAACCTTACTGAAGAAGTACCGTTTGGAACTGGCTCCAGGG---------------
------------------------ATGAAG------------------------------
------------------------------------------------------------
---------ACGAAGGTGGAATTCCAGCCC---AAGTCGATGGTGACGCAGGTCATTGGA
---GGAATTAAGCTGAAAATGATCGAAAGGGAAGGATGGGAAGAAAGATTGTTAAAG---
------------------------AAACTC---------
[15] HaOG200097
ATG---------------------------------------------------------
ATC---------------------------------------------------------
---------------------------ACT------------TTACTT------------
---------------------------------------------------------CTG
TTG------------------------------------------TTCGCGGTA---TTT
TCGTTA---ATATCT---GCG------------------ATT---TAC---CTCTTATCA
AAG---------------------------------------------------------
------------------------------------AAA------AAGTTTCAA------
------------------------------------------------------------
---------TATTGGGAG------------------------------------AAAAAG
AAAGTG---CCACAC---CCACCTCCGGTTCCTCTTCTCGGAAATTTTGGGAATTAT---
------ATTTTGCAGAGG---CAA------TTTCTCGGA---------------------
------------------------GACATTGTAAAGGAAGTATGTGAC---AAGTTCCCG
---AAC---GCACCGTACATTGGTGCTTACTACGCCACAGAACCGGCTCTGATCGTCAAA
GACCCTGAACTCATCAAGCTCGTCATCACCAAGGACTTCTACTTCTTCAGTAACCGTGAA
GTAGCGGAGTTTAGTAAC---AGGGAAAAGTTAACA------------------------
---------------CAGAACCTCTTCGCCACTTCTGGA---AAT---CAATGGAAGGTG
---------TTACGTCAGAACCTGACTCCTGTGTTT---ACCTCCGCGAAGATGAAG---
------------------AACATGTTTCATTTGATCGAAAAGTGTTCTCACGTGTTCGAA
---------------------GATTTTCTTGACAAGGAA---GCC---AAAAGCGAC---
------------------------------------------------------------
------------------------------------------------------------
---------------------------------------------------------GAT
GTCGAAATG---AGGGCTCTTATAGCGAGATACACGATGGACTGCATAGGAACCTGTGCA
TTTGGCGTTGAAACAAAAACCATG------------------------------------
------------------------------------------------------------
------AACGAGACG------GAAAATAATCCGTTTACAGCATTCGGTAACAGT------
------ATTGACACA---ATGACCTGGTTCCAA------------GGATTTAAA---TTT
GTTCTGAGAGGTATCTAT------------------CCTGCACTTTTTTACGCG------
---TTGGGATTCAGAAGTCTTCCACCAGAAGTTGATGCACTCTTCTCCAATTTAATGACT
GGA---------------GTTTTTAAGGGA---------CGCAACTATACGCCCACA---
------------------------------------------------------------
------------------------------------------------------------
------------------------------------------------------------
---TCTCGGAATGACTTTGTCGATTTCGTAATAAAGTTCAAACAAAATAAAACTATGACA
GGGGACAGTCTGACTAACTTGAAATCTGATTCACAG------------------------
---------AAGAAAGTGACTTTAGAAGTCGAT---GACGATCTCTTAGTGGCGCAGTGC
TTCATATTTTTCGTTGCTGGATACGAAACTTCAGCCACTACTTTGAGTTTCACTTTGTAT
GAGTTGGCGAAAAATCCTGAAGCTCAGAAGAGAGCTATTGCCGAGGTGGACGATTATCTG
CGG---CGACATAACAAT---GAGCTGAAGTACGAG------------------------
---------------TGTCTTTCTGAGATGCCATTTATTGAAGCCTGCATTGACGAAACC
CTTCGTATATATCCAGTTTTAAGTATG---TTAACTCGCGAAGTGGTA---GAGGATTAC
ACTTTCCCTACT---------------------GGA------TTGAAGGTGGAGAAAGGT
TTGCGCATATTCTTGCCATTGTATCACTTGCATCATAACCCG---GAGTACTTC---CCG
GATCCGGAGGAGTATCGGCCGGAGCGGTTCCTGCCTGAGAAC------------------
------------------------------------------------------------
---------------------AAGCATAACATCAGGCCGTACACG---TACATGCCCTTC
GGTGACGGCCCAAGGCTCTGTATCGGCATGAGGTTCGCTAAAATGCAGATGACGGCCGGA
ATAATAACCTTACTGAAGAAGTACCGCTTGGAACTGGCTCCAGGG---------------
------------------------ATGAAG------------------------------
------------------------------------------------------------
---------ACGAAGGTGGAATTCCAGCCC---AAGTCCATGGTTACGCAGGTCATTGGA
---GGAATCAAGCTGAAAATGATTGAAAGGGAAGGATGGGAAGAAAGATTGTTAAAG---
------------------------AAACTC---------
[16] HaOG200093
ATG---------------------------------------------------------
ATC---------------------------------------------------------
---------------------------ACC------------ACAATA------------
---------------------------------------------------------CTG
TTG------------------------------------------TTCGGGTTA---TCA
TTATTA---ATAACC---GCG------------------TTA---TAT---TTAGTGTTC
AAG---------------------------------------------------------
------------------------------------AGA------AAGTTTCAA------
------------------------------------------------------------
---------TATTGGGAG------------------------------------AAAAAG
AAAGTG---CCACAC---TTACCCCCGGTTCCTCTCCTAGGAAACTTCTCAAAGTAT---
------ATTTTGCAGAAG---GAA------TATTTTGGG---------------------
------------------------CGGACTGCACAGGAAATATGTTTG---AAATTCCCG
---AAA---GAACCCGTCGTGGGTGCCTACTACGCCACAGAACCAGCTCTGATCATCCAG
GATCCTGAACTCATCAAGCTCGTCATCACGAAGGACTTTTATTTCTTTAATGGCCACGAA
ATATCTGATTACGCTCAT---AGGGAAAGGATGTCC------------------------
---------------AAGAACCTTTTTGCTACCCACGGA---GAC---AGGTGGAAAGTG
---------TTACGACAGAATTTGACTCCAATTTTC---ACCTCATCCAAGATGAAG---
------------------AACATGTTTCATTTGATCGAGAAGTGTTCCCACGAGTTTGAG
---------------------GGTTTGCTCGACAGGGAA---GCAGAGAAGGCAAAA---
------------------------------------------------------------
------------------------------------------------------------
---------------------------------------------------------GAA
GTTGAAATG---AGATCATTAATATCGAGATTCACTATGGACTGCATTGGAAACTGTGCG
TTTGGCGTTCACACGAATACGATG------------------------------------
------------------------------------------------------------
------GAGCAAGCG------GAAAATAATCCATTCATAAAAGTTGGCAACTCC------
------TTCTTTTTC---CATAATTGGTTTAGA------------AGTTTTACA---TTA
GTTTTGAGAACTGTTTAC------------------CCGTCAATTTTCTACGCT------
---TTGGGATACAAATTCGTACCAACAGAAGCTGAAGACTTCTTTACTCATATGTTAACT
GGA---------------ATTTTTAAAGCA---------CGCGATTATAAGCCAACC---
------------------------------------------------------------
------------------------------------------------------------
------------------------------------------------------------
---AGCAGAAATGACTTCGTTGATCTCATGTTGAAACTGAAGGCAAATAAGACTATAGTT
GGAGACAGTTTACAGAATATGAGGTCGGATGTCGGG------------------------
---------CAGAAGGTAGAACTAGAAGTGGAT---GATGATTTGCTGATTGCTCAGTGC
GCTTTGTTTTTAACAGCGGGCTTCGAAACTTCGGCGACCACTTTGAGTTTCACCTTGTTT
GAGTTGGCGAAAAATCCTGAAGCTCAGAAGAGAGCTATAGCCGAGGTGGACGATTATCTG
CGG---CGACACAACAAT---GAACTAAAGTACGAG------------------------
---------------TGCCTTTCTGAGATGCCATTTGTAGAAGCATGCTTTGATGAGACT
CTTCGGCTGTACCCGGTTATAGGTTTG---CTAACTCGTGAAGTAATG---GAAGATTAC
ACTTTCCCTTCT---------------------GGA------TTGAAGGTAGAGAAAGGT
CTCCGTATATTCCTGCCTCTGTATCACTTGCATCATAACCCG---GAGTTCTTC---CCG
GATCCGGAGGAGTATCGGCCGGAGCGGTTCCTGCCTGAGAAC------------------
------------------------------------------------------------
---------------------AAGCATAACATCAGACCGTACACC---TACATGCCATTC
GGTGACGGCCCCAGAATTTGTATTGGTATGAGATTCGCGAAAATGCAGATGACGGCCGGA
ATAATTACTGTGCTGAAGAAATACCGCCTGGAACTAGCTCCAGGG---------------
------------------------ATGAAC------------------------------
------------------------------------------------------------
---------ACGACCGTAGACTTCTCGGCG---AAGACTATTGTCACACAAGCCATAGGC
---GGGATCAAACTGAATATGATAGAAAGGGAAGGATGGGAACAGAGGTTACTGAAG---
------------------------AACCTA---------
[17] HaOG200092
ATG---------------------------------------------------------
ATC---------------------------------------------------------
---------------------------ACC------------ACAATA------------
---------------------------------------------------------CTG
TTG------------------------------------------TTCGGGTTA---TCA
TTATTA---ATAACC---GCG------------------TTA---TAT---TTAGTGTTC
AAG---------------------------------------------------------
------------------------------------AGA------AAGTTTCAA------
------------------------------------------------------------
---------TATTGGGAG------------------------------------AAAAGG
AAAGTG---CCACAT---TTACCTCCGGTTCCTCTCCTAGGAAAATTTTCGAAGTAT---
------ATTCTGCAGAAG---GAA------TTTCTTGGA---------------------
------------------------CATGCTGCACAGGAAATATGTGCC---AAATTTCCA
---AAC---GAACCCGTCGTGGGTGCCTACTACGCCACAGAACCTGCTCTGATCATCCAG
GATCCTGAATTCATCAAGCTCGTTATCACCAAGGACTTCTATTTCTTCAATGGCCGCGAA
ATATCTGAATTTGGCCAT---AGGGAAAGGTTGGCC------------------------
---------------AAGAACCTTTTCTCTAACTCTGGA---GAC---AGGTGGAAGGTG
---------TTGCGACAGAATTTGACTCCAATTTTC---ACCTCATCCAAGATGAAG---
------------------AACATGTTTCATTTGATCGAGAAGTGTTCCCACGAGTTTGAG
---------------------GGTTTGCTCGACAGGGAA---GCAGAGAAGGCAAAA---
------------------------------------------------------------
------------------------------------------------------------
---------------------------------------------------------GAA
GTTGAAATG---AGATCATTAATATCGAGATTCACTATGGACTGCATTGGAAACTGTGCG
TTTGGAGTTCACACGAATACGATG------------------------------------
------------------------------------------------------------
------GAGCAAGTG------GAAAATAATCCATTCATGATAGTTGGCAGCTCC------
------TTCTTTTTC---CAAACTTGGTTTAGA------------AGTTTCACA---TTA
GTTTTGAGAACTGTTTAC------------------CCGTCAATTTTCTACGCT------
---TTGGGATACAAATTCGTACCAACAGAAGCTGAAGACTTCTTTACTCATATGTTAACT
GGA---------------ATTTTTAAAGCA---------CGCGATTATAAACCAACC---
------------------------------------------------------------
------------------------------------------------------------
------------------------------------------------------------
---AGCAGAAATGACTTCGTTGATCTCATGTTGAAACTGAAGGCAAATAAGACTTTAGTT
GGAGACAGTTTACAGAATATGAGGTCGGATGGCGGG------------------------
---------AAAAAGGTGGAACTAGAAGTGGAT---GATGATTTGCTGATTGCTCAGTGT
GGTTTATTTTTCACAGCAGGTTACGAAACTTCGGCCACCACTTTGAGTTTCACCTTGTTT
GAGTTGGCAAAAAATCCTGAAGCTCAGAAGAGAGCTATAGCCGAGGTGGACGATTATCTG
CGG---CGACACAACAAT---GAGCTGAAGTACGAG------------------------
---------------TGTCTTTCTGAGATGCCATTTGTAGAAGCGTGCTTTGATGAGACT
CTTCGGTTGTACCCGGTTATAGGTTTG---CTAACTCGTGAAGTAATG---GAAGATTAC
ACTTTCCCTTCT---------------------GGA------TTGAAGGTAGAGAAAGGT
CTGCGTATATTCTTGCCATTGTATCACTTGCACCATAACCCG---GAGTTCTTC---CCG
GATCCGGAGGAGTATCGGCCGGAGCGGTTCCTGCCTGAGAAC------------------
------------------------------------------------------------
---------------------AAGCATAACATCAGACCGTACACC---TACATGCCATTC
GGTGACGGCCCCAGAATTTGTATTGGTTTGAGATTCGCGAAAATGCAGATGACGGCGGGA
ATAATTACTGTGCTGAAGAAATACCGCTTGGAACTGGCTCCAGGG---------------
------------------------ATGAAA------------------------------
------------------------------------------------------------
---------ACGAAAGTGGATTTCACGCCA---AAATCTACTATCACACAAGCTATAGGG
---GGGATCAAACTAAATATGATAGAAAGGGAAGGATGGGAACAAAGGCTACTGAAG---
------------------------AACCTA---------
[18] HaOG200090
ATG---------------------------------------------------------
ATA---------------------------------------------------------
------------------------------------------GTCTTA------------
---------------------------------------------------------CTA
TCA------------------------------------------ATCGTGTTA---CCT
TTGATT---TTCTAC---GCC------------------TTC---TAT---CTCCTAACC
ACG---------------------------------------------------------
------------------------------------CGA------AAATTTCAA------
------------------------------------------------------------
---------TATTGGGAG------------------------------------AAAAAG
AAAGTG---CCGTAT---ATAAAACCGGTTCCTATCTTCGGGAATTTCTCCGAATAC---
------ATTCTACAGAAG---AAG------TTTATTGGA---------------------
------------------------GAAGTTGTCAAAGAAATATGCCAG---AAATTCCCC
---AAC---GAACCATTAATCGGTGCTTATTATGGCACAGAACCAACGCTGATCGTCCAG
GATCCCGAACTCATCAAGCTCGTGATGACAAAGGATTTCTACTACTTCAATGGCCGTGAA
GTTTCTGATTACTCCCAT---AGAGAATTGTTCTCA------------------------
---------------CGTAACCTCTTCGCTACACACGGA---GAC---CAATGGAAGGTG
---------CTGCGTCAGAATCTGACTCCGCTGTTC---TCTTCCGCGAAGATGAAG---
------------------AACATGTTCCATTTAATTGAGAAGTGCTCTCGAGTGTTTGAG
---------------------AAAGTTCTTGACAAGGAA---ACACAAAAAGGTGAT---
------------------------------------------------------------
------------------------------------------------------------
---------------------------------------------------------GAG
ATTGAAGTG---AGGGCTCTCATGGCTGCCTACACTATGGACTGCATCGGCTCGTGCGTG
TTTGGTGTTGATACGAACGTGATG------------------------------------
------------------------------------------------------------
------GAAAAGAAA------GAGAATAATCCCTTCAAAAATGTTGGTGATGTC------
------ATCTTCCAA---TCCAACAAGCTCAGA------------GCGTTGAAG---TTA
GTTGTTCGGTCTATTTGG------------------CCAGCCATATTCTTCGGG------
---TTGGGATTTAACACACAACCCGCAGAAGTCAAAAACTTTTTCACAAACTTAATGACC
GGC---------------ATTTTTAGCGCA---------CGTCAATATACGCCGACA---
------------------------------------------------------------
------------------------------------------------------------
------------------------------------------------------------
---AACAGAAATGACTTTGTTGATCTCGTATTAAAACTGAAAAACAACAAAACAATGGTG
GGTGACAGTTTCAATAACCTGAAGGCTGATTCA---------------------------
---------GCGAAAGTAACGCTCGATGTGGAT---GATGAACTTTTAATAGCTCAGTGC
TTTTTGTTTTTCGCTGCTGGATATGAAACCTCAGCCACCACATTGAATTATACCTTGTAT
GAGTTGGCCAAGAATCCCGAAGCTCAAGAAAGGGCTTTAGCCGAAGTGGACGACTACCTG
CGT---CGTAATGACAAC---ACGTTGAAGTATGAA------------------------
---------------TGCGTCGCGGAGACTCCGTATCTTGAAGCGTGTACAAATGAAGCT
CTTCGGCTGTACCCAGTGCTAGCAATA---CCGACTCGTGAAGTGATG---GATGATTAT
ACTTTCCCTTCA---------------------GGG------CTGAAGGTTGAGAAAGGT
CTTCGAATACATCTCCCAGCGTACCACTTGCAACGTAGTCCG---GAGTACTTC---CCG
GATCCGGAGAAATTTCAGCCAGAACGATTCCTTCCTGAAAAT------------------
------------------------------------------------------------
---------------------AAACAGAATATAAAGCAGTATACG---TATTTCCCCTTT
GGTGATGGTCCAAGAGTTTGTATTGGTATAAGATTCGCAAGAATGCAAATGGCGGCGGGT
CTGATCACTTTGCTGAAGAAATATCGAGTGGAACTGGCTCCAGGA---------------
------------------------ATGAAG------------------------------
------------------------------------------------------------
---------AGAGAAGTGGTGCTCGAGCCA---ACATCTGTAGTCACACAGCCTATTGGT
---GGAATCAAGCTCAAGTTTGTGGAGCGAGAGAATTGGGAGCAAAGATTGCTGAAA---
------------------------TCATCT---------
[19] HaOG200088
ATG---------------------------------------------------------
ATT---------------------------------------------------------
---------------------------ACT------------CTACTG------------
---------------------------------------------------------CTG
TCG------------------------------------------CTCGTTATA---CCT
TTAATC---TTTTTC---ACG------------------ATA---TAT---ATCACATCA
AAG---------------------------------------------------------
------------------------------------AGA------AAGTATGAA------
------------------------------------------------------------
---------CATTGGGAA------------------------------------AAAAAG
AAAATA---CCGCAT---TTGAAACCAGTCCCCATTCTGGGTAATTTTAGCGAATAC---
------ATATTACAGAAA---ACT------TACCTAGGG---------------------
------------------------CAGGTAGCACAAAAAATATGTAAG---AAATTCCCC
---AAC---GAACCATTTATTGGAACCTATTATGGCACGGAACCAGCGCTCATCGTCCAA
GATCCTGAACTCATCAAGATCGTGATGACAAAGGATTTCTACTTCTTTAGCGGCCGTGAA
GTTTCTAACTACTCGCAT---AAAGAAATGTTTACG------------------------
---------------CAGAACCTTTTCTTCACTTACGGA---GAC---AGGTGGAAGGTG
---------CTGCGTCAGAATCTGACTCCACTGTTC---TCTTCCGCGAAGATGAAG---
------------------AACATGTTCCATTTAATTGAGAAGTGCTCTCGAGTGTTTGAG
---------------------AAAGTTCTTGACAAGGAA---ACACAAAAATGTGAT---
------------------------------------------------------------
------------------------------------------------------------
---------------------------------------------------------GAA
ATTGAAGTG---AGGGCCCTTATGGCTGGCTTCACTATGGACTGCATCGGATCTTGTGCG
TTTGGAGTTGACACAAACGTGATG------------------------------------
------------------------------------------------------------
------GAAAAGACA------GAGGACAATATTTTTAGAAAAATTGCTGACCTT------
------ATCTTCGAC---ATTCAAGGGTTCAGA------------GCTTTCAAG---AAT
GTTGCTCGGGCTATTTGG------------------CCATCTGTATTCTACGGA------
---CTAGGATTCAGAGCATTTCCAAGAGAAATCGATAATTTTTTCAATAATTTGATGAGT
GGA---------------ATATTCAAAGGA---------CGAGAATATAAGCCGACA---
------------------------------------------------------------
------------------------------------------------------------
------------------------------------------------------------
---AATAGAAATGACTTTGTGGATCTCGTATTGAAGTTGTCGAATAATAAAACTATGACT
GGAGACAGTTTGTTGAACATGAAATCTGATGCAGAT------------------------
---------AAAAAGGTGGTTCTCGAGGTAGAC---GAAGAAATGTTAGTGGCCCAGTGT
GTGCTATTTTTCGCAGCAGGATTCGAAACTTCGTCGACCACATTGAGTTACGCTCTGTAT
GAGTTGGCGAAGAATCCTGAAGCTCAAGAAAAAGCTTTGGCAGAAGTGGACGAGTACCTG
CGT---CATCATGACAAC---ACGTTGAAGTATGAG------------------------
---------------TGCGTCGCGGGGACTCCATATCTCGAAGCTTGCGTAGATGAGGCT
CTGCGTCTGTACCCAGTACTAGGGCTA---CTGACTCGTGAGGTGGCA---GAAGACTAC
ACGTTCCCTTCT---------------------GGA------CTAGAAGTAGAGAAAGGT
CTGAGGGTGCATCTGCCAGTGTACCACTTGCATCATCACCCA---GAGCACTTC---CCG
GACCCTGAGCAGTTCCGACCTGAGAGGTTTTTAGCTGAGAAC------------------
------------------------------------------------------------
---------------------AAGCAGAATATTAAACCATACACC---TACATGCCGTTT
GGTGAAGGTCCTAGAATTTGTATAGGAATGAGATTTGCTCGCATGCAGATGGCGGCGGGT
CTGATAACCTTACTGAAGAAGTATCGAGTGGAACTGGCTCCAGGC---------------
------------------------ATGAAG------------------------------
------------------------------------------------------------
---------AGGGAACTGGTCTTCGAGCCA---GGAGCTATCGTCACGCAGCCTATTGGT
---GGAATCAAGCTGAAATTTGTTGAAAGAGAAAATTGGAAAGAACGGCTTTTGAAG---
------------------------ACGCCG---------
[20] HaOG200095
ATG---------------------------------------------------------
AAC---------------------------------------------------------
---------------------------GCC------------CTACTC------------
---------------------------------------------------------GTC
GTC------------------------------------------GCGGCCTTAGTGTCA
ACTATT---ATCTAT---TTA------------------TTA---TAC---GTACTTACT
ACT---------------------------------------------------------
------------------------------------CGA------AAGTTCGAT------
------------------------------------------------------------
---------TATTGGAAA------------------------------------AAGAAA
AATGTG---CCGCAC---CACAAACCTTGGCCTCTTTTAGGGAACTACGCGAAGTAT---
------ATTCTGCAATTA---GAA------TACCCGGGG---------------------
------------------------CATACAATACAGAAACTTTGTCAT---AAATTCAAG
---GAT---CAGCCATATTTTGGATCTTACTATGGAACAGAACCTACTCTTGTGGTCACA
AGTCCTGAAATGATCAAACATGTTCTGACGAAGGACTTTTACTACGTAAACGGCAGGGAG
TCGTCGGACTACTCTGGA---AGTGAGATTACAACT------------------------
---------------CAAAATGTGTTCTTCAATGCAGGA---GAC---AGGTGGAAGATA
---------GTGCGACAGAACCTGACTCCACTCTTC---ACGTCTGCCAAGATGAGG---
------------------AACATGTTCCACTTGATAGAAAAGTGCACTCATGTGTTCGAA
---------------------GACATGATTGACTACGAA---ACTGGTATGACCAAA---
------------------------------------------------------------
------------------------------------------------------------
---------------------------------------------------------ACA
ATTGAAGCA---AGACGATTCAGTGCTAGATTCACCATGGACTGCATATGTTCTTGTGCC
TTCGGAGTGGAAGCTAACACCATGGCACCA------------------------------
------------------------------------------------------------
---ATCCATGGTGAC------GATACCAACCCCTTCAGATTCATGGGCAATCAA------
------ATATTTGAG---ATTTCCTACGCAAGG------------GGATTCAAA---ATT
GTCTTCAGAGCTATCTGG------------------CCATCTATTTTCTACCGC------
---CTAGGATACCAGCTTTTCCCGCCAGCAGTAGACCAATTCTTTAACAAACTATTGAAA
GGA---------------GTTTTAGAAAGT---------CGCAACTACGAGCCATCG---
------------------------------------------------------------
------------------------------------------------------------
------------------------------------------------------------
---AGTAGGAACGATTTTATTGACTTAATTCTGGGTTTTAAGAAAGAGGAGATCATAACT
GGTGATAGTATAAGCAACATGAAGACTGGTGAGAGC------------------------
---------AAGAAAATCACTATGAAGGTTGAC---GAAGAATTATTATTGGCTCAGTGT
ATAGTATTCTTTGCTGCGGGTTACGAGACATCTGCCGGTACAATGAGCTACACTTTATTT
GAGCTGGCGAAGAATCCCGAAGCTCAGAAGCGAGCTGCTGATGAAGTAGACGCTTTCCTT
CGT---CGTCATAATAAC---AAAATCAACTACGAT------------------------
---------------GTTGTGCACGAATTGCCTTTCCTTGAAGCTTGTGTTTACGAAGTT
CTTCGCATGTACCCTGTTCTTGGCAAC---CTGACTCGAGAAGTTATG---GACACTTAC
GTGTTACCCACA---------------------GGG------TTACAGCTCGACAAAGGA
GTCAGGATTCATGTACCTATCTACCACATTCATCACAATCCG---GAGTACTTC---CCA
GACCCATTCTCGTTCCAACCTGATAGGTTCTTACCAGAAAAT------------------
------------------------------------------------------------
---------------------AAGGATAAAATCAAGCCAAATACA---TTCTTCCCCTTC
GGTGCGGGCCCTAGGTTATGTCTAGGACTCCGATTCGCCAAAATGCAAGTTCTGGCTGGT
CTCGTCACCATTCTGAAGAAATACAGGATGGAGCTATCAGACACC---------------
------------------------ATGCCC------------------------------
------------------------------------------------------------
---------AGAGACCTGGTCTTCGATGCT---AGAACCTTCCTCACGCAGCCCAAAAAC
CAGGGTATTGATCTAAGGTTTATAGAACGCGAAGGATGGGAAAGTAGGAAATATGTACGA
---------------------------GCG---------
[21] HaOG200094
ATG---------------------------------------------------------
AAC---------------------------------------------------------
---------------------------GCC------------CTACTC------------
---------------------------------------------------------GTT
CTC------------------------------------------GCGGTCCTAGTGACC
GTTATT---ATTTAT---TTA------------------TTG---TAC---GTACTTACT
ACC---------------------------------------------------------
------------------------------------CGA------AAGTTTGAC------
------------------------------------------------------------
---------TATTGGAAA------------------------------------AAGAGA
AATGTG---CCTCAC---CACAAACCTTGGCCACTTTTGGGTAACTATGCAAAGTAT---
------ATTCTGCAATTA---GAA------TACCCAGGA---------------------
------------------------CATACGATACAGAAACTTTGTCAT---AAATTCAAG
---GAT---CAACCATATTTCGGAACTTACTATGGCACAGAACCTGCACTAGTCATCACA
AGTCCTGATGTTCTCAAACAAGTTCTGACGAAGGACTTTTACTATGTGAACGGACGGGAG
TCGTCAGACCACTGCGGA---AGAGAAGTTACTACA------------------------
---------------CATAACGTGTTCTTCAATGCAGGA---GAC---AAATGGAAGATT
---------GTGCGACAGAACCTGACTCCACTCTTC---ACGTCTGCCAAGATGAGG---
------------------AACATGTTCCACTTGATAGAAACGCGCGCTCACGTGTTCGAA
---------------------GACATGATTGACTACGAA---ACTGGTATGTCCAAA---
------------------------------------------------------------
------------------------------------------------------------
---------------------------------------------------------ACA
ATTGAAGCA---AGACGATTCAGTGCTAGATTCACCATGGACTGCATATGTTCTTGTGCC
TTCGGAGTGGAAGCAAACACCATGGCACCA------------------------------
------------------------------------------------------------
---ATCCACGGAGAC------GATAACAACCCCTTCAGATTCATGGGCAATCAA------
------ATATTTGAA---ATTTCCTACGCAAGG------------GGATTAAAA---ATT
GTCTTCAGAGCTATCTGG------------------CCATCTATTTTCTACGGT------
---CTGGGATACCAACTTTTCCCGCCAGCAGTAGACCAATTCTTTGGCAAACTATTGAAA
GGA---------------GTGTTAGAAAGT---------CGCAACTACGAGCCATCG---
------------------------------------------------------------
------------------------------------------------------------
------------------------------------------------------------
---AGTAGGAACGATTTTATTGACTTGATTCTGGGTTTTAAGAAACAGGATGTCATAACT
GGTGATAGTATAACCAGCATGAAGACTGGTGAAAGC------------------------
---------AAGAAAATTACAATGAAGGTTGAC---GACGAATTATTATTGTCTCAGTGC
ATTATGTTCTTTGCTGCGGGTTACGAAACATCCGCGGGTACAACGAGCTACACTTTATTT
GAGCTGGCGAAAAATCCTGAAGCCCAGAAGCGAGCTGCTGATGAAGTAGACGCTTTCCTT
CGT---CGTCATAACAAC---AAAATCAACTACGAT------------------------
---------------ATTGTGCACGAATTGCCTTTCCTTGAAGCTTGTGTTTACGAAGTC
CTTCGCATGTACCCGGTCCTAGGCAAC---TTAACACGTGAAGTTATG---GACAATTAC
GTGTTACCGTCA---------------------GGG------GTACAGCTAGACAAAGGA
GTGAGGATCCACGTCCCAATATACCATCTTCATCACAATCCG---GAGTACTTC---CCA
GACCCATTCTCGTTCCAACCTGAGAGGTTCTTACCAGAGAAT------------------
------------------------------------------------------------
---------------------AAGGATAAAATCAAGCCAAACACA---TTTTACCCCTTC
GGTGCGGGGCCTAGGTTATGTCTAGGATTGAGGTTCGCGAAAATGCAAGTGATGGCCGGT
CTCGTCACCGTCCTGAAGAAATACAGGATGGAGCTATCAGACAAC---------------
------------------------ATGCCC------------------------------
------------------------------------------------------------
---------AGAGACTTGATCTTCGATGCC---AGAACCTTACTCACGCAGCCCAAAGAC
CAGGGTATTGATCTTAGGTTCATTGAACGAGAAGGATGGGAAAGTAAAAAATATGTACGA
---------------------------GCG---------
[22] HzOG200096
ATG---------------------------------------------------------
TTC---------------------------------------------------------
---------------------------TTC------------TACTTA------------
---------------------------------------------------------TTC
GTG---------------------------------------------------------
ACGCTT---ATAGCC---GTC------------------ACT---TAC---TACATCATC
ACA---------------------------------------------------------
------------------------------------CGT------AAATATGAC------
------------------------------------------------------------
---------TACTGGCAG------------------------------------AAAAAG
AAAGTA---GCACAC---AAAAAACCTACTTTCGTACTCGGCAACTATGGAGACATC---
------ATTCTGCAGAAG---AAA------AATTTTGGG---------------------
------------------------ATTGTTCTTCAAGATCTTTGCAAT---GAATTTCCT
---GAA---GAGAAATTTATTGGAGCATTCCATGGAACCGAACCAGTGCTGATCCCAAAA
GATCCTGAAATCATCAAGCTTATTGTGACGAAAGACTTCGCCTATTTCAGTGGAAGGGAC
TTGTCTGAGCACAACCAC---CGGGATCCCGCTTCC------------------------
---------------TTGAACCTGTTCGCCACTCACGGA---GAC---AAATGGAAGGTG
---------TTGCGACAGAACTTGACACCATTGTTC---TCATCTGCTAAGATGAAG---
------------------AACATGTTCCAACTCATTGCGAACTGTTCACATGTTTTTGAG
---------------------AAAATGTTGGATCGTGAA---ACAAAGATATCACAG---
------------------------------------------------------------
------------------------------------------------------------
---------------------------------------------------------GAG
CAAGAAGTT---AGAATGCTAACATCGAAATATACTATGGAATGTATAGGAACTTGTGCT
TTTGGCGTAGATACGAAAACTATGACA---------------------------------
------------------------------------------------------------
------GAGAATAAA------TCCGAAAATCCCTTCATAAAAATTGCTGAT---------
------TTCTTCAAT---CCTCCAAAAAGTGCA------------GTCTACTTA---AGA
CATATCCGATCTATGTGG------------------CCGTCAATATTTTATTTG------
---TTCGGTGGTCGACTGCTCAAGAAACAGCTGGAG---TTCTTCCACAACCTGATTACT
TCT---------------GTAATGGCTAGC---------CGAGACTATAAATTTACA---
------------------------------------------------------------
------------------------------------------------------------
------------------------------------------------------------
---GGAAGGAATGATTTTGTCGATCTCATAATGGGCTGGAAGCAAAACCATCAAATCACA
GGAGACAGTATAAGTAACATAAAAAGTAGTGAACAT------------------------
---------AAGAAAGTAACTTTAGAGGTTAAC---GACGACTTGTTAGTTGCTCAGTGC
TTCGTGTTCTTTGCTGCTGGATTCGAAACATCATCAAGCACTCTGAGTTACACTCTGTAT
GAGTTAGCCAAGAACCAGGACATACAAGACAAAGTGTTAGCAGAGGTGGACGCATATTTA
GTT---CGCCATGAAAAC---AAACTGAAATACGAC------------------------
---------------TGTATTACTGATCTGCCGTACTTGGATGCTGTGTTAGACGAAACT
CTGCGTTACTATCCCCTGCTGGGTATG---ATCCCGCGGGAGTTGATG---GAAGATTAC
GTGATGCCGAAT---------------------GGT------GTGAAGTTAGAGAAACAC
TTGCGTGTACATCTGCCTGTATATTATCTTCATCACAACCCG---GAGTACTTC---CCC
GAGCCTCACGTTTTCCGTCCGGAGCGATTCTATGGCGAAGAG------------------
------------------------------------------------------------
---------------------AAGAAGAAGATTAATCAGTACGCT---TACCTGCCTTTT
GGAGAAGGACCTAGGACATGTATAGGAAATCGTTTCGCGAAGATGCAAATGATAGCTGGT
CTTATTACGATGCTGAAGAAATACCGTCTAGAACTAGCTGACAAC---------------
------------------------ATGCCC------------------------------
------------------------------------------------------------
---------AGGACTGTCACGTTCAAGGCT---CAGAGTTTCCTCACACACCCTGAAGGT
---GGAATCTATGTGAAATTCATCGAAAGAGAAGGATGGGAGAACAGAGTTTTTGTGAAG
---------------------------------------
[23] HaOG200096
ATG---------------------------------------------------------
TTC---------------------------------------------------------
---------------------------TTC------------TACTTA------------
---------------------------------------------------------CTC
GTG---------------------------------------------------------
ACGCTT---ATAGCC---GTC------------------ACT---TAC---TACATCATC
ACA---------------------------------------------------------
------------------------------------CGT------AAATATGAC------
------------------------------------------------------------
---------TACTGGCAG------------------------------------AAAAAG
AAAGTA---GCACAC---AAAAAACCTACTTTCGTACTCGGCAACTATGGAGACATC---
------ATTCTGCAGAAG---AAA------AACTTTGGG---------------------
------------------------ATTGTTCTTCAAGATCTTTGCAAT---GAATTTCCT
---GAA---GAGAAATTTATTGGAGCATTCCAAGGAACCGAACCTGTACTGATCCCAAAA
GATCCTGAAATCATCAAACTGATCGTGACAAAAGATTTCGCCTATTTCAGCGGAAGAGAC
TTGTCTGAGCACAACCAC---AAGGACCCCGCCGCC------------------------
---------------TTGAACCTGTTCGCCACTTACGGA---GAC---AAATGGAAGGTG
---------TTGCGACAGAACTTGACGCCATTGTTC---TCATCTGCTAAGATGAAG---
------------------AACATGTTCCAACTCATTGCAAACTGTTCACATGTTTTTGAG
---------------------AAAATGTTGGATCGTGAA---ACAAAAATATCACAG---
------------------------------------------------------------
------------------------------------------------------------
---------------------------------------------------------GAG
CAAGAAGTT---AGAATGCTAACATCGAAATATACTATGGAATGTATAGGAACATGTGCT
TTTGGAGTAGATACGAAAACTATGACA---------------------------------
------------------------------------------------------------
------GAGGATAAA------TCCGAAAATCCCTTCATTAAAATTGCTGAT---------
------TTCTTCAAT---CCTCCAAAAAGTGCG------------GTCTACTTA---AGA
CACATCCGATCTATGTGG------------------CCGTCAATATTCTATTTG------
---TTCGGAGGTCGACTGCTCAAGAAACAGCTGGAG---TTCTTCCACAACCTGATTACT
TCT---------------GTAATGGCTAGC---------CGAGACTATAAGTTTACA---
------------------------------------------------------------
------------------------------------------------------------
------------------------------------------------------------
---GGAAGGAATGATTTTGTCGATCTCATAATGGGCTGGAAGCAAAACCATCAAATCACA
GGAGACAGTATAAGTAACATAAAAAGTCATGAACAT------------------------
---------AAGAAAGTGACTTTAGAGGTTAAC---GACGACTTGTTAGTTGCTCAGTGC
TTCGTGTTCTTTGCTGCTGGATTTGAAACATCATCAAGCACTCTGAGTTACACTCTGTAC
GAGTTAGCCAAGAACCAGGACATACAAGAGAAAGTGCTAGCAGAGGTAGACGCATACTTA
GTT---CGCCATGAGAAC---AAACTGAAATACGAT------------------------
---------------TGTATTACTGATCTGCCGTACTTGGATGCTGTGTTAGACGAAACT
CTGCGTTACTATCCCCTGCTGGGTATG---ATCCCGCGGGAGTTGATG---GAAGACTAT
GTGATGCCGAAT---------------------GGT------GTGAAGTTAGAGAAACAC
TTGCGTGTGCATCTGCCAGTGTATTATCTTCATCACAACCCG---GAGTACTTC---CCC
GAGCCTCACGTGTTCCGCCCGGAACGGTTCTATGGAGAAGAG------------------
------------------------------------------------------------
---------------------AAGAAGAAGGTGAATCAGTACGCT---TACCTGCCTTTT
GGAGAAGGACCTAGAACATGTATAGGAAACCGTTTCGCAAAGATGCAAATGATAGCCGGT
CTTATCACGATGCTGAAGAAGTACCGTCTAGAACTAGCTGACAAC---------------
------------------------ATGCCC------------------------------
------------------------------------------------------------
---------CGGACTGTCACGTTCAAGGCT---CAGAGCTTCCTCACGCACCCTGAAGGT
---GGAATCTATGTGAAATTCATCGAAAGAGAAGGATGGGAGAACAGAGTTTTTGTGAAG
---------------------------------------
[24] HaOG200105
ATG---------------------------------------------------------
TCT---------------------------------------------------------
---------------------------TTT------------TTCTTGACACAAGTGTTT
AAT------------------------------------------------ACTCAAACA
ATA------------------------------------------GTATTCGTG---ACT
TTTGCT---GTTATT---TAC------------------ACG---TTT---CTGTGGTTC
CGA---------------------------------------------------------
------------------------------------TAT------AAGTTTACG------
------------------------------------------------------------
---------TACTGGTCC------------------------------------AAAAGG
GGTGTT---GTGGGA---CCTCAGCCAGAATTTATTTTTGGTAATATTAAAAAAGTG---
------ATCAAAAGGAAA---GAG------CAGTTTTTC---------------------
------------------------CAGCCTTACTTTGACAATTACTTC---AAATATAAA
---CAT---TTACCATACATTGGTATGTATTCTTTCCATCAACCGGTGCTGTCCATACAT
GACCCAGATATCGCAAAGCTTATGTTGATCAAAGACTTCGACAGCTTCCAATCGCGAGGA
ACTTATGACGGTGGTGTT---GGAGACCCGTTAGCG------------------------
---------------GCTAATCTGTTCAACATCAGCGGG---AAG---CGATGGAAAAGC
---------TTGCGATTAAAGATGACTCCGACCTTC---ACTCCTGGAAAACTAAAG---
------------------ACCATGTACCCCATTGTAGAGGATATAGCGAACCAAGCTTTG
---------------------AGTTATGTGGATGTTTTA---CAGTCGAATAAGGAG---
------------------------------------------------------------
------------------------------------------------------------
---------------------------------------------------------ACA
GTAAATTTC---TCCGATTTTTATTCGAAATATGCGATGGAGATAATCGGAAATGTCGGT
TTCGGCGTTGAATGTAATGGTTTC------------------------------------
------------------------------------------------------------
---------GTAAAC------CCTAAATCGGAGTTTTATGTGAGAGGACATGAA------
------TACTTCGATCATCAATCACATTATTGG------------AGACTCATC---AGA
GCATTTGCGTTTTTCGCA------------------CCAGACACATTTGATAGC------
---TTGAAGATAAGACGAATAAGTTCCAAAATAGAGAACTTTTTCTGTGGCATTGTTAAG
AGG---------------ACTGTCGAGTAC---------CGCCAAAAGCATCGTGTC---
------------------------------------------------------------
------------------------------------------------------------
------------------------------------------------------------
---ACACGAAACGACTTTCTGCAGACGCTTATCGAACTAAAGAACGGACATGTGGTCGAT
GAACAAGGTAAAGTCAAATAT---------------------------------------
---------ACGATAACAGACTTCCCATTCTCA---ATGACTGACGTCGCAGCAAACACG
ATGCTGTACATGATCGCTGGATACGAGACATCGGCTACTACCGGCCAGTTCGCTGCTTAC
CAGTTGGCTTTAAACCCTCACATCCAGGCCAGAGCGAGGCAAGAGGTGCTCACCGTACTT
GAG---AAGTATGGCGGC---GAGTGCACCTATGAA------------------------
---------------GCTCAGAACGAGATGGTCTATTTAAATATGGTGTTGGATGAAACC
ATGAGGATGCATCCATCAATGCGCGCA---TTGTTCAGAAGATGCAAC---AAGGATTAC
AAACTGCCCAAC------------------AGTGAC------TTGGTCATAGAAAAAGGC
ACAATGGTGTTTATACCCATTCACGCCATCCAGATGGATCCT---GACATATTC---CCA
GAGCCAGAGAAATTCGATCCTGAACGATTTTCGCCGGAGAAT------------------
------------------------------------------------------------
---------------------AAGGCAAAGTTACACCCGTGTCAC---TGGATGCCGTTC
GGGGAAGGACCAAAGAAATGTTTAGGTGTAAGACAAGGTTATATTCAATCGAAGATGGCG
TTGATAAAGGTGTTGCACAAGTACGAGTTAATATTGGATGATAGA---------------
------------------------ACCGAG------------------------------
------------------------------------------------------------
---------GTACCGATGAAGATTAAGAAC---TCTTCGCTCGTGTATGCAGCACACGGC
---GGAGTATGGCTCAAGCTGAGACGATTGGACACG------------------------
---------------------------------------
[25] HaOG200113
ATG---------------------------------------------------------
TGG---------------------------------------------------------
---------------------------TGG------------TTACTC------------
------------------------------------------------------------
---------------------------------------------------------GTG
CTTCTA---GTGACG---TGC------------------CTC---TTC---TATTATTCC
CGG---------------------------------------------------------
------------------------------------AAC------CGTTTGAAA------
------------------------------------------------------------
---------TACTTCTCG------------------------------------TCTAGG
GGCGTG---TGTACC---CTGCCTCCAGTGCCGCTTTTAGGCAATTTGACAGCTGTC---
------ACTTTTGGGCGG---GAA------AATTTTGTG---------------------
------------------------GAAGCGATCGCGGCTGGATACGAC---GCGTTCAAA
---GAT---CAAAGATACTTTGGTTTGTACCAATACCTGGTGCCGACCCTCATACCTCGG
GACCCGGAGCTTATCCGTCAGATCATGGTGCGAGACTTCAACTCTTTCGCCGATAGAGGC
GTGCATATCGATGCTGACTGCGACCCGCTGTTTGGA------------------------
---------------AGAAACCTTATTATGTTGACTGGA---TCA---AAATGGCGATCT
---------ATGCGCGCGTCTCTATCTCCCGCGTTT---TCTGGCGCGCGCTGCCGC---
------------------AGCATGGCGCCGCTGATGGCGGAGAGCGCATGCGCGGTCATA
---------------------GCTTATCTGCGAGAGAAG---ATATCTGGAGAAGAA---
------------------------------------------------------------
------------------------------------------------------------
---------------------------------------------------------GCT
ATGGACATT---AATAAAATTACAATGTCCTACGTGAATGATGTGATAGCATCGTGCGCA
TTCGGCTTCGCAGTGGATTCCCTG------------------------------------
------------------------------------------------------------
---------AAGGAC------CCTGACAACTGCATCTTCAGGCTTGGCAAGAAA------
------GCTGTCGTT---CAGGACACCAACCAA------------GTCATGAAG---TTC
TTCGGATATGAGAATATG------------------AAGAGTATCATGAAGTTT------
---CTCCAGGTAAAAATAATCCCCACACAAGACGCCGAGCAGTTCTCCCAACTCTTCAAA
TCA---------------GCTTTGAAGGCT---------CGTCGAGAGAACCTTGTG---
------------------------------------------------------------
------------------------------------------------------------
------------------------------------------------------------
AAGCCCAGACCTGACTTCATACAGATCTTAGTCGACGCTGCCCAA---------------
------------------------------------------------------------
------------------------GAATTCACA---GACGATGACCTAGTAGCTCAAGCA
GTATTATTCTACGTAGCTGGATACGACACCACTGCTAACCTGATCTACTACTTCTTGTAC
GAGATGGCCATCAACCCCAGGGTACAGGAGAAACTCCATGAAGAGCTAGATGGATTGCCT
CCT---GATGAAGACATT---GAGGATCTTTATGAA------------------------
---------------GCTGTTCAAGGGTTGGAGTATCTGGATATGTGTGTTAATGAGGTT
TTAAGACTGTGGCCTCTTGTTGGATCT---GCGGACAGGCGCTCTGTC---GCTACATAC
GACTTCGGTCCTACATACCCTGGCAGTAAGGATCGA------CTCATGGCTCCAGCAGGC
ATCCACGTCTGGCTGCCAATATACTCGATCCACCGCGACGAA---ACCTACTGG---CCG
AAGCCCCACGACTGCATCCCTGAACGTTTCTCAAAGGACAGG------------------
------------------------------------------------------------
---------------------AAAGCCGACATAGTTCCTTATACC---TACATGCCTTTT
GGAAACGGACCTCGCCATTGCATCGGGTCCCGGTTCGCAGTATTAGCAGCAAAGGTATTC
CTGGTCAAGTTTCTCAGAAGTTACAAAACAAGAGCCGATCGG------------------
------------------------------------------------------------
------------------------------------------------------------
---------GCGAGCCCACATCTCTCCCCG---AGAGCATTCATACTGAGACCCAGGGAT
---GGCTACCTACTATATGTTACTCCACGA------------------------------
---------------------------------------
[26] HaOG200114
ATG---------------------------------------------------------
ATA---------------------------------------------------------
---------------------------TTC------------GAAATA------------
---------------------------------------------------------GTA
ATA------------------------------------------TTTCTACTC---ACC
TTCCTC---TTAGGG---TAT------------------TAT---TTC---TATAGTTAT
AAA---------------------------------------------------------
------------------------------------CAA------GTACATAAT------
------------------------------------------------------------
---------TATTTCAAG------------------------------------CAAAGA
GATGTG---AAGTTT---TTACCCGGTATACCGATTTTTGGCAATATACTCGGAACT---
------ACGCTGACGACT---AAA------CATTTTTTG---------------------
------------------------GATGACATGACAGCAGTTTATGAT---GCGTTTCCT
---GAT---GAAAAGTACGTAGGTTTTGTGGAGCTGACCTTACGGGTGCTTATAATCCGA
GATCCTGAGCTAATCAAGAGCATTACCATCAAGGATTTCGACTACTTCACAGACCACAGA
GAATTTTTCACTGCTGAAGCAGATCCGTTGTTCGCT------------------------
---------------GGCAGTCTGCTCTTGATGAAAGGT---GAC---AGATGGCGAGAA
---------ATGAGGACCACGCTTAGTCCTGCGTTC---ACCTCTTCCAAAATGAAG---
------------------TATATGCTGCCTCTGATTTTGGAAAACTCACAGAATATTATC
---------------------GAGTACTTGAATGATCAC---CAATCTCAG---------
------------------------------------------------------------
------------------------------------------------------------
---------------------------------------------------------AGC
ATAGAAGTC---GACGATATAATTCGTCGGTACACGAATGACGTCATCGCGTCTGCTGGC
TTCGGCCTGAAGATCAACTCCTTG------------------------------------
------------------------------------------------------------
---------CAGGAT------AGGAACAATGAATTCTATAGAATTGGCACCACT------
------ATCTTTGAT---TTTGGATTGAAACAG------------AAAATGATA---ATA
ATTCTGAACACTTGTTTT------------------CCTAATTTGGCCAGGAAA------
---TTAGGTTTCCACTTATTCTCCGACAGGACATACAATTTCTTTAGGAATATTGTGTCT
ACT---------------ACTATTGAATAT---------AGGAAGAGAGAGAAAGTA---
------------------------------------------------------------
------------------------------------------------------------
------------------------------------------------------------
---GACCGCCCTGACATGATACAATTGCTTATGGAGGCTCCTAGA---------------
------------------------------------------------------------
------------------------GAATGGACT---GCAGATGAATTAACTTCTCAAGTT
TTTATATTCTTCGCCGCTGGTTTCGATACCTCAGCCACAGCTCTGGTAATGACAATCCAC
GAAATCGCCTTACACCCTGACGTCCAAGAGAAATTGTACCAGGAGTGCAGACGGCATAAG
GAG---------GAGAAA---CAGTTAACGTTTGAC------------------------
---------------AGTCTCAGCGAACTCAAATATATGGAATGTGTAATTAACGAAACA
CTGAGGAAGTGGTCGCCTGCTATTTTC---ATGGACAGGACCTGTGTG---AAGACGTAC
GAGCTACCCCCGACGAGGGAAGGAGGA---CGTCCT------TACATACTGAAACCTGGT
GACATAGTTTACAACATGGTGAACTGTTTGCATATGGATCCC---AAATATTTT---CCC
GAACCAGACAAGTTTATTCCTGAAAGGTTTTCTGAAGAGAAC------------------
------------------------------------------------------------
---------------------AAGCATAATATCAAACCTTGCACC---TACGCGCCTTTC
GGTGGTGGCCCCAGGATTTGTATCGGTATGAGGTTTGCGATGATAGAGATCAAAGTGCTG
TTGTACAACATTATTCTTAACTTCAACATTGTAAAAACTGAGAAG---------------
------------------------ACCATG------------------------------
------------------------------------------------------------
---------GATCCAATCAAGTTGAAGCCC---CATAACTTTAACATCAAGGCTGCTAAT
---GGTACTTGGGTCAAATTTCAGAAGAGAGAA---------------------------
---------------------------------------
[27] HaOG200107
ATG---------------------------------------------------------
ATA---------------------------------------------------------
---------------------------GCC------------CTACTA------------
---------------------------------------------------------TGG
CTG------------------------------------------------------GTG
GTACTC---GTCGCA---GCT------------------CTG---ACG---CTGTACTTG
CGC---------------------------------------------------------
------------------------------------CAA------GTCTACTCC------
------------------------------------------------------------
---------AGGTTCAGC------------------------------------CGCTTC
GGAGTC---AAGCAC---TTCGAGCCAGTCCCGCTGGTGGGCAACCTGAGCACCGTG---
------CTGATGAGAAAG---GCA------CATGCTTCT---------------------
------------------------GAGGACTTCAACAATTTGTACCAG---GCTTTTCCT
---GGT---GAAAGGTTCGTGGGCCGTTATGAGTTCTTGAGGAACATCGTGATGATTCGA
GACCTGGAGCTGGTGAAGAGCATCACAGTCAAGGACTTCGAACACTTCATCGATCACCGC
ATGTTAGCTGATGCTGACGTTGAGCCTCTGTTCGGC------------------------
---------------AGGAACCTGTTCTCCCTAAGAGGG---CAT---GAATGGAAGGAG
---------ATGCGTTCCACGCTGAGTCCAGCATTC---ACCAGCTCCAAGATGAAG---
------------------GCGATGGTGCCTTTCATGATGGAAGTCAGCGAGCAGATGATT
---------------------AACTTCTTGAAAATGCAG---ATCAAGGAGTCTGGAGGA
------------------------------------------------------------
------------------------------------------------------------
------------------AAACAT------------------------------GCAGAT
ATTGAATGC---AAAGACCTGATGACTCGCTACGCCAACGATGTGATAGCCTCCTGTGCC
TTCGGCTTGAAGGTAGACTCTCAC------------------------------------
------------------------------------------------------------
---------AATGAT------AGGGAAAACGAGTTCTACTCCATTGGCACTGAA------
------ACTGCTAAC---TTTGACTTCAAGAAG------------ATGCTGGTG---ATC
TTTGGGTATGCTTGCTTT------------------CCTGCTATAATGAAGAAA------
---TTCAACGTGAAAATGTTTTCGGAACTCATAGTGAATTTCTTCAAAAACATAGTAATT
GGT---------------ACGATGAGGAAC---------CGTCAAAAGAACAATATT---
------------------------------------------------------------
------------------------------------------------------------
------------------------------------------------------------
---TTAAGACCTGACATGATACATCTCCTCATGGAAGCCAAAAAA---GGAAAACTAACG
CATGAAGAGAAA---GTTGCTGAAGCCAACACTGGGTTTGCAACAGTAGAAGAATCTGAC
ATTGGGAAAGTTACTGTCAAAAAAGAATGGTCA---GAAGACGACTTGACAGCTCAAGCG
GTACTGTTCTTCGTTGCTGGCTACGAAACCATCTCATCAGCGATGGCTTTCCTCATCTAT
GAGCTGGCAGTCCACCCTGAGGTTCAGGAGAAACTAGCGAAGGAGATCAGGGAACATGAC
GCT---AAGAACGGCGGC---AAGTTTGACTTCAAC------------------------
---------------TCCATACAGAACATGCCTTACTTGGATATGGTTATTTCAGAGGTG
CTGAGATTATGGCCTCCGGCTGTAGGT---TTGGACAGAGAGTGCTCA---AAAGATTAT
AACCTGGGAAAACCCAATGACAAAGCAGAAAAGGAT------TACATCCTCCGCAAAGGT
GAGGCTTTGGTGATCCCGGTGTGGTCTATCCACCACGACCCT---GAATACTTC---CCG
GACCCCTACAAGTTTGACCCTGAAAGATTCTCCGAGGAAAAC------------------
------------------------------------------------------------
---------------------AAGCACAAAATCAAGCCATTCAGT---TATATGCCTTTT
GGACTCGGACCAAGAAATTGTATTGGATCGAGATTCGCTTTGTGTGAGGTGAAAGTCATG
GCATACCAGCTGATCCAGCAGATGGAGCTGTCTCCCTGCGAGAAG---------------
------------------------ACTTCC------------------------------
------------------------------------------------------------
---------ATACCGGCTGTACTGGCTAAG---GATACCTTCAACCTGAAGGTGGAAGGG
---GGGCATTATATTAGGGTCAAGTTGCGT------------------------------
---------------------------------------
[28] HaOG200109
ATG---ATG---------------------------------------------------
ATG---------------------------------------------------------
---------------------------CTA------------CTACTA------------
---------------------------------------------------------TGT
CTG------------------------------------------------------GCA
GTTTTG---GTGATA---GTG------------------GTG---GTG---GTCTACCTC
CAG---------------------------------------------------------
------------------------------------AAG------GCACACTCG------
------------------------------------------------------------
---------ACGTTCAAA------------------------------------GAGAAA
GGCATT---AAGTAT---CTGAAGACAATCCCAATATTAACTGACTTGTGCTCCATG---
------TTGATGCCTAGC---GAA------CACATTGGG---------------------
------------------------GAGACTATCAAGAGCTTGTACAAT---AGCTACCCG
---GAG---GAAAGATTCGTCGGCAAATATGATTTTTTGAAGGAGTCTGTAGTAATCCGT
GACATTGAACTATTGAAGAAAATCACCATCAAAGACTTTGAACACTTTGTAGATCATTCC
AGTCCT------GGACCTGATGACTCTTTATTTGGC------------------------
---------------AGGAGTTTGTTCTTTTTGAAAGGT---CAT---GAATGGAAAGAC
---------ATGCGCACGTCTTTAAGCCCAGCTTTC---ACCAGTTCTAAGATACGT---
------------------CAAATGGTGCCTTTCATGATGGAAGTTGGTGAACAGATGATC
---------------------TTGTCTTTGAAGAAGAAG---CTGAAAAACTCTGGAGGT
------------------------------------------------------------
------------------------------------------------------------
------------------GACTAC------------------------------ATAGAT
GTTGAGTGC---AAGGATCTAACGACGCGCTTTGCCAATGATGTGATAGCATCTTGCGCC
TTCGGTCTGAAGGTAGACTCTCAC------------------------------------
------------------------------------------------------------
---------GCCGAT------GAAGACAATGAGTTCTATAAGATGGGAAAAGCA------
------GTTTCTTCC---TTCAAGTTTTCTCAA------------ATACTGTTT---TTC
ATCCTGTTGTCAAGCTTG------------------CCTTTTGTTAGTAAGCTT------
---ATTGCGGTTGATGTCGTGCCGAAGCCTGCTCAGGATTTCCTTAGGCGCTTAGTATTA
AAC---------------GCGATGAAAGAG---------AGGGAACAGAAGAATATT---
------------------------------------------------------------
------------------------------------------------------------
------------------------------------------------------------
---TTCAGACCTGATATGATTCACTTGCTTATGGAGGCTAAAAAA---GGCAAACTATCT
CATGAAGAAGTCAAGACTAATGATGACGCTGCTGGTTTCGCGACTGTCGAAGAATCTACA
GTTGGGCGAAAACAATTGACCAGAGTATGGAAG---GATCATGACCTAGTCTCCCAAGCG
TTCCTGTTCTTTGCTGCTGGTTTCGAATCAGTGTCGTCCAGTATGTCATTCCTGCTGTAT
GAGCTGGCGTTGAACCCTGATGTCCAGGAGCGACTGGCGCAGGAGATCAGAGACCACGAC
GCT---AAGAATGGTGGC---AAGTTCGACTTCAGC------------------------
---------------TCCATACAGAGCTTCAAGTATATGGATATGGTTATTTCAGAACTT
TTAAGAAGATGGCCACCATTTGTGATT---TTAGACAGACAATGCACA---AAGGATTAT
AATTTGGGGAAACCAAACCCTGATTCTGAAAAAGAT------TATATTTTACGTGAAGGC
GCAGATATTCTGGTACCGGTGTACGGAATCCACTTAAATCCT---GAATACTTC---CCT
AACCCTGAGAACTTTGACCCTGAACGGTTCTCTGATGAAAAT------------------
------------------------------------------------------------
---------------------AAACACAACATCAAACCTTTCACA---TACATGCCTTTT
GGTAATGGACCTAGGAATTGTCTGGGATCGAGATTCGCTCTGTGCGAGATGAAAGTGATA
ACATACCAGTTAATCCGGCACAAGGTGCTCTCCCCTTGTGAGAAG---------------
------------------------ACGAGC------------------------------
------------------------------------------------------------
---------ATCCCTGCCAAGTTGACTCCC---GATCAGTTCAACCTTCGGCTAGAAGGT
---GGACACTGGCTGAGATTTAGATTAAGGGAC---------------------------
---------------------------------------
[29] HaOG200111
ATG---ATT---------------------------------------------------
ATC---------------------------------------------------------
---------------------------CTA------------CTGATC------------
---------------------------------------------------------TGG
GTG------------------------------------------------------GTA
GTCCTC---ATTGCT---GTG------------------GTA---GTT---CTATACCTG
AAG---------------------------------------------------------
------------------------------------CAA------GTCTACTCC------
------------------------------------------------------------
---------ACATTCAGC------------------------------------AGACAT
GGCATC---AAGCAC---TTCAAGCCAGTCCCAATACTGGGCAACATGGGCAAAGTT---
------GTCTTCAGACAA---CAC------CACTACGCC---------------------
------------------------TGTGATTTTATCAATCTCTATAAC---AGCTTTCCA
---GAA---GAAAGGTTCGTGGGAAGATTTGAATTTTTAACTGAGTCAGTAATGATCCGG
GATATTGAGTTAGTGAAGAAAATCACTGTCAAAGACTTTGAACACTTTTTGGATCACCGT
ACCTTT---------GGAGAGAACACATTTTTTGCC------------------------
---------------AGAACTTTGTTCTTTTTGAAAGGT---CAA---GAATGGAAAGAC
---------ATGCGTTCGACATTGAGTCCAGTGTTC---ACCAGTTCAAAGATACGT---
------------------CTGATGGTGCCTTTCATGGTAGAGGTTGGTGATCAGATGATT
---------------------TTATCTCTCAAGAAGAAA---ATAAAGGATTCAGAAGGT
------------------------------------------------------------
------------------------------------------------------------
------------------GGCTAT------------------------------GTTGAT
ATTGAATGT---AAGGACCTTACAACCCGCTATGCTAATGATGTGATAGCCTCCTGTGCC
TTCGGTCTGAAGGTGGACTCTCAT------------------------------------
------------------------------------------------------------
---------ACAGAT------GAGGACAACCAGTTCTATGCTATGGGCAAAACT------
------GCGACAACT---TTCAACTTTCGACAA------------ATGCTTATG---TTT
TTCCTTCTTATCAATGCA------------------CCTCAATTGGTAAAGTTC------
---TTCAAGTACGATATGATATCGGAACCCATCAAGAAATTCTTTAGGAGCTTGGTACTG
GAT---------------ACAATGAAGGAT---------CGAGATTTACACAACGTA---
------------------------------------------------------------
------------------------------------------------------------
------------------------------------------------------------
---ATTAGACCTGATATGATTCATCTACTTATGGAAGCCAAAAAA---GGACAACTATCA
CACGAAGATGTTAAACCCAATGATGAAGCTGCAGGATTTGCCACAGTTGAAGAATCCGCA
GTTGGACAGAAGGATCTCAACCGAGTTTGGAAA---GACGATGACTTAGTAGCCCAAGCT
TTCTTATTCTTTGTGGCTGGCTTCGAGTCCATTTCGTCTACCATGACTTTCCTATTGTAC
GAGCTGGCTGTCAATCCTGAGGTACAGGAACGCTTGGCGAAGGAAGTTAGGGAGTATGAC
AAT---AATAATGGTGGC---AAGTTTGACTTCAAT------------------------
---------------TCTATACAGAACATGACGTATATGGATATGGTTGTTTCTGAGCTA
TTGAGACGTTGGCCACCGGCGGTGGCT---ATGGATAGAATGTGCAAC---AAAGACTAC
AATATGGGAAAACCAAACGAGAAAGCTGAAAAAGAT------TTCATTCTTCGTAAAGGA
TGTGGCATTCAAATACCGACATTTGCCTTCCACCATGATCCT---AAATTCTTC---CCG
AACCCTGAGAAGTTTGACCCTGAACGTTTTTCTGAAGAAAAT------------------
------------------------------------------------------------
---------------------AAGCACAAGATCAACCCACTTGCG---TACATGCCTTTC
GGGTTTGGACCTAGGAATTGCATTGGATCAAGATTTGCTCTCTGCGAGCTGAAGGTGATG
ACGTATCAGATCTTACGGCATATGGAACTGTCTCCCTGTGAGAGG---------------
------------------------ACTTGC------------------------------
------------------------------------------------------------
---------ATTCCTGCTCAACTCGCTACT---GACAACCTGAACCTTAGACTGAAAGGA
---GGACACTGGCTTAGATTTAGACTGAGGATG---------------------------
---------------------------------------
[30] HaOG200110
ATG---ATC---------------------------------------------------
CTA---------------------------------------------------------
---------------------------GCT------------CTGGTG------------
---------------------------------------------------------TGG
GTG------------------------------------------------------GCG
GTGCTG---ATCGCC---GTG------------------GCG---GTG---CTGTACCTC
CGC---------------------------------------------------------
------------------------------------CAG------GTCTATTCC------
------------------------------------------------------------
---------CGGTTCTCT------------------------------------CGATAT
GGCGTG---AAGCAA---TTCAGGCCGGTGCCCATCTTGGGCAACATGACCAGGATC---
------CTCCTCAAACAA---GAT------CACTTCGTA---------------------
------------------------GACGATACCATGAGATATTATAAC---AGCTTTCCT
---GAA---GAGAGGTTTGTGGGCAAGTTTGAATTCATCAAGGAGTTGGTGGTGATCCGC
GACATTGAGCTGGTGAAGAAGATCGCCGTCAAAGACTTTGAACACTTTCTCGATCACCGC
TCTATGTTCAGT---TCCAGTGACTCTTTCTTTTCT------------------------
---------------AGAAACTTATTCTCTTTGAAAGGT---CAA---GAATGGAAAGAC
---------ATGCGTTCGACTTTAAGCCCAGCTTTC---ACAAGTTCCAAGATGCGT---
------------------ATGATGGTGCCCTTCATGGTGGAAGTTGGTGACCAAATGATG
---------------------GCTGCGATTAAAAATAAG---ATCAAGGAATCTGGAAAT
------------------------------------------------------------
------------------------------------------------------------
------------------GGCTAT------------------------------ATAGAC
ATCGAGTGC---AAGGACCTGACGACTCGTTATGCCAACGACGTGATAGCCTCCTGCGCC
TTCGGTCTGAAGGTGGACTCTCAC------------------------------------
------------------------------------------------------------
---------AACGAA------ACTGACAACGAGTTTTACACCATGGGCAAGCTG------
------TCTTCCACC---TTCAACTTCCGTCAG------------ATGCTAGTG---TTC
TTCTTTATTGCAAATGCA------------------CCTACAGTTGCTAAGATC------
---CTTAAACTGGATTTCCTTTCGGAAGCGGCGAAGAAGTTTTTCAGGAATTTAGTCCTT
GAT---------------ACCATGAAGAAT---------CGTGAGCTGAACCATATC---
------------------------------------------------------------
------------------------------------------------------------
------------------------------------------------------------
---ATTAGACCTGATATGATTCATTTGCTTATGGAAGCTAAAAAA---GGTAAACTGACT
CACGAGGAAATTAAATCTAATGATGTAACTGCTGGCTTTGCGACAGTTGAAGAATCTGCC
GTGGGACATAAGGAAATTACTAGAGTGTGGACT---GATGAAGACCTCATCGCTCAGGCA
GTATTATTCTTCATCGCCGGTTTCGAGACCGTGTCTTCTGGCATGTCATTCCTGCTGTAC
GAGCTGGCTGTGAACCCTGACGTCCAGGAGCGCCTGGCGCAGGAGATCAAGGAGAACGAT
GCC---AAGAACGGCGGC---AAGTTCGACTTCAAC------------------------
---------------TCCATTCAGAATTTGCAGTACATGGATATGGTTGTGTCCGAACTG
CTGCGCCTGTGGCCTCCTGGGGCCGCA---CTGGATAGGATCTGCACT---AAGGACTAC
AATTTGGGAAAACCTAACGACAAGGCCAAACATGAT------TTCATTGTCCGGAAAGGC
ACAGGCATCAGCATACCAGCGTTTGCCTTCCACCGCGACCCC---CAGTTCTTC---CCG
AACCCTGAAAAGTTTGACCCTGAACGGTTCTCCGAGGAGAAC------------------
------------------------------------------------------------
---------------------AAGCACAACATCCAGAGTTTTGCC---TACATGCCCTTC
GGTATTGGACCCAGGAATTGTATAGGATCAAGATTTGCTCTCTGCGAGATGAAGGTGATG
GCATACCAGATTCTGCAGCATATGGAGGTATCTCCCTGTGAGAGG---------------
------------------------ACTTGC------------------------------
------------------------------------------------------------
---------ATACCAGCCAAGCTTGATACC---GAGACCTTCAACATGCGACTGAAAGGA
---GGCCACTGGCTTAGATTCAGACCTAGGCAG---------------------------
---------------------------------------
[31] HaOG200108
ATGACGATA---------------------------------------------------
CTC---------------------------------------------------------
---------------------------CTG------------TTAATC------------
---------------------------------------------------------TGG
GCG------------------------------------------------------TTA
GTCCTG---GCAGTC---ATA------------------GTC---TTG---CGTGATCTC
AAG---------------------------------------------------------
------------------------------------CGA------CTGTACTCG------
------------------------------------------------------------
---------ACATTCAGT------------------------------------AAGGAT
GGCATC---AAGCAC---TTCAAGCCAGTTCCACTGCTGGGCAACATGAGTTCTGTC---
------ATATTCCGAAGA---AAT------CATTACGCT---------------------
------------------------GACAATATCCTCAAGTTTTGCAAA---AGTTTCCCA
---GAT---GAAAAGTTCGTTGGCAGATTTGAATTTGTTAACCAGTCCATTGTGATCCTA
GATTTAGAGCTGGTGAAGAAAATTGCTATCAAAGACTTTGAATATTTTCTGGATCATCGC
AACTTT---------GGAGCTGAATCTTTTTTTAGC------------------------
---------------AGAACTTTGTTCTTATTAGCAGGT---CAA---GAATGGAAAGAC
---------ATGCGTTCCACACTGACTCCAGCTTTC---ACCAGTTCCAAGATACGT---
------------------CTGATGGTGCCTTTCATGGTAGAAGTTGGAGATCAGATGATT
---------------------TTGTCTCTCAAGAAGAAG---CTGGAAGAATCGAAAGAT
------------------------------------------------------------
------------------------------------------------------------
------------------GACTAC------------------------------ATCGAA
GTTGATTGC---AAGGATCTAACAACTCGTTACGCCAATGACGTGATAGCCTCTTGTGCC
TTCGGCCTGAAGGTAGACTCTCAC------------------------------------
------------------------------------------------------------
---------ATGGAT------CGTGACAACCGATTCTATGCAATGGGCAGGTCA------
------CTATTTGAG---TTCGGTTTTCGCACA------------ATGATGATG---TTC
TTTGTTCTTCTGAATGCA------------------CCGAAAGTTGCTAAGTTT------
---TTCAAATGGGATATTGTGCCAGCTTCAGTCAGAAAATTCTTCACAAACTTGGTGCTG
GAT---------------ACAATGAAGGAT---------CGTGAGATGCGACACATT---
------------------------------------------------------------
------------------------------------------------------------
------------------------------------------------------------
---ATCAGACCAGATATGATTCATTTGCTTATGGAAGCCAATAAA---GGTAAACTAACC
CATGAAGATATAATGCCTAATGACAATGCTGTTGGATTTGCTTCTGTTGAAGAGTCTGCA
ATTGGATTAAATTCTTCAATAAGAGTATGGACG---GACGAGGATATAGTTGCTCAAGCA
TTTGTATTTTTCGCTGCTGGCTTTGAAACGGTATCAGCGACGATGGCTTTCTTATTGTAC
GAGCTGGCAGTTCACCCTGAGGTACAGGAGCGATTGGCACAGGAGATTAGGGAATATGAT
GAT---AAGAATGGTGGC---AAGTTTGACTTTAAC------------------------
---------------TCAATCCAGGATATGAAGTATATGGACATGGTTGTTTCTGAGGTT
CTGAGGAAATGGCCGGCACCTTTGGTT---TTGGATAGAATATGCACT---AAAGATTAT
AATCTTGGGAAACCAAACAATGCAGCTGAAAAAGAT------TTTATCATTCGCAAAGGT
TCAGGAGTCCAAATTCCAGTCTACGCCTTCCACAACGACCCT---CGGTACTTT---CCT
AATCCTGAGAAGTTCGACCCTGAACGTTTCTCTCCAGATAAC------------------
------------------------------------------------------------
---------------------AAAGACAAATTCAATGCAAATGCG---TATATGCCTTTT
GGTGTTGGACCAAGAAACTGTATAGGATCGAGGTTTGCTCTCTGCGAGGTGAAGGTGATA
ACATACCAGATTCTACGTCACATGGAGGTGTCTCCCTGCAAGAGT---------------
------------------------ACATGT------------------------------
------------------------------------------------------------
---------ATTCCTGCCAAACTAGCGACT---AACAATTTAAACCTCAGACTGAAAGGT
---GGACACTCTCTTAGGTTTAAACTTAGGAAG---------------------------
---------------------------------------
[32] HaOG200112
ATG---------------------------------------------------------
ATC---------------------------------------------------------
---------------------------CTG------------CTGCTA------------
---------------------------------------------------ACA---TGG
GTA------------------------------------------------------GTA
GTGATC---ATGTCA---GCC------------------GTT---CTG---CTGTACTTT
AGG---------------------------------------------------------
------------------------------------AGT------ATATACTCC------
------------------------------------------------------------
---------CAGCTGTCC------------------------------------AAGCAG
GGAGTG---AACCAT---CTCCCCACAGTTCCAATCTTCGGGAATATTTTGTGGCCG---
------TTCCTGAGGAAG---GAG------CATTTCATT---------------------
------------------------GACACCCTGATGCGAGCTGTGAAC---ACCTTCCCT
---GAT---GATAAGATAGTAGGACATTACGACATGGTGACTCCTGTATTTATAATCTGC
GACGTGGATGCCATCAAGAGGATAACTGTCAAAGACTTTGAGTACTTCGTGGATAGACGC
AGCTTCACCAGT---AGTTTTGATCCTTTCTTCGGG------------------------
---------------AGAGGACTGCTGATGCTACGAGGT---GAC---GAATGGAAAGCA
---------ATGCGGTCTACAATGAGTCCAGCGTTC---ACCAGCTCCAAGATGCGC---
------------------CTGATGGTGCCCTTCATGGAGGAGATCGCTTTGGAGATGATC
---------------------AGAGTACTCCAAGAGAAG---ATGAGGGCTTCTGGGAAG
------------------------------------------------------------
------------------------------------------------------------
------------------CCTTAC------------------------------ATCGAC
GTAGAAGCC---AAGGATATGATGACCAGGTACGCGAATGACGTCATAGCGTCCTGCGCC
TTCGGGCTGAAGGTGAACTCTCAG------------------------------------
------------------------------------------------------------
------------GAG------TCAGACCACGAGTTCTTCGTACACAGTCAAACC------
------ATCACCAAG---TTTACCTTTCTGAGG------------ATTTTGAAG---ATC
ATCTTCTTTAGATGCCTG------------------CCGAATCTTGTTCAGAAG------
---CTGAAGATGTCATTGGTGCCGCGTGAGTCTTCGGACTACTTCTCAAGTGTGGTGCTG
ACC---------------ACAATGCAGGAC---------AGAGAGAAGAATAACATC---
------------------------------------------------------------
------------------------------------------------------------
------------------------------------------------------------
---GTACGGAATGACCTTATCAACATCCTGATGGAAGTCAAGAGA---GGTCAACTAACA
CACGAGAAA---GATGATGCCGATACTGATGCTGGGTTTGCTACAGTTGAAGAGTCGCAC
ATTGGCAAAAAACAACACAATTATGAATGGACA---GACTCGGACCTCGTAGCGCAAGCA
GCGTTATTCCTATTCGCCGGCTTCGAGACAGCTTCCACATCCATGTCGTTCCTGTTGTAC
GAGCTGGCAGTCAACCCTGACGTGCAGGACAGGCTGCTGCAGGAGATCAGGGAGCATGAC
GAG---AAGAACCGAGGG---AAGATCGATTATAAC------------------------
---------------GTCATTCAGAGCATGACGTATTTGGATATGGTGGTTTCTGAGGGA
CTGCGATTATGGCCTCCAGCTGCTATT---GTAGACAGAATGTGTGTG---AAAGACTAC
AATTTCGGCAGGCCTCATCCACACGCCACAAAAGAT------TTGATTATTCGTGAAGGT
CAGGGTGTAGGAGTGGCCCCCTGGGTGTTCCACCGTAACCCC---AAGTATTTC---CCC
GAACCAACCAAGTTTAACCCCGAGAGGTTCTCACCTGAAAAC------------------
------------------------------------------------------------
---------------------AGACACAAAATCTTACCGTTCACG---TATTTCCCCTTT
GGATTGGGGCCAAGGAATTGTATCGGTTCTCGCTTCGCGCTCTGTGAAATTAAAGTGATG
CTGTACGTGCTTATTCGGGAGATGGAAGTGTATCCCTTCGAAAAG---------------
------------------------ACATGT------------------------------
------------------------------------------------------------
---------TATCCTCCACAGCTATCTAAA---GATGGCTTCAACATGCAGCTACAGGGA
---GGCACCTGGCTCAGACTTCGAGTTCGTCCAGATAAATCT------------------
------------------------TCATTA---------
[33] HaOG200106
ATG---------------------------------------------------------
ATT---------------------------------------------------------
---------------------------GTG------------CAGGTT------------
---------------------------------------------------------TTA
TTT------------------------------------------ATTGTGATT---ATT
ACATTT---TTAATT---ATT------------------TAT---TTT---CAATACATG
TGG---------------------------------------------------------
------------------------------------AGA------ATTTACTCC------
------------------------------------------------------------
---------TACTGGAAA------------------------------------ATCAGA
GGAGTC---GTTGGA---CCAAAACCATACCCATTTGTGGGAAACTACAAAACTGTT---
------ATGTTCCGAGAA---GAA------TCCGAAGGA---------------------
------------------------GATTTTTTGAAGAGATTATATGAT---CAGTATCCA
---AAC---GAAAAGTTCATTGGAATATACAAAGGAATACGCCCGGTGCTTATGATTAGA
GATCCTTATTATATCAAATGTATGTTAATAAGAGACTATGATAATTTTCGTGACAGATGT
CTGGAAAGCCCA---------TTGCGTATGTTTGAT------------------------
---------------AGAAGCTTGTTTATTATGAAAGGA---GATGCACGGTGGCACGCC
---------ATGAGAACAAGCTTATCACCGAGTTTT---GCCAAATCCAAGTTGGTC---
------------------AGAATGGTTCCATATATTCAAAAAGGTACAGACAAATATGTT
---------------------CAATACGTGGACTATTTA---ATTAGCAACAATATT---
------------------------------------------------------------
------------------------------------------------------------
---------------------------------------------------------GAA
CACGAAATC---CGTGACTTAATGAGCATATGCATGACAGAAATTATTGGAAATGTTGTA
TTTGGAGTAGAGCTGGAAGCATTC------------------------------------
------------------------------------------------------------
------------AAC------AGCAACAACGAGTTTCAGGATGCTATAAATAAA------
------GTACTGAAT---CCCCAACTGCAAGCT------------TCGTTGCTT---CAC
GCCTCTTCATTCATATGT------------------CCACATGTGGTACAACTGATTGTG
CCTTTTATAAAACGAGAATTCGAAAAAAGATTGTACAATGCATTCCGAAAATTTGTTACA
TCG---------------CTGATTTATCAA---------CCTAGGGGTAATAAAACC---
------------------------------------------------------------
------------------------------------------------------------
------------------------------------------------------------
---GAGAGTCCAATATTCATTGATGCTTTGGTGGACTTGAAAGAAAACTGCAAAGTGAAA
CAT---------------------------------------------------------
---------GGTCGTGAAGTGCCAGATATAGAT---GATGACGATGTTATACAGCAGTGC
TTGACTTATTGTCTGGCAACCTATGAGTCAACCTCTGGTGTCCTGTCGTTCATGGTGCAC
GAACTCGCACACAACCCGCACATTCAAAACAAATGCTATGAAGAAATCATGACAGTTCTT
GAG---AAACATGACGGG---CCACTCACACTAGAA------------------------
---------------GCTTTGAATGAAATGAAATATTTGGAAATGACATTAGATGAGACA
ATGAGACTTCATCCCACTCCACACTGC---ATTGATCGAAAGTGTTCT---TCTAAATAT
ACATTACCTGAT------------------ACAAAT------ATAACGGTAGATAAAGGC
ACCTTCATTTTTATACCTGTTCATGGATTGCACCGAGACCCG---GAGTACTTC---GAG
AATCCTTATGTGTTTGATCCGGAGAGATTTCTTCCCGAAAAC------------------
------------------------------------------------------------
---------------------AAAGCTAGAATGGAACCGTACGTT---TATTTGCCTTTT
GGAGATGGACCTAGAACATGTTTGGGTCTTAGACTCGGGAAGATATTACTATTAGCGGTG
ATGTCTTCATTTCTGCAGAAGTTCAAAGTATCTCCCTGTTCTAAA---------------
------------------------AGC---------------------------------
------------------------------------------------------------
---------AAGCCGATTAGATACGATCCTGAAAGACAGCTGGCTACGACTGCTATTGGA
---GGAGTGTGGGTCAACATCGAACCGAGA------------------------------
---------------------------------------
[34] HaOG200014
ATG---------------------------------------------------------
TTA---------------------------------------------------------
---------------------------CAA------------CTACCA------------
---------------------------------------------------------CTG
ATT------------------------------------------TTATTTGGA---TTA
GTTCTC---TTACTG---ACG------------------TGG---TAC---CTAATCGGT
AGA---------------------------------------------------------
------------------------------------CAT------AATGAAAAC------
------------------------------------------------------------
---------TATTGGAAG------------------------------------GCACGC
GGTGTG---AAGTTC---TACAGCAAGAACAAAGTAATTGGACCATCTTGGGACTAC---
------CTCTTTACTAAA---GGT------GCAATGTTC---------------------
------------------------GAGAAATTTGGTGAACTATACAAA---GCGTATAGA
---AAT---GAGCCGGTTGTAGCCATTGGACAAGTCCTGACACCTTCATTGTTCGTCATA
GATGCCAAGAACGTGCAACACGTTTTGTCCTCAGACTTTCAATCTTTCAATCATAGAGGA
TTTGATAGTGTGGAG------GGTGACCAACTGACT------------------------
---------------GAGTCCATAACCCTACTCAATGGA---CCC---AAGTGGAAGTTA
---------ATGCGAAAAACCATGACTCCATTATTC---ACATCAAGCAAATTGAAG---
------------------AACATGTATTACATTATGGACAAATGTGCGCAAGACTTTGTG
---------------------ACTTATTTAAAACGTGAC---CCCAAACTGTGG------
------------------------------------------------------------
------------------------------------------------------------
---------------------------------------------------------AAG
GGCAATTTC---TTTGAATCTGCCATGCTTTACTGCAATGCTGCCGTTTGTGCTGCTATT
TTTGGTATCGGAGAACAATCAACG------------------------------------
------------------------------------------------------------
---------------------TTTGAATCCCCGTTTCTGAAGTTTGCTAAAGAT------
------GTGTCGATT---TCATCTTTCAAGAAT------------AATATGAAG---TTC
ACATTCTTTACTCTTGCC------------------CCGAAGCTATTTAGGATG------
---TTAGGGGTGAAGGTGTTTAAG---GAGCATGAGGACTTTTTCGTTGTAGCGATAGGT
CAA---------------GTTATTAAAAAG---------AGAGAAGAAGAGAATGTA---
------------------------------------------------------------
------------------------------------------------------------
------------------------------------------------------------
---AAGAGGCACGATTTCGCTGATTTATGTATCGAACTGCAGAAGAATGGTACCCTGAAG
GATCAAACG---------------------------------------------------
---------ACGGGTTATGAGTTGGAGCCCACC---ACAGGCTTGTTGTCTGCGCAGGCG
TTCTTCTTCTTCACGGCGGGAGTGGAACCGGCTGCCGACGGCATTTTTGCAACGTTCGCT
TTACTCAGTCAGCACCCAGAAATTTTACAAAAAGTTCACCAAGAAATTGACGAATATTTC
GAA---AAATACGATGGA---AAAATAACATACGAC------------------------
---------------GTTGTTTGTGACATGGAGTATGTAGATAAAGTGCTTAGTGAGTCG
CTAAGAATGTTCCCTCCGATTGGTTAT---TTGAGTAGACAGTGCGTC---CAAGACACT
GTGCTGCCAGTT------------------GGTAAT------GTTAAAGTAGCAAAGGGA
ACAAAACTGTTCACACCTATTTACGAAATACATCATGATCCC---AAATATTAT---CCG
GACCCTGAAGTGTTTGACCCGGAACGATTCTCTAAGGAGAGG------------------
------------------------------------------------------------
---------------------------AGACCCAACGATGATCTT---TATATGCCGTTT
GGAATGGGAAACAGGACATGCATAGGAGCCAGGTATTCCAAATTGCAACTTTTGGCTGCT
ATAGTTCACGTTCTTAGATCATTTACTCTGAAACCTATCCCAGAA---------------
------------------------AGCCAGCAG---------------------------
------------------------------------------------------------
---------AAGAAAGTCACATTCCTCCGA---CATGCGCTTGGTGTAAGAATAGGAAAT
------GTAAAAGTGGAGCTCATTCCCAGAGAT---------------------------
------------------------AAAAAA---------
[35] HaOG200016
ATG---------------------------------------------------------
TTG---------------------------------------------------------
---------------------------ACA------------TTAATA------------
---------------------------------------------------------TTG
ATT------------------------------------------TGTGTAAGT---CTA
GTACTA---GCTTTC------------------------ACG---TAT---TTAAAAGGT
AAA---------------------------------------------------------
------------------------------------TAT------AACGAATAC------
------------------------------------------------------------
---------TATTGGAGG------------------------------------AAACGA
GGAGTC---GCCTTC---TATGATAAACATAGAACTGGAGGACCTTTGTGGCAATTC---
------GCTGTAGAAGAC---CGA------TCATTTTTC---------------------
------------------------CAAATTCTACGTGATATTTACTGG---AGCTATGAA
---AAT---GACCCAGCCGTGGGACTCGGATCACTCTTCACCCATGGATTGTACGTCAAA
GACCCGACTAATATCCAACACATAACGCAAGTTGATTTCCACTCCTTCAATCACAGGGGA
ATCGCATTCACTGAT------GATGATAAACTAGCG------------------------
---------------AACAATGTTCTGTTACTCCACGGA---CCA---AAATGGAAGATA
---------ATTAGGCAGAAGCTCACCCCAATCTTC---ACGACTGCAAAACTAAGG---
------------------AATATGTTCTACATCATTGATAAAAGTGCTCAAGATTTTGTG
---------------------GAATATCTGAAGCTTAAT---CCAGAGAAATTG------
------------------------------------------------------------
------------------------------------------------------------
---------------------------------------------------------AAC
GCGGATGCC---TTCGAAAGCATGAGCCACTTCTGTTCAGCTGCTATTTCGGCCGCTGTT
TTTGGTATCGGAACCAAATCAACT------------------------------------
------------------------------------------------------------
---------------------TTCGACTCACCATTCCGTGAAATGGCTAGAGAA------
------GTTCTAGCG---CCCACATTCACAACC------------AACTTAAAG---TTT
ACGATAAGTGGTGCAAGT------------------GAATTTATTTTCAAAAGT------
---TTGAAACTAAAATTGTTTAAGACGACGCAAGAGGACTTTTTTATTGGCGCTATTAAA
CAA---------------GTACTTAGGCAA---------CGCGAACAAAATAACGTT---
------------------------------------------------------------
------------------------------------------------------------
------------------------------------------------------------
---CCACGACATGACTTTGTAGAAATGTGTGTTAATTTGCAAAAGAGTGGGATGATGGAA
GATAGTGAG---------------------------------------------------
---------ACTGGTTTAAAATTGGAACCAACA---GACGAATTGTTGGCTGCTCAAGCT
TTCTTCTTCTTCCTAGCCGGTATCGACCCTACTGCAGCAGGTATGTTCGCAGCTTTCATG
GAATTGGGACGACATCCTGAAATATTGAATAGATTACACAAAGACGTCGACGAGGTTTTT
GAG---AAATACAACGGC---AAACTTACTTATGAC------------------------
---------------GCAGTGAATGATATGAAGTATTTGAGAAATGTTTTGAACGAAACT
CTTCGGATGTATCCTCCGATTGGTTTC---TTAACAAGGCAGTGTATT---CAGGACACT
GTTTTACCTGTA------------------GGAAAT------GTACCTGTTGAGAAAGGT
GTGAAAATATTTACACCTATTTACGAACTGCACCATGATCCT---AAATATTTT---CCT
GAGCCAGAAAAGTTTGATCCTGATCGCTTTGAGAGA------------------------
------------------------------------------------------------
---------------------CAGGGAGAGGTTAGTGACCTAACT---TATATGCCATTT
GGGAAAGGCGGTAGATATTGTATCGGAGCTAGGTATGCTCGAATTCAACTGTTAACTGGG
ATGGTGCATTTGCTTAGAAATTATTCTGTACACACACATGTGAACAAA------------
------------------------------------------------------------
------------------------------------------------------------
---------GGAGGTATTCAATTCAATAAG---GAACAATTTCAAGTGAGGTTGAAAAAT
------GTTAACATAGAATTTATTCCAAGG------------------------------
------------------------AAGCTG---------
[36] HaOG200015
ATG---------------------------------------------------------
TTG---------------------------------------------------------
---------------------------ACT------------GTCTTA------------
---------------------------------------------------------CTA
ACG------------------------------------------TGTGTGATC---ATT
GTGCTA---GTCGCC------------------------ACA---TAT---GTAAAAGGC
AAA---------------------------------------------------------
------------------------------------TAT------AATGAGCAC------
------------------------------------------------------------
---------TACTGGAAG------------------------------------AAACGC
GGAGTC---GCCTTC---TATGACAAACACAAGTCCGGCGGACCCCTGTGGCAATTC---
------GCCATAGAAAAC---AAA------TCATTCTTC---------------------
------------------------AAAATTTTGAAAGAAATCTACTGG---CAATATGAA
---AAA---GAACCCGCTGTTGGGCTCGGATCCTTCCATGATATGGGACTCTATGTAAAA
GACCCGACCAACATCCAGCACGTCACTCAAAAAGACTTTCACTCTTTCAACCACAGAGGG
ACTCCTATCATTAAA------CAGGATCTTCTAGCT------------------------
---------------CAAAATGTTCTGCTGTTACACGGA---CCA---AAATGGAAGCTC
---------ATGCGGCAGAAGTTGACTCCAGTCTTC---ACTTCAAACAAATTGAGA---
------------------AACATGTTCTACATTATTGACAAAAGTGCACAAGATTTTGTG
---------------------GAATACTTAAAGCTGAAT---CCAGATAAACTG------
------------------------------------------------------------
------------------------------------------------------------
---------------------------------------------------------AAC
GCAGATGCC---TTCGAGACTATGAGCCACTTCTGCTCTGCTGCCATAGCCGCAGCTGTA
TTTGGAATTGGAACAAAATCAACC------------------------------------
------------------------------------------------------------
---------------------TTCGATTCTCCATTCCGCAAAATGGCGAAAGAC------
------GCACTAGCA---ACCAATTTCTGGACG------------AATTTGAGG---TTT
GCGATCGGCGCAGTAAGT------------------AATTCTGTCTTTGAAACT------
---TTACGATTAAAATTCTTCCAT---GCACAGGAACCTTTTCTCATTGGAACTATTAAA
CAC---------------GTTCTTAGAGAA---------CGTGAAAAGGACACTGCA---
------------------------------------------------------------
------------------------------------------------------------
------------------------------------------------------------
---CCTAGACACGACTTCATAGAAATGTGTATTAATCTTCAAAAGAGTGGAATCATGGAA
GATGGTGAG---------------------------------------------------
---------ACTGGATTTAAATTGGAACCAACA---GACGAATTACTGGCAGCACAAGCT
TTCTTCTTTTTCCTCGCCGGTATCGATCCTACAGCTGCGGGTATGTTCGGAGCTTTGATG
GAGTTGGGAAGGAACCCTGAGATTTTGAAACGAGTTCAAGAAGACGTCGATGCAGTTTTC
GAA---AAATACGACGGC---AAACTAACCTATGAC------------------------
---------------GCAGTGACTGAAATGAAGTATTTGGACAACGTTTTGAACGAAAGT
CTCCGACTGCACCCACCAATAGGATTC---CTGACGAGGCAGTGTGTG---CAAGATTCC
GTTTTACCTGTA------------------GGAAAT------GTGCCTGTTGAGAAAGGT
GTTAAAATATTTACACCTATTTTCGAACTGCACCACGATCCC---AAATATTTC---CCT
GAGCCAGAAAAATTTGATCCTGATCGGTTTGAAAGA------------------------
------------------------------------------------------------
---------------------CAAGGAGAGGTTAGTGACATGACT---TATATGCCGTTT
GGTAAAGGCGGTAGATTTTGTATCGGCGCGAGGTACGCACGAATTCAACTTTTGACTGGG
ATAGTGCATTTGCTAAGGCATTATTCTGTTCAGACGCATGTTTACAAA------------
------------------------------------------------------------
------------------------------------------------------------
---------GGAGGCATCCAGTACAACAAG---GAGCAAGTTCAAGTTAGGTTGACAAAC
------GTGAACGTTGAATTTATTCCTAGG------------------------------
------------------------AAGCCA---------
[37] HaOG200026
ATG---------------------------------------------------------
TTG---------------------------------------------------------
---------------------------TTC------------GTGATA------------
---------------------------------------------------------TTA
CTC------------------------------------------ACGATATTA---ATA
GTACTG---TGCTCA---ATA------------------GTG---CTC---CATTTTAAG
TTC---------------------------------------------------------
------------------------------------ACA------AACAGCAAA------
------------------------------------------------------------
---------TACTGGAAA------------------------------------AAGAAG
AACATA---ATCCAG------------------ATAAAAGATTTGACATTCACCTTT---
------CTGTTCAACAAG---CAA------TCGATGCCA---------------------
------------------------GAACTAATCAAATCGATTTACGAT---AAACAT---
---GAT---GAACCGTATATTGGAACGACGTCGGCGACAATACCAACGCTCATCATAAAG
AACCTCGATGATATTCAAGCAGTGTTAGCTGGTGACTTCCAAAGTTTCTACAGTCGAGGA
ATAATAACCAGTCCA------AACGATGTGTTAGCT------------------------
---------------GATAATTTGTTATTAATGGACGACTTCAAA---AAATGGAAACTC
---------ATACGACAAAAACTCACTCCAATTTTC---ACAAGTGCGAAACTCAAA---
------------------AACATGTTTTACATCATAGAAAAAAGTGCCCGAGATTTTGTT
---------------------GAGTTGGTTGAAGATAAT---GTTCATCTG---------
------------------------------------------------------------
------------------------------------------------------------
---------------------------------------------------------CGA
AAGAAACCG---TTCAAACTTATGACCAGATACACTACAGCGTCTATTAGTGCTGCAGTA
TTTGGTATAGATACTCAAGTGAAG------------------------------------
------------------------------------------------------------
---------AATTCC------ATGGAGTCACCCCTTGTGGATATGGCATTCAAG------
------GCATTAGAA---CCCTCAGTATATGCA------------ATCATAGTG---ACT
ATAATTGCGAATACTTTC------------------CCTAAACTACACAAACTT------
---TTGAAGCTCAAAACCTTCGGT---GGACAAGAAGATTTTTTTGTTGGTATGGTTAAA
AAA---------------GTTTTAGACAGT---------AGAAGGCATGACCCGACT---
------------------------------------------------------------
------------------------------------------------------------
------------------------------------------------------------
---AAGAGACATGATTTTATTGAGATATGTTTGGAGTTACAAAAACATGGAGTAATGCAA
GACTTTACG---------------------------------------------------
---------ACTGGATACGAGTTGGAGCCAACA---GATGAACTAATGGCTGCACAGGCG
TTTGCCTTCTATCTAGCTGGTACAGACACCTCTGCTAATACAATGAATTATACTTTATTG
GAACTATCAAACAATCCAAAAATCTTAAGGAAAGTACATGAAGAAATTGACAAAGTTTTC
GAA---GGCGGAGTTGAA---GAATTAAGTTATAAT------------------------
---------------GACATTGATAAATTACAATATTTAGACGAAGTAATTAATGAAGCA
CTGAGAAAGTATCCTCCAATAGGTTTC---ATGCAAAGAATGTGTACC---AAAGACACA
GTTTTGCCATCT---------------------GGT------TTACCTGTATCGAAAGAT
GAAATTATCATTGTGCCCCTTTATGGAATCCACAAAGACAAA---CAATACTTT---TCT
GATCCAGATGTTTTTGATCCGGAGAGATTTTCAGCGGAAAAC------------------
------------------------------------------------------------
---------------------GTGTCCAAAATCAAGAATTATTTT---TATTTACCTTTT
GGTGAAGGAAACCGCGTTTGTATCGGTGTACGCTTCGCTCGCCTCCAAGTGAAAGCGGGT
CTCGCCTGGCTGTTACGTCGTTTTACTTTAGTCGAACAAAACAAT---------------
------------------------------------------------------------
------------------------------------------------------------
---------TGCGTACCAGAATTCGAGAAA---AGTCCATTCGGTCTTCGAAGTCCCGAT
------GCTCATTATGAATTTAAGTTAAGA------------------------------
------------------------GATATA---------
[38] HaOG200025
ATG---------------------------------------------------------
TTA---------------------------------------------------------
---------------------------TTG------------TCAATA------------
---------------------------------------------------------TTA
TTC------------------------------------------ACGATATTT---ATA
ATATTG---TGTTCA---ATA------------------GTG---TTA---TACTTTAAG
GTA---------------------------------------------------------
------------------------------------ACG------AACAGTAAC------
------------------------------------------------------------
---------TACTGGAAG------------------------------------AAATGG
AACGTA---TTGCAG------------------ATAAGTGATGTGTCATTAGAATTT---
------CTATTTAGTAAG---GAA------TCTTTGCCA---------------------
------------------------ATAATTGTCAAAAGAATGTATGAT---GAACATGAT
---------GTTCCTCATATTGGAACGACTTCAGCGACAATCCCAACGCTAATCGTAAAG
AACGTCGATGATATTCAAGCAGTGTTAGCTGGTGACTTCCAAAGTTTCAACAGCCGAGGA
ATAATAAGCAACGCA------AATGACTTACTAGCA------------------------
---------------GATAACTTGTTATTTATGAATGATTTCCAC---AGATGGAAACTC
---------ATAAGGCAAAAACTCAGCCCAGTCTTT---ACGAGTGCTAAGCTCAAA---
------------------AATATGTTTTATATCATAGAGAGATGTGCCCGAGATTTTGTG
---------------------GAATTGGTTGAACATAAT---GCTCATCTG---------
------------------------------------------------------------
------------------------------------------------------------
---------------------------------------------------------CGA
AAGGTTCCA---TTCAATCTGATAAGCAGATACACCACAGCATCGATCAGTGCTGCTGTA
TTCGGTATAGATACTCAAGTAAAG------------------------------------
------------------------------------------------------------
---------AGTACC------ATGGAATCACCATTCGTTGAATTGGCATTTAGA------
------GCTTTACGA---CCATCGTTTATTCAA------------AATGTAATA---GTT
GTTATTGCAAATACTTTC------------------CCTAGATTGTACAAACTC------
---TTGCAGTTGAAACTTTTTGGT---GAACATGAAGAATTTTTTGTGGGTGCAGTGAAA
ACT---------------GTTTTAGAAAGT---------AGGAGGCATGATACTACT---
------------------------------------------------------------
------------------------------------------------------------
------------------------------------------------------------
---AAAAGATATGATTTTATTGAGATTTGCTTGGAACTACAGAAGAATGGAATAATGCAG
GACTTCTCA---------------------------------------------------
---------ACTGGATATAAATTGGAGCCGACC---GACGAACTGATGGCTGCTCAAGCA
TTCTTCTTTTTTGTCGCTGGTGCAGACACCTCTGCTAACACAATGCATTATTCTTTGTTA
GAGCTGTCAAACAATCCAAAAATCTTGGCAAAACTACATGAGGAAATTGACAAAGTTTTC
GAA---GGTGGAGCTGGG---GAACTAACTTATAAT------------------------
---------------GACATTGATAAGTTACAATATTTAGATCAGGTTATAAATGAAGCA
ATGAGAAAGTATCCTCCAGTAGGTGTC---ATGCAAAGATTGTGTACT---AAAGATACA
GTTTTACCTTCT---------------------GGT------ATACCCATAGCAAAGGGT
AACACAATAATGATTCCAGTGTTCGGTCTTCACAGAGACGAA---AAATACTTT---GAT
GACCCACACGTATTTGATCCGGATAGATTTTCACCAGAAAAC------------------
------------------------------------------------------------
---------------------GTATCCAAAATCAAGAATTACGCT---TATTTACCTTTT
GGTGAAGGAAACCGCATTTGTATTGGTGTACGCTTCGCTCGCCTCCAAGTGAAAGCGGGT
CTCGCCTGGCTGTTGCGTCGTTTTACCTTAGTTGAACAGGACAAT---------------
------------------------------------------------------------
------------------------------------------------------------
---------TGCGTACCAGAATTCGAGAAA---AGTCCTTTCGGTCTACGAAGCCCCGAT
------GCTCGTTATGAATTAAAGTTAAGA------------------------------
------------------------GACATA---------
[39] BmCYP6AW1
ATG---------------------------------------------------------
TGG---------------------------------------------------------
---------------------------TTA------------AGTGTA------------
---------------------------------------------------------TTA
TTA---GTG---------------------------------GTGATTTTACTGTTTTTG
ATTCTG---TTGTTA---ACC------------------GTG---TTT---CACTATACG
ACT---------------------------------------------------------
------------------------------------AAA------GGAAGAAAA------
------------------------------------------------------------
---------TATTGGTTG------------------------------------TTACGA
AATGTA---CCTTAC---AGAGAACCATGTCCGTTATTTGGAAATTTTGGAGCAACG---
------TTCACTATGAGG---AGA------AGCTACACA---------------------
------------------------AAAATGTTGCAATTTTTTTACGAT---AATTATTAT
---AAT---GAGAAATACGTGGGAATTTTTCAAGCACGGAGGCCGACATTAATGCTCATA
GATTTAGAACTGGTGAAAAATGTATTATCTAAAGAATTTCCGAATTTCAGCGATCGCATA
TCTGTTACGACCGATACGCAGCGGGAACCATTGCTT------------------------
---------------CGGAATTTAGCTAATATGAGTGGA---GCT---GAATGGAAAGCT
---------ATGAGGCAGATTGTAACGCCAACATTT---TCATCGGCGAAAATGAAA---
------------------GCTATGTTTCCATTGATAGCGGAATGTGCTCAAACATTAAAA
---------------------AATAGTCTACTTAAGGAG---------TCTCTCGCG---
------------------------------------------------------------
------------------------------------------------------------
---------------------------------------------------------GAA
GTTAATGTG---CCCGATTTTATGACACGATTTACTACAGACGTAATTGGTAGTTGTGCC
TTCGGAGTCGACCCTGGTTCTCTG------------------------------------
------------------------------------------------------------
---------AAAGAT------CCCGAGTCTCCATTCTTAAAAATGTCGCAAAAA------
------ATGTTTAAA---ATTGATCGTTCTACT------------GTTTTAAAA---CGC
TATTGTAGAACGTTTTTC------------------CCAAAGCTGTTTAAATTT------
---TTGAATCTCAGAACATACTCAAAGGATGTGGAAACGTTTTTCACAACTATTATTAAG
AAA---------------GTTCTCGATGAA---------AGGCGCGCCACGGGCGTT---
------------------------------------------------------------
------------------------------------------------------------
------------------------------------------------------------
---CAAAGACATGACTTCCTACAGCTTATGTTGAACGTTCAGAAA---------------
------------------------------------------------------------
---------ACTGAAACAAGTTTCGTTATGACC---GACACATTGATAATATCGAATTCG
TTCATTTTTATGCTCGCTGGACTAGAATCCTCGTCTACTACACTATCGTTCTGTTTATAT
GAATTGGCTAAAGATAAACACATCCAAGATGATCTCAGAACAGAGATTGTTGACTGCTTA
GAA---AGGTATGGTGGT------ATAAATTATGAA------------------------
---------------GCAGTGTGTTCAATGCGCTTGGTCAACCAAGCTGTACTTGAGACT
TTACGACTTCATCCACCGACGCCGCTC---ACGACACGGCTTTGCACC---AGTGCTTGT
ACTCTGAATGGC------------------ACAGAT------TTAAGCGTTAGAGTAAGA
GATCCCGTGTTAATACCTTTGTATTGTATTCAGCGAGACGCC---CAACACTTT---CCT
AATCCTGACAAGTTCAATCTAGAAAGGTTT------------------------------
------------------------------------------------------------
------------------------AAGGAAACAAATCCTCCTGGA---TTTTTGGCTTTC
GGCGAAGGACCGAGGAGTTGTCCAGGCGCACGATTTGCTCAATTGACAGTTGCCGCGGCT
CTTGCGGCTTTGCTAAGTAGTTTTGAAATAGAACCTTGTTCCATG---------------
------------------------ACAACT------------------------------
------------------------------------------------------------
---------TCCACTATAGTCTATGATCCT---AGAAGTGTAATGCTTAAGAATAAAGGC
---GGGATATGGCTGAAATTTGTACCTCTA------------------------------
---------------------------------------
[40] BmCYP6B29
ATG---------------------------------------------------------
GCA---------------------------------------------------------
---------------------------ATT------------ATCTAT------------
---------------------------------------------------------ATT
TTG---------------------------------------------TTAGCCTCCGTA
GTTTTA---CCGCTT---CTC------------------CTC---TAT---CTTTATTTC
ACA---------------------------------------------------------
------------------------------------AGA------CATTTCAAC------
------------------------------------------------------------
---------TATTGGAAG------------------------------------AAACGA
AATGTC---CCCGGG---CCCAAACCCGTACCGCTTTTCGGGAACTTAATGGAATCG---
------GCACTGCGGAAG---AAG------AACATTGGT---------------------
------------------------ATCGTGTTCAAAGAATTATATGAA---AACTTTCCA
---AAT---GAGAAGGTCGTTGGAATTTACCGCATGACAACACCCTGTTTGTTGATACGG
GACCAGGATGTCATCAAAAATATAATGATTAAAGATTTCGATGTGTTTGTCGATCGAGGA
GTTGAACTAAGC---------AAAAGTGGTTTGGGC------------------------
---------------GCTAATCTTTTTCATGCAGATGGG---GAC---ACTTGGCGTGTA
---------CTTCGTAATCGATTCACGCCACTCTTC---ACTTCAGGAAAGTTAAAG---
------------------AATATGCTTCATCTTATGATTGAGCGCGCCAACAAGTATATA
---------------------GAACACGTCGAAATGTTA---TGCGACCACCAACCG---
------------------------------------------------------------
------------------------------------------------------------
---------------------------------------------------------GAG
CAGGATATT---CATACGCTTGTCCAGAAATACACGATGGCCACCATTGCGGCTTGTGCT
TTTGGTTTAGATATCGACACGACGGATCCA------------------------------
------------------------------------------------------------
------AACAAAGAT------CAACTGAAAACGTCAGAAGAAATCGACAGGCTG------
------TCACTAACT---GCAAACTTTGCT---------------------------TTT
GAATTGGACATGATGTAT------------------CCGGGTGTTTTGAAAAAG------
---TTGAACAGTACATTGTTTCCGGGATTTGTGTCTAGGTTCTTCAAAGATGTAGTCAAA
ACT---------------ATTATCGAGCAA---------AGGAACGGTAAGCCCACA---
------------------------------------------------------------
------------------------------------------------------------
------------------------------------------------------------
---GACTGGAATGACTTTATGGATCTCATTTTGGCTCTGAGACAATTGGGTGATATCCAA
------------GCAACAAAGAGAAACTCGGAAGAC------------------------
---------AAGGAATACAGTATTGAATTGACG---GATGAATTAATAGAGGCTCAAGCC
TTTGTGTTCTATATAGCAGGATATGAAACCAGTGCCACTACAATGACCTTCATGCTGTAT
CAGTTAGCTTTAAATCCTGACATTCAAGACAAAGTTATAGCTGAAATTGATCAAGGTCTA
AAA---GAATCCAAAGGG---GAAGTCACCTACGAG------------------------
---------------ATGCTTCAGAATTTAACGTATTTCGAAAAAGCATCTAATGAGACC
TTGCGTATGTACTCGATAGTGGAACCT---CTGCAAAGAAATGCAAAG---ATAGATTGT
AAGATACCTGAT------------------ACGGAC------ATAGTTATTGAGAAAGGA
ACAACAGTTTTATTCTCGCCCTTAGGGATACATCACGACGAG---AAGTATTAT---CCC
AATCCAAGTAAATTTGACCCTGAGAGATTTTCTCCAGCTAAT------------------
------------------------------------------------------------
---------------------ATCAGCGCGAGGCATCCTTGTGCT---CACATACCGTTC
GGCACTGGTCCACGTAATTGCATTGGGATGCGGTTTGCGAAAATTCAAAGCAGAGTGTGT
ATGGTGAAAATGTTCTCAAAATTTCGTTTTGAATTAGCAAAGAAT---------------
------------------------ACGCCT------------------------------
------------------------------------------------------------
---------AGAAATTTGGATATCGATCCT---ACAAGGCTACTTCTCGGCCCAAAGGGT
---GGCATTCCTTTGAAAATTGTAAGGCGA------------------------------
---------------------------------------
[41] BmCYP6AU1
ATG---------------------------------------------------------
CTC---------------------------------------------------------
---------------------------ACG------------GCTTAC------------
---------------------------------------------------------CTC
CTG---------------------------------------------TATGTGTTCGCT
TCAATA---GTGGTG---TTA------------------ATT---TAT---TTTTATCTC
AAT---------------------------------------------------------
------------------------------------AAT------AAATACAAA------
------------------------------------------------------------
---------TATTGGAAA------------------------------------AATAAA
AACATA---GCCGGT---CCGGAGCCGGAATTTTTGTTTGGGAATTTGAAGGAAAGC---
------TTCCACAGGAGG---AAG------CATATCGCG---------------------
------------------------ACCGTCTTCAAGGAGATATACGAT---CAGTACCCC
---GAT---GAGAAGGTAGTGGGAATGTTCAGAATGACATCTCCTACGTTGATAGTGCGC
GACTTGGACATTGTCAAACAGATAATGATCAAAGACTATGCCAAGTTCAACGAGAGAGGC
ATTAAGTTCAGC---------AAGGAAGGGCTCGGA------------------------
---------------GACAACCTGTTCCATGCTGATGCT---GAC---GCTTGGAAAGCG
---------GTAAGAAGCCACCTGACGCCGATGTTT---AGTTCGGGAAAATTAAAG---
------------------AACATGGTGAGGGTGTTGTCGCAAACGGGAGACCGGTTTGTG
---------------------GACCACGTCACCAACGGA---GTTCGCTTGCGACCC---
------------------------------------------------------------
------------------------------------------------------------
---------------------------------------------------------GAA
CAAGAGCTC---GTATCCCTGTTCCTCAAGTACAACATCGCGACTATAATGGCTTGCAGC
TTCAGCATGGAAACCGATATCAAC------------------------------------
------------------------------------------------------------
---------------------GACATGCAAGTATATGAGATGCTCAACGTTGCT------
------GTCTTCGAA---AACAGCTACATC---------------------------AGC
GAATTGGATATGGTGTTC------------------CCGGGAATTCTGAGGAAA------
---ACGAACCGATCGATTTTCGGGCCGACCGTCAACAATTTCTGCTATGAGATTGTCGAA
TTT---------------ATTAAAAACGAA---------AGGAACGGAAAGCCAGCC---
------------------------------------------------------------
------------------------------------------------------------
------------------------------------------------------------
---AACAGAAACGACATGATGGATATGCTGTTAGGTGTCAATTGT---------------
------------GATAAATTAAAAATGAAAAATGGC------------------------
---------AGCGAAGATTTTGTTGAAATCACC---GAGCATGTGATGGCTGGACAAGTG
TTTGTCTTCTTTGCAGCCGGGTACGTTAATAATACGATCACGCTGACATTCTCTCTGTAC
CATTTGGCGAAAGATCAAAGCATTCAAGAAAGGTTAATGAGGGAAATAGAGACGGTGCTG
GAA---AACCATAACAAC---GTATTGACTCTTGAA------------------------
---------------GCGATTAACGAGATGAGTTACTTGGAGATGATATTTCTCGAAACC
TTGAGGATGCACCCGACAACGAACACA---CTCCAACGCTCTGCTTTA---GAAGATTAC
ACGATACCTGGG------------------ACGGAC------ATAGAGATCGAAAAGGGC
ACATTAGTGCTCATACCCCCCTTGGCTTTTCATCACGACGAG---AAAATTTAC---CCT
GAACCTGAGAAGTTTGATCCTGAAAGATTTTCCGTAGAGAAT------------------
------------------------------------------------------------
---------------------CACAAGAGCCGGCATGCTTGTGCG---TTTTTGTCTTTC
GGAATCGGCCCACGGACCTGTATAGGCATCAGATTAGCGAAATTACAATACAAAGTTTGC
ATGGTCAAGTTCCTAACGAAGTATCGAGTGGCGCCGTCTACGAGA---------------
------------------------ACGAAG------------------------------
------------------------------------------------------------
---------GATGCGTACAAGATTGATCCC---CTAAGGACGGCTTTGGAACCTGAAGGA
---GGCGTTTATGTTGATATACTACCAAGATCT---------------------------
---------------------------------------
[42] BmCYP6AB4
ATG---------------------------------------------------------
CTC---------------------------------------------------------
---------------------------ACC------------GCCGCG------------
---------------------------------------------------------ATA
TTC------------------------------------------------------GTT
ATCATT---GTCGCT---CTT------------------GTT---TAT---TTGTACTCA
ACT---------------------------------------------------------
------------------------------------AGA------ACGTTCAGA------
------------------------------------------------------------
---------TACTGGGAG------------------------------------AAAAGG
GGCATC---AAACAT---GATAAGCCTGTACCCTTCTTCGGCACCGATTCAGAGGGA---
------TATCTACTCAGA---AAA------AGCATGACC---------------------
------------------------CAAACTGCTGTGGATGCATATCTC---AAATACCCC
---AAT---GAAAAAGTCATCGGTTTCTTCAGATCCTCAAGGCCTGAACTAATCATCAGA
GACCCGGATATTATAAAACGAATTCTAACAACAGACTTCGCGTATTTCTATCCAAGGGGA
CTGAATCCACATAAAAAGGTAATTGAGCCGTTGATG------------------------
---------------CGTAACCTGTTTTTCGCTGATGGG---GAT---CTGTGGCGTCTT
---------CTACGTCAACGTATGACACCTGCATTT---ACCAGCGGGAAATTGCGT---
------------------GCCATGTTTCCTCTGGTCGTGGAAAGAGCTGAAAGACTTCAA
---------------------TCTCGGACCCTTGAGATT---GCTTCACAA---------
------------------------------------------------------------
------------------------------------------------------------
---------------------------------------------------------CCT
CTAGATGCT---AGAGAACTAATGGCACGTTACACGACAGATTTCATAGGCGCTTGCGGC
TTTGGCCTCGATGCAGACTCACTG------------------------------------
------------------------------------------------------------
---------AACGAC------GAAGATTCAGCATTCAGAAAGCTTGGAGCGGCC------
------ATTTTCAAC---ATAACTGTTCGGCAA------------GCAATCGTG---GCT
GCCCTCAAAGAGATATTC------------------CCTGGGATATTCAAGCAT------
---TTTAAG------TAC---TCATCGAAGTATGAAACAGATTTTATGAGTTTGGTCAGT
TCC---------------ATATTAAAACAA---------AGAAATTACAAGCCATCT---
------------------------------------------------------------
------------------------------------------------------------
------------------------------------------------------------
---GGTCGAAACGATTTTATTGATTTACTCCTCGAGTGTAGAATGAAAGGAGAAATCGTA
GTGGAATCTATTGAGAAAATGAAACCAGATGGCACT------------------------
------TCTGAAGTCGTTAGAATGGAGTTAACA---GAACAACTGCTAGCAGCTCAAGTA
TTCATCTTCTTTGCAGCTGGCTTTGAAACTTCGTCGTCTGCCACTAGCTTCACGCTCCAT
CAACTTGCGTTCCATCCTGAGATCCAAGAGAAAGTGCAAAAAGAACTAGATCAGGTTCTC
GCC---AAATATAACAAC---AAGCTGTGCTACGAT------------------------
---------------GCGATCAAAGAGATGAGATACTTGGAGAGTGCGTTTAAAGAGGCC
ATGAGAATGTTTCCGTCGCTCGGTTTC---TTGATTAGGGAGTGCGCT---CGTCAATAC
ACATTCCCGGAG------------------TTAAAC------TTGACTATAGACGAAGGC
GTAGGTATAATCATACCTCTCCAGGCCTTGCACAATGACCCT---GAATATTTT---GAT
AGTCCGAATGAATTCCGACCAGAAAGATTCATGCCCTCTGAATAT---------------
------------------------------------------------------------
---------------------AATCATAACAAAACGAAATTTGTC---TACTTACCTTTT
GGCGATGGACCACGTGGTTGCATCGGTGCTCGCCTTGGCTTAATGCAGTCCTTGGCAGGC
TTGGCAGCCGTCCTGTCCAAGTTCACGGTGAAGCCAGCTCCGAAC---------------
------------------------ACAAAG------------------------------
------------------------------------------------------------
---------CGTCATCCGGTCGTTGAACCC---AAATCCAGCATCGTGCAGAGCTTCAAA
GATGACCTGCCTCTGCTCTTCATTGAGAGGACAAAGCCC---------------------
---------------------------------------
[43] BmCYP6AB8
ATG---------------------------------------------------------
CTC---------------------------------------------------------
---------------------------ACC------------GCCGCG------------
---------------------------------------------------------ATA
TTT------------------------------------------------------GTT
ATCATT---GTCGCT---CTT------------------GTT---TAT---TTGTATTCA
ACT---------------------------------------------------------
------------------------------------AGA------ACGTTCAGG------
------------------------------------------------------------
---------TACTGGGAA------------------------------------AAAAGA
GGTATC---AAACAT---GATAAGCCTGTGCCCTTCTTCGGCACCGATTCAGAGGGA---
------TATCTACTCAGA---AAA------AGCATGACC---------------------
------------------------CAAACTGCTGTGGATGCATATCTC---AAATACCCC
---AAT---GAAAAAGTCGTCGGTTTCTTCAGATCCTCAAGGCCTGAGCTAATCATTAGA
GACCCGGATATTATAAAACAAATTCTAACAACAGACTTCGCGTATTTCTATCCAAGAGGA
CTGAAGCCACATAAAAAGGTAATTCAGCCGTTGATG------------------------
---------------CGTAACCTGTTTTTCGCTGATGGG---GAT---CTGTGGCGTCTA
---------TTACGTCAACGTATGACACCTGCATTT---ACGAGCGGGAAATTGCGT---
------------------GCCATGTTTCCTCTGGTCGTGGAAAGAGCTGAAAGACTTCAA
---------------------GCTCGGTCCCTTAAGATT---GCTTCACAA---------
------------------------------------------------------------
------------------------------------------------------------
---------------------------------------------------------CCT
CTAGATGCT---AGAGAACTAATGGCACGTTACACGACAGATTTCATAGGCGCTTGCGGC
TTTGGCCTCGATGCAGACTCACTG------------------------------------
------------------------------------------------------------
---------AACGAT------GAAGATTCAGCATTCAGAAAGCTTGGAGCGGCC------
------ATTTTCAAC---ATAACTGTTCAGCGA------------GCAATCGTG---GCT
GTCCTCAAACAGATATTC------------------CCTAGGCTATTCAAGCAT------
---TTTAAG------TAC---TCGTCGAAGTATGAAACAGATTTTGTGAGTTTGGTCAGT
TCC---------------ATATTAAAACAA---------AGAAATTACAAACCATCT---
------------------------------------------------------------
------------------------------------------------------------
------------------------------------------------------------
---GGTCGAAACGATTTTATTGATTTACTCTTAGAGTGTAAAATGAAAGGAGAAATCGTA
GTAGAATCTATTGAGAAAATGAAACCAGATGGCACT------------------------
------CCTGAGATCATTAGAATGGTGTTAACA---GAACAATTGCTAGCAGCTCAAGTA
TTCGTCTTCTTTGCAGCTGGCTTTGAAACATCGTCGTCTGCCACTAGCTTCACGCTCCAT
CAACTTGCGTTCCATCCTGAGATCCAAGAGAAAGTGCAAAAAGAACTAGACCAGGTTCTC
GCC---AAATATAACAAC---AAGCTGTGCTACGAT------------------------
---------------GCAATTAAAGAGATGAGATACTTGGAGAGTGCGTTTAAAGAGGCC
ATGAGAATGTTTCCGTCGCTCGGTTTC---TTGATTAGGGAGTGCGCT---CGTCAATAC
ACATTCCCGGAG------------------TTAAAC------TTGACTATAGACGAAGGC
GTAGGTATAATCATACCTCTCCAGGCCTTGCACAATGACCCA---GAATATTTT---GAT
AGTCCGAATGAATTCCGACCAGAAAGATTCATGCCCTCTGAATAT---------------
------------------------------------------------------------
---------------------AATCATAACAAAACGAAATTTGTC---TACTTACCTTTT
GGAGATGGACCTCGTCGTTGCATCGGTGCTCGCCTCGGCTTAATGCAGTCCTTGGCAGGC
TTGGCAGCTGTCTTGTCCAAGTTCACGGTGAAGCCAGCTCCAAGC---------------
------------------------ACCAAG------------------------------
------------------------------------------------------------
---------CGTCATCCAGTCGTTGAACCC---AAGTCCAGCGTCGTGCAGAGCATCAAA
GATGGTCTGCCTCTTCTCTTCATTGAAAGGACAAAGTCC---------------------
---------------------------------------
[44] BmCYP6AB5
ATG---------------------------------------------------------
TTT---------------------------------------------------------
---------------------------TTT------------TAT---------------
---------------------------------------------------------CTA
CTA------------------------------------------------------ATT
GTGATT---TTAGTA---GCA------------------TTG---TAT---TACTATGGG
ATT---------------------------------------------------------
------------------------------------AGG------ACTTTTGAT------
------------------------------------------------------------
---------TACTGGAAG------------------------------------AAGAAG
GGTGTC---AATCAT---GATCCGCCGCTACCCTTCTTTGGAAATAATATAAGACAG---
------TTCATGCAAAAA---GCC------AGTATGGCA---------------------
------------------------ATGATGGCCACGGAGACGTACAAG---AAATATCCT
---GAG---GAGAAAGTGGTGGGTTTCTATCGAGGTACCTCACCTGAACTCGTGGTACGG
GACCCTGAACTCATCAAGAGAATCCTCGTCACAGATTTCAGCAGCTTCTACGCAAGAGGC
TTTAATCCACACAAAAAGGTAATAGAACCGTTACTT------------------------
---------------AAGAATTTGTTTTTTGCTGACGGC---GAT---CTTTGGCGGTTG
---------ATAAGACAGAGATTCACTCCGGCTTTC---AGTACCGCTAAATTAAAG---
------------------GCAATGTTTCACATAATAACCGAACGTGCAGAAAAATTACAA
---------------------ATGATTGCGGAAAACGAG---GCCTATGAAAAT------
------------------------------------------------------------
------------------------------------------------------------
---------------------------------------------------------TTT
TGCGACGTC---AGGGAACTGATGGCCAGGTACACGACCGATTTTATAGGCGCATGTGGC
TTTGGCTTGAATATTGACTCTTTG------------------------------------
------------------------------------------------------------
---------AGTGAT------GAGAACTCCCAATTCCGAAAACTTGGTAAGAGG------
------ATATTCAAA---AGAGATCTCAGCGAT------------GCAGTGCGT---GCT
GCCCTTAAATTAATGTTT------------------CCGGAATTGTGTAAGCAT------
---TTAACG------TTTCTGACGCCAGAGTTAGAAAAATCTATGACGTATTTAGTACAA
AAT---------------GTGATACGCGAA---------AAGAATTACAAGCCCTCC---
------------------------------------------------------------
------------------------------------------------------------
------------------------------------------------------------
---GGAAGAAATGATTTCATAGATCTGATGCTTGAGCTCAAACAGAAGGGAAAATTACTC
GGGGAGTCAATAGAAGCCAAGAACGCAAACGGAACA------------------------
------CCAAAACAAGTTGAACTAGAATTCGAT---GACTTGCTGATGACGGCACAGGTC
TTCGTTTTCTTCGGAGCTGGTTTCGAGACATCCTCGACCGCCTCGAGCTACACATTGCAT
CAATTGGCCTTCAATCCAAAGTGCCAAGAGAAAACACAAAAGGAAATCGATAAAGTTTTG
AGC---AAACACAACAAC---AAAATTACTTATGAT------------------------
---------------GCTATCAAAGAGATGACATATTTAGAAATGGCATTTAACGAGGCA
ATGAGACTGTATCCATCAGTTGGATAT---TTGGTGAGGATGTGCACGGTACCTGAATAT
ACGTTTCCGGAA------------------ATCAAT------TTGACCATCAACGAAGAC
GTAAAATTAATGATTCCGATTCAAGCTATACACAAAGATGAA---AAGTACTTC---AAG
GATCCTGAAAGGTTTCATCCTGAAAGGTTTAGCTCTGGCGCG------------------
------------------------------------------------------------
---------------------AAAGCAAATTTGAAACCGTACACA---TTTTTGCCTTTT
GGTGAGGGGCCACGGGCATGTGTTGGTGAAAGACTGGGTCAAATGCTGTCGATGGCGGGC
TTAGTTGCTGTATTACAGAAATATACGGTAGAGCCCGTTGAGATC---------------
------------------------AGCCTA------------------------------
------------------------------------------------------------
---------CGAGACCCAATACCTGACCCT---ACCACAACCGTTTCTGAAGGCTTCGTC
CATGGTCTACCTCTCAAGCTACGGAGAAGAGAACGCAGAATC------------------
---------------------------------------
[45] BmCYP6AN2
ATG---------------------------------------------------------
TTG---------------------------------------------------------
---------------------------CTC------------TTAGCT------------
---------------------------------------------------------TTG
TTG------------------------------------------------------TTA
ATATTT---AGTATT---GTA------------------ATT---TAT---TTATACACG
ACA---------------------------------------------------------
------------------------------------CGA------AATCATAAT------
------------------------------------------------------------
---------TACTGGGCG------------------------------------AAGAGG
GGAGTA---CGTCAT---GATCCACCGGTACCGTTCTTCGGAAACCATTTTCGCAAC---
------GTCTTCGGTCTT---AAA------AGTATAATT---------------------
------------------------GAATTGTCGGTTGAGCTTTACAAT---AAGTATCCA
---AAT---GAAAAAGTCGTGGGCTACTACAGAGGCACCGAGCCGGAACTCATAGTGAGA
GACTTAGATATCGCTAAAAATATATTAATCGGTGATTTCGTGTATTTCCACCATCGTGGC
TTGGGAAGGAATACAGAT---CTAGAACCCTTACTG------------------------
---------------CGGAACTTATTTCACGTCGATGGA---GAT---GCATGGAAACTA
---------TTGCGAAAGAGATTGACGCCTGCTTTC---ACGACCGCTAAACTTAAA---
------------------GCCATGTTCCCCCTGGTCATTAACTGCGCCGAGAAGATGAAG
---------------------AGCGTAGCCGGTGAGTAC---GCTGGACGAGGAGGA---
------------------------------------------------------------
------------------------------------------------------------
---------------------------------------------------------GAG
TGTGACGTC---AGGGAGCTGATGGCGCGGTTCTCTACAGAGTTCATAGGCGCTTGTGGA
TTTGGAATCCAAATGGATACCATC------------------------------------
------------------------------------------------------------
---------AACAAT------GAATGTTCGCTGTTTAGAGAATTAGGAAGATTA------
------ATTTTCACG---CGACAGGGTTTGAGT------------TTAGTAGCT---ATT
GGCCTGTGGGATCTGTTA------------------CCGGAGCTGAGGAAATAC------
---TTGCGC------CTGCCAAGTAGCTCGGTTGAAGCCACTATTACGGAGATTTATGAA
AAA---------------ATTCGGGATCAG---------AGGAACGGGAAGCCTTGC---
------------------------------------------------------------
------------------------------------------------------------
------------------------------------------------------------
---GGTAGAAACGACTTCGTTGACCTGCTTCTGGAATTGAAACAGAAAGGGGTCATTGAA
GGAGAATCTATAGACAGATTCAACGTTGACGGCACC------------------------
------CCTGTTCATTTGCAACTTGAAATGGAT---ACTAAATGTATTGTGGCTCAGATG
TTTGTGTATTTTGCGGCTGGATTTGAGACTTCTTCGTCGGCGACCAGCTACACTTTACAC
CAACTCGCCTTCCACCAGGAAATACAAAAAGAAATTCAATGCGAAATAGACGAGGTATTA
TCG---AGGCATGATAAC---AAATTGTGTTATGAT------------------------
---------------GCCATATTGGAGATGCCATTGTTAACAATGGCATTTAAAGAGGCG
TTGAGAATGTTCCCGTCCCTTGGAAAC---TTGCATAGAGTTTGCACA---AGATCATAT
ACTATACCAGAA------------------TTAGGT------ATTACCATAGATCCTGGC
GTGAGAATCATAATTCCCGCGCAAGCTATACAGAACGACGCG---AAATACTTC---GAC
GATCCCAGCGAATTTCGTCCGAAGCGGTTCGCTAAAGATTCG------------------
------------------------------------------------------------
---------------------------GAGATTAAAAAGTTTTCG---TTTTTACCATTC
GGAGCTGGACCTAGGAACTGTATAGGCGCTCGTCTAGGTGAAATGCAGTCATTGGCGGGA
CTGGCGGCCATCTTGCACAAATTCTCAGTGGAACCAGCTCCCAGC---------------
------------------------ACAGTT------------------------------
------------------------------------------------------------
---------CGTAAACTAAGAGTCAAGCAC---ACGCAAAATGTAGTCCAAGGAGTCGAA
GGAGGTCTACCGTTGTTGATTAAAGAAAGAAAG---------------------------
---------------------------------------
[46] BmCYP6AE7
ATG---------------------------------------------------------
ATA---------------------------------------------------------
------------------------------------------TTAACT------------
---------------------------------------------------------ATA
ATA------------------------------------------TTCATTCTG---AGT
TTATGT---GTTTAC---ATT------------------CTC---TAT---AGGATATCT
ACA---------------------------------------------------------
------------------------------------AGG------AAATTTGAT------
------------------------------------------------------------
---------TATTGGCAA------------------------------------AAAAAG
AATGTG---AGCTAC---GTAGAGCCGGCTCCTTTCCTCGGAAACTACTCTGGGTAC---
------ATACTTCTAAAG---GAA------AACTTATTG---------------------
------------------------GACGTGGTGCATAATTTGAGTAAA---TTGTTTCCA
---AAT---GACCCCTACGTTGGTGCATTCTTTGGCACAAAACCCACTTTAATCGTTAAA
GACCCGGAATTCATTAAACTGGTACTAATTAAAGATTTCTACTATTTCCACGGGAGAGAA
GGCTCCAAATACACCCAC---AATGAAGTCATCACG------------------------
---------------CAGGGCATATTTTTCACGTACGGC---GAC---CGCTGGAAGGTC
---------ATTCGACAAAACCTGACGCCGCTTTTC---TCTTCTTCAAAAATTAGA---
------------------AACATGTTTCGTACTATCGAAAAATGTTCTGGTGTTTTCGAG
---------------------AATTTGCTGGATGAAGAA---TCT---TTAGCACCC---
------------------------------------------------------------
------------------------------------------------------------
---------------------------------------------------------GAA
GTTGAAATG---AGGTCTGTGATGTCGCGGTTCACAATGGACTGCATAGGCGGTTGTGCG
TTCGGAGTAGACACTAATGCGATG------------------------------------
------------------------------------------------------------
------CAGGAACCC------AAGGATAACATCTTCAAAACTATGGGATACCTT------
------TTCTTCGAG---AGCACCACGCGCCGA------------GGGATAAAG---AAC
GTTTTCAAAGCTATCTGG------------------CCGGAAATATTCTATGGA------
---CTAGGTTTCAAAGTATTTCCAACGGACTTAAATGAGTTTTTTAGTAAACTTCTAGTT
GGG---------------ATTTTCGAAGCA---------CGGGACTACAAGCCTTCC---
------------------------------------------------------------
------------------------------------------------------------
------------------------------------------------------------
---TCACAGAATGTTTTCATCAACCTGTTGTTAAATTTGAAGAAGAACAGACATATCGTC
GGCGACCGTTTGCTAAAGATTAAAACAGGAAACGTAAGG---------------------
---GCAGAGAGTAAAATAAAACTAGAAGTGGAT---GATGAGCTGTTAGTTTCGCAATGC
GTTGCCTTCTTTATCGCAGGCTTTGAAACTTCATCCACTATTTCAAGATTTACTTTGTAC
GAGCTGGCAAAGAATCCAGATGTTCAGAAAAGAGCACAGAAAGAAGTAGACGAATACATT
AAG---AAGCACAACAAT---AAACTAGATTATGAT------------------------
---------------TGCGTGAAGGAGCTCCCGTTTGTGGAGGCGTGTATAGATGAAGCG
CTACGTTTGTATCCCGTTCTTGGAGTA---TTAACAAGAGAAGTAATG---GAACAATAC
ACATTCCCGACC---------------------GGC------CTGACTCTCGACAAAGGA
GATCGCGTTCATATTCCCGTATATCATCTGCATCGCGACCCG---GAATACTTT---CCG
GAGCCAGAGCTCTTTAAGCCGGAGAGGTTCTGTGGGGAAGAG------------------
------------------------------------------------------------
---------------------AAAAGGAATATCAGGCCCTTTACG---TATTTACCATTT
GGAGCTGGGCCCCGAACTTGTATTGGTCAAAGATTTGCGAAGATGCAGATGTTGGCCGGC
CTGGTGACCATACTGAAAAGGTACACGGTGTGTCTGGCCGAGGGC---------------
------------------------ATGCCG------------------------------
------------------------------------------------------------
---------GAGACGATCAACTTCGAACAG---AGAGCAATTGTCACGCAGCCCAACATT
---GGAATACGACTGAATCTCTTGCCTAGAAACAAT------------------------
---------------------------------------
[47] BmCYP6AE21
ATG---------------------------------------------------------
TCA---------------------------------------------------------
---------------------------GTG------------AGCGCA------------
---------------------------------------------------------TTA
GTA------------------------------------------TTTGCCGCCTTCGTT
TTATTA---GTGACG---TAT------------------ATT---TAC---TATTGGTCG
ACC---------------------------------------------------------
------------------------------------CGG------AAATTCGAG------
------------------------------------------------------------
---------TATTGGAAG------------------------------------CGAAAA
AATGTG---CCATAC---GCTAAACCTGTGCCGTTCTTTGGGAACTACATGCGATAT---
------ATCACACTGCAG---AGC------TACATAGGA---------------------
------------------------GATGTGATGCAGAAGCTGTGCCAG---CAGTTCCCT
---GAC---AGACCTTACTTCGGATCGTTTTACGGTACGGAACCAGCCCTAGTCTTGCAG
AATCCGGAGATCATCAAGCAAGTTTTTACCAAGGACTTCTATTACTTCAACAGCCGCGAT
AATAGTGATTACAATCAT---AAGGAAGTAGTCACA------------------------
---------------CAGAACTTGTTCTTCGCAAATGGA---GAT---AAATGGAAGGTA
---------GTGCGTCAGAACCTAACACCGCTATTC---TCATCGTCAAAGATGAAA---
------------------AATATGTTTTACTTGGTGGAAAAATGTAACCATTCCCTTGAA
---------------------GACATGCTGGACAGGGAA---ACCAAAGACTTGCAG---
------------------------------------------------------------
------------------------------------------------------------
---------------------------------------------------------ATT
ATCGAGATC---CGGGCTGCTATGATAAGGTACACACTGGACTCTATCTGCTCTAGCGCC
TTCGGTATCGAAACTAATACCTTGAGT---------------------------------
------------------------------------------------------------
------GAGGGCGGA------GAATATAGCCCTTTTGCAAACATGGCAAGCATC------
------ATATTTAGT---CCTTCAATAGCTCGA------------GGACTGAAA---TGG
ATCAGTCGTTCGATGTGG------------------CCGGGCATATTCTACAAG------
---CTTGGTCTCCAGTGCTTTCCAGCGGAGATTGACGATTTCTTTGAGAGACTCCTGACT
GAG---------------GTGTTCGAGAAC---------CGTGGCTGCAAGCCGACG---
------------------------------------------------------------
------------------------------------------------------------
------------------------------------------------------------
---AACCGTAACGATTTCGTGGACTTAATCTTGAGTCTGAAACAAAACGATTACCTGACC
GGAGATGGCTTGGTTCCC---AAAAACGTGGACGCA------------------------
---------AAGAAAGTGACGGTCAAGGTTGAC---GACGCCTTATTGATAGCGCAGTGC
GTAGTCTTCTTTGGTGCAGGCTTCGAAACGTCAGCTACCACTCTCTCGGCAGCCCTATAC
GAGCTGGCCAAGAACCCAGAAGCCCAAAGGCGCGCTCAAGAGGAAGTTGACGAACTTTTG
CTA---AAACACAACAAC---AAGTTAAATTATGAT------------------------
---------------TGTTTAGCAGAATTACCGTACTTGGAGGCATGTATGAACGAAGCG
ATGCGTCTGTACCCAGTATTTCCTAAT---ATCACCCGCGAAACCGTT---GCCGACTAT
ACGTTTCCCGAT---------------------GGC------CTAAGGATAGATAAGGGT
ATGCGTGTGCATGTCCCGGTGTATGCTATCCACCGTAACCCC---GACAACTTT---CCT
GACCCGGAAGAGTTTCGTCCTGAGAGATATTTAGGAGACGCC------------------
------------------------------------------------------------
---------------------AAAAACGACATTAAGCAGTTCACG---TTCTTCCCGTTC
GGAGAAGGGCCCAGGATATGCATTGGTATGCGCTTCGGGAAAATGCAGACTATCGCTGGG
CTGATTACCTGTTTGAAAAAGTTCAACTTCGAACTGGCGGACGGT---------------
------------------------ATGCCG------------------------------
------------------------------------------------------------
---------AGGACGCTAGCTTTTAGATCC---ACAACGTTGCTTACACAGCTGAGTACC
---GGATTATTCCTGAAGGCCACACCACGAGACGGATGGGAGCAACGTATTTTCGCACGT
---------------------------------------
[48] BmCYP6AE22
ATG---------------------------------------------------------
TAT---------------------------------------------------------
---------------------------GTG------------CTAACT------------
---------------------------------------------------------TTT
TTA------------------------------------------CTGCATTTTATTTTA
TTTCTT---GTATTG---GTT------------------GTG---TAT---TATATAACA
AAA---------------------------------------------------------
------------------------------------CGA------AACCATGAT------
------------------------------------------------------------
---------TACTGGAAA------------------------------------AATAAA
AAAGTT---CCATTT---GAAAAACCATACCCGATTCTTGGAAACTACGGTGATTAC---
------ATATTGTTGAAA---ATT------TTTTTTGGG---------------------
------------------------AATGTTACGAAGAGGCTCTGCGAA---AAATTTCCG
---GAA---TCACCATACGTGGGCACTTTTTATGGTACCGAACCAGCTCTTGTGGTCCAG
GATCCTGATCTGATAAGATTGATTCTGGTAAAAGATTTTTTTTACTTTCATGGACGAGAG
GTCTGCATATATGTCGAT---AGAGAAATTACCACG------------------------
---------------CAAAGTATATTTTTTACGTACGGT---GAC---GATTGGAGAGTT
---------TTGAGGCATAGTTTAACCCCTTTGTTT---ACAACTTCAAAAATGAAA---
------------------AACATGTTTCACTTGATAAAGAATTGTTGCCGAGTCTTCGAA
---------------------AACGTATTGGAAGAAAAA---GCC---ACTGTTAAA---
------------------------------------------------------------
------------------------------------------------------------
---------------------------------------------------------AGT
TTCGAGATA---AACTCTATAATAAAATATTTTATAATGGATTGTGTTGGTGCTTGTCTT
TTCGGAGTAGAAATTAATGCCATG------------------------------------
------------------------------------------------------------
------GAAAAGCAC------TCGCAAAATCCAATTGTGAAAATCAGTAAGGAA------
------ATTTTTCCG---AAATCGACTACAAGA------------GGTATCATA---AAT
GTATTAAGAGGAATTTGG------------------CCCTCCTTATTTTATGCA------
---TTACGACTGAAACTTTTTCCGGAAGTCATTACAATGTTCTTTACTGACCTGCTAGAA
TGT---------------GCATTTAAAGAC---------CGACAAAGGAATTTATCA---
------------------------------------------------------------
------------------------------------------------------------
------------------------------------------------------------
---CAGAGACAAGACTTTATTGATTTATTCATGAAGCTCAGACAGAATAAGTATCTGGTT
GGTGATAGTATTCCAGATATAAAAAATGGCCGTGTA------------------------
---------CAGAAAGTGAATTTGGAAGTGACA---GATGAATTACTGATTGCTCAGTGC
GTTTCTTTTTTTGGGGCCGCTTTTGAGACTTCTTCGACTACCCTGAGTTTAACATTTTAT
GAACTCGCCAAAAATCCAAAATATCAAAAAAGAGCCATCGAAGAAGTTGATGATTATTTC
GCT---AAGCACAACAAT---GAAATTGAATTCGAC------------------------
---------------ATTGTTTCGGAAACTCCGTATTTAAATGCTTGCATTGACGAGACA
TTACGTCTTTATCCCTCATTAGCCAAT---TTAACTCGAGAGGTAATG---GAAGACTAT
ACATTCCCGACG---------------------GGC------TTAAAAGTTGAAAAAGGC
ACCCGAATTCATATTCCTGTGTATCATCTTCAACGCAATCCG---AAATATTTT---CCC
GAGCCAAATAAATTTGATCCTAGAAGATTTTTACCAGAAGCG------------------
------------------------------------------------------------
---------------------AAGCAAACAATTTACCCTTTCACA---TATATGCCATTT
GGGGAGGGCCATAGGATATGTATTGCCATGCGTTTTGCGAAGATGCAGATGTTAGCGGGC
TTTGCAACCCTGTTGAAGAAATATGAAGTAGCTGTAGATGATACC---------------
------------------------ACACCT------------------------------
------------------------------------------------------------
---------CAGGAATTGACAATTGATCCA---AGAATTATTGTTACTACTCCAATTGAA
---AATATTCAATTAAAGTTGATAGCGCGTCAACAT------------------------
------------------------GCACTA---------
[49] BmCYP337B9
ATG---------------------------------------------------------
TTG---------------------------------------------------------
---------------------------TTA------------------------------
---------------------------------------------------------TTA
TTG------------------------------------------------------TTG
ATTTCG---TTTACG---TTA------------------CTG---CTT---ATATTTTTT
TGG---------------------------------------------------------
------------------------------------AAA------CAAAATAAT------
------------------------------------------------------------
---------TACTGGAAG------------------------------------AGCCGC
AATGTA---AAGCAA------------------GTAACGGGTACGCTGTTCAAATTT---
------ACATTCGGAAGT---CGT------TCTCTCCCA---------------------
------------------------GAGTACTACAAAGAGATTTACGAT---AAACACAAT
---------GAAAGTCAAATCGGCATTTACTTGGGACGTCGGCCGGCTATTATCCTCAAA
GATTTAAGAGATATCCAAGCGGTGTTGGCTGGTGATTTCCAAAGTTTCCACAGTCGCGGC
ATCATCCTGAGTGAA------AAAGAAACCCTGGCT------------------------
---------------GACAGTATTTTATTTATTGACGACCTCCCT---CGATGGAAGATC
---------TTGAGACAAAAACTGTCTCCTGCCTTC---AGCAGCTTGCGACTTAAA---
------------------ACTATGTTTGAAGGTATTGAAAGAAGCGCTCGAGACTTTGTT
---------------------GAATTTATTGAGAACAGT---GGCAACGATCAAGAT---
------------------------------------------------------------
------------------------------------------------------------
------------------------------------------------------CTTGAA
GAAATGCCC---TTCAACGCAATCTACAAATACACCACCGGGTCTATTGGAGCCGCAGTA
TTTGGTGTTGACGTAGACCAA---------------------------------------
------------------------------------------------------------
---------AACACG------TTAGACACACCGGCGCTTAATATAACTCGAAAA------
------GCACTCGAA---CCGACTCTTAAGTCA------------ATCATGACG---TTT
TTTTTAGCCGGCACATTC------------------CCGAGACTAATCAAATGG------
---TTGGATATGATGAACTTCGAT---AACTACGAGACAAGTTTCATCGATGCAGTAAAA
AAA---------------GTACTAGAGAAT---------CGACGCGCGGGAGAG------
------------------------------------------------------------
------------------------------------------------------------
------------------------------------------------------------
---AAACAATATGATTTCATTGACGTTTGCTTAGAACTCCAAAATCATGAAGTTTTGAGA
GATCTTGTT---------------------------------------------------
---------ACAGGCTACGAAATCGTACCGACT---GATGAATTGTTAGCTGCTCAAGCA
TTCTTCTTCTTTGTTGCTGGAGCCGATACCACTGCAAACGTTATGCATTTTACTCTTCTG
GAACTTTCGTCTAATCCTAGCGTCTTGAAGAAGCTTCATGCAGAAATCGATGAAGTTTTC
CAA---GACGGTAAGAAA---ACGCTAAATTTTGAA------------------------
---------------GATATGGACAAATTCAAATATTTAGAAATGGTAGTAAATGAAACC
ATGAGGAAGTATCCACCGATAGGTTTG---TTACAAAGAATTTGTACC---AAAGAGACA
AATCTTCCCAGT------------------AATAAT------CTGAGGATAAGTAAGGAT
ACAATAGCAGTTGTGCCCGTATTGGCGTTACATAGGGATGAA---AGATTTTAT---CCA
AAGTCAGATGCGTTTGATCCTCAGAGGTTTGCACCGGAGAAT------------------
------------------------------------------------------------
---------------------TTTAATGAAATCAATAAATTTTCA---TTTTTGCCTTTC
GGCGAAGGAAACAGGGTTTGCATTGGTGCTAAATTCGCACGTCTCCAACTGAGAGCAGGT
CTTGCGTGGCTACTGCGGAAGTACACGTTGGTGCCCCAAGACTAC---------------
------------------------------------------------------------
------------------------------------------------------------
---------AAGCCTGTGAAGTTCGAAAGG---AGTCCGTTCGCGGTCCGTAATACAAAA
------GCGAAATATCGATTGATTAATAGG------------------------------
------------------------ACGAAT---------
[50] BmCYP337B10
ATG---------------------------------------------------------
CTA---------------------------------------------------------
------------------------------------------CCAGTA------------
---------------------------------------------------------CTT
GTT------------------------------------------------------ATA
GTTTCT---CTTGTG---GCC------------------ATT---CTC---ATATTATAT
TGG---------------------------------------------------------
------------------------------------CAA------TCGAGTAAT------
------------------------------------------------------------
---------TATTGGAAG------------------------------------AAGAGG
AATGTA---CGCGAA------------------GTGAATGGTACTGTGTTGAAATTT---
------ACTTTCGGTAAT---TGT------TCCCTGCCC---------------------
------------------------GAATATTACAAACAAATCTACGAC---AAATACAAT
---------GAAAATCAAATCGGTTTCCATCTGGGGGCCAGTCCGGCGCTGGTCCTCAGA
GATCTCCAGGACGTCCAGGCCGTGTTGGCAAGCAACTTCCAGAGCTTTTATCGGCGCGGC
TTCGCTGTGAACGAT------GCCGACGTGCTCGGA------------------------
---------------GGAAACATGCTTTTCTTAGACGATCTGCCT---CGTTGGAAGATC
---------CTCAGACAGAAGCTGTCCCCTGCCTTC---AGTAGCCTTCGGCTCAAG---
------------------GCCATGTATGAAGCCATTGAGAAGACCGCCCGCGACTTCACC
---------------------GACTATATCGCTACTGAC---GAACGTGCA---------
------------------------------------------------------------
------------------------------------------------------------
---------------------------------------------------------ATA
AAAGAACCT---TTCGATGCAGTACTCAAATACACTACCGCATCAATTGGGGTCGCAGTG
TTTGGACTCGACGAGAAGGGAGAG------------------------------------
------------------------------------------------------------
---------AGCCTT------ATAGACTTACCTCTATCACACGTAGCGGGCAAT------
------GCACTCAAG---CCCTCGCTCAAAGCA------------AACATCGTA---TTT
TTCATTGGCAGCACATTC------------------CCGAGACTCTTCAAGTGG------
---CTTAATATGACTTTCTTTGGT---GAATACGAAGACGTTTTCATCGGTGCCGTTAAA
AAG---------------GTATTGAAGAAT---------CGCCGTAAGTTAGAT------
------------------------------------------------------------
------------------------------------------------------------
------------------------------------------------------------
---AAGAGGTTAGACATAGTTGACGTCTACCTGGATATGCAGAGCAGTGGCCGTCTGAGA
GACGTCGTG---------------------------------------------------
---------ACGGGCTTCGAAATGGAACCAACT---GATGAAGTGATAGCAGCCCAATCG
TTCTTCTTCTACGTCGCCGGAGCCGACACAACCGCGAACGCAATTCATTTCATTCTTCTA
GAACTATCTGCCAACCCTCATGTATTGAACAAGCTTCACGCTGAAATCGATACTGTCCTT
CCA---AAGGGGACAGAA---GTATTGACTTTCGAG------------------------
---------------GACATAGATCGACTGACGTACATGGACATGGTGATCAGTGAGGCT
ATGAGGAAATATCCACCGATCGGCTTC---ATACAAAGACTCTGTACC---AAAGACGCA
ATTCTTCCCAGC------------------AACAAT------CTTAGGATAAGCAAGGAC
ACGGTAACAGTTGTTCCAATTTTAGCGATACACAGAGACGAG---AGATTCTAT---CCC
AATCCAGATGTTTTCGATCCGGAACGGTTCACTCCAGAAAAA------------------
------------------------------------------------------------
---------------------ATTAAAGAAAGAAACAAGTTCAGT---TACTTGGCGTTC
GGTGAGGGAAACCGGATTTGCATTGGTGCCAGATTCTCACGTCTCCAAGTGAAGGCCTGT
ATTACCTGGCTACTGCGCAAGTATACCTTAAAACCCCAGGAGTAT---------------
------------------------------------------------------------
------------------------------------------------------------
---------AAACCGGAGAGATTCGAAAGA---AGCGCTTTCAGTCTCCGAGATACAAAA
------TCCAAATACGAATTCATACGGAGA------------------------------
------------------------ACGAAT---------
[51] BmCYP365A1
ATG---------------------------------------------------------
TTT---------------------------------------------------------
---------------------------GGC------------TTCCGGAGATCATTGGTT
GAAGCCGTGGTG---------------------------------TTCCTCTCGTGGCTC
TTA---GAAGACTGG---ACATTCGGCTCCAGCGTCCTATGGCACGTGTATTTTACTCTC
TGGATC---TGCAGC---CTC------------------GTC---CTG---ACCGTGACC
ACA---------------------------------------------------------
------------------------------------TAC------GATCATGAC------
------------------------------------------------------------
---------TACTGGAAG------------------------------------GACAGA
GGCATA---TTCTCA---CCCCCGGCCTTGCCCGTGGTTGGACATATACTGTCTGTT---
------GTCCTATTCAGG---GAG------CAGGGAGGG---------------------
------------------------ATGTGCTTCAAAAGGATCTATGAT---ACGTATACA
---GAT---CAACGGTTTTTAGGTACGCATCAGTTCTATCAGCGCACGTTGGTAATCAGA
GATCCAGAGCTCATCAAAAGGGTCTGCGTGAACGATTTCCAGCATTTCGTGGACCGTGGA
TTCTTCTTCAACAAGGAA---GTAGATCCTTTGGCT------------------------
---------------GGATCGGTACTTTTCCTGCGAGGA---AAC---GAATGGAAAAAA
---------TTAAGAGCCAAAATTTCGCCAATCTTT---TCGCCGAACAAGCTACGA---
------------------GGAATGTTCCCGTTGATAGACAACACAGCCGATGAGTTCGTC
---------------------ATACGTTTGAGGAAACGA---ATCAAAAACAAGAACAAG
GATATCGAAAACGTGGACAGC------AATTCT---------------------------
------------------------------------------------------------
------AATATAGAAGATGCTTAT------------------------------GCGCTG
GTGGACTCT---GAGGAGTTGGTTGGGGGGTATACAGCCGACGCGATAGTCCCTTGCGCC
TTTGGACTGAAGAGTCTAGTTATG------------------------------------
------------------------------------------------------------
---------GATAAG------CCTGACGATCCATTTGCGGTTGCACTTCAAGCG------
------TTTTACGAG---AAATCTTTATATAAT------------GTATTTGAA---AAA
ACGATGCGTCAGTTCTGG------------------CCAGCATTCGTCCTCTTC------
---TTTAGAATGAGGATAATACCGAAGAAGACTCACGATTTCTTCCATAACGTCGTGACA
AGC---------------GTGCTCAGAGCT---------CGCGAAAGTGGTGAACAG---
------------------------------------------------------------
------------------------------------------------------------
------------------------------------------------------------
GAGAAACGTGGTGACTTCATCGACATGATGATGAATCTACGAAACGATGACGCCAATAAT
AAAAAAACA---------------------------------------------------
------GACGATCCTGATGATGTAGAAATAACG---GACATAGTAATCTCCGCCAACGCA
TTTATTATATTCCTTGGTGGATTTGAAACTACTTCTTCGACCTTAGCGTTTCTCTTCCTC
GAACTGGCAGCTGATCAGAGGGTCCAGGAGAAGATGAGACAGGAGATTAGAGAGGTGTTG
AGC---CGAAATGACGGA---AAGATGACTTTTGAG------------------------
---------------ATCTTACAAGAGTTAATCTACATGGAGATGGTAATACAAGAGACC
CTGCGTTTGTATCCACCCTTTCCAAGC---ATACAACGTATGTGTACC---AAAGACTAT
CTTATACCGGGA------------------ACCGAG------AAAGTCGTTGAGAAAGGC
ACAATAGTTCTGTTTCCGACGCTGGGAATCCAAAGGGACAAC---CAATACTTC---GAA
CGCGCGGATGACTTTTATCCTGAGAGGTGGTCAGGA------------------------
------------------------------------------------------------
---------------------GGGTTCGTCCCTCCGCCAGGAGTC---TATATGCCTTTT
GGGGATGGACCTCGTTATTGTATAGGTAAAAGGTTCGCAATGATCCAGATGAAGTGCTGT
CTAGTCAAAGTGTTGCAGTACGTCGTGATCACGCCGGCGTCTCCT---------------
------------GCTCAG---CCGCGGACC------------------------------
------------------------------------------------------------
---------AGACCCTTCGCGGCAGACTGTTGCTCTCCCCAAACCCTCCACCCCGACAAC
TCCTTAGTCAAACTGAGCCTG---------------------------------------
---------------------------TTA---------
[52] BmCYP338A1
ATG---------------------------------------------------------
TTC---------------------------------------------------------
---------------------------TTC------------GAAAGT------------
---------------------------------------------------------TTC
CTA---TTG---------------------------------AACTTGTCCGTACTCATC
GTGTTGATAGTCGCC---TTG------------------GTA---TTC---GATTACGTC
ACC---------------------------------------------------------
------------------------------------AAG------TTCTTCAGC------
------------------------------------------------------------
---------TACTGGTAC------------------------------------GTTAGG
CACGTG---CCCTAC---AAGACGCCGATCCCGTTTTTCGGCAGTGACTACCACAGG---
------GTGCTGGGATTG---ACC------AACAGCACT---------------------
------------------------GATGAAGTTGTCAAACTGTACAAC---GAACATCCC
---GGA---GACAAATTCGTCGGTCGCCTTAAAAACAGGATCCCGGATCTGATCGTAAAA
GATCCGGACGCGATAAAGAGGATGTTGTCGACGGATTTCGCGTATTTCCACAGCCGAGGT
CTCGGTTTAGACAAATCTCGGGACGTTTGTATACGA------------------------
---------------AACAATTTGTTTTACGCTGACGCC---GAG---AAATGGACTCTG
---------CTGCGACAGGGATTGGAGGCAGTTTTG---AATGGCTTGTGTCGCGAA---
---------------------------------------------------------TTC
---------------------GAC---ATACATGCATGTTTGTCTGAAGCAAACGGC---
------------------------------------------------------------
------------------------------------------------------------
---------------------------------------------------------GAC
ACAAACGTT---CAACAGTTATTATCTGTTGTACTGGATAGTGTTTTCGACAATTTACTT
CTCGGCGACGAA------------------------------------------------
------------------------------------------------------------
------------------------GGAACATCGATAAAAGAACTGAGGACTACT------
------CTACAGAAG---CGGTCGATGATCGTG------------AAGCTTAAA---AGC
TATTTGAAGAATATTTTT------------------CCGTCAATATACGTGACG------
---TTCGGATTATCGACGCTTCCGAATAACGTGTTGAAAAATACACGTAAATATATGGAG
AGT---------------------------------------------------------
------------------------------------------------------------
------------------------------------------------------------
------------------------------------------------------------
TCGAAGCTGCAGAGGCTGATTGATGATTCTGGTTATATGCATCAAGTCAGTTTGAAA---
------------------------------------------------------------
---------GATAAACACGTGTACGCTTTTGAG---AACGAATTTGCGAGTTCGACCTTA
GCATTGTTTGTCACAGAAGGCTACATACCTTGTTTGTATACATTGACCGCTTTATTTTAC
GAATTAGCCGTAAATCCTCAAATACAAGAAAAGGCCAGAAACTCTATCGAA---------
------------------------------------------------------------
---------------AAGGATAAAGGGGTAAACTATTTGGATGCGATCATCAAAGAGACT
ATGAGACTACATCCGTCTCATTCGATC---ATTTCAAGGCAATGCGTC---AAGATGTAT
CAATATCCTGAC------------------AGTAAC------TTAACTATTGATAGAAAC
GTCACAATTAATGTGCCAGTGGAGGCGATACACAAAGATAAG---GAGCATTAT---GAA
AACCCTGAAGTCTTCAATCCGGAGAGGTTTTTCGATGACCAT------------------
------------------------------------------------------------
---------------------GGCCCTACAAAACATAGCTACAGC---TATTTACCATTC
GGCGCTGGTCCGAGAAAATGCATCGGCGAACAATTGTCGTTGCGAATTATTAAAGGCGTT
ACTAAAATGATTCTGAACAAATACGAATTACAAACTTGCAGTAAA---------------
------------------------ACACCA------------------------------
------------------------------------------------------------
---------TCTAAGTTAGCCGTAGTGGAT---CATGATTTCGGGAGGGTTATCGATAAA
---GAATTATGGCTGAATTTTAAGCTCAGAGAA---------------------------
---------------------------TTT---------
[53] BmCYP6AV1
ATG---------------------------------------------------------
CTG---------------------------------------------------------
------------------------------------------------------------
---------------------------------------------------------TTG
CTT------------------------------------------------------ATT
ATTGTC---ATAATT---ATT------------------TTA---TAT---TTATACACT
ACG---------------------------------------------------------
------------------------------------AGG------AATCATAGT------
------------------------------------------------------------
---------TATTGGGCT------------------------------------AAAAGA
GGAGTG---AAACAT---GAACGCCCTATTCCGTTCTTCGGAAACCATTTGCCCAAT---
------ATTTTGCTGCAG---AGG------GATAATACA---------------------
------------------------GACCTGGGCCTTCAGATGTACAAC---GCATACGAG
---AAC---GAGAAAATCGTCGGATATTACATCGGGAATATACCGCAGCTTATCATCAGA
GACCCTGAGATCATAAAGCACATGCTTAATAATGACTTCAATAGTTTCAGCGAAAGAGGA
TTGAACTTGAATCCGAAG---AAAGAATCTCTTTTG------------------------
---------------AATAATTTATTTTTTGTGAGTGGC---GAC---AACTGGCGTCGC
---------ATGAGGAACATTTTCTCAGGAGCTTTC---ACTTCCGTCAAACTGAAA---
------------------GCCGTGTTTCCATTAATTGTTAAATGTACCGATAAACTCGTG
---------------------AAGAAGACGACGATGCGA------CATGTAAGTGAC---
------------------------------------------------------------
------------------------------------------------------------
---------------------------------------------------------GAG
ATCAAAACA---TACGAACTGATGACTGGATACACAATGGAGTTTATAGCGTCTTGTGGT
TTTGGTGTGGACGTCGATACGATT------------------------------------
------------------------------------------------------------
---------TCTGAA------AGTAACATGCACTTTGTGGATGTTGCTAGATCG------
------TTTTTTGAT---AAGACGAGTCTACAG------------ACTTTCATG---ATT
AATCTTGATGAAATATGTTCCATTTTAAAAATAATACCCGGCACTTTT------------
---------------GAAGTTAACAGTGAATTCAATTCATTTATTTTAAACATCACTAAG
AAG---------------GTACTGGCGGAG---------AGAAATTTTAAGCCGAGC---
------------------------------------------------------------
------------------------------------------------------------
------------------------------------------------------------
---GAACGGAATGACTTTGTGGATCATTTGCTACAAATGGTATATTGGAATGGTAATGAA
AAGCTAACA---------------------------------------------------
---------ACTGAAGCTGACCTTGAATCGGAT---TCTTGGTTCGTTGCTGCACAGGTC
TTTCTTTTTCTCGTTGCTGGTTTTGAAACATCAGCTGTTGCAACTAGTGTAGTGTTACAC
CAACTCGCTTATAATCAGAATCTGCAAGATGAAGTGCGGAAGGAGATAGATTCTGCTTTG
AAG---AAGTACGATAAC---AAACTATGCTATGAG------------------------
---------------GCAGTGTGCGAAATGTCTCTACTGGATATGACCTTGAAAGAATCA
CTAAGAATCCAGCCACCAGCTGGTTTT---ATTAGGCGAAGATGCATA---AAGGAATAT
AAAATCCCTGGT------------------ACAAAT------ATAGCCATTGATCCCGGC
GTGAAGATTTTGATTCCAATCAAAGCATTAAATCACGACCCT---AAATACTTC---GAT
TGCCCAAGTGAATTTCGTCCTCAAAGGTTCTCTCCCGAGGCT------------------
------------------------------------------------------------
---------------------GAACAAAATATTCCGAAATTCGTG---TATATGCCATTC
GGAAGTGGTCCTAGAACATGTCCCGGTGCACGTCTGGCAAGTTTGCAATCAATGGCTGGG
TTAGCTTCCTTGTTACATCACTTCGTCGTTGAACCAACGCCAAAC---------------
------------------------ACGAGC------------------------------
------------------------------------------------------------
---------CGACACTACAAGATCAAACGT---TCTGCGTTTCTCGTTCAAATTATTGAA
GGTGGAATACCACTTTACTTTAAACCGAGAACAAATAAA---------------------
---------------------------------------
[54] BmCYP6AE4
ATG---------------------------------------------------------
TTG---------------------------------------------------------
---------------------------TTC------------TTAACT------------
---------------------------------------------------------TTA
CTG------------------------------------------TTCATTCTA---AGT
GTGTGC---GTTTTTTATATA------------------TAT---TAT---AGAGTGTGC
AAC---------------------------------------------------------
------------------------------------AGA------AGATTTGAT------
------------------------------------------------------------
---------TATTGGCGA------------------------------------AAGAAG
AATGTG---AGTTTT---GTACCGCCGGTTCCTATCCTAGGAAATTATTCAGGGTAT---
------ATCCTACTAAAG---GAA------AGTATATCC---------------------
------------------------AAAGTGGTGCATAATTTGTGCAAA---TTATTTCCA
---AAT---GACCCCTACATTGGTGCGTTCTTTGGCACAGAGCCGACTTTAATAGTTAAA
GACCCGGAATTCATTAAACTGGTATTAACTAAAGATTTCTACCATTTCAACGGCAGAGAA
GGCTCCAAATACACCCAC---AATGAAGTTGTAACA------------------------
---------------CAGAACATATTTTTCACGTACGGT---GAT---CGGTGGAAGGTC
---------ATCCGGCAAAACCTGACGCCGCTTTTC---TCTTCTTTAAAAATGAGA---
------------------AACATGTTTCATATTATCGAGAAATGTTCTGGTATTTTCGAG
---------------------AATTTGCTGGATGAAGAA---TCT---TTAGCACCC---
------------------------------------------------------------
------------------------------------------------------------
---------------------------------------------------------GAA
GTTGAAATG---AAGTCTTTAATGTCGCGGTTCACAATGGACTGCATAGGCGGTTGTGCG
TTCGGAGTAGACACTAAAGCGATG------------------------------------
------------------------------------------------------------
------CAGGAACCC------AAGGATAACATCTTCACAACTATGGGATACCTT------
------TTCTTCGAG---AGCACCACCTACCGA------------GGGATCAAG---AAC
GTTCTCAGAGCCATTTGG------------------CCAGGGATATTCTATGGA------
---CTAGGTCTCAAAGTATTTCCAACGGATTTAAATGAGTTTTTTAGTAAACTTCTAGTA
GGG---------------ATTTTCGAAGCA---------CGGGACTACAAGCCTTCC---
------------------------------------------------------------
------------------------------------------------------------
------------------------------------------------------------
---TCACGGAACGATTTCGTTGACCTGTTGTTAAATTTGAAGAAGAACAGACATATCGTC
GGCGACCGTTTGCAAAAGACTACAACAGGAGACGAAGGA---------------------
---GCAGACAGTAAATTTGAACTGGAAGTGGAT---GATGGGCTTTTAGTGGGGCAATGC
CTAGCCTTCTTTAGCGCAGGTTTTGAAACTACATCCACTATTTCAAACTTTACTTTGTAC
GAGCTGGCAAAGAATCCAGATGTTCAGAAAAGAGCACAGAAAGAAGTAGACGAATATATT
AAA---AAGCACAACAAT---AAACTAGATTATGAT------------------------
---------------TGCGTGAAGGAGCTCCCGTTTGTGGAGGCGTGTATAGATGAAGCG
CTACGCTTGTATCCTGTTCTTGGAGTA---TTGACAAGAGAAGTAATG---GAACAATAC
ACATTCCCGACC---------------------GGC------CTGACTCTCGATAAAGGA
GATCGCGTCCATATTCCCGTGTATCATCTGCAACGCGACCCG---GAATACTTT---CCG
GAGCCAGAGCTCTTCAAGCCGGAGAGGTTTTATGGGGAAGAA------------------
------------------------------------------------------------
---------------------AAGAAGAATATCAGACCCTTTACG---TATTTGCCATTT
GGGGACGGACCACGCATTTGTATTGGTATGAGGTTCGCGAAGATGCAGATCCTGGCCGGT
CTGGTGACAATACTGAAAAAGTACACAGTGCAACTGGCCGACGGT---------------
------------------------ATGCCG------------------------------
------------------------------------------------------------
---------GAGACGATCGATATCGAACCC---AAAGCCATTGTTACGCAGCCAGCCATT
---AAGTTCCCGCAG---------------------------------------------
---------------------------------------
[55] BmCYP6AE5
ATG---------------------------------------------------------
ATA---------------------------------------------------------
------------------------------------------TTAACT------------
---------------------------------------------------------ATA
ATA------------------------------------------TTCATTCTG---AGT
TTATGT---GTTTAT---ATT------------------CTC---TAT---AGGATATCT
ACA---------------------------------------------------------
------------------------------------AGG------AAATTTGAT------
------------------------------------------------------------
---------TATTGGCAA------------------------------------AAGAAG
AATGTG---AATTAC---GTACAGCCGACTCCTTTCCTTGGAAACTACTCTGGGTAC---
------ATACTTCTAAAG---GAA------AACTTATTG---------------------
------------------------GACGTGGTGTATAATTTGAGTAAA---TTGTTTCCA
---AAT---GATCCCTACGTTGGTGCATTCTTCGGCACAAAGCCCACTTTAATCGTTAAG
GACCCTGAGTTCATCAAACTCGTGTTGACAAAGGATTTTTTTTACTTCACCGGCAAAGAG
TGCTTCGAGTACACCCAC---AAAGAAGTCATCACG------------------------
---------------CAGGGCATCATTTTCACGTACGGC---GAC---CGCTGGAAGGTC
---------ATCCGACAAAACGTGACGCCGCTTTTC---TCTTCTTCAAAAATGAGA---
------------------AGCATGTTTCGCATTATCGAACATTGTTCTGGTGTTTTCGAG
---------------------AATTTGCTGGATGAAGAA---TCT---TTAGCACCC---
------------------------------------------------------------
------------------------------------------------------------
---------------------------------------------------------GAA
GTTGAAATG---AAATCTTTAATGTCGCGGTTCACAATGGACTGCATAGGCGGTTGTGTG
TTCGGAGTAGACATTAATGCGATG------------------------------------
------------------------------------------------------------
------CAGGAACCC------AAGGATAACATCTTCACAACTATGGGATGCCTT------
------TTCTTGGAG---ACCACCACCTCCCGA------------GGTATAAAA---AAC
GTTGTCAAAGCTATCTGG------------------CCGGAAATATTCTATGGA------
---CTAGGTTTCAAAGTATTTCCAACGGATATACATAAGTTTTTCAGTAAACTTCTAGTA
AGA---------------ATTTTCGAAGCA---------CGGGACTACAAGCCTTCC---
------------------------------------------------------------
------------------------------------------------------------
------------------------------------------------------------
---GAACGTACCGATTTCGTCGACCTGTTGTTAAATTTGAAGAAGAACAGACATATCGTC
GGCGACCGCTTGCAAAAGATTAAAACAGGAGACGAAGGA---------------------
---GCAGACAGTAAATTTGAACTGGAAGTGGAT---GATGGGCTTTTAGTGGGGCAATGC
CTAGCCTTCTTTAGCACAGGTTTTGAAACTTCATCCACTATTTCAAACTTTACTTTGTAC
GAGCTGGCAAAGAATCCAGATGTTCAGAAAAGAGCACAGAAAGAAGTAGACGAATACATT
AAG---AAGCACAACAAT---AAACTAGATTATGAT------------------------
---------------TGCGTGAAGGAGCTCCCGTTTGTGGAGGCGTGTATAGATGAAGCG
CTACGTTTGTATCCTCTTTTTGGGGTA---ATATCAAGACAAACAGGG---GAACGATAC
ACATTCCCGACC---------------------GGC------CTGACTCTCGACAAAGGA
GATCGCGTCCATATTCCCGTGTATCATCTGCAACGCGACCCG---GAATACTTT---CCG
GAGCCAGAGCTCTTCAAGCCGGAGAGGTTTTATGGGGAAGAA------------------
------------------------------------------------------------
---------------------AAGAAGAATATCAGGCCCTTTACG---TATTTGCCATTT
GGGGACGGACCACGCATTTGTATTGGTGAG------------------------------
------------------------------------------------------------
------------------------------------------------------------
------------------------------------------------------------
------------------------------------------------------------
------------------------------------------------------------
---------------------------------------
[56] BmCYP6AE2
ATG---------------------------------------------------------
TCA---------------------------------------------------------
---------------------------GTG------------AGCGCA------------
---------------------------------------------------------TTA
GTA------------------------------------------TTTGCCGCCTTCGTT
TTATTA---GTGACG---TAT------------------ATT---TAC---TATTGGTCG
ACC---------------------------------------------------------
------------------------------------CGG------AAATTCGAT------
------------------------------------------------------------
---------TATTGGAAG------------------------------------CGAAAA
AATGTG---CCATAC---GCTAAACCTGTGCCGTTCTTTGGGAATTACATGCGATAT---
------ATCACTCTGCAG---AGT------TACATAGGA---------------------
------------------------GATGTGACGCAGAAGCTGTGCCAG---CAGTTCCCT
---GAC---AGACCGTACTTCGGATCGTTTTACGGCACGGAACCAGCCCTAGTCTTGCAG
AATCCGGAGATCATCAAGCAAGTTTTTACTAAAGACTTCTATTACTTCAACAGCCGCGAT
AATAGTGATTACAATCAT---AAGGAAGTAGTCACA------------------------
---------------CAGAACTTGTTCTTCGCAAATGGA---GAT---AAATGGAAGGTA
---------GTGCGTCAGAACCTAACACCGCTGTTC---TCGTCGTTAAAGATGAAG---
------------------AATGTGTTTTACTTGGTGGAAAAATGCAACCATTCCCTTGAA
---------------------GACATGCTGGACAAGGAA---ATCAAAGACTTGCAG---
------------------------------------------------------------
------------------------------------------------------------
---------------------------------------------------------ATT
ATCGAGATC---CGGTCTGCTATGATAAGGTACACGCTAGACTCTATCTGCTCTAGCGCC
TTCGGTATTGAAAGTAATACCTTGAGA---------------------------------
------------------------------------------------------------
------GAGGGCGGA------GAAAATAGTCCTTTTGCAAACATGGGAAGCATC------
------GTATTTAGT---TCTTCAATAACTCGA------------GGACTGAAA---TGG
ATCAGTCGTTCGATGTGG------------------CCGGGCATATTCTACAAG------
---CTTGGTCTCCAGTGCTTTCCAGCGGAGATTGACGGTTTCTTTGAGAGAGTCCTGATT
GAG---------------GTGTTCGAGAAC---------CGTGGCTACAAGCCGACG---
------------------------------------------------------------
------------------------------------------------------------
------------------------------------------------------------
---AACCGAAACGATTTCGTGGACTTAATTTTGAGTCTGAAACAAAACGATTACCTGACC
GGAGATGGCTTGGTTCCC---AAAAACGTGGACGCA------------------------
---------AAGAAAGTGACGGTCAAGGTTGAC---GACGCCTTATTGATAGCGCAGTGC
GTAGTCTTCTTTGGCGCAGGCTTCGAAACGTCAGCTAGCACTCTCTCGGCAGCCCTATAC
GAACTGGCCAAGAACCCAGAAGCCCAAAGGCGCGCTCAAGAGGAAGTTGACGAACTTTTG
CTA---AAACACAACAAC---AAGTTAAATTATGAT------------------------
---------------TGTTTAGCGGAATTGCCGTACTTGGAGGCATGTATGAACGAAGCG
ATGCGTCTGTACCCAGTACTTCCTAAT---ATCACCCGCGAAGCCGTG---ACCGACTAT
ACGTTTCCTGAT---------------------GGT------CTGAGGATAGATAAGGGT
ATGCGTGTGCATGTCCCGGTGTATGCTATCCACCGTAACCCC---GACAACTTT---CCT
GACCCGGAAGAGTTCCGTCCTGAGAGACATTTAGGAGACGCC------------------
------------------------------------------------------------
---------------------AAAAACGACATTAAGCAGTTCACG---TACTTCCCGTTC
GGAGAAGGGCCCAGGATCTGTATTGGTATGCGCTTCGGGAAAATGCAGACCATCGCTGGG
ATGGTTACCTGTTTGAAAAAGTACAACTTCGAACTGGCGGATGGT---------------
------------------------ATGTCG------------------------------
------------------------------------------------------------
---------AAAACGGTGCCCTTCAGATCC---ACAACAGTGCTAACACAGCCAAGTACC
---GGATTATTCCTGAAGGCCACACCACGAGACGGCTGGAAGCAACGTATTTTCGCACGT
---------------------------------------
[57] BmCYP6AE6P
------------------------------------------------------------
------------------------------------------------------------
------------------------------------------------------------
------------------------------------------------------------
------------------------------------------------------------
------------------------------------------------------------
------------------------------------------------------------
------------------------------------------------------------
------------------------------------------------------------
------------------------------------------------------------
------------------------------------------------------------
------------------------------------------------------------
------------------------------------------------------------
------------------------------------------------------------
------------------------------------------------------------
------------------------------------------------------------
------------------------------------------------------------
------------------------------------------------------------
------------------------------------------------------------
---------------------------------GAAGAA---TCT---TTACCACCC---
------------------------------------------------------------
------------------------------------------------------------
---------------------------------------------------------GAA
GTTGAAATG---AAATCTTTAATGTCGCGGTTCACAATGGACTGCATAGGCGGTTGTGTG
TTCGGAGTAGACATTAATGCGATG------------------------------------
------------------------------------------------------------
------CAGGAACCC------AAGGATAACATCTTCACAACTATGGGATGCCTT------
------TTCTTGGAG---ACCACCACCTCCCGA------------GGTATAAAA---AAC
GTTGTCAAAGCTATCTGG------------------CCGGAAATATTCTATGGA------
---CTAGGTTTCAAAGTATTTCCAACGGATATACATAAGTTTTTCAGTAAACTTCTAGTA
AGA---------------ATTTTCGAAGCA---------CGGGACTACAAGCCTTCC---
------------------------------------------------------------
------------------------------------------------------------
------------------------------------------------------------
---GAACGTACCGATTTCGTCGACCTGTTGTTAAATTTGAAGAAGAACAGACATATCGTC
GGCGACCGCTTGCAAAAGATTAAAACAGGAGACGAAGGA---------------------
---GCAGACAGTAAATTAGAACTAGAAGTGAAT---GATGATCTGTTAGTTGCACAATGC
GTTTCATTCTTTATCGCTGGTTTTGAAACTTCATCCAATTCTTTAACCTTTACTTTGTAC
GAGCTGGCAAAGAATCCAGATGTTCAGAAAAGAGCGCAGAAAGAAGTAGACGAATATATT
AAG---AAGCACAACAAT---AAACTAGATTATGAT------------------------
---------------TGCGTGAAGGAACTCCCGTTTGTGGAGGCGTGTATAGATGAAGCG
CTACGTTTGTATCCTCTTTTTGGGGTA---ATATCA---GACAAACGC---GAACGATAC
ACATTCCCGACC---------------------GGC------CTGACTCTCGACAAAGGA
GATCGCGTTCATATTCCTGTGTATCATCTGCATCACGACCCG---GAATACTTT---CCG
GAGCCCGAGCTCTTCAAACCAGAGAGGTTCTATGGGGAAGAG------------------
------------------------------------------------------------
---------------------AAGAAGAATATCAGGCCCTTTACG---TATTTGCCATTT
GGAGCTGGACCTCGGGTTTGTATTGGCGAGAGATTTGCGAAGATGCAGATGTTGGCCGGC
CTGGTGCCCATACTGAAGAGGTACACGGTGCGTCTGGCCGAGGGA---------------
------------------------ATGCCG------------------------------
------------------------------------------------------------
---------GAGACGATCAACTTCGAACCG---AAAGCAATTGCCTCGCAGCCCAACATA
---GGAGTACGACTGAATCTCTTGCCTAGAAACAAT------------------------
---------------------------------------
;
END;
