# Supplementary material for: Genomic innovations, transcriptional plasticity and gene loss underlying the evolution and divergence of two highly polyphagous and invasive Helicoverpa pest species
Source: BMC Biol. 2017 Jul 31;15:63. doi: 10.1186/s12915-017-0402-6 (PMC5535293; doi:10.1186/s12915-017-0402-6)
Supplement: Supplementary file 8 — Complete list of 11,213 H. armigera genes for which transcriptome data were analysed. (ZIP 116 kb) [file 12915_2017_402_MOESM8_ESM.zip › HaOGS2-Bm-clan4-CYP450s-nt-good-ren-plusHz.nxs]

#NEXUS
[saved by seaview on Mon Nov  7 16:15:17 2016]
BEGIN DATA;
  DIMENSIONS NTAX=71 NCHAR=3219;
  FORMAT DATATYPE=DNA
  GAP=-
  ;
MATRIX
[1] HaOG200054
ATG---------------------------------------------------------
TTT---------------------------------------------------------
---------------------------GTG------------TGGCTG------------
---------------------------------------------------------TTC
CTA---GTT------------------------------------------------GTT
TTCGTT---CTGTGG---ACG------------------ATG---CCT---TTTTGGCGT
AAA---------------------------------------------------------
------------------------------------AGG------TATCGAATG------
------------------------------------------------------------
---------CGTAAATTG------------------------------------GCTTCG
ATTATC---CCTGGGAGCGATTCTGAGCTGCCGGTAATCGGTATTGCGCACACGCTC---
------GTCGGTGATACT---GAA------AAAATCATG---------------------
------------------------TACGAATTACAAAATTTGAGCTATTTGTCCATGCAA
---AAA---GAAGGCACAATCAGAGGTTGGCTGGGACACATTCTGTACTTCATTATGACC
GACCCTGTCGACCTTGAAATGGTGCTGAAGACC------------TGCCTGGAAAAGGAT
GATCTCCACAGATTTATC---AGACAAGTGATAGGC------------------------
---------------AATGGCGGAATTTTTGCACCAGTT---TCC---ATCTGGCGACGT
---------CGACGAAAAATCTTAGTGCCCGCCTTC---AGTCCTAAGATAGTCGAG---
------------------AACTTTGTGCCGATATTTGCTGAGCAGAGTCAGAAACTGGTG
---------------------AGGCAATTGGAAACACCT---TCTGATAAAGGG------
------------------------------------------------------------
------------------------------------------------------------
---------------------------------------------------------AAG
TTCAGTATC---TGGCCGTTTGTAAGCACGTATACCCTGGACTCTGTGTGTCAAACAGCA
ATGGGAGTGAAAATCAACGCTCAG------------------------------------
------------------------------------------------------------
---------CAGAAT------CCAGATAACCCATTCCTGATTTCAATGTGTCGA------
------TTCCTGAAC---TTGGCTTGTCAGAGG------------ATATTCCAC---TTA
TGGCTGCAACCA------------------------GACTGGCTTTACAAGTGG------
---TTCCCGCAATACAAGAGTCATCAGGAATGTATCTCGATCATGCATAGGTTTACTGAC
GAC---------------GTTATAGATAAG---------AAGAGAGAAGAAATAGAG---
CTAGAGAAA---GACTCT---------------AAA---ACACAAGTGGAC---------
------------------------------------------------------------
---------------------------------CGAGAATTTGAT------TTAGGACTG
TATAAGAACCAGACATTCCTAGATTTACTGATCCAGCTGTCTGGC---------------
------------------------------------------------------------
---------------GGTGACAAAGGGTATACC---AATCAGGAGTTAAGAGAAGAAGTA
CTGACGCTAACTGTGGCTGGTACTGATACCTCGGCAGTATGTATCGGGTACACACTGCAG
TTGCTCGCTAAATATCCTGAGATTCAGGAACGAGTTTATGAAGAGTTATGTACCGTCTAC
------GACGATGATCGT---ATGTTAGTGAAGGAA------------------------
---------------GATTTCGCCAAGCTGAAGTATTTGGACAGAGTGGTCAAGGAATCT
CTGAGGTTGTTCCCTCCCGTGCCTCTT---ATTATTCGGAAGGTTTTA---CAAGAGATC
ACGCTACCGTCT---------------------GGT------CGCCGACTACCCGCTGGT
TCGGGAGTCGTCTGCTCAATTTGGGGGGTCCACAGAGACCCA---CAGCACTGGGGCCCA
GACGCCGAGGAGTTCGACCCGGATAGATTCCTGCCTGAGAGG------------------
------------------------------------------------------------
---------------------TTCAACCTTAAACATCCTTGCAGC---TATATGCCGTTC
AGTAATGGACCGAGGAACTGTCTTGGTTATCAGTATGCTCTGATGTCAATCAAGACAGCA
CTCTCAACCGTTCTGCGACACTACGAAGTAGTGGAAGACAGAGAA---------------
------------------------GAT---------------------------------
------------------------------------------------------------
GGTCCTAAACCCCACATCAGAGTCAAA------CTTGACATCATGATGAAGGCCGTGGAC
---GGCTACCAAGTAGCTCTGCGAAGACGAGACAAAAAACCC------------------
---------------------------ACA---------
[2] HaOG200056
ATG---------------------------------------------------------
ATT---------------------------------------------------------
---------------------------TGG------------CAATTG------------
---------------------------------------------------------TTT
CTA---TGT------------------------------------------------GTA
GTAGTG---TTTTAT---TGT------------------TTA---TTT---CTACGATGG
AAA---------------------------------------------------------
------------------------------------GCG------AGACATCAG------
------------------------------------------------------------
---------ATAAAGTTC------------------------------------TCCAAA
TTATTC---AAAAGTGACATAAAATCCTTACCGATACTTGGAGATTCCCACTGGTTC---
------CTGAAATGCAAA---AAT------GATACTGGT---------------------
------------------------------------------------------------
---AAT------------------------------------------ACAGTGGTAGCA
GATCCCGTAGTTGCAGAATTTTTAATGAAGAAT------------TGTCTAGAGAAAGAC
GACTCAATGAAGCTAGCG---CTCGCTCTTGTTGGA------------------------
---------------AATGGCAGTGTCGTTGCTGATGTG---CCA---ATATGGCGTCCA
---------CGTCGCAAGGTCTTCGTATCAACCTTC---AGCCTGAAGAATCTGCTG---
------------------AATTTCACGGGAATATTCTCGCAGCAGAGCATGATCTTGACG
---------------------GAACAGCTACAGAAGGTA---GCTGGTAGAGGA------
------------------------------------------------------------
------------------------------------------------------------
---------------------------------------------------------AGC
TTCTCCTTG---TCTGACTATATCATTTCGTATGCTATGGATTCTGTTTGTGAAACAACG
CTAGGCATCACAGTGAACGCACAA------------------------------------
------------------------------------------------------------
---------CAGACC------CCAAACCAGGTCCTAATGCAAGCATTCACGGGC------
------TGCTGCCAG---TTAATATCAGACCGC------------ATCATCAAG---CCC
TGGCTGCACTTC------------------------ACCCCGCTGTACAAACTG------
---ACACCAGAATATAAGCAGTTCATGGTGTATGTCGAGATTATTGAACAATTTATTAAT
AAG---------------GTGATCCAAGAC---------AAACGAAGAGATATGACA---
GATAATAAC---AACGTC---------------AAA---GCTGAAAAT------------
------------------------------------------------------------
---------------------------------------------------AAAGACGCT
CTCCCCTTCAAGTCCTTCTTAGAGCTGATGATAGAAGCATCAGGA---------------
------------------------------------------------------------
---------------GGATCCTCCGGGTACAGT---GACTTGGAACTGCGCGAGGAGACC
GTGCTACTGTTTGTGGCCGCCACCGACACTACCACGCTCGGCGCCAGCTTCACCAGCGTA
CTGCTGGCCAGGCATCCTCGTGTGCAGGAGAAGGTTTATCAGGAATTGCAAGAAGTCTTC
GGT---GACTCCAATCGG---CCGGTGACAGCAGAT------------------------
---------------GATTTAACCCGCCTTAAATACTTGGACGCTGTGATCAGGGAGAGT
CTGCGGCTGTACCCACCAGGGCCAATG---TTGTTAAGAAGAGCTGAT---GAAGATGTG
GTTCTGCCATCA---------------------GGA------CAGACCCTCCCAAAAAAC
ACGGGCATCATGCTAAGCGTGTTCGCGACACACCGCAACCCT---CGCTACTGGGGGGAG
GATGCAGAGCAGTTCCGACCTGAACGCTTCCTTGAT------------------------
------------------------------------------------------------
---------------------GAACAGCTTCGGCACCCCGCTGCC---TTCCTGGCCTTT
AGCTATGGACCTAGGAATTGTATTGGGTACCGCTTCGCGATGATGTCAATGAAGACAGTC
CTAGCAACTCTTCTCCGCCGGTACAAAGTGTTACCGATCTCCGAA---------------
------------------------GAA---------------------------------
------------------------------------------------------------
GACTTAGGGAAGCCTATAGATTTGAAG------TTTGATATCATGCTGAGAGCCGCTGAT
---GACTTCCAAGTTATATTAGAACCTAGATCT---------------------------
---------------------------------------
[3] HaOG200055
ATG---------------------------------------------------------
CTG---------------------------------------------------------
---------------------------TGG------------CTAGTG------------
---------------------------------------------------------TTC
TGT---GCC------------------------------------------------GTG
---GCT---CTGTGG---CTA------------------GTG---GTC---AGACGGTTT
CAG---------------------------------------------------------
------------------------------------AAC------CGTAGGATA------
------------------------------------------------------------
---------ATAGAAGTG------------------------------------GCTAGT
AAAATA---AAATGTGGCGTCAAAACTTACCCTTTGGTTGGCCATGCGTATTTGTTT---
------ATGGGGGGTGGA---GTT------AATCGTATG---------------------
------------------------GAATCGTTTCAGAGATTAGGTCGCGATGCTATCAAA
---AAT---GGCGGTCTCTCTAATTTCTGGCTGGGGGGACATTATTATACGGTGGTCGTA
GATCCCGTAGATTTGGAAGTCATACTAAAAACT------------TCTTTGGAAAAAGAT
GATATTATGCGCTTTGCA---AGAAACCTTATCGGC------------------------
---------------AATGGAACGATTTTTGCACCAGTG---AAC---ATCTGGCGCCCT
---------CGTCGCAAAGTCTTGGCTCCGACCTTC---ACGCCCAAAAACCTGAAC---
------------------AACTTCGTGAATATCTTCGCTCGTCAAAGTCAGGTGATGGTG
---------------------GAACAACTACAGTCTGTT---GAGGGGAAAGGC------
------------------------------------------------------------
------------------------------------------------------------
---------------------------------------------------------GCC
TTCTCAGTT---TGGAAGTATATTACCAGTTACACTATGGATTCGGTTTGTGAAACCGCC
CTAGGTGTAAACGTAAACGCACAA------------------------------------
------------------------------------------------------------
---------AAGACT------ACGGACGAGCCGTTTCTGATGGCGTTTGAAGAG------
------TGCTGCAAG---TTAATGGCTGCCCGC------------ATGTTAGCC---CCG
TGGCTGCATGCT------------------------GATGCAGTATATAAGCTG------
---TTACCCCAACATACTGGCTTTGAAGCCTGTAAGAAGCTCATCTGCAATTTTATTGAC
CAG---------------GTGATAAAAGCA---------AAACGGAAAAGCATA------
---AAGATA---GACGAG---------------------ACCAACATC------------
------------------------------------------------------------
---------------------------------ACGAAAAAAGAC---------ACCACC
CATGACATGAAGACCTTCCTAGAACTCCTAATAGAAGCATCAGGG---------------
------------------------------------------------------------
---------------GGAGACCGAGGGTACTCC---GACTTGGAGCTACAGGAGGAGACC
CTGGTCATCGTAGTAGCTGGTACTGATACTTCGGCTGTAGGAGTGTCTTTTGCTGTCATG
ATGCTGGCCAGACATCCTGATGTGCAGGAGATGGTGTATAGAGAATTGTACGAAGTATTC
GGC---GACTCCAACAGA---CTCATTACTCCAGAA------------------------
---------------GACCTGCCTCGTCTCAAGTACTTAGATGCCGTGGTCCGAGAAACG
TTAAGATTGTACCCACCAGTGCCAGTC---GTTGTGAGGAAAATTGAA---AAAGACGTA
CAACTCCCGTCA---------------------GGA------GTAACTCTAGTAGAAGGC
TGTGGAGTATTAGCCCACATTTGGGGTACTCAGCGCAACCCT---CGGTATTGGGGGGAT
GATGCGGAGCAGTTCCGACCTGAGCGCTTCCTCGAG------------------------
------------------------------------------------------------
---------------------ACCACGCTCAAACATCCTGCTGCC---TTCATGGCTTTC
AGTCATGGACCTAGGAACTGTTTAGGCTACCAATACGCCATGATGTCAATGAAGACAGCC
TTAGCGACTCTCGTCAGAAGATACCAAGTGTCCACTTCTGACATG---------------
------------------------GCCAGAAGTAAT------------------------
---------------------------------------------------GGCTGCAAT
CCAGAAGATAAGCCCATCACGGTGACC------TTCGATATCATGATGAAAGATGCTGAT
---AGGTTCACTGTACAGTTGAATAGTAGGAAA---------------------------
---------------------------------------
[4] HaOG200060
ATG---------------------------------------------------------
TTA---------------------------------------------------------
---------------------------GGA------------CAAATA------------
---------------------------------------------------------CTT
GTA---CTA------------------------------------------------GTT
CTAATA---ATTTGG---GTG------------------TTA---GTG---TTGCGATGG
CAA---------------------------------------------------------
------------------------------------AGG------CGAAAGATG------
------------------------------------------------------------
---------ATAGATCTC------------------------------------TCCCAT
AAGCTTGGATCTACTAAGCACAGGACGCTGCCTTTTGTTGGACACGCTTATATGTTC---
------CTTGGAAGTGAT---GAA------CACCGCATG---------------------
------------------------TCACAATTCCAAAAGTTGGGTCGAGAAGCTTATGAC
---AAAGAGGATGGAGTAGTTACGATCTGGCAAGGTCATCGACTTTATCTTGTGATTTCT
GACGCAGTAGTAGCGGAGTTTATTTTGAAAACT------------TGCTTGGAGAAGGAT
GATGCACTGAAATGTTTG---CACCTTATGACTGGC------------------------
---------------AATGGCAGTATATTCGCACCTGTG---AAC---ATTTGGCGCCCT
---------CGTCGCAAAATCCTGGCTCCGACCTTC---AGCCCGAAGAACCTGGCT---
------------------CAGTTCGCCCAGATCTTCTCTCGTCAGAGCTCCATCATGGTG
---------------------GAACAGCTGCAAGCCGCT---GCTGGTAAAGGC------
------------------------------------------------------------
------------------------------------------------------------
---------------------------------------------------------GCC
TTCTCCATA---TGGCAGTACCTCACTACCTATACTATGGATTCTGTTTGTGAGTCAACC
CTAGGAGTTCTAGTGAACTCCCAA------------------------------------
------------------------------------------------------------
---------AAGCAG------ACAGAACAGCCGTTTCTGAAGGCATTTGACGAG------
------TGCACCCAG---CTGGATTCCTCGCGT------------CTCGTCCAG---CCC
TGGCTGCACAAC------------------------GAGGCGGTGTACAAGCTG------
---ACCCCGGCCTATAAGCGTCACGTCCGGTGCAGGAACTATGTCGTCAAGTTTGTTGAA
GAG---------------GTAATACAAAAA---------CATCATTTATTCAAAATT---
GATCTAAAG---CAA---------------------------------------------
------------------------------------------------------------
------------------------------------------------------------
GACGGACTGAAAACCTTCTTGGAGCTACTCATAGATATGTCAGGA---------------
------------------------------------------------------------
---------------GGAGATCGTGGCTACACA---GACCTAGAGCTGCGGGAAGAGACC
GTTGTTCTGGTCTTAGCTGGCACTGACACTTCCGCAGTGGGCACTGCTTTTACATCGATG
ATGCTGTCGAAGTACCCTGATGTACAGGATAAAGTTTACGAAGAAATTCAGGAAGTATTC
GGT---GACTCCAAGAGA---CCCGTAGTAGCTGAA------------------------
---------------GACTTACCTTGTCTAAAGTACCTGGATGCTGTCATACGAGAGACT
CTAAGACTATACCCACCCGTGCCTATC---ATTGCTCGGAAAGTCGAT---AAGGAAGTC
ACTTTGCCATCA---------------------GGA------GTGACCCTAGTCAAGGAG
TGTGGCTTGGTAGTCAATATCTGGTCTATCCACCGCAACCCT---CGGTACTGGGGCTCG
GACGCGGAGCAGTTCCGTCCTGAGCGCTTCCTCGAC------------------------
------------------------------------------------------------
---------------------GCGCCGCCCACACACCCTGCCGCC---TTCATGCCCTTC
AGCCATGGCCCTAGAGCTTGTATTGGTTACCAATACGCCATGATGTCAATGAAGACAGCG
ATGGCAGCCCTGCTCCGTCAGTACAAGATAATGCCGGCATCAGAT---------------
------------------------GAC---------------------------------
------------------------------------------------------------
GTGGACCTCAAACCCTTGAGAGTCAAG------TTTGATGTCATGATGAGAGATGTTGAT
---AACTTCACACTGCAGCTTCAGGAGAGAGTT---------------------------
---------------------------------------
[5] HaOG200059
ATG---------------------------------------------------------
TTG---------------------------------------------------------
---------------------------TGG------------ATATTA------------
---------------------------------------------------------GCG
GCT---TTA------------------------------------------------TTT
CTCATG---CTTTGG---ACA------------------ATG---ATG---GCCAGATTC
AAG---------------------------------------------------------
------------------------------------AAT------AGAAGACTG------
------------------------------------------------------------
---------ATTGCATTG------------------------------------GCTGAC
AGACTT---GCACCAAGGAGTATTGCGTTGCCCTTCGTCGGACATGGGTACCGATTT---
------CTGGGAGATGAT---GAA------GATCGTATG---------------------
------------------------GAAACATTCAAAAGAATTGGATACGAGGCGATAGAG
---AAA---GGCGGACTTATCTCCCATTGGCAAGCAAATAAGCTTTATGTCTTGGTAGCC
GACCCCGAACCTGCGGAGGTTCTACTCAAGACT------------TGCTTAGAGAAGGAT
GACGTCATGAAGTACTTT---AGAAGACTCCTTGGT------------------------
---------------AACGGCAGCGTGTTTGCACCAGTC---CCA---ATATGGCGTCCC
---------CGTCGCAAGATGCTAGCTCCGACCTTC---AGCCCTAAGAACCTGAAC---
------------------TCGTTCGTGAAGGTGTTCTCTAACCAGAGCAGCACGATGGTG
---------------------AAACAGCTCAGCTCAGTC---GCTGGTAGAGGC------
------------------------------------------------------------
------------------------------------------------------------
---------------------------------------------------------GCC
TTCTCCATC---TGGAAGTACCTCACTACGTACTCCATGGATTCTGTTTGTGAAACGACA
TTAGGCATAAAGATGAACTCCCAG------------------------------------
------------------------------------------------------------
---------CTGCAG------CCCGATCAACCATTTCTTCATGCCTTCGAGACC------
------TGCTGCCGT---ATAGACGCCAAACGC------------ATTTGTCAG---CCC
TGGCTATACAAT------------------------GAGACGGTCTACCGTTTCTTC---
TGCGCAAATGCCTCCCAAATGTATGCACATGGCAAGGACCTGATAATGAACTTTATGAAC
AAG---------------ATCATTGCATCA---------AAAGCAGAAGAACTGACA---
AAAGAAAAG---ATAGAT---------------------CAAGAAACT------------
------------------------------------------------------------
---------------------------------GGCACACCAAAG------------ACA
GAAAGCTTTAAGACGTTCCTAGAACTGCTGATGGAATCGCCAGTG---------------
------------------------------------------------------------
------------------------GAGCATAAT---AACGTTACTCTAAGAGAAGAGACC
CTGGTTATCGTGTTAGCTGGTACTGATACTTCGGCAGTTGGATCAGCTTTCACTACACTC
ATGATGGCCAAATACCCTGATGTGCAGGATAAAGTTTATGAAGAATTGCAGGGTGTGTTT
GGC---GATTCAGATAGA---CCAGTGACTCCTGAA------------------------
---------------GATCTGCCCAGCCTGAAGTACTTGGAAGCCGTTATAAAGGAGACG
TTGAGAATGTATCCTCCTGTACCTTTT---ATAGTCCGACAGGTCCAG---AAAGATGTG
ACTCTGCCTTCA---------------------GGT------ATAACAATATTAGAAGGC
TGTGGCCTCTTCATCAGCATCTGGTCTATCCACCGCAACCCT---CGGTACTGGGGCTGT
GACGCGGAGCAGTTCCGTCCTGAGCGCTTCCTCGAC------------------------
------------------------------------------------------------
---------------------GCGCCGCCCACACACCCTGCCGCC---TTCATGCCCTTC
AGCCATGGACCTAGGAGCTGCTTAGGATACCAATATGCGATGATGTCAATGAAAACTGCG
CTTGCGACGATGTTGCGTCGATACCGTGTACTGCCTAGTGAGACG---------------
------------------------AATAACTATGTAAATCAGGATAAGTTTGACTTTGAT
GAAGCTAAGGGAGATAATTTTGACTTCAATGGAACCAAGAGAGATAAGTTTAGCTCAGAT
GGAATCAAAGGAGATCTTAGAGTGAAG------TTTGATATCATGATCAGAGACGTCAAC
---GATTTTGTTGTGCAACTTGAATTGAGA------------------------------
---------------------------------------
[6] HaOG200058
ATG---------------------------------------------------------
TTA---------------------------------------------------------
---------------------------GTG------------GAGATC------------
---------------------------------------------------------TTA
GTG---TGT------------------------------------------------TTT
TCTATA---GTTTTG---TTG------------------TTG---TAC---CAAAGATGG
GTG---------------------------------------------------------
------------------------------------AAA------AGAGATATC------
------------------------------------------------------------
---------TACAAGTTG------------------------------------GGTGCA
CAGTTG---AACTCTGGTGTAAGGACTTTCCCATTTATTGGACACAGTTATTTGTTT---
------TTTGGTGATAAT---CAT------GCACGAATG---------------------
------------------------AATGGTTTCCAAACTCTTGGCCGTGATGCAATAAGC
---AAAGAGAATGGTCTGACTTCCATGTGGCATGGCAATCATTTATTTACAATGATAGCT
GATGCTGAGGCTGCAGAATTCGTGTTGAAGACA------------TGCCTCGAAAAGGAT
GACATTATGAAACTGTCA---ACACTGTTTGTAGGC------------------------
---------------AACGGCTCTATATTTGCTCCAGTG---TCA---ATCTGGCGTCCT
---------CGTCGTAAAATCCTGGTCCCTTGCTTC---GGCACTCGAAACCTGAAG---
------------------ACTTTCATGTCAATATTCGTGAAGCAGAGCGCCATACTGGTG
---------------------AACAGGATAGGCAAGATG---GCGGGCACCGGG------
------------------------------------------------------------
------------------------------------------------------------
---------------------------------------------------------CCT
CTGTCCGCG---TGGAAATATTACACGGCTTATACTATGGATGCTATTGCTGAATCTACC
CTCGGCTACCAAATGGGTGCCCAG------------------------------------
------------------------------------------------------------
---------AATGAC------ACTCGTCATCCATTCCTAAAAGCCGTTGAAGAT------
------GGACTCGCC---AGGAACGCAGAGAGG------------GTTTGTCAA---CCT
TGGCTGCATAGT------------------------GACCTGGTTTACACCAAC------
---CTACCTATCTACCCTAAGTTAGTGGCTTACAAAGACTTTATGTGGGATTTTGTATTG
AAG---------------CTAATAAAAGCC---------AAGCGGGAGGAAATTAAG---
GAAAATGAT---GAA------------------ATA---CAAAAAGCC------------
------------------------------------------------------------
---------------------------------AATGAAGGTTCT---------TCAGAA
CGCACTTCATCCACATTTATGGAGTCCCTAATAACAATATCTGGC---------------
------------------------------------------------------------
---------------GGTGACGGCGGTTACACG---GATGTGGAAATAATTGAAGAGCTG
ATGGTTATCATGGTGGCTGGTAATGATACCTCGGCGGTGGGGTCCTCATTTGTATCCCTG
ATGCTTTCGAGATATCCTGATGTGCAGGAGAAGGTTTATGAGGAATTACAAGAAGTATTC
GGT---GACTCAGACAGA---GCAGCTACGTTTGAA------------------------
---------------GATCTGCCTCGCCTCAAGTACTTAGATGCAGTGATTCGAGAAACA
CTACGATTGTACCCACCTGTACCAGTG---ATCACCAGGAAAATTGTT---GAAGAGGTT
ACATTACCATCA---------------------GGA------ATAAAAATCGTCCCTGGT
TCTGGCATCATAGTGAACATCTGGGCGCTGCACCGCAACCCT---CGGTACTGGGGCTGT
GACGCGGAGCAGTTCCGTCCTGAGCGCTTCCTCGAC------------------------
------------------------------------------------------------
---------------------GCGCCGCCCACACACCCTGCCGCC---TTCATGCCCTTC
AGCCATGGACCAAGGAACTGTGTTGGTTACCAGTACGCCATGACATCAATGAAGACCGTA
GTATCATCATTACTGCGCCGGTATAAACTCCTGCCAGCCACAGCG---------------
------------------------CCCAACGAGAAG------------------------
------------------------------------------------------------
GGGACACATCGCCCCATACGTCTGAAG------TTCGATCTCATGATGAAGGACGATGAC
---GACTTCCAAATACAAATAGAAGCGAGATCT---------------------------
---------------------------------------
[7] HaOG200057
ATG---------------------------------------------------------
TTA---------------------------------------------------------
---------------------------TTT------------GTTATT------------
---------------------------------------------------------TTA
GTA---GTA------------------------------------------------ATT
GCTTTG---TTTTTG---TTT------------------TTG---TGT---TTGTTATGG
AGT---------------------------------------------------------
------------------------------------CGC------AGAAAGTTG------
------------------------------------------------------------
---------TTAGCTTTA------------------------------------TACCGG
TTGATA---CCATGTGGGCTCAGGTGGTTACCGATCATAGGTCACTCTTACTTGCTA---
------GTTGGTGATTCC---GAG------CAACAAATG---------------------
------------------------AAGGCTCTGCAAATGTTTGCAAGGGAGTCCACAAAA
---AGG---GGAGGAGTTGTTGGCGCTTGGCATGCATTCAAACTTTATATCATGATCACA
GACCCACTGGCAGCTGAGTGCGTCCTGAAGACT------------TCATTAGGAAAAGAC
GACTTACTTAAAGTCACT---CACATTGTACTGGGA------------------------
---------------AACGGAAGTTTATTCGCATCTGTT---CCA---ATATGGCGTCCT
---------CGTCGCAAGATCCTGGCTCCGACGTTC---AGCACGAGGAACTTGAAC---
------------------AGATTTGTGGAGATATTTGCAGAGAACAGTAATGTGATGACG
---------------------AAGCAGATGCAAGCTGTG---GTGGATAAGGGC------
------------------------------------------------------------
------------------------------------------------------------
---------------------------------------------------------AAC
TTCTCAATG---TGGCCGTTTTTGAATAATTACGCTATGGATTCTGTTTGCCAATCAACT
ATGGGCGTGAAAGTGGACGCGCAA------------------------------------
------------------------------------------------------------
---------ATAAAC------CCAAACAACCAGATAGTGAGCGCTATAGAAACC------
------CTGCTGCAG---GTCGGCGCCCACAGG------------ATGACTCAC---CCC
TGGCTGCACACA------------------------GACTTCGTGTTCAAGAAG------
---CTCCCGTACTACACCACGGTGATCAAGTGCAAGAATATCTTCTGCGGGTTTGTTGAT
GAG---------------ATAATACAATCA---------ACAAGAAAATCAAAGCAA---
GTCGAAGAA---AAAACA------------------------------------------
------------------------------------------------------------
---------------------------------GATACAGCAAAA------------GGC
GAAGCACTAAGGACGTTAATAGACCTGATTATTGAGTCTTCGAAGAAA------------
------------------------------------------------------------
------------GAGAGTGAGCAGGGCTACTCA---GACTTGGAGCTTCGTGAGGAGTCA
TTTGTGGTGCTGGTGGCTGGGACTGACACGTCGGCTGTGGGAGCTGCCTTCACTTGTGTG
ATGCTGTCCAGGTATCCTGAGGTACAAGAGAAGGTTTATCAGGAATTACAGGAGGTGTTC
GGA---GATTCTGACAGG---CCAGTTGAGGCAGCT------------------------
---------------GACTTGCCTCGCCTGAAGTACCTGGAGGCTGTTATCAAGGAGACG
ATGAGGTTATATCCTCCGGTGCCCATC---ATATTGAGGAAGATAGAA---AGCGATGTT
ACTTTACCTTCG---------------------GGA------GTGACCCTAGTGGACGGG
TGTGGCGTGGTGATCAATATTTGGGGAGTCCATCACAACCCT---CAGTACTGGGGTGCT
GATGTTGAAGAATTTCGACCAGAGAGGTTCCTGCAG------------------------
------------------------------------------------------------
------------------------CCTCTCAAATGTCCAGCTGCC---TTCATGCCCTTC
AGCCATGGACCTAGGAACTGTCTAGGATACCTATACGCGACGATGTCAATGAAAACCGTA
GTAGCAACCGTTGTAAGAAGATACAAGATATTGCCTGCAAAAGGC---------------
------------------------ATC---------------------------------
---------------------------------------------------AAATCTACT
GACCTCAAGAAACCTTTGAGAGTTAAA------TATAATCTCATGATGAGAGATGTTGAT
---AAATATACTATACAGATTGAATCTAGAGAGAAAACCAAA------------------
---------------------------------------
[8] HaOG200069
ATG---------------------------------------------------------
TTG---------------------------------------------------------
---------------------------GTT------------TTAATA------------
---------------------------------------------------------TTA
ATA---GTG------------------------------------------------GTG
TTAGCTGCTATATAT---TAT------------------GTG---AAG---TTTAGACAT
TCA---------------------------------------------------------
------------------------------------CGT------AAATTGTTA------
------------------------------------------------------------
---------TATCAGTTT------------------------------------TCTGAA
ACTTTG---CCCAAT---GTTGGTGATTTGCCGTTAATAGGACATACCCATTGGTTC---
------ATTGGTGGGCCT---GAA------AGGATTCTA---------------------
------------------------AACAATATACGAAAGTTAGTTGAAAAAATTGAAAAG
---TTG---GACAGTGTCACTAAGATTTGGATTGGACCGTCTCTTTACATAGTGAGTTTA
AACCCTGAGGACGTGCAGAAGATATTGGAGAACTGC------------CTCGAGAAAGAT
TACAGTTATAAATTTCTC---CAAACTTGGCTTGGA------------------------
---------------AATGGACTTTTTGTTGCACCAGTT---GAT---TTATGGAAGGCT
---------CACAGGCGATTACTCCTGCCGATATTC---CACAACCGCATTATCGAG---
------------------GATTATATAGAAGTGTTCGGGGAACAGGGAAATATTCTCGTC
---------------------AAGACTTTGGGCGAGCAA---GTTGGGAAGCGA------
------------------------------------------------------------
------------------------------------------------------------
---------------------------------------------------------CCC
TTTGATGTC---TATGAATACGTTACGTCATGTATGCTGGACATCGTGTTTGAGACAGCA
ATGGGCGAGAAGATGGACGTGCAA------------------------------------
------------------------------------------------------------
---------CACAAC------CCGGACACGCCGTACCTGCGCGCGCGCAAGACG------
------GTCATGTCG---ATCATCAACATGCGC------------CTGTTCAAG---GCG
TGGCTGCAGCCC------------------------GACGCGCTCTTCAGTCTG------
---ACGTCACTAGCCAACGTGCAGAAAGAGAGCATTGATGCCACGCATAAGTTCACCGAT
GAG---------------GTTATAAGCAAG---------AAGATAGCTACTTTTGAG---
AAACTGAGT---CAC---------------------------------------------
------------------------------------------------------------
---------------------------------------------------------AAA
GATGGCAGAAAAGATATGCTACAGTTACTATTAGAG------------------------
------------------------------------------------------------
---------------AGAAAGTTGGCGTTCAGT---AACATAGAACTGCGGGAACACATT
GACTCGATCACGATAGCCGGCAATGACACCACGGCTCTCGTCATATCGTACGCGTTGGTG
TTGCTGGGAGACCATCCAGATGCACAGGATAAAGTTTATAAAGAATTACAAGGAATTTTT
GGA---GACTCAAAAAGG---GTGCCTACTAAGGAA------------------------
---------------GATTTAACGAAGATGGAATACCTCGAAAGAGTAATCAAGGAGACC
ATGCGGTTATACGCCGTAGTGCCTATT---ATTGCCAGAACCACACAA---AAAGAACTA
AAGCTA---TCA---------------------TCG------TGCACGATACCCGCTGGT
GTGGGTTGTGCAGTAGTGCCGATGGTGTTACACCGGTCGAAG---AAGCTGTGGGGACCT
GATGCAGACAGCTTCGATCCTGACAGATTCCTGCCGGAGAAC------------------
------------------------------------------------------------
---------------------AGTGTGGACCGACACCCGTGTGCT---TACATACCGTTC
AGCTATGGGACGAGGAACTGTATAGGTCGTCATTTTGGAATGCTTGCCATGAAAAGTATC
CTCGCTACTTTTCTAAGAACCTACAAAGTTTCTTCGAAAACACCC---------------
------------------------GAT---------------------------------
------------------------------------------------------------
------------------CGTTTGAAA------ATAGAAATACTTCTCTTCCCAGTTGAT
---GGACACCAAATAACAATTGAAAAACGGTTA---------------------------
---------------------------------------
[9] HaOG200068
ATG---------------------------------------------------------
ATT---------------------------------------------------------
---------------------------ATT------------CTAGCG------------
---------------------------------------------------------ATA
ATA---TTC------------------------------------------------ATA
GCTGTATGCATCTAC---TGG------------------ATA---TAC---TGGCTTGCG
CAT---------------------------------------------------------
------------------------------------GCG------CGGCGCATG------
------------------------------------------------------------
---------GATCGCATG------------------------------------ACGAAG
TCTCTG---CCCGTA---CTCCCGACACTACCACTAATTGGAAATGGCTCACTCTTC---
------TTGGGAGATACC---CAG------CAAATACTT---------------------
------------------------AAGAACCTTTGGACTGTCGCGAATTTGGCTTTCAAA
---CAC---AAAAACTCTGCGAAGCTCTGGCTTGGCCCTAAATTATACGTAGCAATCGGA
GATCCGGGAGACGCGCAGGTTGTACTAGAGAACTGC------------CTTGACAAGGAT
GTGGTGTATCGGTTCCTA---CGGCCTTGGCTAGGT------------------------
---------------CACGGGCTCTTCGTGGCACCAGTG---AAC---CTATGGAAAACA
---------CATAGAAAAGTGTTATTACCGGTTTTC---CATAACAAAGTAGTTGAA---
------------------GAATACTTGGGAGTCATAGCGGAACAAGCGGACGTGCTTATA
---------------------GACCGACTCGCGGAAAGA---ATTGATGGAGAG------
------------------------------------------------------------
------------------------------------------------------------
---------------------------------------------------------AAG
TTCGATATG---CTCAAGTACATTACCGCTTGTACCTTGGACATTGTTTTTGAAACAGCC
ATGGGCGAGCGTATGGGAGTCCAG------------------------------------
------------------------------------------------------------
---------CAATCA------CCTGATACTCCTTACCTTCGCGCTCGTCACACA------
------GTTATGACG---ATTCTCAACATGCGT------------CTATTCAAA---GTT
TGGCTCCAACCA------------------------GACTGCCTCTTCAACCTT------
---ACACAGTACGCTAAACAACAGAAGGATAACATCGACCTGACTCATAAGTTCACCGAT
GAA---------------GTCGTCCAAAAA---------AGACGACTGGAATACGAA---
GAGAATAAA---AAGAAG------------------------------------------
------------------------------------------------------------
---------------------------------AATATCGTCAAG------GAACAACGT
GGAAAACTTCGTGCAGTTCTCGATTTATTATTTGGC------------------------
------------------------------------------------------------
---------------AGAGAAATAGAGTTTACT---GATGAACAACTGCGAGAGCATATT
GACTCCATCACGATCGCTGGCAATGATACCACGGCTCTGGTCATCGCTTACACTCTCGTA
CTCCTTGGTATACATCAGGATGCACAAGAGAAAGTTCTAGCAGAGCAACAATCAATTTTT
GGA---ACATCAACACAA---GGAGCTACTAAAGAT------------------------
---------------GACTTACAAAAGATGCACTACTTGGAACGAGTGATCAAAGAGAGC
ATGCGACTCTACACCGTTGTACCAATC---ATTGCTAGAAATGTCGAC---AGGGATATC
TATTTGCCAACT------------------TGTGGA------GTCACTCTGCCGGCGGGC
ACAGGCGCCGTGATCGGTGCCTTTGCAATACACCGATCGGCA---GCG---TGGGGCCCA
GACCACGATGAGTTCGACCCTGACAGGTTCCTGCCAGAACGT------------------
------------------------------------------------------------
---------------------TCCCAGACCAGGCACCCAGCTGCC---TTCCTGCCTTTC
AGCTATGGCTCCAGAAATTGTATAGGGCGTAACTTCGGCATGCTTATAATGAAAAGTATA
ATATCGAGCGTGGTGAGATCATACAAAATAGAAGCCGACGACATC---------------
------------------------GGT---------------------------------
------------------------------------------------------------
------------------CCACTAAAA------ATAGAAATGCTTTTATTTCCTATAAAT
---GGACATCTAATTAAAATCTCTAAAAGAACTCTT------------------------
---------------------------------------
[10] HaOG200070
ATG---------------------------------------------------------
TTA---------------------------------------------------------
---------------------------CTA------------GTACTT------------
---------------------------------------------------------TTG
TTA---TTA------------------------------------------------CTG
TGCACT---TTAGTG---ATA------------------TGC---TCGCATTTATATTTC
CGC---------------------------------------------------------
------------------------------------TAC------TCCCATGGA------
------------------------------------------------------------
---------GGGAGATTG------------------------------------ATATAC
AAAATT---AAAGGA---CCCAAGGAAAAGTTTTTGCTTGGGAATCTGTTTGATATT---
------TTTATTACGCCT---GAA------CAAATATTT---------------------
------------------------ACGCAACAGATAGAATGGCGTAAA---ATCTAT---
---------GGTAGTTTTTGGAAACTGTGTAGTTTGAGCTATCGTGCTGTTTATTTATAC
AAGCCTGAGGATCTCGAGGTAGTCTTGTCATCAACG------AAATATTTAGAAAAGAAG
ATGCCATATACTTTTCTG---TTTCCATGGCTACGT------------------------
---------------GAAGGACTTCTGACCAGTGCAGGT---GAA---AAATGGTTCCAT
---------CGCCGTAAAATGCTGACTCCCGCTTTT---CACTTTTTAATTCTAAAG---
------------------AAATTCTTCGCCACATTCTGTGAACACTCTGAAGTATTAATG
---------------------AAAACGATAGACAAAGAG---ACTGATAAGGAT------
------------------------------------------------------------
------------------------------------------------------------
---------------------------------------------------------AAG
ACAGATGTG---TTCCCAATTATCAGTAGAGCTACACTTGGTGTTATATGTGAAACATCA
ATGGGAGCCACAAATCGCGAAGAT------------------------------------
------------------------------------------------------------
---------GTGGAA---TCATTAACGAACACATACTTCAAACCGCTTCACATA------
------TTAGCAGGA---ACCGTCTTGTACCGG------------GTGACCAGG---CTC
TGGCTATACACA------------------------GACTTCGCCTTCCAATTG------
---ACCAAAGTTGCTCAACTACAGAAACAAATGTTAGAAACTTTAAGGAAATTCACCACG
CAG---------------ATCATACAAGAA---------AGAAGAGAATTTAGGAAA---
AATAATAAC---ATTACT---------------GAATGCTATGATAAT------------
------------------------------------------------------------
---------------------------------GAGAATGATGTA------TATGGTAAG
AAAGCTAAGCCAGCCATGCTGGATTTGTTGCTTGATGAGGAG------------------
------------------------------------------------------------
---------------GAGAAAGGAAGAATCGAT---GAAACTGGTATTACGGAAGAAGTT
GATACTTTTATGTTTGAAGGTCACGACACAACTGCCACAGCACTTACTTTTATGATCATG
AGATTAGCCAACGAACCGGAGATACAGACTTCGATAGCCGATGAAATGAGAAGCATATTC
GGT---GACAGCCAGAGA---GCTCCTACTTTAGAA------------------------
---------------GACTTGAGTCAAATGAAGTATTTGGAGTGCTGCATCAAGGAGTCG
CTACGATTGTACCCCAGTGTGCATTTC---ATATCCAGATATTTCACT---GAAGATGTC
CAAATT---GGT---------------------GAA------CACCTAGTGCCATACAAC
ACAATGTGCAATATCAACGTGTTTGACATCCATCGCAATCCT---GACATCTTC---CCG
GAGCCAGAGAAGTTTGTACCGGAGAGGTTTCTGCCAGAGAAT------------------
------------------------------------------------------------
---------------------TGCATATCCCGCCATCCTTATGCT---TACATACCTTTT
AGTGCGGGACCTAGGAATTGCATAGGTCAAAAGTTTGCCCAAATGGAACTGAAGACCATG
ATGTCGTATCTCCTACGCAACTTCAAGCTAGAACCAGTGACCAAA---------------
------------------------CCT---------------------------------
------------------------------------------------------------
---------GATGAACTAATATACACA------TCTGATTTAGTTTTGCGAACAACACAC
---CCTATTTATGTGCGGTTCCGCCATAGAAATGATATT---------------------
------------------------ACAACA---------
[11] HaOG200078
ATG---------------------------------------------------------
TTC---------------------------------------------------------
---------------------------GTT------------TACTTA------------
---------------------------------------------------------ATT
GGA---ATA------------------------------------------------ATC
GTTTTT---CTTTGC---ATT------------------GTT---CAT---GTATTGTTT
AAC---------------------------------------------------------
------------------------------------TAC------AATAAAAGG------
------------------------------------------------------------
---------GCTCGATTG------------------------------------GTCAGG
AAGATA---CCAGGT---CCTAAAGATGACTTTATTTTTGGAAATGGATTGACTGTC---
------ATTCGCTCCCCA---GTT------GAGATCATG---------------------
------------------------AAAATGGGGAGGACATTGAGCAAC---GCATTT---
---------AAAGGAATCTTCAGAGTGTGGGTATATCCGATGGGAGCTGTTTTTATTTAC
AATCCGGAAGATATCGAGATTATTATGTCGGGTATG------AAATATGGGGAAAAAAGT
TTTGTCTACAAGTTTCTG---AAGCCTTGGTTAAGA------------------------
---------------GATGGATTACTGGTTAGCAATGGC---TCC---AAATGGCAAGAA
---------AGAAGGAAGATTCTCACGCCTGCTTTT---CACTTTAACATATTAAAA---
------------------CAGTTCTGCGAAATTATCGAAGAAAACAGTCACAGATTCCTT
---------------------GATAGCCTCAAAGAAACT---GCTGGAAAA---------
------------------------------------------------------------
------------------------------------------------------------
---------------------------------------------------------CCA
ATAGATATT---ATTCCTGTACTTTCAGAATTCACCCTGAACTCGATTTGTGAAACGGCA
ATGGGTACCCAACTGAGCGACGAT------------------------------------
------------------------------------------------------------
---------AATTCA---GGTGCTGCCAAATCCTACAAAAAAGCCATCTACGAT------
------ATCGGCCAG---GTATTCTTCGAACGA------------TTCGTCAGA---ATA
TATTTGTATGTC------------------------GATTTTATTCATAACTTA------
---ACCTCCTTGGGAAGGTTACAAACGAAATATTTGAAAATCGTTCATAATTTCACTGAA
AAA---------------GTAATTCAACAA---------AGACGGGAGTACATAGAC---
AAGTATGGA---CCATAT---------------TTA---AATGAAGAA------------
------------------------------------------------------------
---------CTAGAAGTTGATCAAGAT------GACTCTTATGTG------TATAAGAAA
AAGAAGAAAACCGCTATGTTAGATTTACTCCTGACCGCTGAG------------------
------------------------------------------------------------
---------------AAAGAAGGCCTTATAGAT---AAGTTGGGCGTCCAAGAAGAGGTG
GACACGTTCATGTTTGAGGGACACGACACAACAGCCGCTGGTTTGACATTTTGCTTTATG
TTGATCGCAAACCATAAGGATATTCAGGACAAAATAGTACAGGAATTAGACGATATATTC
GGA---GATTCGGACAGG---CCAATCAAAATGGAA------------------------
---------------GATTTGTCAAGGATGAAATACTTAGAGTGTTGTATCAAGGAGTCC
TTGCGGATGTATCCGCCAGTACATTTC---ATCAGTCGCAATTTGAAC---GAAGATACA
GTGCTG---AGT---------------------AAA------TACACGGTTCCAGCCGGC
ACTTTCTGTCACATTCTGATATTAGATCTGCACTACCGACCC---GACTTGTTC---AAG
AACCCGCACCAGTTTGATCCGGATCGGTTCCTGCCGGAGAAT------------------
------------------------------------------------------------
---------------------AGCGTGGGACGCCATCCTTATGCG---TACATACCGTTC
AGTGCTGGACCAAGGAATTGCATAGGTCAAAAATTCGCAATGATAGAAATGAAGATAGCC
GTCGCAAATGTGTTGAGGAATTTCGTGTTGGAACCAGTCACTCGT---------------
------------------------CCG---------------------------------
------------------------------------------------------------
---------TCAGATATTCGATTTGTT------GCCGATTTGATTCTACGAAACGACGGT
---CCAGTGGTCGTCAATTTCAAAGAAAGACAAAAGACGACT------------------
------------------------GCTCCT---------
[12] HaOG200080
ATG---------------------------------------------------------
TGG---------------------------------------------------------
---------------------------CTG------------TACCTT------------
---------------------------------------------------------TGC
GCT---ATA------------------------------------------------GTA
ATATTT---TTATGT---ATT------------------CTG---GAC---CTGTGTCTA
AAC---------------------------------------------------------
------------------------------------TAC------AATGAACGA------
------------------------------------------------------------
---------GCTCGGATG------------------------------------ATCAAG
AAGTTA---CCTGGT---CCTCCTGATGACTTCATCGTGGGAAATGGACTCAGGATT---
------ATCAAATCTTCA---GTG------GATGTGATG---------------------
------------------------AAGGTGAGAAGAGAATACGCCAAA---AAATGG---
---------AATGGAATCTATCGTATTTGGGCGTACCCGTTTGGTGCAGTGCTGGTATTC
AATCCTGAAGATGTTGAGCTGATTATGTCCAGCATG------AAGTATGGCGAAAAGAGT
ATCATCTACACAATTTTA---AAGCCCTGGCTCCAA------------------------
---------------GACGGCTTACTGCTCAGTAATGGT---GCA---AAATGGCAAGAG
---------CGAAGGAAGATTCTAACTCCTGCTTTT---CACTTCAACATCCTGCGT---
------------------CAGTTCTGTGACATCATACAAGAGAACACGCAACGTTTTCTG
---------------------GAAAAATTGGAACAAACT---GCTGGACAA---------
------------------------------------------------------------
------------------------------------------------------------
---------------------------------------------------------GAT
GTGGATGTT---GTACCTTTACTGTCTGAATATACACTTAACTCTATATGCGAAACTGCA
ATGGGTACGCAGTTATCTGAAGAT------------------------------------
------------------------------------------------------------
---------CTGACA---GGCACAGTCCAGTCATACAAGCAAGCTATCTATGAT------
------CTCGGATAC---GTATTTTGTCAAAGG------------TTTATCAGG---ATC
TACCTTTATCCT------------------------GAAACAGTATTCAATTTG------
---ACTTCATTAGGACGTATGCAAAAAAGAAGCGTAAAAACTGTAAAAAACTTTACTGAA
GAT---------------GTGATAAAACAA---------AGGAGAGACTACGTGGAA---
CAATATGGT---TTCCAT---------------ACA---ATAGGTGAT------------
------------------------------------------------------------
------------AATAATGACAGTGAA------GAAGTTTTCGTT------TATAAGAAA
AAGAAGAAGACTGCTATGTTGGATCTGCTCTTGTCTGCTGAG------------------
------------------------------------------------------------
---------------AAGGAAGGACTGATTGAC---AAGACTGGCATCCAGGAGGAGGTC
GATACATTTATGTTTGAAGGACACGACACAACTGCGTCTGGACTGACCTTCATGTTCATG
TTGCTCGCTCATCACAAAGATGTCCAAGATAAAATTGTAGAAGAGCTGAAAGAACTATTA
GGC---GACTCGGAGCGA---TGGCTCACCATGGAC------------------------
---------------GACTTAGCCAAGATGAAGTACATGGAGCGTTGCATCAAGGAGTCG
CTGCGAATCTACCCGCCAGTGCACTTC---ATTAGCCGAAAGTTGAAT---GAAACCACA
GTACTA---AGT---------------------GGC------TACCAAGTACCAGCTGAT
ACTCTGTGCCACATTCCCATTTATGACATGCATCACCGTGAA---GATTTGTTC---GAA
GACCCGGAGCGTTTCGACCCAGACAGGTTCCTGCCTGAGAAC------------------
------------------------------------------------------------
---------------------AGCGCGGGGAGACACCCTTATGCC---TACATACCGTTC
AGCGCTGGTCCTAGAAATTGTATAGGTCAAAAGTTCGCCATGTTGGAAATGAAAATCGCC
GTCGCGGAAGTGCTGCGCAAGTTTGAATTGAAGCCAGTGACGAAA---------------
------------------------CCA---------------------------------
------------------------------------------------------------
---------TCAGAAATTGAATTTATA------GCTGATCTTGTGCTAAGAAACAATGGG
---CCAGTCAAAGTAAATTTTGTTAAGCGAAAG---------------------------
---------------------------------------
[13] HzOG200080
ATG---------------------------------------------------------
TGG---------------------------------------------------------
---------------------------CTG------------TACCTT------------
---------------------------------------------------------TGC
GCT---ATA------------------------------------------------ATA
ATATTT---TTATGT---GTT------------------CTG---GAC---CTGTGTCTA
AAC---------------------------------------------------------
------------------------------------TAT------AATGAACGA------
------------------------------------------------------------
---------GCTCGGATG------------------------------------ATCAAG
AAGTTA---CCGGGT---CCTCCTGATGACTTCATCGTGGGAAATGGACTCAGGATT---
------ATCAAATCTTCA---GTG------GATGTGATG---------------------
------------------------AAGGTGAGAAGAGAATACGCCAAA---AAATGG---
---------AATGGAATCTATCGTATTTGGGCGTACCCGTTTGGTGCAGTGCTGGTATTC
AATCCTGAAGATGTTGAGCTGATAATGTCCAGCATG------AAGTATGGCGAAAAGAGT
ATCATCTACAAAATTTTA---AAGCCCTGGCTCCAA------------------------
---------------GATGGATTACTGCTCAGTAATGGT---GCA---AAATGGCAGGAG
---------CGAAGGAAGATCCTGACTCCTGCTTTC---CACTTCAACATCCTGCGT---
------------------CAGTTCTGTGACATCATACAAGAGAACACGCAACGTTTTCTG
---------------------GAAAAATTGGAACAAACC---GCTGGGCAA---------
------------------------------------------------------------
------------------------------------------------------------
---------------------------------------------------------GAT
GTGGATGTT---GTGCCTATACTGTCTGAATATACACTTAACTCCATCTGCGAAACTGCA
ATGGGTACGCAATTATCTGAAGAT------------------------------------
------------------------------------------------------------
---------CTGACA---GGCACAGTCCAGTCATACAAGCAAGCTATCTATGAT------
------CTCGGATAC---GTATTTTGTCAAAGG------------TTCATCAGG---ATC
TACCTTTATCCA------------------------GAAACAGTATTCAATTTG------
---ACTTCATTAGGACGTATGCAAAAACGAAGCGTAAAAACTGTAAAAAACTTTACTGAA
GAT---------------GTGATAAAACAA---------AGGAGAGATTACGTGGAA---
CAATATGGT---TTCCAT---------------ACA---ATAGGAGAT------------
------------------------------------------------------------
------------AATAATGACAGTGAA------GAAGTTTTTGTT------TACAAGAAA
AAGAAGAAGACTGCTATGTTGGATCTGCTCTTGTCTGCTGAG------------------
------------------------------------------------------------
---------------AAGGAAGGGCTGATTGAC---AAAACTGGCATCCAAGAGGAGGTC
GATACATTTATGTTTGAAGGACATGACACAACCGCATCTGGACTGACCTTCATGTTCATG
CTCCTCGCTCACCACAAAGATATCCAAGATAAAATTGTAGAAGAACTGAATGAAATATTA
GGC---GACTCGGACCGA---TGGCTCACCATGGAC------------------------
---------------GACTTAGCCAAGATGAAGTACATGGAGCGTTGCATCAAGGAGTCG
CTGCGAATCTACCCGCCAGTGCACTTT---ATTAGCCGAAAGTTAAAT---GAAACCACA
GTACTA---AGT---------------------GGC------TACCAAGTACCAGCTGAT
ACTCTATGCCACATTCCCATTTATGACATGCATCACCGTGAA---GATTTGTTC---GAA
GACCCGGAGCGTTTTGACCCGGACAGGTTCCTGCCTGAGAAC------------------
------------------------------------------------------------
---------------------AGCGTGGGGAGACACCCTTATGCC---TACATACCGTTC
AGTGCTGGTCCTAGAAATTGTATAGGTCAAAAGTTTGCCATGCTGGAGATGAAAATCGCC
GTCGCGGAAGTATTACGCAAGTTTGAATTGAAGCCAGTGACGAAA---------------
------------------------CCA---------------------------------
------------------------------------------------------------
---------TCAGAAATTGAATTTATA------GCCGATCTTGTGCTAAGAAACAATGGG
---CCAGTGAAAGTAAATTTTGTTAAACGAAAG---------------------------
---------------------------------------
[14] HaOG200079
ATG---------------------------------------------------------
TTC---------------------------------------------------------
---------------------------TGG------------TTTTTA------------
---------------------------------------------------------TTA
TTT---TTT------------------------------------------------GTG
GCATTC---CTGTGT---TTG------------------TTA---CAC---CTGTTGTTG
AAC---------------------------------------------------------
------------------------------------TAC------AATGAAAGA------
------------------------------------------------------------
---------GCGCGGTTA------------------------------------ATTAGA
AAACTG---CCCGGA---CCAGAAGATTCTTTTATTTTAGGAAATGGTCCCGCTGTT---
------ATGTTGTCGTCA---GTG------GAAGTGATG---------------------
------------------------AAATTGGCGAGAAAATTGGCTCAA---GAAAAT---
---------TCAGGAATATATCGACTCTGGATGTACCCTGTAGCCGCTGTAAATATTTAT
AATCCTGAAGATATTGAGACTATCGTGTCAAGTATG------AAATATAATGAGAAAAGT
CAAATCTACCGGCTTCTG---AAACCCTGGCTTGGG------------------------
---------------GATGGGCTTCTTCTTAGTAAAGGT---CAA---AAATGGCAGCAA
---------AGAAGGAAGATTCTGACGCCCACATTT---CACTTCAATATTCTGAAA---
------------------CAGTTTTGTGAAGTAATCAGTGAAAATACTCAACGATTTGTG
---------------------GAAAATCTTAAAGAGGTT---TCAGGTCGA---------
------------------------------------------------------------
------------------------------------------------------------
---------------------------------------------------------CCG
ATAGACGTA---GTACCAGTTATATCAGAATTTACTCTCAACTCTATTTGTGAGACCGCC
ATGGGGACAAACTTAACTGAATAC------------------------------------
------------------------------------------------------------
---------GACAAA---ACTGCTGCAAGTGCTTACAAAGAAGCTATACACAAC------
------TTAGGATAC---ATATTTTACCAAAGA------------TTTATTAAA---ATA
TATTACTTTTTT------------------------GACTTCATATTTAATCTA------
---TCACCGCTGAGCAAAAAACAGGACGGCTATCTCAAAACAGTACATAGTTTTACAAAG
AAA---------------GTGATTGACGAA---------AGGAGCGCGTACATTGAA---
AAGCACGGA---ATCAAG---------------ATA---CCTGAT---------------
------------------------------------------------------------
------------GAAAATGACGATGAT------GACACTTACGTG------TACAAGAGT
AAGAAGAAGACGGCCATGTTGGACGTGCTATTATCTGCTAGA------------------
------------------------------------------------------------
---------------AAAGAAGGACACATTAGT---GATACTGGCGTCCAAGAAGAAGTA
GACACGTTCATGTTTGAGGGTCATGATACTACAGCGGGTGGATTGACGTATTGTTTTATG
CTGTTAGCAAACCACAAGGAGGCACAGGACAAAATTCTTGAAGAATTGAAGGAAATTTTG
GGA---GATGATAAACGT---CCCATTACGATGGAA------------------------
---------------GATTTGCCTAAGATGAAATACTTAGAGCGCTGCATTAAAGAATCT
TTAAGGCTCTTCCCTCCTGTACATTTC---ATCAGCAGAAGTTTAAAT---GAGACTGTC
ACACTG---AGT---------------------AAT------TACAAAATCCCGGCAGGA
ACATTCTGCCACATCCACATTTACGACCTTCATCGTCGCGCG---GATCTGTTC---AAG
AACCCAACATCCTTCGACCCTGACAGGTTCCTGCCAGAAAAC------------------
------------------------------------------------------------
---------------------AGCGTCGGGAGACATCCTTATGCC---TACATACCTTTC
AGTGCTGGACCTAGAAATTGTATAGGTCAAAAGTTCGCCATGATGGAGATGAAAATAGCC
GTAGCGGAGGTATTGAGAGAGTTTGAGCTGCAGCCGGTCACGCGA---------------
------------------------CCC---------------------------------
------------------------------------------------------------
---------TCAGATATACGCATGATC------GCCGATGCCGTCTTCAGGAACGAGGGA
---CCTGTCGAAGTCACTTTCGTCAAAAGACAA---------------------------
---------------------------------------
[15] HaOG200082
ATG---------------------------------------------------------
ATA---------------------------------------------------------
---------------------------ATC------------GAAGTC------------
---------------------------------------------------------CTG
ATA---GCC------------------------------------------------GGG
GCAGTA---GCCCTG---GTG------------------GTA---TGG---CTTCTATTC
TTC---------------------------------------------------------
---------------------------------------------AAAGAGGAG------
------------------------------------------------------------
---------GAGGATCCA------------------------------------CTGGAC
AAGCTA---CCCGGA---CCTAAACGGCTGCCCATCATTGGAAACTCTTGGGAACTG---
------TTCCAATCGCCTCCCGAT------AAGTTGCTG---------------------
------------------------GATGTGATGGTGGGCTACACGAAA---CAATAT---
---------GGTGAACGTTACGTCTTCAAAGTGATGGGCCTCAGAGTACTGCACATTTCT
GGACCGGCTGATATTGAGGTGGTACTTGCACATTCC------AAGAACATTAAGAAGAGT
GTTCCTTACGATTTCCTG---AAGGATTGGCTCGGC------------------------
---------------GCTGGATTGCTGTTGAGCACAGGA---GCC---CACTGGCACAAG
---------CGCCGCAAGATCCTCACCCCGACCTTC---CACTTCAACATCCTGAAG---
------------------AACTTCGCCAACGTCATCGAGGAGAAGACGCAGGACCTGGTC
---------------------AAGAGTTTGAAGAAGAAG---AACGGAGAA---------
------------------------------------------------------------
------------------------------------------------------------
---------------------------------------------------------GAT
GTCAGCTTG---ATGCCGACAATCAGTGATTTTACGCTGTTCACTATTTGCGAAACAGCA
ATGGGAACAAAACTAGACGACGAC------------------------------------
------------------------------------------------------------
---------CAAACA---TCAGCTACAGTTGACTACAAGAACGCGGTACTCAAC------
------ATTGGCATG---CAAATGTTAAGTCGC------------ATTACAAGA---ATC
TGGCTCCACAAC------------------------GACTTCGTCTTCAAGAAT------
---ACTTCACGAGGAAGGGAATTCGGAAGAACTCTAGAAGTTGCTAAGACCTTTGCTGAT
AAT---------------GTAATTATGGAT---------AGGAAAGCTACTAGAGAA---
CAGAATAAG---GTTAGC---------------GTC---GAAGAA---------------
------------------------------------------------------------
---------------------------------GAAGTGAATGAT------ATTGGAACT
AAGAGGAGATTGGCTATGCTGGACTTATTGCTAGAAGCTGAA------------------
------------------------------------------------------------
---------------GAGAAGGGACAAATTGAT---ATGGAAGGTATCAGGGATGAGGTC
AATACTTTTATGTTTGAGGGTCATGACACTACAGCTTTAGCTCTGACCTTCGGATTGATG
TTGCTGGCTGATTATGAAGATGTTCAGGAGCGTATCTACGAGGAGTGTCAGAGCATAGTC
GGG---GAGTCGGAG------CACGTCACCATGTCT------------------------
---------------CATTTAGCAGACATGAAGTACTTGGAGGCAGTTATCAAGGAAACC
CTGAGGCTGTACCCTAGCGTGCCTTTT---ATAGGCCGGGAGATCGTT---GAAGATTTT
AAATTG---GGT---------------------GAC------CTGCTGGTAAAGAAAGGC
TCAACAGTGGATGTCCACATCTACGAGCTACATCACCGCGAG---GATCTGTTC---CCT
GATGCAGAGGCGTTCAAGCCGGAGCGCTTCCTCACC------------------------
------------------------------------------------------------
---------------------AACGAGCTGAAGCATCCTTACGCT---TATGTGCCTTTT
AGTGCTGGACCTAGGAATTGTATTGGCCAACGCTTCGCCATGCAAGAAATGAAGACGACT
TTAAGCGAGATAGTGCGTAACTTCAAGCTGGTACCCAAGGTCAAG---------------
------------------------GGC---------------------------------
------------------------------------------------------------
---------GCGCGACCCAGGATCATG------GCCGACCTTGTGCTCAGACCCGTTGAC
---CCTATCTATGTCAAGTTTATTCCACGCAAA---------------------------
---------------------------------------
[16] HaOG200081
ATG---------------------------------------------------------
CTG---------------------------------------------------------
---------------------------CTG------------TCACTA------------
---------------------------------------------------------GCA
TTA---GTG------------------------------------------------GGC
TTCATA---ACCTTC---ATA------------------CTA---TGG---AGACTA---
TTG---------------------------------------------------------
---------------------------------------------TCTGAGGAG------
------------------------------------------------------------
---------GAGAATCCC------------------------------------CTGGAC
AAGCTG---CCAGGA---CCGAAGAAACTGCCTATTGTAGGAAGTGCCTTCGAATTC---
------ATGAGGATGAATCCACGA------GACCTGTTC---------------------
------------------------ATAAAAGTCCGCCTCTTCGCTGAA---ATATAC---
---------GGCGACAGGTACCTCATCAAGATCCTGGGAAGACGGATACTGCATGTTCAT
AATGTCAAGGATGTTGAGGTCGTGTTAGCTCACTCA------CGTAATATAAAGAAGAGC
AAGCCATACACATTTTTG---GAATCCTGGCTCGGA------------------------
---------------ACTGGACTATTGCTGAGTAACGGT---GCA---AAATGGCACAAG
---------CGCCGTAAGATCCTGACTCCGACCTTC---CACTTCAACATCCTGAAG---
------------------AGTTTCTCCATCGTGATGAAGGAGAGAAGCAAGGGCCTGGTG
---------------------GAGAAGATCAAGACCTTG---GAGAATACA---------
------------------------------------------------------------
------------------------------------------------------------
---------------------------------------------------------GAC
GTCAACCTA---CTGCCTTTGATCAGTGATTATACTCTGTATATTATTTGTGAAACTGCA
ATGGGCACCCAATTAGACTCCGAT------------------------------------
------------------------------------------------------------
---------AAATCA---GCAAAAACTCAAGAATACAAGAGTGCAATCCTATCG------
------ATAGGAAAG---CTCCTCTTTGCCCGT------------CTAACAAGA---GTG
TGGCTTCACAAC------------------------GAATACTTTTTCAAAATG------
---CACTCCCTCGGCAAAAGATTCCAGAAATGTCTAGAAAAGGTCCATTCCTTCGCAGAC
GAT---------------GTCATCATGGAA---------AGAAAGAAGAATTGGAAA---
CCAGGACAG---AGT------------------GAG---TTCACA---------------
------------------------------------------------------------
---------------------------------GAAGAAGATTCT------GTGGGAGGC
AAGAAGAGACTAGCTATGCTGGATTTGCTGTTGGAAGCGGAG------------------
------------------------------------------------------------
---------------AGTAAAGGAGAAATTGAT---TTAGAAGGAATTAGGGAAGAAGTT
AATACTTTTATGTTTGAGGGACACGACACGACAGCAATGGCGATAGTTCTTGGCCTGATG
CTGATAGCAGACCATGAGGAAGTTCAGGACCGTATCTTCGAAGAATGCCAGAAGATCTTC
CCA---GATGCTGAGAGC---ACGCCTTCGATGTCT------------------------
---------------GATCTGGCAGAGATGAAGTATCTGGAGGCTGTGATCAAGGAAACC
CTGAGGCTGTACCCTAGCGTGCCTTTC---ATTGCAAGAGCGATTACT---GAGGATTTT
ATGTTG---GAT---------------------GAT------CTCCTAGTAAAGAAAGGT
TCAGAGGTATCCATCCACATCTATGACCTGCACCGTCGAGCA---GACCTGTTC---CCC
GAGCCTGAGGCCTTCAAGCCTGAGCGGTTCCTCAGC------------------------
------------------------------------------------------------
---------------------GGAGAAGCTATGCATCCGTACGCC---TTCGTGCCGTTC
AGTGCTGGTCCTAGGAATTGTATAGGTCAAAGGTTTGCTATGCTAGAAATGAAATGTGTG
CTGAGTGGTATTTGTCGTAACTTCAAGTTGCAGCCGCGCGTGAAG---------------
------------------------GGT---------------------------------
------------------------------------------------------------
---------GCACGCCCGGCGTTGTTA------GCAGACATGCTGATTCGGCCGGCTGAG
---CCCATCTATGTGAAATTTATTCGTAGA------------------------------
---------------------------------------
[17] HaOG200074
ATGAGCATAGCAGCCGCCGAAAGTGTGGTGCAATCCAGCACCTGGGCTGCCACCAGCCTG
TTC---------------------------------------------------------
---------------------------TAC------------GTACTC------------
---------------------------------------------------------CTA
GTA---CCA------------------------------------------------GCT
CTGATC---CTCTGG---TAC------------------GCG---TAC---TGGCGTATG
TCC---------------------------------------------------------
------------------------------------AGG------AGGCACATG------
------------------------------------------------------------
---------TATGAGCTT------------------------------------GCAGAG
AAACTG---CAGGGA---CCACCTGGTCTTCCCCTCCTCGGAAACGCACTTGAGTTC---
------ACCGGTGGTTCT---CAT------GACATCTTC---------------------
------------------------AGAAACGTCATCGAGAAGTCTGTT---CCATTCGAC
---AAG---GAATCTGTTGTCAAACTATGGATCGGACCCCGTCTCCTGGTGTTCTTGTAC
GACCCTCGTGACGTTGAGCTGATCCTCAGCAGCCAC------ACCCACATCGACAAGGCT
GAAGAATACAGGTTCTTC---CAACCCTGGCTCGGA------------------------
---------------AACGGTCTCCTCATCAGTACTGGC---CAG---AAATGGAGGTCT
---------CACCGCAAACTGATCGCTCCCACTTTC---CACTTGAACGTGCTGAAG---
------------------AGTTTCATCGACCTGTTCAACGCCAACTCCAGGGCTGTGGTC
---------------------AACAAGCTGAAGAAGGAA------GCCGGA---------
------------------------------------------------------------
------------------------------------------------------------
---------------------------------------------------------GAG
TTCGATTGC---CACGACTACATGAGCGAGTGCACCGTCGAGATCTTGCTTGAAACCGCT
ATGGGAGTCAGCAAATCCACCCAG------------------------------------
------------------------------------------------------------
---------GACCAA------AGTGGATTCGAATACGCCATGGCTGTGATGAAG------
------ATGTGCGAC---ATCCTGCACTTGAGA------------CACACCAAG---ATC
TGGCTCAGGCCC------------------------GACCTTCTCTTCAAACTC------
---ACCGACTACGCTAAGAAGCAGACCAAGCTCCTTGACATCATCCACGGTCTGACCAAG
AAG---------------GTTATCCGAAGG---------AAGAAGGAAGAATTCAAC---
TCTGGAAAG---AGG------------CCCACCATCTTGGCCGACTACAACGCCGGAACT
GCC---GACGAAGCCACCAAAACCACATCTGTTGAGGGTCTGTCTTTCGGTCAGTCTGCT
GGTCTTAAGGACGATTTGGACGTT---------GATGACGCGGAT------GTTGGCCAG
AAGAAGCGTTTGGCTTTCCTTGACCTGCTGCTCGAGAGTTCACAG---------------
------------------------------------------------------------
---------------AGCGGTGTTGTTATTTCT---GATGAGGAAATCAAGGAACAAGTA
GACACTATTATGTTTGAGGGTCACGACACTACTGCCGCTGGAAGCAGCTTCTTCCTCTCC
ATGATGGGTGTCCACCAGGACATTCAAGACAAAGTTATTGACGAGTTGGACAAAATCTTC
GGT---GACTCAGACCGC---CCCGCCACCTTCCAG------------------------
---------------GACACTTTGGAAATGAAATACTTGGAAAGGTGTCTCATGGAAACC
CTCAGGATGTTCCCCCCAGTGCCAATC---ATTGCTCGTCAAATCAAG---CAAGACATC
ACTCTGCCTTCC------------------AACGGC------AAGCAAGTGCCAGCTGGT
ACCACCGTCGTAGTAGCAACGTACAAACTGCACCGTCGCGAG---GACGTCTAC---CCC
AACCCAACCAAATTCGACCCCGACAACTTCCTGCCTGAGCGA------------------
------------------------------------------------------------
---------------------TCTGCCAACCGTCACTACTATGCC---TTCGTGCCCTTC
TCCGCCGGACCCAGGAGTTGCGTCGGCCGTAAATACGCCATGTTGAAGCTGAAGATCATC
CTGTCCACCATTCTGAGGAACTTCCGCGTCCACTCTGACCTGAAG---------------
------------------------GAG---------------------------------
------------------------------------------------------------
---------GAGGACTTCAAGCTGCAA------GCCGACATCATCCTCAAGCGTGCCGAA
---GGATTCAAGGTGCGCCTCTCCCCGCGCAAACCAACCAAA------------------
------------------------GCCTGC---------
[18] HaOG200075
ATGACGTCAGTGGTGGAC---------GTCGAGCCGAACGTCAATTCTACCAGGCTGGTG
TTC---------------------------------------------------------
---------------------------TAC------------CCGCTG------------
---------------------------------------------------------GTG
ATC---ATA------------------------------------------------GCA
TCATGT---GTCTGG---ATA------------------TTC---CAC---CGATGGCAG
CAG---------------------------------------------------------
------------------------------------CAG------TCCAGGATA------
------------------------------------------------------------
---------TACAGGATG------------------------------------GGCAAT
GTGCTG---CCAGGG---CCTACCGCCTTCCCACTCTTCGGAAACGCGCTCATGGCG---
------CTGTTCAAGAAACCTGAA------CAATTTATC---------------------
------------------------CGAATTGGTCTGGATATCGCCGAC---CAATAT---
---------GGCTACGTGATCCGTGGCTGGTTGGGATCAAAGCTGATTATCTTCCTCGCG
AACCCCGAAGATGTGGAAGTGATCCTCAACAGTAAC------GTCCACATTGACAAAGCC
TCAGATTACAAATTCTTC---GAACCTTGGCTCGGT------------------------
---------------GAAGGTCTTCTCATCAGTTCAGGT---GAA---AAATGGCGATCA
---------CACAGAAAAATGATTGCTCCAACATTC---CACATCAACATTTTGAAA---
------------------TCTTTCGTCGACGTATTCAATGAAAATAGCAAGAATGTGGTG
---------------------GAAAAACTACGATCTGAA---GTCGGCAAG---------
------------------------------------------------------------
------------------------------------------------------------
---------------------------------------------------------ACT
TTCGATGTT---CACGACCACATGAGCGGCGTCACTGTTGATATTTTACTTGAGACTGCT
ATGGGCATCACAAAGAAGACTCAA------------------------------------
------------------------------------------------------------
---------GATAAA------TCCAGCTTCGACTATGCCATGGCTGTCATGAAG------
------ATGTGTGAC---ATCATCCATCAGAGA------------CATTACAAG---TTC
TGGCTTAGACTG------------------------GACTTCATGTTCAAGTTG------
---CACCCGCTTTTCAAAACTCAACAGAAACTTTTGGATATTATTCACGGACTCACAAAT
AAG---------------GTCATTAGTCTG---------AAGAAGAAGATTTACCAT---
GAAAACAAG---GCGAAGGGTATCATCCCACCCACTCTACAAGAGTTGACGGACGGCAAG
AGG---TCCGGTGAAGTTCTGGCAAATAACAGCAAGACCCTTTCTGATACCGTGTTCAAG
GGCTACCGTGATGACTTGGACTTCAAT------GACGAGAATGAT------GTCGGAGAG
AAAAAACGTTTGGCGTTCTTGGACCTCATGCTTGAATCTGCACAAAAC------------
------------------------------------------------------------
---------------GGAACTCACAATATTACT---GACCACGAGATCAAAGAAGAAGTC
GACACCATCATGTTTGAGGGTCACGACACCACAGCAGCTGGTTCCAGCTTCGTGTTGTGC
CTCCTTGGTCTCCACCAGGATGTGCAAAAAAGAGTTTACGATGAGCTGTACGAAATCTTC
GGT---GATTCCGACCGC---CCAGCTACCTTCAAC------------------------
---------------GACACTCTTCAAATGAAGTATCTTGAGCGTGTAATCCTCGAAACC
CTGAGGATGTACCCACCAGTGCCCATC---ATTGCCAGGGAGTTGAAG---AGAGACGCT
AAGATTGTTACC------------------AACAAC------TACACGCTCCCAGCCGGA
GCTACCGTAGTAGTGTGCACCTACGGCATCCACCGCCACCCT---CAGCACTAC---AAG
GACCCTGATACCTTCAACCCTGACAACTTCTTGCCTGAGAAC------------------
------------------------------------------------------------
---------------------ATGGCCAACAGGCATTACTACAGC---TATATTCCATTC
AGTGCTGGACCCAGGAGCTGTGTCGGACGCAAGTACGCGCTTCTGAAGCTGAAGATTCTT
CTTTCAACCATCCTGAGGAATTACAAGTGTATATCGGAGGTACCT---------------
------------------------GAA---------------------------------
------------------------------------------------------------
---------AAAGACTACCAACTGAAA------GCCGATATTATTCTGAAGAGATCAGAC
---GGCTTCAGACTGAAGGTCGAACCCAGAGTTAGAGTACCGTCA---------------
------------------------TCCGCT---------
[19] HaOG200072
ATGACGACGTTGGTCGAGGAG------ACCGAGGTGACGAGCTACAACACAAGACTGATC
TTC---------------------------------------------------------
---------------------------TAC------------CCCCTC------------
---------------------------------------------------------TTA
TTC---CTG------------------------------------------------GCA
TCCAGT---ATCTGG---ATC------------------CTA---TAC---AGATGGCAG
CAA---------------------------------------------------------
------------------------------------AAG------TCTCGTCTG------
------------------------------------------------------------
---------CGCGAATTT------------------------------------GCAGAG
AAACTC---CCGGGA---CCAGCTGTCGTTCCCTTCCTTGGAAATGCTCTTTTGGTG---
------TTAAGGAAGAAACCAAGT------GAGCTTGTT---------------------
------------------------CAACTCGGTTTGGAGTATGGAGAG---AAGTTC---
---------GGAAACGTGGTCAGAGTCTGGCTCGGCAATAACCTGATCGTATTCCTCACT
GACCCTAACGACGTCGAAGTCATCCTTAACAGCCAG------GTCCACATTGACAAGGCT
TATGAATACAAATTCTTC---AAGCCTTGGCTTGGA------------------------
---------------GAAGGTCTACTTATCAGCACAGGT---GAC---AAATGGCGTTCA
---------CACAGAAAGATGATTGCTCCTACGTTC---CACATCAACATTCTCAAG---
------------------TCATTCGTGGGAGTGTTCAACCAGAACAGCAAGAATGTGGTG
---------------------GAGAAGATGAGGCCTGAG---ATCGGCAAG---------
------------------------------------------------------------
------------------------------------------------------------
---------------------------------------------------------GAG
TTCGATGTC---CACGACTACATGAGCGGTGTCACTGTTGATATCTTGCTCGAAACTGCA
ATGGGAATCACAAGGCAGACTCAA------------------------------------
------------------------------------------------------------
---------GATGCA------TCTGGATTTGACTATGCTATGGCTGTAATGAAG------
------ATGTGCGAC---ATTATCCACCAGAGG------------CAATACAAA---CTA
TGGCTACGTTTC------------------------GACGCCCTCTTCAGATTG------
---TCACCCTTCTTCAAACAACAGACCAAACTGTTGGACATCATTCACGGACTTACCAAC
AAG---------------GTTATCAAGAAC---------AAGAAGCAAACGTACCTG---
GAAAACAAA---TCCAAGGGTGTGATCCCACCGACCCTCGAGGAGCTCACCAGGACTCCT
GACACCAACGACAGCGTGCTGGCCAATGAC---AAAACTCTAGCAGAAGATGTCTTTAAA
GGCTACCGAGATGATTTGGACTTCAAC------GATGAAAATGAC------ATTGGTGAG
AAGAAACGTCTAGCTTTCTTGGACTTGATGCTTGAATCATCTCAGAAT------------
------------------------------------------------------------
---------------GGAACAAACAACATCAGC---GATCATGAAATCAAAGAGGAAGTC
GACACCATCATGTTTGAGGGCCACGACACCACCGCCGCTGGTTCCAGCTTCGTGCTTTGC
CTCTTGGGTGTCCACAAAGAGATCCAACAGAGGGTTTACAACGAGCTGTACGAGATCTTC
GGC---GACTCCGACAGA---CCAGCCACCTTCGCT------------------------
---------------GACACACTGAAAATGAAGTACCTCGAGAGAGTCATCCTTGAATCT
CTTAGGATGTACCCACCTGTACCCATC---ATCGCTAGGAAACTTAAC---CGCGATGTT
ACAATTGCTACG------------------AAGAAC------TATGTCTTGCCGGCTGGT
ACCACCGTGGTGGTTGGTACTTTTAAAATCCACCGCAACCCT---GAATACTAC---AAG
GATCCTAACACCTTCAACCCTGACAACTTCTTGCCTGAGAAC------------------
------------------------------------------------------------
---------------------ACCTCCAACAGGCACTACTACAGC---TACATTCCATTC
AGTGCTGGACCCAGGAGCTGTGTCGGTCGTAAATACGCCATCCTAAAGCTGAAGATTCTT
CTGGCGACCGTGCTGCGTAACTACAAGGTGACCTCCGATGTGACT---------------
------------------------GAG---------------------------------
------------------------------------------------------------
---------GAGCAGTTCAAACTGCAG------GCTGACATCATCCTGAAGAGGACTGAC
---GGCTTCAGACTGAAGATTGAGCCCAGGCAGAGGGTCCCTACCCCCACA---------
------------------ACTGTTGTTGCA---------
[20] HaOG200071
ATG---------------------------------------GACACTCAGTGGCTGGTA
TTC---------------------------------------------------------
---------------------------TAC------------CCTCTG------------
---------------------------------------------------------CTG
GTA---ATA------------------------------------------------ACG
ACTGTT---CTATGG---TTG------------------ATA---TAT---AGATGGCAA
CAG---------------------------------------------------------
------------------------------------CAG------ACCAGACTC------
------------------------------------------------------------
---------TTCAAGTTG------------------------------------GGCAAT
GTTTTA---CCAGGC---CCACCTTGTGTACCATTCTTCGGAAATGGACTTCTAGCA---
------TTAGGGAAGCAACCTGAT------CAAGTCGTC---------------------
------------------------AAATTCTGTCTCGACTTGACCAAG---ACGTAC---
---------GGCACAGTTTTTCGAGCTTGGGTCGGTTCCAACCTGTTAATCTTCCTCCTG
GAAGCCGATGATATTGAAGTCATCCTCAACAGTCAA------ATACACATCGATAAGGCT
GATGAATACAGATTCTTT---GAACCTTGGCTTGGT------------------------
---------------GACGGCCTTCTTATTAGCACAGGT---TCA---AAATGGCGGTCC
---------CATCGCAAAATGATAGCACCAACATTC---CATATCAACATTCTGAAG---
------------------TCATTTGTGGGGGTCTTCAATCAGAACAGCAAGAATGTCGTC
---------------------GAGAAAATGCGATCAGAA---ATTGGCAAA---------
------------------------------------------------------------
------------------------------------------------------------
---------------------------------------------------------ACG
TTTGATGTT---CACGACCATATGAGTACAGCTACTGTCGACATCTTACTTGAGACCGCA
ATGGGAATCACACGAAAAACTCAA------------------------------------
------------------------------------------------------------
---------GATGAA------TCAGGTTTTGATTACGCTTCGGCTGTTATGAAG------
------ATGTGTGAC---ATAGTTCACCAAAGG------------CACTACAAG---TTC
TGGTTACGATTT------------------------GACTCGCTTTTCAAATTG------
---ACTCCATTATTTGAAAAGCAGAAGAAACTTTTGGCCATCATTCATGGATTAACCAAT
AAG---------------GTTATTATGAAT---------AAAAAGCAGATATACTTC---
GAAAACAAA---GCCAAAGGTTTTATTCCGCCAACATTGAAGGAACTGACAAGAAATCTA
GAT---GACGATAAC------ACTAAAGAAAACAAAACTGTCTCAGATACAGTGTTTGAA
GGATACCGAGATGACTTGGATTTCAAC------GATGAAAATGAT------GTTGGCGAG
AAGAAACGGCTGGCTTTCTTAGATCTGATGATCGAATCTGTTCAGAAC------------
------------------------------------------------------------
---------------GGAACTCATCAGCTGACT---GACCACGAGATTAAAGAAGAAGTA
GATACTATTATGTTTGAGGGTCACGACACCACAGCTGCCGGCTCCAGCTTCGTCCTCTGC
CTTCTGGGTGTCTATAAGGACATCCAAGCAAAGGTCTACAACGAGCTGTACGAAACCTTC
GGA---GACTCAGACAGA---CCAGCCACGTTCGAT------------------------
---------------GATACTCTTAAAATGAAGTATCTTGAAAGGGTGATCCTTGAATCT
TTGAGACTGTACCCACCTGTACCCGTC---ATCGCTAGGAAACTTAAC---CGCGATGTT
AGAATTGTAACA------------------AAGAAC------TACGTTCTACCCGCTGGC
GCGACAGTGGTGATAGGAACATACAAAGTCCATAGAAGTCCT---AAATACTAC---AAG
GACCCTGATACATTCAATCCTGATAACTTTTTACCTGAGAAC------------------
------------------------------------------------------------
---------------------GCATCGAACAGACATTACTACAGC---TTCATTCCTTTC
AGTGCAGGGCCCAGGAGCTGTGTTGGACGCAAGTATGCCTTGTTGAAGCTCAAGATCTTA
TTGTCAACAATTTTAAGAAACTATGAGTGCACGTCAACAGTACCT---------------
------------------------GAG---------------------------------
------------------------------------------------------------
---------AAAGACTTCAAACTCCTC------GCTGACATTATTTTGAAGAGATTCGAT
---GGATTTACAATCAAAATTGAACCTAGAATAAGGAAACCTGTAAAT------------
------------------------GTGGCT---------
[21] HaOG200073
ATGGTATCATTCCACGATGAC------ACCGAA---ACTGTGAACACTGCTCGCCTTGTA
TTC---------------------------------------------------------
---------------------------TAC------------CCTCTT------------
---------------------------------------------------------TTG
TTT---ATT------------------------------------------------ACG
ACTGTT---CTCTGG---TTA------------------ATA---CAT---ACATGGCAG
CGG---------------------------------------------------------
------------------------------------CAG------ACCAGACTC------
------------------------------------------------------------
---------TTCAAACTG------------------------------------GGCAAT
GTTCTA---CCAGGA---CCACCTCATGTACCGTTCTTTGGAAACGCCCTTCTGGCA---
------TTGGGGAAGAGACCAGAC------CAATTAGTA---------------------
------------------------AACATCTGTCTCGAATACGCTGAT---ACCTAC---
---------GGTACAGTGATTCGAGGATGGCTTGGCTCCAAGCTGGCAGTATTCATCCTG
GATGCCGATGACATTGAAGTTATCCTCAACAGTCAA------ATACACATCGATAAGGCT
GATGAATACAGATTCTTT---AAACCTTGGCTTGGT------------------------
---------------GACGGCCTTCTTATTAGCACAGGT---TCG---AAATGGCGTTCC
---------CATCGCAAAATGATAGCCCCAACATTC---CATATCAACATTCTGAAG---
------------------TCATTTGTGGGAGTCTTCAATCAGAACAGCAAGAATGTCGTT
---------------------GAGAAAATGCGATCAGAA---ATTGGCAAA---------
------------------------------------------------------------
------------------------------------------------------------
---------------------------------------------------------ACG
TTTGATGTT---CACGACCATATGAGTACAGCTACTGTCGACATCTTACTCGAGACTGCA
ATGGGAATCACAAGAAAAACTCAG------------------------------------
------------------------------------------------------------
---------GATGAA------TCAGGTTTTGATTACGCTATGGCGGTTATGAAG------
------ATGTGTGAC---ATTATTCACCAAAGA------------CACTACAAG---TTT
TGGTTACGATTT------------------------GACGCGCTTTTCAAATTC------
---ACGTCATTCTTTGAGAAGCAGAAAAAACTTTTGAGTATCATTCACGGATTAACCAAT
AAG---------------GTAATCAAGAGT---------AAAAAGCAGACGTACTTC---
GAAAACAAA---GCGAGAGGTTTTATTCCACCATCATTGGAGGAACTGACTCGAACTGTA
GAT---GATGATAATGTACTAGCTTATGACAGCAAAACTGTGTCCGATACTGTATTTAAA
GGATACCGCGATGATTTGGATTTCAAT------GATGAAAATGAT------GTTGGTGAG
AAGAAACGACTTGCCTTCTTAGACCTTATGATCGAGTCTGTTCAGAAT------------
------------------------------------------------------------
---------------GGAACCCATCAATTAACT---GACCACGAAATCAAAGAAGAAGTA
GATACTATTATGTTCGAGGGTCACGACACCACAGCTGCTGGTTCCAGCTTCGTCCTCTGC
CTTCTGGGCATCTACAAGGACATTCAAGCGAAGGTTTACAACGAGCTGTACGAAATCTTC
GGC---GATTCAGACAGA---CCAGCCACCTTTGCT------------------------
---------------GATACTCTTGAAATGAAGTACCTTGAAAGGGTCATCCTCGAAACT
TTGAGGCTGTATCCACCAGTACCTGTT---ATTGCTAGAAAACTTAAT---CAAGATGTT
AAAATTGCAACA------------------AACAGC------TACATTCTCCCCGCTGGA
GCCACAATAGTCATCGGAATGTACAAAGTCCATAGAAGTCCC---AAATACTAC---AAG
GACCCCGATACGTTCAACCCTGACAACTTCTTGCCTGAGAAC------------------
------------------------------------------------------------
---------------------TCAGCGAACAGACATTACTACAGC---TTCATACCCTTC
AGTGCAGGGCCCAGGAGTTGTGTTGGACGCAAATATGCCTTATTGAAGCTCAAGATCTTA
CTATCAACAATTCTAAGAAACTACGAGTGCACATCTACAGTACCT---------------
------------------------GAG---------------------------------
------------------------------------------------------------
---------AAAGATTTCAAACTCCTT------GGTGACATTATTTTAAAGAGATCCGAT
---GGATTTACTATTAAGATTGAACCTAGAATAAGGAAACCTGTAGAA------------
------------------------GTAGCT---------
[22] HaOG200077
ATG---------------------------------------------------------
ATT---------------------------------------------------------
---------------------------TTG------------TTATTA------------
---------------------------------------------------------GTT
TTA---GCG------------------------------------------------GTT
TTAGTG---TTCGCT---TTG------------------TTG---TTG---TCATGGATA
AGT---------------------------------------------------------
------------------------------------TTG------GTGAAGGAA------
------------------------------------------------------------
---------AGTCGACGG---------------------------------------TTT
AACGTG---CCGGGG---CCCTCGCCTCTGCCTCTAGTGGGAAATGCGCATTTGTTT---
------GTTGTCAAATCT---TCA------GAATTCTTG---------------------
------------------------AACCTGGTTGAAAAATTTATGAAC---AAATAT---
---------GGCGATGCATTCAGAGTTCATTTTTTCTCCACGCCTTACGTGGTTATGTGC
CACCCTAAATATGCTGAGGCGCTAGTATCAAGCACG------GAGCACATCACAAAAGGC
AGGTCTTACAGCTTCCTG---ACGTGCTGGCTCGGT------------------------
---------------CAAGGTCTACTCACTGCCACGGGT---CAA---AGATGGAAGTCT
---------CACAGGAAATTCCTGACTCCCGCCTTC---CACTTCAACATTCTACAG---
------------------AACTTCTTGCCAGTATTTTGCAAAAACCAGCGGAATCTAACA
---------------------GAGAAACTACGCGGACTT---GCCGATGGCGGC------
------------------------------------------------------------
------------------------------------------------------------
---------------------------------------------------------CCT
ATCGATATG---TTCCCTCTTATCGCTTTGGCGGCCCTTGATAATGTGACAGAGTCCATA
ATGGGTGTATGCGTGGATGCTCAG------------------------------------
------------------------------------------------------------
---------AAACAC------AGTCAGTCTGAATACGTGAAATCTATTGAAGAA------
------CTGTCCGCA---ATAGTGACGATGAGG------------ATGCAAATT---CCT
TTCTTCGGTGAA------------------------GACGCTATTTTCAATTTG------
---CTGCCTTACAAGACGAGACAAGACAAAGCCTTGAAAGTTCTGCACGGACAGACCAAT
AAA---------------GTAATTGAAACA---------AGGCGGGAAGAATTGAGA---
AAGGCTAAT---ATAACT---------------ACT---CTTGCC---------------
------------------------------------------------------------
---------------------------------AACAGCAACGAT------ATTGGTATT
AAGAACAAGCACGCTTTCTTGGACCTGTTGCTATTAGCTGAAATC---------------
------------------------------------------------------------
---------------GACGGCAAGAAGATAGAT---GACGAGAGTGTGAGGGAAGAGGTC
GACACATTTATGTTCGAGGGTCACGACACGACGACTTCAGGCATTGTGTACTCACTGTAC
CTTCTGTCAAAACACAGAGATGTACAAGAGAAAATCTACGACGAACTTAAAACTATCTTC
GGCAGTGAAATGAACAGG---GACCCTACATACCAT------------------------
---------------GAGCTGAATCAAATGAAGTATTTGGAGCTGGTGATCAAGGAGTCG
ATGCGTCTCTTCCCACCAGTGCCACTC---ATCGAGAGAAAAATTTTG---AGGGATTGT
GAGATT---GGA---------------------GGT------TTAACACTAGTAAAAGGC
ACATCGGTACTCATAAACATCTACCAGATCCAGAGGCAGCCA---GAGTTGTAT---GAA
AATCCTTTGGAGTTCCGGCCGGAGAGGTTCGAA---------------------------
------------------------------------------------------------
---------------------GCGCCCCTGAAGAACCCCTTCAGT---TGGCTGGCATTT
AGTGCTGGTCCTAGGAATTGTATAGGTCAAAAGTTCGCGATGATGGAACTGAAAATAACT
ATCTCAGAAATGATCAAAAACTTCTACATACTGCCAGCACCT------------------
------------------------------------------------------------
------------------------------------------------------------
---------CAAGAGCCTGAACTGAGC------GCAGACCTCGTGCTAAGATCTAAGAAT
---GGAGTCCATATCAAACTTATGCCTAGAAAA---------------------------
---------------------------------------
[23] HaOG200076
ATG---------------------------------------------------------
ATT---------------------------------------------------------
---------------------------ACA------------TTATTA------------
---------------------------------------------------------ATA
TGT---ATG------------------------------------------------GTT
TTAGTG---TTTGTT---TTG------------------TTA---TTA---TCATGGATA
AAT---------------------------------------------------------
------------------------------------CTG------GTGAAGGAA------
------------------------------------------------------------
---------AGCCGACGG---------------------------------------TTT
AACCTG---AATGGA---CCCACGCCTTTGCCTATTTTGGGAAATGCACATCTGTTT---
------ATTGTTAAATCA---ACA------GAAATGTTG---------------------
------------------------GACTTGTTAGCGAGACTGGCGAGC---AAGTAT---
---------GGCGGTGCGTTCAGAGTGCATTTATTCACCACTCCTGTCGTGATTGTAACC
CACTCTAGATATGTTGAGGCACTAGTATCAAGCACG------GAGCACATCACAAAAGGC
AGGACCTACGACTTCCTC---TTAAACTGGCTTGGT------------------------
---------------CTAGGTCTACTGACATCCACAGGC---CAG---ATGTGGAAGACT
---------CAAAGGAGATTCTTAACACCCGCCTTC---CACTTCAATATACTACAA---
------------------AACTTCTTGCCAGTATTTTGCAAGAATCAGAGATATTTGACA
---------------------GATAAACTGCGGGGTCTT---GCCAACGGACAA------
------------------------------------------------------------
------------------------------------------------------------
---------------------------------------------------------CCA
ATTGATATG---ACCCCTATTGTTGCCTTGGATGCTCTTGATAACGTGACAGAATCCATA
ATGGGCGTTTGCGTGGATGCACAG------------------------------------
------------------------------------------------------------
---------AAACAT---------CAGTCTGAATACGTGAAAAGTATCGAAGAA------
------CTGTCCGCA---ATAGTAACGATGAGG------------ATGCAAAAT---CCT
TTCATGGGCCAA------------------------GACGCTATTTTCAATTTG------
---CTGCCTTACAAGAAGAAACAAGAGAAAGCTTTGAAGATTGTACATGGACAGACCCAT
AAA---------------GTAATTGAAGCA---------AGACGAGCGGAACTAAGA---
CGTGCTAAT---ATAACT---------------GCT---CTTCCA---------------
------------------------------------------------------------
---------------------------------GACAGCAATGAT------ATTGGTATT
AAGAACAAGCACGCATTCTTGGACCTGTTGCTATTAGCTGAAATG---------------
------------------------------------------------------------
---------------GACGGCAAAAAGATAGAC---GATGAAGGTGTGAGGGAACAGGTC
GACACATTCATGTTTGAGGGTCACGACACAACGACTTCAGGAATTGTCTACACACTATAC
TGTCTGTCGAAACACAGAGATATCCAAGAAAAGATCTACGAAGAACTGCAAACTATATTT
GGCAGTGAAATGGAAAGA---GACCCTACATATACT------------------------
---------------GAACTCAATCAAATGAAGTATCTGGAGTTGGTGCTCAAGGAATCA
ATGCGGCTCTTCCCACCAGTGCCACTC---ATCGAGAGAAAGATTATG---AGGGATTGT
GAAATC---GGA---------------------GAC------ATGAAGCTAGTGAAAGGC
ACATCAGTCCTCATCAACATCTATCAGATCCACCGGCAGCCA---GATATGTTT---GAA
AATCCCTTGGAATTCCGGCCAGAGCGTTTTGAA---------------------------
------------------------------------------------------------
---------------------AAGCCACTGAAGAACCCCTTCAGT---TGGATCCCATTC
AGTGCTGGTCCTAGAAATTGTATAGGTCAAAAATTCGCAATGTTGGAACTGAAAATTACC
ATCTCAGAAATCGTCAAAAACTTCTACATATTACCAGCATCT------------------
------------------------------------------------------------
------------------------------------------------------------
---------CAAGAGCCTGAACTCAGT------GCAGACATCGTACTAAGATCTAAGAAT
---GGAGTCCACATTAAACTTATGCCTAGGAAA---------------------------
---------------------------------------
[24] HaOG200032
ATG---------------------------------------------------------
CTT---------------------------------------------------------
---------------------------AGT------------GCGTTA------------
---------------------------------------------------------CTG
TTG---TGT------------------------------------------------ATA
TTTTGGGGCGTTTGC------------------------GCA---GTT---ATAGCATGG
CGC---------------------------------------------------------
------------------------------GCTTATTCA------GGAAAGGGG------
------------------------------------------------------------
------------TCTGCC------------------------------------CATCCC
TTGCCT---CCAGTTCTATCTGGTGGTATACCTATCATTGGTCATACGCATGTCATC---
------AGTGGGAACACT---AAA------ACAATATGG---------------------
------------------------GACGTGTTAAAATCAATTTCAATGGAAAGCGTGAGA
---AAT---GGAGGCTTGATCTACGCTCATATTGGAGGAAAGATTTATTACTTGGTGACC
GATCCTGATGACGCGTTGACAGTAGCCAACACA------------TGTCTTCAGAAACAC
TTCATTTATAATTATTTA---GATAATTGGCTGGGC------------------------
---------------AATGGACTCCTTACGGCTTCAGGA---GCA---GCATGGCAGCGC
---------CACCGCAAACTCCTCAACCCAGCGTTC---ACAGTATCAGTGATACAC---
------------------AACTTCCTCGGTATCTTCAACTATATGGCGAAGCAGTTCAAC
---------------------AGTGAGCTGGCTGTTCAT---GCTGGGAAGGAA------
------------------------------------------------------------
------------------------------------------------------------
---------------------------------------------------------CCG
TTTGAGATC---AGCCACTACTTGAGGCTCATTGCTTTCCAGACTTTCAGTAGAACTGCC
TTTGGTATTGGTGATGAAAGCGTG------------------------------------
------------------------------------------------------------
---------AAAGAG------TTCGCTAGAAAGTACATGGAGTCATCAGACCAG------
------CTCATGAAC---ATGGTAGTATACAGG------------TTCCAGAAT---GTT
TGGCTCCATAAT------------------------GACTTAATATTCAGGCTC------
---ACTGGACTGAAGAAGAAGGAACAAAAGCTCATCAAGATTTTGGATGATATGGCTAAT
CAG---------------GTTATAAAGAGA---------AAAAAGGAAGAAATGAAA---
CATCAATCA---AAGGAA---------------CCA------------------------
------------------------------------------------------------
---------------------------------------------------GAGACAGGT
ACTCGATGCAAACCTCTAATGAGTCTGCTACTAGAACTTAAG------------------
------------------------------------------------------------
---------------AATGATGACACTCTTACT---GAGAAAGAGATAAAAGAAGAAGTA
GATACAGCAATATTAGCTGGATTCGATACCACGTCTAATACACTGACTTGTATGCTGGTG
CTCATAGGATCTCATCCTGAAGTACAGAGGAAGATGTATGAAGAGATGATCGATGTCCTA
GGA------CCAACCAGA---GATGTTGAAAAAGAT------------------------
---------------GATATCAAGAAATTAGTGTACACTGAAGCAGTTATAAAGGAAGCT
CTAAGAGTTTTACCAATAGGACCTGCC---TTAATGAGAAATGTTGAT---AAGGATGTT
AAACTA---AGA---------------------AAC------TACACAATGCGAGCAGGC
AGTCAGTGCGTGATACTGCCGGTAGGAACTCATCACGCCCCG---GAGTGGGGG---GAT
GACGTGGATGTGTTCAGGCCTGAGCGGTGGCTGGACCCGGCC------------------
------------------------------------------------------------
---------------------ATAGCTACTCTTGGAAACGGCGCC---TTTTTTGGATTT
AGTTTGGGCAAGAGATCTTGTATTGGCAAAACCTACGCAATGATATCGATGAAGGTGACA
CTATCTCACTTCATACGTCGGTACCGCATCACGGCAGATGTG------------------
------------------------------------------------------------
------------------------------------------------------------
---------ACCAAGATGGAGCTGAAG------GTAGACATGATCCTCAAGCCGACCACC
---GCTGCTGTTACTATTGAGGAGAGGAAA------------------------------
---------------------------TTG---------
[25] HaOG200029
ATG---------------------------------------------------------
ATC---------------------------------------------------------
---------------------------GGT------------TTAATT------------
---------------------------------------------------------TTG
TTC---AGT------------------------------------------------GTG
ATAATC------TGT------------------------TTA---TAT---GTGATCTGG
ATG---------------------------------------------------------
---------------------------TGGTTGGTTTTC------ATGAAAAAT------
------------------------------------------------------------
------------GGTAAA------------------------------------CATAAA
CTGCCT---CCTTTTTACCCGGGATTTTTGCCCCTCATTGGACATACTCATCTTCTG---
------ATCGGTGATGGT---ATT------GGTCTATGG---------------------
------------------------CGAACGGTAAAACTGTTTGCTGCAGAAGCTATGAAA
---CAG---GGCGGAGTCGTCACTTGTATATTCGGAATGAGGGTGTACTATCTGATTACA
GACCCGGAAGATGCCCTCACTGCCGCAAACGCG------------TGCCTTCAGAAACAT
TTCGCATATGATTACGCC---AAACCTTGGCTTGGA------------------------
---------------GAGGGATTGATAACATCCTCCGGT---GAG---GTATGGAGGCGT
---------CACAGAAAATTGCTGACTCCTGCATTC---AGTCTGCCTGTGATGTTG---
------------------AACTTTCTCGAAGTCTTCAACAGCCAATCCCGAAAATTGGTG
---------------------GACAAAATAAAAGTTGAA---ATTGGAAAAGGA------
------------------------------------------------------------
------------------------------------------------------------
---------------------------------------------------------CGC
TTTGACCAT---ATCGAGTATTTGAGAAATAATGCTTTGGAGACATTTTGCTTAACTGCT
TTTGGTATAACTGGTTTCGAAGAC------------------------------------
------------------------------------------------------------
---------AAGCAT------TTCATCCAGAAATATATGAAAGCTGTTGATGAG------
------ATACTTAGT---ATCGTGACGCAGAGG------------TTCCAAAAG---TTT
TGGCTGCAAAGT------------------------GACCTGATATTTATGTTG------
---CTCGGTCATAAGAGGCGTCATGATAAGTTTGTGAAAATTGTCAATGATATGTCTAAT
ATG---------------GTAATACAAAGA---------AAGAAAACATTGCGTAAC---
AAT---------------------------------------------------------
------------------------------------------------------------
---------------------------------GGCGAATCGTAT------ACCTCAGAC
ACAAAATACAAGCCCTTCTTGGATCTTCTTCTGGAGCTATCA------------------
------------------------------------------------------------
---------------GAAGATAACGCGTTAACT---GACAAGGAGATCAGAGAAGAGGTG
GATACTGCTATCGTCACCGGTTTCGACACGTCATCGAGTTTGCTTAGTTACATCATGATA
CTGTTGGGCACACATCCTGAAGTTCAGGATAGGATATATCAAGAAATCAAAGAAATCTTC
ACG------ACGGATCGA---GACGTGGAGAAGGAA------------------------
---------------GATCTTCAGAAGCTAGTTTACACAGAGGCGGTCATCAAGGAGGGC
CTGCGTATCTTCACTACAGGACCTGTC---ACTTTGAGGAGTGTGGAT---AAAGATGTC
AGACTT---AAA---------------------AAT------TATACGATGCGTGCCGGT
AGTGAGTGCGTGATTCTTCTGTTTGGGGCCCACCGAGACCCC---GTGTGGGGG---AAG
GATGCTGACAAATTCAGGCCCGAAAGATGGTTGGATCCCAGC------------------
------------------------------------------------------------
------------------------ATGCCCGCAAACCCTAGTGCT---TTCGTCGGCTTC
AGCTTAGGAAAACGATCCTGCTTAGGTAAAACCTACGCCATGATATCAATGAAAACATTC
CTAGTCCATTTCTTGAGGAGATACAAAGTGACAGCCGATGAC------------------
------------------------------------------------------------
------------------------------------------------------------
---------AGCAATCTCAAACTACGA------TTTGACTTCTTGTTGAAACCCGTATCG
---GGTTATGAAATCACTTTAGAAGAACGA------------------------------
---------------------------GTT---------
[26] HaOG200049
ATG---------------------------------------------------------
ATG---------------------------------------------------------
---------------------------GGT------------ATTATT------------
---------------------------------------------------------TTG
TTC------------------------------------------------------GTC
TGTGTT---ATGTTT---CTT------------------GTC---TATCTAAGTGTCTTT
GAA---------------------------------------------------------
---------------------------------------------AGAAATAAG------
------------------------------------------------------------
------------GGGACC------------------------------------TATGCA
TTACCT---CCAAAAGTGCCTGGTTGGTTGCCCATCATTGGACATTTGCATCAAGCG---
------GTTTTATCCAGA---TCT------AATCTTTTG---------------------
------------------------AAATTCGTGGCAAGTTTGAGCGAAAGCTGCGAAAAG
---CTA---GGAGGCGTTGCAGTTTTCAATTTTGGAAGTGAGCTGTATTATTTGATAACC
AATCCTCAAGAGGCAATAATAGCGGGGAACTCG------------TGTATAAATAGACAT
TATGCGTATGACTTCTGT---AAAACTTGGCTAGGT------------------------
---------------CATGGACTTGCAACAGCTACAGAA---GAA---ACATGGAGACAT
---------CGCCGCAAGTTGCTGAACCCAGCGTTC---AGCCTGCCGGTGATCCAC---
------------------GGCTTCTTAGACGTGTTCAACAGTCAGGCCAAGAAACTGATC
---------------------AATGAATTAGAACCTCAT---GTTGGGAAAGGG------
------------------------------------------------------------
------------------------------------------------------------
---------------------------------------------------------CCA
TTTGATCAC---AGTTTGTATATGAAAAATAATGCAGTGGAAACTCTTTGCGTCGGCACA
TTTGGAATAAAAGCTATAGAAGAT------------------------------------
------------------------------------------------------------
---------GTAAAC------TTTATAAAAAAATACACTGAGGCCGTCAGTGAA------
------ATGGTTTCT---ATTCTCGTTAGTAAA------------TTCTTTAAG---TTT
TGGCTGCAGGGC------------------------AATTTCATATGCAAGCTT------
---ACTGGCGTACAGGACAGGGAAGATAGCCTGGTGGAGACAATGCATAATATGTCTGAT
AAA---------------GTCATACGAGAG---------AAAAAGCAAATTCTAAAA---
AAGGAAGCT---TTAAAT---------------AAG---ACCGAT---------------
------------------------------------------------------------
------------------------------------AAATCAGAAGTA---GCTACTGGA
ATAGAATACAGACCCTTCCTAGACCTGCTATTAGAGCTATCA------------------
------------------------------------------------------------
---------------GCAAATGGAGCTTTAACA---GATAAACAAATAAGAGAAGAATTG
AATACAATCATAGGTACTGGCTTTGAAACTACGTCTAGTCAGCTGATGTTTAGTCTGATG
CTGCTTGGAGCACATCCTGAAGTCCAGGAAAAAATGTATCAAGAATTATTGACGGTGCTA
GGT------CCAGACCGG---GATGTAGAAAGAGAT------------------------
---------------GATTTGAACAAACTGGTTTACACAAACGCGGTTATAATGGAGACT
CTTCGGGTGTTACCAACTATACCGTGC---ATGTTGAGATGCGTGGAT---AAAGACGTT
AAGCTA---ACA---------------------AAC------TACACAATGCAAGCTGGC
AGTTACTGTCTTATCTTTCCAATGATGACTAACATCGTTTCT---ACTTGGAGT---ACA
AAAACCAGTGAGTTCAGTCCCGAAAGGTGGCTGAATGGTGAA------------------
------------------------------------------------------------
---------------------------TTCAAAAACAATCAGGAA---TTCGCAGCTTTT
GGAGTAGGGAAGCGGGGTTGTATAGGTAGAACTTACGCAATGATAGTTTTGAAGGTGCAG
CTAGCGCATTTCATACGACGGTACCGAGTGAAAGCTGACATG------------------
------------------------------------------------------------
------------------------------------------------------------
---------AGCCAGTTGAAACTCAAT------TTTGACTTCGTGTTGAAACCAGAGTCG
---GGACACGAGATCAGGATTGAACGAGGA------------------------------
---------------------------ATG---------
[27] HaOG200050
ATG---------------------------------------------------------
TTG---------------------------------------------------------
---------------------------AGC------------CTGATT------------
---------------------------------------------------------TTA
ATA---TAT------------------------------------------------GTT
TTAGTG---GTTTGT---TTG------------------GGG---TTT---GTGATATTA
AAA---------------------------------------------------------
------------------------------------AGG------GCTCGGAGT------
------------------------------------------------------------
------------TCAAGG---------------------------------GGACATGCG
TTGCCG---CCATTATTGCCTGGATCTTTGCCCATAATTGGGTATACGATACAAGTC---
------GTTTCTGCAGCA---AGA------AATCAGTTT---------------------
------------------------CGTTTATTGAAAGCTGTAACTTCAGGCAGCGCTGAA
---AAA---GGAGGGATAACTACCACCACTTTTGGGACAGAACGGTACTATTTTATAACT
GATCCTCAAGATGCAGTGACAGCAGCCAACTCC------------TGCCTTCAAAGACAC
TATGCTTTTGACTTCTGC---AAACCGTGGCTGGGC------------------------
---------------GATGGACTGTTAACGACTTCGGCT---GAA---ACATGGAAGAGT
---------CATCGCAAGTTGCTCAGCCCAGCATTC---AGCCTGCCTGTGATCCAC---
------------------GGACTACTTGAAGTCTTCAACAGTCAGTCCAGGAAACTGCTG
---------------------GAAGAAGTAGCTCCTCAT---GATGGAAAGGGG------
------------------------------------------------------------
------------------------------------------------------------
---------------------------------------------------------CCA
TTTGATCAC---GATGTGTATTTAACTAAGAATGCTTTGGAAACTCTTTGTGTTGGCACT
TTTGGAATAAACATCATAGATGAC------------------------------------
------------------------------------------------------------
---------GAAAAA------TTCACGCAGAAATACATCAAATCCCTTTACGAA------
------ATTATTCCG---ATGGTGACGAGAAAG------------TTCGTCGAA---GTG
TGGAGCCAGAGC------------------------GACTTCCTGTATAAACTC------
---TCAGGACTTAAGGAGAAAGAAGATCAATTACTGGACACCTTACATTCAATGACGGAT
AAA---------------GTTTTACAAGAG---------AAAAAGCTTGCAAGAAAG---
GGGAAAGAA---ATT---------------------------------------------
------------------------------------------------------------
------------------------------------AAAAAAGAA------GTTACTGGA
ATAGAATACAGACCTTTCCTAGATCTGCTGTTAGACTTGTCA------------------
------------------------------------------------------------
---------------GAAAATGGAGAGTTGTCA---GACCAGTACATTAGAGAAGAAACA
CAAACGATCATTGCATCTGGGTTTGAGACCACTTCCAACCAGCTGACATCCACTTTGGTG
CTGTTAGGTGCTCATCCTGAGGTGCAGGAGAAAATGTATGAAGAATTAATAGATGTACTA
---------CAAGATAGA---GATGTAGAAAAGGAG------------------------
---------------GATCTCAACAAACTAGTGTACACAAATGCTGTTATATTGGAGTCT
CTTCGATTATTCCCTACAGTGCCATGC---TTACTTAGATGTGTGGAC---AAGGATGTA
AAGCTA---AAA---------------------AAC------TACACGATGCGAGCTGGT
AGTTACTGCAGCATAAGTCCTCTGGTAGTCAATGTGAACTCT---CCCTGGAAA---GCA
GAAACAACACATTTTGAACCGGAAAAATGGCTGAACGGGGAG------------------
------------------------------------------------------------
---------------------------TATAAAAATAATTCTGAA---TTCGCCGGATTT
GGACTGGGGAAGAGAGGATGTATAGGTAAAACATACGCAATGACGATGATGAAGGTGGTA
CTATCACACTTCATACGCCGGTACCGAGTGCAAGCTGACATG------------------
------------------------------------------------------------
------------------------------------------------------------
---------AGCCAGGTTCGAGTCAAG------TTCGAATTCCTATTGAAACCAGTGTCA
---GGACATGAGATCAGGATCCAACGGAGA------------------------------
---------------------------AAT---------
[28] HaOG200044
ATG---------------------------------------------------------
TTG---------------------------------------------------------
---------------------------GGC------------TTAATT------------
---------------------------------------------------------TTG
ATT------------------------------------------------------ATT
TGCGTT---TTGTGT---CTG------------------GTG---TTT---TTGAACTAT
AAG---------------------------------------------------------
---------------------------------------------AAAAATAGG------
------------------------------------------------------------
------------AATAAA------------------------------------CATGAA
CTTCCA---CCGGCTTTGGCTGAATCCGTGCCTATTATAGGTCATATGCTTCTCATA---
------GTTAGGAACTGT---ACA------ACTCTTTTC---------------------
------------------------ACCATGATCACTTCTTGGGGCAAACAGGCTGATGCG
---AAA---GGAGGTGTCGCACATTTTTATTTTGGAAAAGAATTGTATTATTTTATATCT
GATCCTCAAGATGCATTAACTGCTGCAAATGGA------------TGTCCTAAGAAACAT
TATTCCTTTGATCTTATC---AAAACGTGGCTAGGA------------------------
---------------GATGGGCTAGTGACGGCGCCAGTC---GAC---ATTTGGAAACGT
---------CATCGCAAGCTGCTCAGCCCAGCATTC---AGTCTGCCTGTGATCCAC---
------------------GGATTCCTAGGGATATTCAACAGTCAGTCCAGGAAACTTCTG
---------------------GAAGCCATAGAACCTCAA---GCAGGGAAAGGT------
------------------------------------------------------------
------------------------------------------------------------
---------------------------------------------------------CTA
TTCGATCAA---CGAAGATATTTTAACAACAATGCTTTGGAAACGCTTTGTCTTGGAGTG
TTTGGAATAAATGCTATTAACGAC------------------------------------
------------------------------------------------------------
---------CCGAAC------GTCATACAAAAGTATATGGAAGCAGTAGTAGAA------
------ATGATAAGA---CTGTGTTTTGCAAAG------------ACAATCAAA---GTC
TGGCTACAGGTA------------------------GAAATAATATACAAGTTA------
---GTGGGCCTCAGGAAGAAGGAAGACGAATATCTGGATACATTACATTCTATGACGAAC
AAA---------------GTTTTGCAAGAG---------AAAAGAGCTGCGAAAAAG---
GATGTAGCT---AACAAT---------------AAT---GCAATT---------------
------------------------------------------------------------
---------------------------------ACTGAAATTACT------ACTACTGGA
CTTAAATACAAACCATTCTTAGATCTAATAATGGATTTATCA------------------
------------------------------------------------------------
---------------CAAAATGGAGAGTTAACT---GATAAAGAGATAAGAGAAGAAACT
GATACAATCGTAGTTACTGGATCTGAGACCACATCCAATCAGTTGACATTCACCATGTTA
CTACTGGGAGCACATCCTGAGGTGCAAGAGAAACTATATCAAGAAATAATAGATGTACTA
GGT------AAAGACAGA---GATGTAGAAAAAGAA------------------------
---------------GATTTGAACAAACTCGTCTACGCAAATGCTGTTTTGACGGAGTGC
CTCAGATACCTTCCAACTGTACCTTGT---TTATTTAGAACCGTGGAG---AAGGATGTG
AAACTA---AAG---------------------AAT------TACACAATGCGTGCCGGC
AGTTATTGTCACACATTCCCATTGACTTACGAT---GACTCA---AATTGGGGT---CCA
GAGAGCGATAAGTTTAAGCCCGAACGATGGCTCAATGGAGAT------------------
------------------------------------------------------------
---------------------------GTTAAGCCTAACCAGGAA---TTTGCTGCATTT
GGATTGGGCAGAAGAAGCTGTATAGGAAAAGGATACGCCATGACAGTAATGAAAGTAGTA
CTAGTCCACTTCGTCCGCCGCTACCGAATACAAGCAGACATG------------------
------------------------------------------------------------
------------------------------------------------------------
---------AGCAAGTTGAAAGTCCAA------TACGACTTTGTTTTGAAGCCAATATCA
---GGTCACGAGATCAGTATTGAACGAAGA------------------------------
---------------------------ACG---------
[29] HaOG200051
ATGACAATG---------------------------------------------------
TTG---------------------------------------------------------
---------------------------ACT------------GGTATC------------
---------------------------------------------------------TTG
TCT------------------------------------------------------GTG
TGTGTG---TTGTGC---CTA------------------GTT---TGG---CTTACATTG
AAG---------------------------------------------------------
---------------------------GGTTGGAGGCGA------GCTCGCTCC------
------------------------------------------------------------
------------AGTGAA------------------------------------CATAAG
TTACCG---CCCGCAATGGATGGCGAACTACCCATCATTGGTCATATGCATATCGTT---
------ATTTATTATGTC---ACA------AATATCTAC---------------------
------------------------AAGTTTATGAAGACCTTAAGTGATGAATGCGCTCAA
---AAA---GGCGGTGTTATGTACGGCAAATTCGGCAGCGAATTGTATTATTTCATAACC
GACCCTCAGGATAGTTTGATAGCGGCGAGTGCA------------TGTCTGAACAGGAAT
TACGCTTACAATTTAGCT---AAAGTTTGGCTGGGA------------------------
------------AATAATAGTCTGGTGCTTTCTGGAGGA---GAA---ACATGGAAAAAT
---------CGCCGCAAGTTGTTAAACCCAGCGTTC---AGCCTGCCAGTGATCCAC---
------------------GGCTTCTTAGACGTGTTTAACAGTCAGGCCAAGAAACTGATC
---------------------AATGAATTCAAGCCTTAC---GTTGGCAAAGGG------
------------------------------------------------------------
------------------------------------------------------------
---------------------------------------------------------CCA
TTTGATCAC---AGTGTCTATTTTCTGAAAACTTCATCAGAAACACTTTGTGTTGGCACA
TTTGGAATAAATCCAAGAGAAGCC------------------------------------
------------------------------------------------------------
---------GCAGAG------TTTACCGAGAAATACGAAAAAGCACTTTTTGAT------
------TTAATAAGA---CTTCTTATAAAGAAG------------TTTTTGAGG---TTT
TGGCTGCAGAAT------------------------AGATTGATATACAAACTG------
---TTTGGACTTAAGAAGAAAGAAGATGAATTAGTTCATACTTTACACTCAATGTCTGAA
AAA---------------GTTCTACAAGAG---------AAACTCCATGATAGAAAA---
AATAAAGTT---CTA---------------------------------------------
------------------------------------------------------------
------------------------------------AAAACACAA------ACGAATGGT
ACGGGATACAGACCATTCTTAGATCTAATTTTAGACCTGTCA------------------
------------------------------------------------------------
---------------GAGAATGGTGCCCTGACT---GACAGAGAAATAAGAGAAGAAACT
GACACAATCATATTCACTGGAATCGAATCCACATCTAATCAGTTAACATACATTCTCTTG
CTACTGGGAGCTCATCCTGATGTACAAAACAAGTTGTATGAAGAAGTTTTAGATATTGTA
GGA------GCAGAAAGG---GATGTCGTAAAGGAC------------------------
---------------GATTTGAACAAACTGGTTTACACAAATGCAGTGATAATGGAGTCA
TTGAGAGTACTTCCAACTGTACCTCTC---ATACTTAGGAGTGTGGGC---CAGGATGTC
AAACTA---AAA---------------------AAC------TACACAATGCGTGCTGGC
AGCCACTGTCTCATATTTCCTCTGATGCCTAACGTTAAATCT---ACCAGCGGC---ACG
GAAAGTGATCAGTTCAGACCAGAGAGATGGCTGAATGCTGAC------------------
------------------------------------------------------------
---------------------------TCCAAAACCCAACAGGAA---TTTGCTGGATTC
GGATTAGGGAAACGAGCCTGTTTAGGTAGAACATACGCTATAGTAATGATGAAGGTAGTA
CTAGCGCACTTCATACGTCAGTACCGAGTACAAGCTGACATG------------------
------------------------------------------------------------
------------------------------------------------------------
---------AGCCAATTGCAGCTGTCT------GCGGACTTCGCGATGAAACCAGTGTCT
---GGTCACGAGATCAGTATTGAAAGAAGA------------------------------
---------------------------ACT---------
[30] HaOG200042
ATG---------------------------------------------------------
TTG---------------------------------------------------------
---------------------------ACT------------ATCATC------------
---------------------------------------------------------TTG
TCT------------------------------------------------------GTG
TGTGTG---TTGTGC---CTA------------------GTT---TGG---CTTACATTG
AAG---------------------------------------------------------
---------------------------GGTTGGAGGCGA------GCTCGCTCC------
------------------------------------------------------------
------------AGTGAA------------------------------------CATAAG
TTACCG---CCCGCAATGGATGGCGAACTACCCATCATTGGTCACATGCATTTTTTT---
------GTTTATTATGTC---ACA------AATATCTAC---------------------
------------------------AAGTTTATGAAGATCTTGAGTGATGAATGTACTAAG
---AAA---GGAGGTGTTATGATCGCTAAATTCGGCAGCGAATTGTATTATTGCATCACC
GATCCTCAAAACACTTTGACAGCTGCGAATGCA------------TGTCTTACAAGGCAT
TATGCCTACAATTTCGGT---GAAGTTTGGCAGGGA------------------------
---------------AATAGTCTGCTGTTGTGTTCAGGA---GAA---ACATGGAAAAAT
---------CGCCGCAAGTTGCTGAACCCAGCGTTC---AGTCTGCCAGTGATCCAC---
------------------GGCTTCTTAGACGTGTTTAACAGTCAGGCCAAGAAACTGCTC
---------------------GATGAATTAGAACCTTTC---GTTGGCAAAGGG------
------------------------------------------------------------
------------------------------------------------------------
---------------------------------------------------------ACA
TTTGATCAT---AGCTCGTATCTTCTAAAAACTTCATCAGAAACACTTTGTATTGGCACA
TTTGGAATAAATCCGAAAGAAGCC------------------------------------
------------------------------------------------------------
---------GCGAAG------TTTACGGAGAAATACGAAAAAGCGCTTAGTGAA------
------TTAATAAAT---CTAATTTTAAACAAG------------TTCTTAAGA---TTT
TGGCTGCAAAAT------------------------GCATTGATATACAAGCTG------
---TTTGGACTGAAGAAGAAAGAAGACGAATTAGTTAAGACTTTACACTCAATGTCTGAA
AAA---------------GTTCTACAAGAG---------AAACTCCAAGCTAGAAAG---
AATAAACCT---GTA---------------------------------------------
------------------------------------------------------------
------------------------------------GGAACACAA------AGTAAT---
---GGATATAGACCTTTCTTAGATCTAATCTTAGACTTATCT------------------
------------------------------------------------------------
---------------AAGAATGGCGCTCTGACG---TACAAACAAATTAGAGAAGAAACT
GACTCTATATTATTTACTGGAACCGAATCCACGTCCAACCAGTTGACGTACATTCTCTTG
TTGCTCGGAGCTCATCCTGATGTACAAGACAAGTTGTATGAAGAAGTAGTAGATATTCTA
GGT------GCAGACAAG---GATGTCGAAAAGGAT------------------------
---------------GATTTGAATAAACTGGTTTACACAAATGCAGTTATAATGGAGTCT
TTGAGAGTACTTCCCACTGTACCTATC---ATGCTTAGGAGTGTGGAC---CAAGATGTC
AAACTA---AAA---------------------AAC------TACACCATGCGTGCTGGC
AGCCAATGTATCATATTTCCTCTGGTACCTTTTATTGGTGCT---ACCAACGGC---ACG
GAAAGTGATCACTTCAGACCAGAAAGATGGCTGAATTCTGAC------------------
------------------------------------------------------------
---------------------------TCCAAAACACAACAGGAA---TTTGCGGGTTTC
GGATTAGGGAAACGAGCCTGTCTAGGTAGAACATACGCGATAGTAATGATGAAAGTGGTA
CTAGCTCACTTCATACGCCGGTACCGAGTACAAGCTGACATG------------------
------------------------------------------------------------
------------------------------------------------------------
---------AGCCAGTTGAAGCTGTCT------GTCGATCTTCTTATGAAGCCAACTTCA
---GGATACGAGATAAAAATTGAACGAAGA------------------------------
---------------------------ACT---------
[31] HaOG200043
ATG---------------------------------------------------------
TTG---------------------------------------------------------
---------------------------AGT------------TTCATT------------
---------------------------------------------------------TTA
ATT------------------------------------------------------ATT
GGTGCA---CTTTGT---TTA------------------TTG---TTT---ATACTTTAT
ATG---------------------------------------------------------
---------------------------AGAGCTGAGAAC------TGGAGAAATCGTGAA
GAA------CTATATAAAACTGGTTTTGATACAAGGAGTCTTTGGTTGAAACGTCTGTGG
CCAAATAGG---ATAGTG------------------------------------CATCCA
CTACCC---CCCGCATTACCGGGCGCGCTGCCCATCATTGGACATCTGCACAAAGGA---
------TTTACCTGGTCA---TCT------AATCTCTTC---------------------
------------------------AATTTCTTTAAGATTTTAAGTGAAGATTGCGTAAGG
---CAA---GGAGGTGTTACTGTTTTGAAACTTGGACCTGAAATACATTATGCGATAACA
GATCCTCAAGATGCCTTGACGGCAGCGAAGTCT------------TGTCTCCGAAGGCAT
TACGTGTTTGATTTTGTT---AAAGTTTGGCAAGGT------------------------
---------------AACAGCATTGGGACATCGGCAGGA---GAA---ACATGGACACGT
---------CATCGCAAGTTGCTGAACCCAGCATTC---AGCCTGCCGGTGATCCAC---
------------------GGCTTCTTAGACGTGTTCAACAGTCAGGCCAAGAAACTCATC
---------------------AATGAAGTAGAGCCTTTC---GTTGGGAAAGGA------
------------------------------------------------------------
------------------------------------------------------------
---------------------------------------------------------TTA
TTTGATCAC---AGACCATATTTCCTCAAAAACAACTTTGAAACGCTCTGTGCTGGAACA
TTTGGAATTGATGCCATCAGTGAA------------------------------------
------------------------------------------------------------
---------AAACAG---------CACGAACAATATCTGCAATCAGCATATAAA------
------TTAATACGC---CTATTTAAGGAAAAG------------TTATTTAAG---GTT
TGGCTGCAAATC------------------------GACTTTATTTATAAGCTA------
---ACTGGGTATAAGAAGAAGGAAGATCAATTAGTGAAGAATTTGCATTCATTGACGAAA
GCA---------------GTTCTGGAACAA---------AAAAGAATCACCAAAGAA---
AATGAAGTT---------------------------------------------------
------------------------------------------------------------
------------------------------------GAAACAAAT------ACTAGTGGT
TTAAAATACAAAGCTTTCTTAGATCTGCTGATAGACCTATCA------------------
------------------------------------------------------------
---------------GCAGATGGAGTTTTTACT---GAAAAAGAAATAAGGGAACAAACT
GAAATAATTCTGACAACCGGTTTTGAAACTACATCCACACAGTTGACATTCACCATGTTA
CTGCTGGGAGCACATCCTGATGTACAAGAGAAACTATATCAAGAATTATTAGAAGTACTG
GGT------CCCGAAAGA---GACTTAGGAAAGTAT------------------------
---------------GATTTGAACAAATTAGTTTATACAAACGCAGTTCTCATGGAGTCT
CTCAGAGTTTTTCCAACCGTACCCGTT---GTACTAAGATGTGTGGAT---CAGGATGTG
AAACTA---AAA---------------------AAC------TACACAATGAATGCAGGC
ACTTATTGTGTAATATTTCCTCTGATACCGAAC---GTATCA---GCTAAAGAC---AAG
AAAGGGGATCAGTTCAGGCCAGAAAGGTGGTTAGATGATGAT------------------
------------------------------------------------------------
---------------------------TCTTGCAGTAGCCAAGAC---TTTGCTGGATTC
GGCTTAGGAAAACGCGGATGTATAGGTAAAACATATGCGATGATAGATATGAAAGTGAAG
CTAGCACACTTCATACGGCGGTACCGAGTGCGAGCTGACATG------------------
------------------------------------------------------------
------------------------------------------------------------
---------AGTCAGCTGCAGCTGTCT------GCGGACTTCGTGCTCAAACCTGTGTCG
---GGACACGAGATCAGTATTGAACGAAGACATTCACCA---------------------
------------------------GCAGCA---------
[32] HaOG200048
ATG---------------------------------------------------------
TTG---------------------------------------------------------
---------------------------ACT------------TTCATT------------
---------------------------------------------------------TTA
ATT------------------------------------------------------AAT
ACTGCC---CTTTGT---TTA------------------TTA---CTC---ATATTTTTT
ATG---------------------------------------------------------
---------------------------AGAGCTAAGAAT------TCAAGAGAACGTGAA
GGA------CTATCTAAAACTGGTTTTGATGCAAGAAGCCTTTGGTTGAAACGTCTGTGG
CCAAGTACA---CAAGTG------------------------------------CATCCA
TTACCT---CCCGCGTTACCAGGCGTGCTGCCCATAATTGGACATCTGCACAAGGGA---
------CTAACCTGGTCT---TCC------AATCTCTTC---------------------
------------------------AATTTCTTTAAGATTTTAAGTGAAGATTGCGTTAGG
---CAA---GGAGGTGTTACTGTTTTTAAACTGGGACCCGAAATACATTATGCGATAACA
GATCCTCAAGATGCCTTGACGGCAGCGAAGTCT------------TGTCTACGAAGGCAT
TACGTGTTTGATTTTGTT---AAAGTTTGGCAGGGC------------------------
---------------GATAGCATTGGGACATCGGCAGGA---GAA---ACATGGGCATAT
---------CACCGCAAGTTACTGAACCCAGCGTTC---AGTCTGCCGGTGATCCAC---
------------------GGCTTCTTAGACGTGTTTAACAGTCAGGCCAAGAAACTGATC
---------------------AATGAAGTAGAGCCTTTC---GATGGCAAAGGG------
------------------------------------------------------------
------------------------------------------------------------
---------------------------------------------------------TTA
TTTGATCAC---AGACCACATTTCCTCAGAAATAACTTTGAAACGCTCTGTGCTACTACA
TTCGGAATTGATGCCATCAGAGAA------------------------------------
------------------------------------------------------------
---------AAACAG---------CACGAACAATATCTGCAATCAGCATATAAA------
------ATAATAAAT---ATATTTAAGGACAAG------------TTATTCAAG---TTT
TGGCTACAAATC------------------------GACTTCATTTACAAGCTA------
---ACTGGGTATAAAAAGGAGGAAGATCAATTAGTGAAGAATTTACATTCATTGACGAAA
GCA---------------GTTCTGGAAAAG---------AAAAGAATTGCCAAAGAA---
AATGAAGTT---TTGCCC---------------GAT---ACT------------------
------------------------------------------------------------
------------------------------------GAAGCAAAT------ACTAGCGGT
TTAAAATACAAAGCTTTCTTAGATCTGTTGATAGACCTATCA------------------
------------------------------------------------------------
---------------GCAGATGGTGTTTTTACT---GAAAAACAAATAAGGGAACAGACT
GAAATAATTCTGACAACTGGTTTTGAAACTACATCCACACAATTGACATTTACCATGTTA
CTGCTGGGAGCACATCCTGATGTACAAGAAAAACTATATCAAGAATTATTAGAAGTACTG
GGT------CCAGAAAGA---GACGTAGGAAAGTAT------------------------
---------------GATTTGAACAAATTAATTTACACAAACGCAGTTGTCATGGAGTCT
CTCAGAGTATTTCCAATCATACCCTTT---GTGCTAAGGTGCATAGAT---CAGGATGTG
AAACTA---AAA---------------------AAT------TACACGATGAATGCCGGC
AGCTACTGCATAATATTTCCACTGATTCCGAAC---GTATCA---GCAAAAGAT---AAG
AAAGGGGATCAGTTCAGGCCAGAAAGATGGCTGAATGATGAT------------------
------------------------------------------------------------
---------------------------TCGTGCAGCAGCCAAGAC---TTTGCTGCATTC
GGCTTGGGAAAACGTAGTTGTATAGGAAAAACTTACGCAATGACAGCTATGAAGGTGATG
TTGGCGCACTTCATACGGCGGTACCGCGTGCGAGCTGACATG------------------
------------------------------------------------------------
------------------------------------------------------------
---------AGTCAGCTGCAGCTGTCT------GCGGACTTCGTGCTCAAACCTGTGTCG
---GGACACGAGATCAGTATTGAACGAAGACATTCTTCT---------------------
------------------------TCAGCTCTT------
[33] HaOG200046
ATG---------------------------------------------------------
TTG---------------------------------------------------------
---------------------------AGC------------TTCGTT------------
---------------------------------------------------------CTA
ATA------------------------------------------------------ATT
AGTGCA---CTTTGT---TTA------------------TTG---TTT---ATATTTTTT
ATG---------------------------------------------------------
---------------------------AGAGCTGATTAC------TCGAGAGATCGCGAG
GAA------CCTAAATCTGGAGTATCTGTTACTCGGAGCCTGTGGTTGAAACGTCTGTGG
CCAAAAACG---ATAGTG------------------------------------CATCCA
TTACCT---CCTGCGTTACCGGGAGCGCTGCCCATCATAGGACATCTGCATAAAGGA---
------TTTACCTGGTCT---TCT------AATCTCTTT---------------------
------------------------AATTTCTTTAAGACTTTAAGTGAAGACTGCGTGAGG
---CAA---GGAGGTATTACTGTTTTGAAACTTGGACCTGAAATTCATTATGTAATAACA
GATCCACAAGATGCCTTGACAGCGGCAAAATCA------------TGTCTTCGAAAGCAT
TACGTGTTCGAATTCGCA---AAAGTTTGGCAGGGT------------------------
---------------AATAACTTAGCAACTTCATCAGGA---GAA---ACATGGAAACAA
---------CATCGCAAGATGATGAACCCAGCGTTC---AGTCTGCCGGTGATCCAC---
------------------GGCTTCATAGACCTGTTTAACAGTCAGGCCAGGAAACTGCTC
---------------------AATACATTAGAACCTTTT---GTTGGCAAAGGG------
------------------------------------------------------------
------------------------------------------------------------
---------------------------------------------------------CCA
TTTGATCAC---AGCACTTATTTTCTCCGAAGCAACTTTGAAACGCTTTGTGCTGGCACA
TTTGGGATAGACGCGATCAGCCAA------------------------------------
------------------------------------------------------------
---------AAACAG---------CTGGATAACTATGTAAGCTCAGCATATGCA------
------GTAATAAAT---CTCATTGTAGCCAAG------------TTATTCAAG---GTT
TGGCTGCAAATT------------------------GACCTGATTTACAAGCTG------
---TCTGGCCTAAAGAAGAAGGAAGATCAATTAGTGGAGAATTTACATTCATTGACGGAA
ACA---------------GTTCTACAAAAG---------AAAAAGCTTGCTAGGGAA---
AATGAAGCT---TTGTCC---------------AAC---ACAGTC---------------
------------------------------------------------------------
------------------------------------GAATCAAAA------ACTAGCGGC
TTACAGTACAAACCTGTCTTAGATCTGCTGGTAGACCTTTCA------------------
------------------------------------------------------------
---------------GCAAATGGTGCCTTAACA---GAAAAAGAAGTTAAAGAACAAACT
GAAGCACTTCTAACAGCTGGATTTGAAACTACATCCAACCAGATGGCCTTCATGACAATG
CTGTTAGGGGCACATCCTGAAGTTCAAGATAAATTGTATGAAGAGCTTGTAGCCGTACTG
GGT------CCTGATAGA---GATGTAGGAAAGGAG------------------------
---------------GATTTGAACAAACTGGTTTACACAAACGCAGTTATAATGGAGACT
GTTCGAGTGTTCCCAACTGTACCTGTT---ATACTAAGATGCGTGCAT---CAGGACGTG
AAACTA---AAA---------------------AAC------TACACGATGAGTGCAGGC
ACTTACTGTATTATATTTCCTCTGGTACCGAAC---ATTCCA---ACCAAAGAC---TTT
AAAGGGGATCAGTTCAAGCCAGAAAGATGGCTGGATGATAAT------------------
------------------------------------------------------------
---------------------------TTCAACGGCAAACAAGAC---TTTGCTGGATTC
GGCTTGGGAAAACGTGGTTGTACGGGTAAAACATATGCGATGACAGCTATGAAGGTGATG
TTGGCGCACTTCATACGGCGGTACCGAGTGCGAGCTGACATG------------------
------------------------------------------------------------
------------------------------------------------------------
---------AGTCAGCTACAGCTGTCT------GCGGACTTCGTGCTCAAGCCTGTGTCG
---GGGTGCCAGATCAGCATTGAACGAAGACATTGTACA---------------------
------------------------GCAGCT---------
[34] HaOG200047
ATG---------------------------------------------------------
TTG---------------------------------------------------------
---------------------------ACT------------GTAATT------------
---------------------------------------------------------TTG
TCT------------------------------------------------------GTG
TGTGTA---TTGTGC---CTA------------------GTT---TGG---CTTACATTG
AAA---------------------------------------------------------
------------------------------GTTTGGCAA------GCTCGCTCCAGTGAA
CAA---------AAAGACAGCGAACTGTCTATTGTAAGCCTTTGGATGAGACGACTGTGG
AACTCAACTTCGAAAACG------------------------------------CATCCA
TTACCA---CCAGCTTTTCCAGGCTCACTGCCCATTATTGGACATCTGCACAAAGGA---
------ATTGCTTTTTCT---TCT------AATATCTTC---------------------
------------------------AATTTCTTTAAAATTCTAAGTGAAGACTGTGTTAAG
---CAA---GGTGGAGTCACTATTTTCAAACTTGGACCAGATTTACATTATTTGATAACA
GATCCACAAGATGCCTCGACGGCAGCAAAATCT------------TGTCTCCGAAGGCAT
TATGCGATGGATTTTGCT---AAAGTTTGGCAGGGT------------------------
---------------AACAGCATAACAACATCATCAGGA---AAA---ACATGGGCACGT
---------CACCGCAAGTTGCTGAACCCAGCGTTC---AGTCTGCCGGTGATCCAC---
------------------GGCTTCTTAGACGTGTTCAACAGTCAGGCCAAGAAACTGATC
---------------------AATGAATTGGAGCCTTTC---GTTGGCAATGGG------
------------------------------------------------------------
------------------------------------------------------------
---------------------------------------------------------CTA
TTTAATCAC---AGCCCATATTTTGTCACAAACAATTTTGAAACGCTTTGTGCTGGCACA
TTTGGAATAGAAAATGCGATCAGT------------------------------------
------------------------------------------------------------
---------AAAAAT------CTGGGAGCTAAATATATATCCTCAGCGTACGAG------
------ATGATAGAT---CTCATAAAAGCCAAG------------GCATTCAAG---GTT
TGGCTGCAAATC------------------------GACTTAATTTACAAACTT------
---GTTGGGCTAAAGAAGAAGGAAGATCAATTACTAGAAAATTTACATTCATTAACGAAA
ACA---------------GTTATACAAAAG---------AAAAAACTTGCAAGGGAA---
AATAACACT---TTGTCC---------------AAC---ACTGTC---------------
------------------------------------------------------------
------------------------------------ATATCACCA------ACTACTGGT
TTGCGATACAAAGGTTTCTTAGATCTGTTGATGGACCTATCA------------------
------------------------------------------------------------
---------------GCAGATGGTGCTTTCACA---GAAACAGAAGTCAGAGACCAAATT
GAAGCAATTCTCACAACTGGTTTTGAAACTACAGCCACACAGTTGACATTCACCATGTTA
CTGCTGGGAGCACATCCTGAAATTCAAGACAAATTGTGTAAAGAATTGGAAGCAGTACTC
GGT------CCAGACGGA---GATGTAGGAAAGGAG------------------------
---------------GATTTGAACAAACTGGTTTACACAAACGCAGTTATAATGGAGTCT
GTCCGAATGTTCCCAACTATTCCTATG---ATACTAAGATGGGTAGAA---CAGGATGTG
AAACTA---AAA---------------------AAC------TACACGATGAGAGCAGGC
AGTAATTGTGTCATATTTCCATTAATTCCTAAT---ATTGCC---GCCAAGGAT---TCA
AAAGGGGATCAGTTCAGACCAGAAAGATGGCTGGATGATGAT------------------
------------------------------------------------------------
---------------------------TTCAACGGCAACCAAGAC---TTTGCTGGATTC
GGCTTGGGAAAACGTGGTTGTATAGGTAAAACATATGCGATGATAGCTATGAAGGTGATG
TTGGCGCACTTCATACGGCAGTACCGAGTGCGAGCTGAAATG------------------
------------------------------------------------------------
------------------------------------------------------------
---------AGTCAGCTGCAGCTGTCT------GCGGACTTCGTGCTCAAACCTGTGTCG
---GGACACGAGATCAGCATTGAACGAAGACATTCAACA---------------------
------------------------GCTGCA---------
[35] HaOG200045
ATG---------------------------------------------------------
ATT---------------------------------------------------------
---------------------------GGC------------TTAATT------------
---------------------------------------------------------TTG
ATA------------------------------------------------------TTT
TGCGTT---TTGTGT---TTG------------------GTG---CTT---CTGAAGTAT
AAG---------------------------------------------------------
------------------------------------AAA------AATCGAAATAAACAT
GAGCTTCCACCGACTTTAACTGAATTCGTACCCCAAAGCCTTTGGATGAGACGACTGTGG
AACACAACTTCGAAAACG------------------------------------CATCCA
TTACCA---CCAGCTTTTCCAGGCGCACTACCCATTATTGGACATCTGCATAAAGGA---
------ATATCTCTGTCT---TCT------AATCTCCTC---------------------
------------------------AATTTCCTCCAAATTGTAAGTGATGATTGCGTAAAA
---CAA---GGCGGCGTTACTGTTTTAAATCTTGGTCCAGAGTTACATTATGTAATCACA
GATCCGCAAGATGCCGCGCTGGCAGCAAAATCA------------TGTCTCCGAAGGCAT
TACTTAATGGATTTTGCT---AAAGTTTGGCAGGGT------------------------
---------------AACGGCATAACAACATCATCAGGA---GAA---ACCTGGACAAGT
---------CATCGCAAGTTGCTCAGCCCAGCGTTC---AGTCTGCCAGTGATCCAC---
------------------AGTTTCTTAGACGTGTTTAACAGTCAGGCCAAGAAACTGATC
---------------------AATGAATTGGAGCCTTTC---GTTGGCAAAGGG------
------------------------------------------------------------
------------------------------------------------------------
---------------------------------------------------------CCA
TTTGATCAC---GGCTCATATTTCGTCACAAACAACTTTGAAACGCTTTGTGCTGGCACA
TTTGGAATAGAAAATGCGATCAGT------------------------------------
------------------------------------------------------------
---------AAGAAT------CTGGGAGCTACATATATATCCGCAGCGTACGGG------
------ATGGTAGAC---CTTCTAAAAGCCAAG------------ACATTCAAG---GTT
TGGCTGCAAATC------------------------GACTTAATTTACAAACTT------
---GTTGGACTCAAGAAAAAGGAAGAACAATTAGTGGAAAATTTACATTCATTGGCGAAA
ACA---------------GTCATACAAAAG---------AAAAAACTTGCTAGGGAA---
AATGAAGCT---TTGTCC---------------AAC---AATGTC---------------
------------------------------------------------------------
------------------------------------AAATCACCA------ACTTCTGGT
TTGCGATACAAAGGTTTCTTAGATCTATTGATGGACCTATCA------------------
------------------------------------------------------------
---------------GCAGATGGTGCTCTCACA---GACATAGAAGTCAGAGACCAAATT
GAAGCAATTCTCACAACTGGTTTTGAAACTACAGCCACACAGTTGACATTCACCGTGTTA
TTGCTGGGAGCACATCCTGAAATTCAAGACAAAATGGTTAAAGAATTAGAAGCAGTACTC
GGT------CCAGACAGA---GATGTAGGAAAGGAT------------------------
---------------GATTTGAACAAACTGGTTTACACAAACGCAGTTATAATGGAGTCT
GTCCGATTGTTCCCAACTATTCCTATC---ATACTCAGATGTGTGGAT---CAGGATGTT
AAATTA---AAA---------------------AAC------TTCACGATGAATGCAGGC
AGTTACTGCATTTTATTTCCACTGATACCTAAT---ATTGCA---GCCAGAGAA---ATG
AAAGAAGATCAGTTCAGACCAGAAAGATGGCTGGAAGATGAT------------------
------------------------------------------------------------
---------------------------TTCAACGGTCACCAAGAC---TTTGCTGGATTC
GGCTTGGGAAAACGTGGTTGTTTAGGTAAAACATACGCAATTATAGCTATGAAGGTGTTG
CTAGCGAATTTCATGCGACAGTACCGAGTGCGAGCTGACATG------------------
------------------------------------------------------------
------------------------------------------------------------
---------AGTCAGCTGCAGCTGTCT------GCGGACTTCGTGCTCAAACCTGTGTCG
---GGACACGAGATCAGCATTGAACGAAGACATTCAACA---------------------
------------------------GCTGCA---------
[36] HaOG200053
ATG---------------------------------------------------------
TTC---------------------------------------------------------
---------------------------GCC------------GTAGCG------------
---------------------------------------------------------CTA
TTC------------------------------------------------------TGC
ATCGCG------TGC---GCA------------------GCG---TAC---TGGGCGTGG
CGA---------------------------------------------------------
---------------------------------------------CAGAAGAAC------
------------------------------------------------------------
------------AGAAAA------------------------------------GTGACG
GAGCCG---CCATTCTTCCCTGGAGGATGGCCCATTGTAGGACACGCACCTGCTCTT---
------ATAGGGGATAGC---TGC------AAACTATGG---------------------
------------------------GATGCTGTCAACGACTTGGCCAGACAGAGTTATGAT
---ATT---GGAGGAGTTGTGTCAGCAGCCATCGGACCTCGGACTGTTTACATTGTCACC
GACCCAGACGACAGTTTCACAATAGCGAACTCT------------TGCCTTGAAAAGGAC
GGATTTTACGACTTCGCC---AAACCGTGGCTAGGT------------------------
---------------GAAGGCTTAGTCACTGGGAAATAC---TCG---ATCTGGAAGAAT
---------CATCGCAAGCTTCTCAATCCAGCATTT---AGTCAGATATTGCTGGAC---
------------------ACCTTCATGGGAGTCTTCAACAGTCAGTCCAGGAAGCTGGTC
---------------------AAGGACATGGAGAAGGAG---ATAGGGAAAGGA------
------------------------------------------------------------
------------------------------------------------------------
---------------------------------------------------------CTC
TTCGACCAC---TGGACTTATACGAGACATAACGCTTTGGAAACTATCTGCTTGACGGCC
TTAGGAGTAGACTTCACAGAC---------------------------------------
------------------------------------------------------------
---------TCTAAC------CTTAACAGCAAGTACGTGGAAGCCGCAGAGTTA------
------ATATTCAAC---ACAATTGTGGAGCGG------------TTCACGAAG---TTC
TGGTGGCACAGT------------------------CCCTACACCTTCGCCTGG------
---AGCAACGTCAAGAAGAAGCAGGATGCCTGTCTTGAAATCCTTCATAATATGTCTAAT
ACGGCAAGTTGGGTCCATGTGCTGCAAAAA---------CGAAAGTCAGAGTTCAAT---
GGCAATATT---TGTGCT------------------------------------------
------------------------------------------------------------
---------------------------------GCAAGGAGTATA------ATTCCAGGA
TCAAAATTCAAGCCGTTCATGGATCTTTTGCTAGACTTGTCAGTA---------------
------------------------------------------------------------
---------------GAAAAGGGAGTGTTTAAC---GACAGAGAGATAAGAGAGCATGTG
GACACCATGATCGTTGGCGGCCATGACACCTCGGCCAATGTGCTCATGTTTACAATGATA
TTGTTGGGATCACATCCTGAAGCTCAGGAGAAGGCGTTTGCTGAAGTTAGAGAAGTGCTA
GGC---GATGGAGACAGA---GACGTGGAGAAGGCT------------------------
---------------GATTTATCAAAGCTGGTGTACTTAGAAGCAGTTTTGAAGGAGAGC
ATGAGGGTGTTCACCATAGTGCCGGTG---CTCGCCAGGAAACTCGAC---AAAGATGTC
AAACTT---AAA---------------------AAC------TACACCCTGTCAGCCGGT
CGTACCTGCTTCTTGTTTGTATTTGGTCTCCATAAGCACCCG---ATGTGGGGG---CCC
GATGTGAACGAATTCAAGCCTGAACGTTGGATAGAGCCAGGG------------------
------------------------------------------------------------
---------------------AAGTTGCCTGATAACCCCAACGCC---TTTGCTGCCTTC
AGTGTGGGGAGACGACAATGTATTGGTAAAGCGTATGCTCTGATGTCGATGAAGACGACC
CTGGCTCACGTGGTGCGTCACTACAAGATAAAGGCGGATCAC------------------
------------------------------------------------------------
------------------------------------------------------------
---------ACCAAGGTGAGGCTGAAG------CTCGACGTCATGCTCAAACCTGACGCA
---GGACATTGCATCAGCATTGAGAGACGA------------------------------
---------------------------------------
[37] HaOG200052
ATGGCA------------------------------------------------------
ATG---------------------------------------------------------
---------------------------TTT------------GTTGTA------------
---------------------------------------------------------ACC
GTG------------------------------------------------------TGC
GCCGCC------TGC---GTC------------------TCT---TAC---TTGGTGTGG
CGA---------------------------------------------------------
---------------------------------------------CTGATGACC------
------------------------------------------------------------
------------AGGAAG------------------------------------ACCACA
GAACCA---CCATTTTTCCCAGGCTGGTGGCCAATTCTAGGACATGCGCCGGCTCTT---
------ATAGGAGATAGC---TGC------AAACTATGG---------------------
------------------------AACGGCGTAAACGACTTGGCTAAACAGAGCTACGAT
---ATT---GGGGGAGTTGTGTCTATCGGTATTGGACCAAGAACGGCATATGTTATATCC
GACCCAGACGACAGTTTCACAGTAGCAAACTCT------------TGCTTTGAAAAGGAT
GACTTTTATGACATCGCT---AAACCATGGCTAGGG------------------------
---------------GAAGGATTAGTTACTGGGAAATAT---TCA---ATCTGGAAGAAT
---------CATCGCAAGCTCCTGAATCCAGCGTTC---AGTCAGATATTGCTGGAC---
------------------ACCTTCATGGGAGTCTTCAACAGTCAGTCCAGGAAGCTGGTC
---------------------AAGGATATGGAAAAAGAG---GCCGGAAAAGGA------
------------------------------------------------------------
------------------------------------------------------------
---------------------------------------------------------CTC
TTCGACCAC---TGGACTTACACAAGACATAACGCTTTGGAAACTATCTGCTTGACAGCT
CTGGGAGTAGACTTCACAGAC---------------------------------------
------------------------------------------------------------
---------TCGAAT------TTAAACAGCGAGTATGTAGAAGCCGCAGAGCTG------
------ATCTTCTAT---ACCATGGTGGAGCGG------------TTCACGAAG---TTC
TGGTGGCACAGC------------------------CCCTACACCTTCGCCTGG------
---AGTAATGTCAAGAAGAAGCAGGACGCCTGTCTCAAGATCCTGCATAATATGTCTAAC
ACA---------------GTTCTACAAAAA---------AGAAAGTCAGAATTAAGT---
AGCAGCGTT---TGTGCC------------------------------------------
------------------------------------------------------------
---------------------------------GAAGAGAGTGAA------ATCCCAAGG
AAAAAATACAAGCCTTTCTTGGATCTTCTGCTGGAACTGTCTATT---------------
------------------------------------------------------------
---------------GAGAAGGGAGTGCTCAAT---GATGGAGAAGTAAGAGAGCATGTA
GACACTATTATAGTTGGGGGCCATGATACCTCGGCTAGCGTGCTCATGTTTACCATGATA
TTGTTGGGATCACATCCTGAAGCACAGGAGAAGGCTTTTGCTGAAGTGTTAGAAGTACTA
GGC---GATGAAGACAGA---GATGTGGAGAAGGCG------------------------
---------------GATCTATCAAAACTGGTGTACTTAGAAGCTGTTCTGAAGGAGAGC
ATGAGGGTGTTCACCATCGTGCCGGTG---CTTGCCAGGAAACTCGAC---AAAGATGTC
AAGCTT---AAA---------------------AAT------TATACACTATCAGCCGGT
CGAACCTGTTTCTTGTTTGTGTTTGGTCTCCATAAGCACCCA---ATGTGGGGG---CCT
GATGTGGACGAGTTCAGGCCTGAGCGCTGGTTAGAACCTGGA------------------
------------------------------------------------------------
---------------------CAATTGCCTGACAACCCTAATGCT---TTTGCTGCCTTT
AGTGTTGGGAGACGACAGTGTATTGGTAAAGCGTATGCTCTAATGTCGATGAAAACGACC
CTGGCTCACGTGATGCGTCACTACAAGATAAAGGCGGATCAC------------------
------------------------------------------------------------
------------------------------------------------------------
---------ACCAAGGTGAGGCTGAAG------CTCGACGTCATGCTCAAACCTGACGCA
---GGACACTGCATCAGCATTGAGAGACGA------------------------------
---------------------------------------
[38] HaOG200040
ATG---------------------------------------------------------
TTC---------------------------------------------------------
---------------------------GCT------------GTTTTA------------
---------------------------------------------------------GTA
TGT---TTT---------------------------------------------------
------------------GTG------------------TTT---TTG---GTAATATGG
TCG---------------------------------------------------------
------------------------------------TGG------ATGCGAATG------
------------------------------------------------------------
------------CGGAGG------------------------------------AAGTCT
ATGCCC---CCAGTTTTACCTGGAGCCCTACCGCTAATAGGAAATTCTCACCAGCTC---
------ATAGGAGATCGC---ATA------CACTTATGG---------------------
------------------------AAGTTCGTACAGGAGGGGGGTAAATTTTGTCAGCAA
---CAA---GATGGAGTTGCAGCGCTGATGATTGGGAACTACCCTTTTTATTTGGTTACC
GATCCAGATGACTGCTTAGTAGTTTCAAATGCC------------TCTTTAAATAAACCG
TACGTCTATAAGTTTGGC---GAGAAATTTTTGGGC------------------------
---------------AATGGATTAATCACGTCGGATGAA---ACT---ATTTGGAAGCCA
---------CATCGTAAACTACTGAATCCAACATTC---AACCAGCAAATAATGAAC---
------------------ACTTTTTTACATGAAATGAACGTACAAGCTCGAGCACTTGTC
---------------------ACTAAATTATCGGCTCAA---GTGGATAAAGGA------
------------------------------------------------------------
------------------------------------------------------------
---------------------------------------------------------CCG
TTTGATCCG---CGACCGTATTTTGTCGATTTCACACTGTCTACTGTAAGTCGAACTTCA
TTAGGCTTAAATGCTGAAGATCAG------------------------------------
------------------------------------------------------------
---------ACTATT------ATCAGCAACGAATACGCGAATATGATAGAAGAG------
------ATATTTGGA---ATCTACTGCAAAATA------------TTTCAAAAA---GTG
TGGCTACATTTA------------------------TCTTGTTTTTACAACTTG------
---AGTACCATTAAGCGTAGAGAAGAACAACTTATTAAATCGCTGCGTAAGATTTTAGAT
AAT---------------GTGATACATAAA---------CGCAGAGTCGAACTGAAA---
CAAATCAAA---CATTCT---------------GAT---GAAACA---------------
------------------------------------------------------------
---------------------------------TACGAT------------TCATCATCA
GGTAAATTCACACCAGCGTTGGATCACATGTTGAATATGGCGGAT---------------
------------------------------------------------------------
---------------GAGCAAAATGCCTTCACA---GACCAGGAAATCAGGGAACACATA
GATTCGCTTATAGCAGCCGCTTACGATACATCGTCTACGACGCTAACGTATGCATTGAAC
CTTCTTGGGTCAAATCCTCATGTGCAAGACAGAGTTTTAAAAGAAATAGAAGAAGTGCTT
CAA---GATAAAAATGCG---GATATTACTAAGGAT------------------------
---------------AAGCTTCAAAACCTGGTGTACTTAGATGCAGTAGTTAAAGAGACA
TTAAGGCTGTATTCTGCAATCCCTTTC---ATTGGAAGAAAAGTTGAA---TTTCCTGTC
AAGTTA---AAG---------------------AAG------TACACTTTGGAACCAGGG
ACGACTTGCATGCTATTGTTGCAAAGCATACACCTTGATCCCAAGCTATGGGGT---CCA
GATGTGAATGAATTCAAGCCGGAGCGATGGTTGAACCCCGAC------------------
------------------------------------------------------------
---------------------ACACTGCCCAAACATCCTAATGCA---TATGTTCCCTTT
GGGGTAGGCAGGCGTTATTGTATTGGAAGATTATACACAACATACGTGATGAAAACTGCT
CTTGCGCATATGTTACGGCGATTCGTTATTTCTGGGGATATC------------------
------------------------------------------------------------
------------------------------------------------------------
---------ACAAAAGTTGTTACTCAA------TATGACATTGTATTGAAGCCAGTTATA
---GGTCACCATATTAGTTTAAAATTGAGA------------------------------
---------------------------ACA---------
[39] HaOG200039
ATG---------------------------------------------------------
TTC---------------------------------------------------------
---------------------------GCA------------GTTTTA------------
---------------------------------------------------------GTA
TGT---TTT---------------------------------------------------
------------------GTG------------------TTT---TTA---ATAATTTGG
TCG---------------------------------------------------------
------------------------------------TGG------ATGCGAATG------
------------------------------------------------------------
------------CGGAGG------------------------------------CCTTCG
ATGCCT---CCCTTGTTTCCTGGGGCACTGCCGCTTATAGGAAATTCTCATCAGCTT---
------ATAGGAGATCGT---ATA------CACTTATGG---------------------
------------------------AAGTTCATACAGGAGGGGGGTAAATATTGTCAGAAA
---CAA---GATGGAGTTGCAACGCTGATGATTTCAAACTACCCTTATTATTTTGTTACC
GACCCAGATGACTGCTTAGTAGTTTCAAATGCC------------TCTTTAAATAAACCG
TACGTCTATAAGTTTGCT---GAGAAATTTTTGGGC------------------------
---------------AGCGGATTAATCACGTCAGATGAA---CCT---ATTTGGAAGCCA
---------CATCGGAAACTGCTGAATCCAACATTC---AACCAGCAAATAATGAAT---
------------------ACATTTTTACATGAAATGAATGTACAAGCTCGAAGTCTTGTC
---------------------TCTAAATTATCGGTTGAA---GTGGATAAAGAG------
------------------------------------------------------------
------------------------------------------------------------
---------------------------------------------------------CCG
TTTGATCCG---CGATCGTATTTCGTGGATTTCACACTGTCAACTGTTAGTCGTACTTCA
TTAGGCTTAAATGCTGAAGATCAA------------------------------------
------------------------------------------------------------
---------ACTATA------ATCAGCAACGAATACGCAGATATGGTAGAAGAG------
------ATATTTGGA---ATCTACTGCAAAAGA------------TTTCAAAAA---GTG
TGGCTGCATTTA------------------------AATAGTTTTTACAACTTT------
---AGTCCGATGAAGTGGAGAGAAGAACAACTTATTAAATCGCTGCGTAAGATTTTGGAT
AAT---------------GTAATACGTAAA---------CGGAGAGTCGAACTGAAA---
------AAA---CATTCA---------------GAA---GAAACA---------------
------------------------------------------------------------
---------------------------------TACGAT------------TTATCATCA
GGTAAATTCACACCAGCGTTGGATCATACGCTCAATATGGCGGAT---------------
------------------------------------------------------------
---------------GAACAAAATGCCTTCTCA---GACCAGGAGATCAGAGAACACATA
GACACGCTCATAGCAGCTGCTTACGATACATCGTCTACTACGCTTACGTATGCAATGATC
CTTCTTGGGTCAAATCCACATGTACAAGAAAAAGTTTTAAAAGAAATAGAAGAAGTGCTG
CAA---GATAAAAATGCG---GATATTACCAAGGAT------------------------
---------------AATCTTCAAAACCTGGTGTACTTAGATGCAGTAGTTAAAGAGACA
TTAAGGCTGTATTCCGCAATCCCTTTC---ATTGGAAGAAAAGTTGAA---TTTCCTGTA
AAGTTG---AAA---------------------AAA------TACACATTGGAACCAGGT
ACGACATGCATACTATTGTTGCAAAGTATTCATCTTGACCCCAAGCTATGGGGT---CCA
GATGTGAATGAATTCAAGCCGGAGCGATGGTTGGACCCCGAC------------------
------------------------------------------------------------
---------------------ACACTGCCCAAAAATCCAAACGCA---TATGTTCCCTTT
GGGATAGGCAGGCGTTATTGTATTGGGAGATTGTACACAACGTACGTAATGAAAACTGCT
CTTGCGCATATGTTGCGGCGATTCGTTATTTCTGGGGACATC------------------
------------------------------------------------------------
------------------------------------------------------------
---------ACAAAAGTTGTTACTCAA------TATGATGTGGTATTGAAGCCAGTTATA
---GGTCACCATATTAGTTTAAAGTTAAGA------------------------------
---------------------------ACA---------
[40] HaOG200041
ATG---------------------------------------------------------
TTC---------------------------------------------------------
---------------------------ACG------------GTGTTT------------
---------------------------------------------------------CTA
TGT---GTT---------------------------------------------------
------------------GTG------------------GTG---TTC---ATACTTTGG
TCG---------------------------------------------------------
------------------------------------TGG------TTGAAACCT------
------------------------------------------------------------
---------------CGG------------------------------------CATGGG
TCGCCT---CCTTTGATACCTGGATACCTGCCGCTTATAGGAAACTCTCATCAGCTT---
------ATTGGAGATCGT---AAA------TATCTATGG---------------------
------------------------AAGCGATCACAAAAAACTGGCGTAATATGTCGCGAA
---ATG---GGTGGAGTTGCGGCATTTCTAGTCGGCTCATATTCATATTACGTGATAAGT
GACCCGGATGACTGCTTGATGGTATCAAATACC------------TGTTTAGATAAACCT
TACGCCTACAACTTTAGC---AAGAGGCTCATGGGT------------------------
---------------AATGGATTGATCACATCGGAAGCC---TCT---CTTTGGAAAATT
---------CATCGTAAACTGCTGAACCCGGCGTTC---AGTCAGCAAATGTTGACG---
------------------GCATTCTTACATGAAATAAACATACAAGCAAGAAGTCTTGTT
---------------------TCCCAATTATCGTCAAAA---GTGGGAGAAGAA------
------------------------------------------------------------
------------------------------------------------------------
---------------------------------------------------------CCA
TTTGATGTG---CGCCCACATTTTGTCAAATTCACACTGTCGACTGTAAGCCGGACCTCA
CTAGGACTAAGTGCTGAAGATCAA------------------------------------
------------------------------------------------------------
---------ACTATC------ATAAACAATGAATATGCGGAAACAGTCGAAGAA------
------CTATTTGCA---GTATTCTGCAGTAGA------------TTTCAAAAA---GTA
TGGCTACATTTG------------------------ACATGGTTTTATAACATG------
---AGTGATTTGAAGCAAAAAGAAGATCAACTCTTGAAAACATTGCGTGAAATTATGGAT
TAT---------------GTAATAAACAAA---------AGGAAAACGGAATTGAAA---
GTTAAAGAA---GAATCG---------------GAG---ATTACG---------------
------------------------------------------------------------
---------------------------------TATGAC------------CCCAATTCA
GGTAAATTCAAACCAGCGTTGGATCATCTGCTTAATTTAGCTGAA---------------
------------------------------------------------------------
---------------GAACAAGACGCGTTCACT---GACGATGAGATCAGGGAACATTTG
GACACTATAGTGGCAGCTTCATACGACACGACCTCTTCGGCTCTAACTTACACATTGATA
CTCCTTGGATCTCATCTTGAAGTACAGCAAAGAATTGTTGATGAATTGCAAGAAGTACTT
AAG---AATAGGGACGTT---GATGTTAGCAAAGAT------------------------
---------------GATCTTCCAAAGCTAGTGTATTTGGAGGCGGTAATCAAAGAGTCA
TTGAGATTATATTCTGTTGTTCCTTTT---ATTGCCAGAAAAATTGAT---ACTCACGTC
AAATTA---AAG---------------------AAT------TACACGTTACAACCTGGA
ACAACTTGCATGATACTTATGCATAGTATCCACCGTGACACCAAGTTGTGGGGA---GCT
GATGCGGATCTCTTCAAGCCAGAGCGATGGTTGGACCCTGAA------------------
------------------------------------------------------------
---------------------ACTCTGCCGACCCACCCCAATAGT---TTCGTTCCTTTT
GGCTTTGGCAAACGACATTGTATTGGTAAATTGTACACCATGTTCGTTATGAAAACCGCT
CTTGCGCACATTTTGCAGAGATTCTCCGTTTCTGGGAATATC------------------
------------------------------------------------------------
------------------------------------------------------------
---------GATAATGTTGTTACCGAA------TATGATATTGTATTAAAACCAGTTTTA
---GGACATCACATTACTTTAAGTTCAAGG------------------------------
---------------------------ATA---------
[41] HaOG200031
ATG---------------------------------------------------------
TCT---------------------------------------------------------
---------------------------GTG---------------CTA------------
---------------------------------------------------------CTG
TGT------------------------------------------------------ACC
GTAATT------TGT---GTA------------------GTG---TTT---ATTTGGTGG
TTT---------------------------------------------------------
---------------------------------------------ATGAAGCCG------
------------------------------------------------------------
------------AGG---------------------------------------GATAAG
GGACCT---CCGATTTATCCTTGGGCCTTTCCATTGGTAGGACATCTTCCTCACATT---
------ATTGGAGATCGG---ACT------TATCTGGCG---------------------
------------------------AGATTTCTCAAATCTTTAAACAGTTACTGTGTGGAG
---AAA---GGTGACGTTATAAGGATGTGGTTCGGAACGCATACGTTTTATATTGTAACC
GACCCAGACGACAGCATCTTAATAGCCAATTCC------------TGCTTGAATAAATCA
TACTTCTATGATTTCGCC---AAAAATTTTTTGGGC------------------------
---------------ACCGGACTGATCACAGCTGATGCT---TCA---TTGTGGAAAGCA
---------CACCGCAAACTATTAAATCCTGCATTC---AACCAACAAGTACTGAAC---
------------------ACGTTTCTGGACGAAATAAATGGTCAAGCGCGAAGTCTTGTT
---------------------GCGCTGTTAGATACTGAA---GTCGATAAAAAG------
------------------------------------------------------------
------------------------------------------------------------
---------------------------------------------------------CCG
ATTGATGTC---CGCAGTCACTTCGTGAACTTCACTTTGAAAACTGTTAGCCGAACATCA
CTAGGACTCGATGTTAAAGACCAG------------------------------------
------------------------------------------------------------
---------AATGTA------ATCGATACAGAATATGCAGAAGCATTTGAAGAA------
------TATGTGGCC---ACCCTTGTAGAGAGA------------GTGCAATCA---GGA
TGGATGCATTTG------------------------TCTTACGCATTCAATTTC------
---AGCGCTTTGAAACGTAAGCAAGATGCATTGATCAAGAAAATGAAGAGTATCATTGAC
CCT---------------ATTATCGTGAAA---------CGAAAATCAGATTTAAAA---
ATGATAAAT---AGGTCT---------------AAT---GCTGAT---------------
------------------------------------------------------------
---------------------------------AATAATAAC---------ACCATACCA
GATAGATTCAAACCAGTCCTGGATCAAATGCTTAACTTGGCTGAA---------------
------------------------------------------------------------
---------------GAGCAGAATGCCTTCACA---AACGAAGATATAAGGGCACATCTG
GACACTTTTGTGGCAGCTTCATACGACACCAGTTCTTCGGCTATGACTTTCATGTTAGTC
GTAATTGGTTCTAACGAAGACATACAAGAGAAAATTTACAAAGAGCTTGAAAGAGAGCAT
GTG---AATAAAGACGAA---GATATAACAAAAGAT------------------------
---------------GTTTTGCCAAAGCTTGTATATTTGGATGCGGTGGTCAAAGAAACA
CTGAGGCTGTATTCTCCCGTCCCTGTC---ATATTGAGGAAGTTAGAC---AAGAATATT
AGGATA---AAA---------------------AAC------TACACACTAGAAGCCGGC
AATACGTGCGTAATAGGATTGCAAGGGATCAACAATCATACC---ATGTGGGGT---CCA
GATGTGGACCAGTTCAAACCGGAACGGTGGCTCGACCCGGCT------------------
------------------------------------------------------------
---------------------ACATTGCCGAAGAACCCTAACGCT---TTTATGGCCTTT
GGTGCTGGAAGACGAAACTGTATCGGTAAATTATACAGCATGATGGTTATCAAGACAACT
TTAGCTCATATTTTACGACGATACCGCGTGACAGGTGACATA------------------
------------------------------------------------------------
------------------------------------------------------------
---------AGCAAGTTACAGGCTGAA------TTCGACGTGGTACTCAAACCTGTTACC
---GGACACCGCATTGGATTAACTCTAAGA------------------------------
---------------------------AAT---------
[42] HaOG200030
ATG---------------------------------------------------------
GTG---------------------------------------------------------
---------------------------TTG------------GCAGTA------------
---------------------------------------------------------CTG
GTC------------------------------------------------------ATA
GCTTGT------TGT---GTG------------------GTG---TTC---GCTGTATGG
AGGCTG------------------------------------------------------
---------------------------------------------GTGAGGCCG------
------------------------------------------------------------
---------AGG------------------------------------------TCCCCA
TCCCCT---GCCGTGTACCCTGGGGCACTGCCACTGTTAGGACACCTCTTCCAACTT---
------GCTGGAGACAAT---TTC------TCATTTTGG---------------------
------------------------GAGTTCACAAAAAATCTTAATAGATTCAGTTTAAAA
---AAT---GATGACATCTGTCAGATTCGGCTGGGTCCCCATCGATGTTACGTATTATCA
GATCCTGCCGAAAGCCTAATGATAGCCAACACA------------TATCTAGAGAAACCA
TACCTCTATGATTTTGCC---AAAGAAATGTTCAGC------------------------
---------------TGTGGGTTGGTCACAGCTACTGTA---TCA---ACATGGAAACCA
---------CATCGAAAACTGCTAAATCCATCATTC---AGTGTGGCAGTTCTAAAC---
------------------ACATTTCTGCCCGAGTTCAACTCACAGGCACGAAACCTCTTG
---------------------TCCGTACTTTCTCAAGAA---GTAGGGAAACCA------
------------------------------------------------------------
------------------------------------------------------------
---------------------------------------------------------GCA
TTTGATATA---CAGTTATATTTAGTAAACAGTCTGATGAAAACTGTATGCCGAACATCG
CTCGGTCAAGAAAAAGAAAAACAG------------------------------------
------------------------------------------------------------
---------GATTTA------ATAGATAAGGACTACGCTTTTGCTACTAAGAGT------
------ATGTTCGCT---CTTTACGTAGAGAGA------------TTACAAAAA---TTC
TGGCTGCATATA------------------------CCTTTTATCTTTAATTTA------
---AGTCCACTAAAGACAAAACATGACGAGTTAATGAACATCGCAAAAGATATCATGGTT
AAA---------------GTGATGAATTAT---------AGGAAATTAAAATTGAAG---
GCCACTTAT---TTA------------------GAT------------------------
------------------------------------------------------------
---------------------------------GATATACAAGAC------TCCACAAAA
GACAAATTCAAGCCCCTAGTGGATCAATTGCTAGAGCTAGGTGAC---------------
------------------------------------------------------------
---------------AAACAAGATGGCTTCACA---GATGATGAGATTAGAGCTCACCTG
GACACTGTAGTCTCAGCTGCTTACGACACCACGTCTACTGTCATGACTTACACTTTAATG
CTAGTGGGTACCTACCCGAAGGTGCAAGAACGAATATATGAAGAGATAACATCAATTCTA
GGC---AACGAAGACAGG---GATGTAACAAGGGAT------------------------
---------------GATCTACCAGACTTTGTGTATTTAGAGGCAGTTGTGAAAGAAGCC
TTGAGACTGTACCCCCCAGTACCAACA---GTAGCTAGAAATATTACA---TCTGATATT
CAAATA---AGA---------------------AAT------TACACATTGTCAGCCGGG
TCTAGCTGCCTCATACCAGTGTATGGTATCAACCGTCACCCC---TCTTGGGGA---CCA
GATGCCGACGAGTTCAACCCAGACAGATGGCTTCACCCGGAC------------------
------------------------------------------------------------
---------------------ACCTTGCCTGACAAACCCAGTGCT---TTTGCTAGCTTC
AGCATTGGGAAGAGAAACTGTATAGGACGCAAGTACGCGATGATGGTAATGAAAACGACT
CTTGCGCATATATTCCGCCGGTATCGAGTAATCAGTGATATC------------------
------------------------------------------------------------
------------------------------------------------------------
---------AACAGTGTTCCCACAAGC------TGTGACATTATGATCAAGCCAGCTAGT
---AGCCAACAAATTACTATAGAAATAAGG------------------------------
---------------------------ACG---------
[43] HaOG200033
ATG---------------------------------------------------------
ATT---------------------------------------------------------
---------------------------TTT------------ATAGTT------------
---------------------------------------------------------TTA
ATA------------------------------------------------------GTG
TTGTGT------------TTT------------------GTG---TTC---GCAATATGG
TCG---------------------------------------------------------
------------------------------------TGG------GTGAAACCG------
------------------------------------------------------------
------------CGGAGT------------------------------------GCGAAG
TCACCC---CCTTTGTATCCTGGCTGTCTACCTCTCATAGGACATGCGTATAAAGTT---
------ATCGGAGACTCG---AAA------CACATGTGG---------------------
------------------------GAGTTTGAAAAAAAAGTATACGATTACGTTGCAAAA
---AAC---AAGCAAGTTGTAGAATTCCGTTTTGGAACTCATCCGCTATTTGTAATAACA
GATCCGGATGACGGCCTGATTGTGGCAAACCAC------------TGTTTAGAGAAACCA
TTCTTTTATGGTTTTTTT---GAAGAGATATATGAC------------------------
---------------AGGGGCCTTGTAACAGCAAGAGCA---------AACTGGAAATCT
---------CATCGCAAGCTACTGAACCCAGCGTTC---AACCTGCAAGTGCTGCAG---
------------------TCGTTTGTCGGCGCATTCTGCAAAGAGGCAAAATTCCTCGTG
---------------------ACTTCTCTCTCCTCGGAG---GCAGGGAAGGGC------
------------------------------------------------------------
------------------------------------------------------------
---------------------------------------------------------CCC
TTTGACATT---CAGCCATACCTGATCACCAATTTCTTAGGAACCGCGTGCCGAACCACA
TTTGGACCCAACTTCGATGAGATA------------------------------------
------------------------------------------------------------
---------AGTGAG------GCTCTAGAAAATTATGCTCACGCAACTGATGAA------
------ATATTTCTG---CTGTTCATGCAAAGA------------GTACAAAAT---GTC
ATGTTACATTTA------------------------ACGTATATCTATAAATGG------
---ACTTCGGCAAGCAAGCGATTTGGTGAGCTTGGCGACATCGTGAAAGGAATAACTAGC
TCG---------------GTCATCACAAAT---------CGTAAAACGGAACTGAAA---
TCGATGAAG---CATTTT---------------GAC------------------------
------------------------------------------------------------
---------------------------------GAAGTTGAACAG------CCTGATACA
GATGACTTTGTGCCACTGTTGGATCGAATGCTAGAATTGGCTGAT---------------
------------------------------------------------------------
---------------AAACAAGATGCCTTCGAT---GATGATGAGATGAGGGAACATTTG
GACACTATAGTAGCAGCTGCTTACGATACAAGTGCTACAGCCTTAACGTTCATTTTGGTA
CTGATCGGATCGCATCCTGAAGTACAGGAACGCATGGTTCAAGAGTTTCAAGAAGTACTG
GGT---GATCAAGAAAGA---GATGTGACCAGACAC------------------------
---------------GATCTGCCAAAACTCGTGTATACGGAAGCAGTGATAAAAGAGTCT
TTGAGGTTATATCCCCCAGTTCCAAGA---ATCGCTAGGACTTCTTCC---ACAGACGTC
AAACTA---AAG---------------------AAA------TATACCCTGCCAGCCAAA
TGTACATACTTGATATCTGTGTACGGTCTTCATCGGCATCCA---GTTTGGGGG---CCC
GACAAGGACCAGTTCATACCGGAGCGGTGGCTGGACCCGGCG------------------
------------------------------------------------------------
---------------------CGGTTGCCTAAAAACCCTTTCTTT---TTCGCTGGCTTT
AGTCTTGGGAAAAGGAATTGTATTGGTCGCTTATATGGCATAATGGCGCTGAAAACGACT
CTCGTGTATATTTTGCGAAAATATCGTGTTCACAGTGATATT------------------
------------------------------------------------------------
------------------------------------------------------------
---------GACAAGTTGGATACAAAA------TGTGACCTTCTTATGAAACCTGCGTCT
---GGACATCATATGAGTATAGAATTAAGA------------------------------
---------------------------GTG---------
[44] HaOG200038
ATG---------------------------------------------------------
GTG---------------------------------------------------------
---------------------------TTG------------GGAGTC------------
---------------------------------------------------------CTG
ATC------------------------------------------------------GTC
GCTTGT------TGT---GTG------------------TTG---TTC---GCTGTGTGG
AGACTGGTGAAGCCGAGGTCTCCATCTCCTACTGTGTACCCTGAGAAACCGGTATCTGAG
CTATCTCTGTCATGCATTACGTCGGCGATATGGTCCTGG------TTGAAACCA------
------------------------------------------------------------
------------CGCAGT------------------------------------GTGAAG
TCACCG---CCGATGTACCCTGGATGGCTGCCACTCATAGGACACGGGTATCAGTTA---
------ATGGGAGACGAT---AAA------CATTTGTGG---------------------
------------------------AAGCGTGAAAAAGAATTTTACGACTTCTGTTTGCAG
---AAC---AATGATCTTATTGAAGTACGAGTTGGAACTCATTCAATGTTCATATTAACA
GATCCAGATGATAGTCTAACAGTGGCAAATTAC------------TGTTTAGATAAGCCA
TACATCTACAGTTTTGGC---CATAACGTTTATGGC------------------------
---------------AGGGGCCTTATAACAGCAGAGGTC---AAA---AGGTGGAAAATT
---------CATCGCAAGCTACTTAACCCATCATTC---AACCTGAATGTGCTGCAG---
------------------TCATTTGTCGGAGAATTCAACAGACAGGCGAAACGACTTGTG
---------------------TCCTCACTCGCATCGGAA---GCAGGGAAGGGC------
------------------------------------------------------------
------------------------------------------------------------
---------------------------------------------------------CCT
TTTGACATT---CAGCCGTACTTGATCACAAATGAATTGAAATCTGCTTACCGAACAACA
TTTGGAACAAAAGTT---GAAAAC------------------------------------
------------------------------------------------------------
---------AGTGAG------ACGCTTAAAACTTACTCACATGCTACTGAACAA------
------ATATTGACG---CTAATATTAGAAAGG------------ATGCAGAAT---ATC
TGGTTACATTTA------------------------TCTTTCATCTACAAAATG------
---ACGAAGTCCAGCAGAGAAAGTGATAAACTGGCTAAAATCATGAAAGACATAACTGAA
TCG---------------GTGATAAATAAT---------CGAAAATCTCAATTGAAA---
GCTGCGAAG---CAGTTG---------------GAT------------------------
------------------------------------------------------------
---------------------------------AAAGTGGGGGAT------TCAGCTACA
GAAGACTTTGTGCCTTTATTGGATCGAATGCTGGACCTGGCTGAT---------------
------------------------------------------------------------
---------------AAACAAGATGCCTTCACT---GATGATGACATCAAGGAACATTTG
GATACCATAGTAGGAGCTGCTTACGATACCACCGCAACTGCCGTAACGTTCATTTTGATT
CTGATTGGATCGCATCCTGATGTACAGGAAAAAATGTATCAAGAGTTACAAAAAGTGCTG
GAA---CATGAAGAAAGG---GATATAGACAAACAT------------------------
---------------GATCTGCCAAAGCTCGTGTATATGGAAGCAGTGATAAAAGAGACT
TTGAGGTTATATTCGCCGGCTCCGAGA---TTCGCTCGGACTTCTAAT---ATTGATGTG
AAGTTG---AAG---------------------AAC------TATACCCTACCAGCAAAT
TCTACGTACATAATATCAGTGTACGGTCTTCATCGTCATGCG---ATGTGGGGG---CCG
GATAAGGATCAGTTCATACCGGATCGGTGGCTGGACCCGACG------------------
------------------------------------------------------------
---------------------AGATTACCCAAAAATCCGAACTGT---TTCGCTGGTTTT
AGTCTGGGCAGACGCAACTGTATCGGTAAATTATACGGCGTAATGGCGATCAAAACGACT
CTGTCGTATATATTACGACATTTTCGTATCTACAGTGATATT------------------
------------------------------------------------------------
------------------------------------------------------------
---------GAGAAGTTGGAGACAGGA------TGTGATGTCCTCTTAAAACCAGTGGCT
---GGCTATTTCATAAGTTTAGAGTCGAGG------------------------------
---------------------------GTG---------
[45] HaOG200037
ATG---------------------------------------------------------
GTG---------------------------------------------------------
---------------------------TTG------------GGAGTT------------
---------------------------------------------------------CTG
ATT------------------------------------------------------GTA
GCTTGT------TGT---GTG------------------GTG---TTT---GCTGTGTGG
AGACTGGTAAAGCCGAGGTCTTCATCTTCTACCGTGTACCCTGGCAAATTGGGGGCTGAC
CCATCTCCGTCATGCATTGCGTTGGCGATATGGACCTGG------TTGAAACCA------
------------------------------------------------------------
------------CGCAGT------------------------------------GTGAAG
TCACCG---CCGATGTACCCTGGCTGTTTGCCACTCATAGGGCACGGGTATCAGTTA---
------GTGGGAGACGAG---AAA------CATATGTTC---------------------
------------------------AAATGTGAAAAACAAATTAACGACTTCTGTTTGCAG
---AAC---AACGATCTTATAGAAATACGACTCGGAACTCATTCTGTGTTTGTATTAACA
GATCCTGACGATTGTCTAACAGTAGCAAATAAC------------TGTTTAGAGAAACCA
TACGTCTACAAATATGGT---GATAACGTTTATGGA------------------------
---------------AGGGGCCTTGTTACAACAAAAGTC---AAT---ATTTGGAAAACT
---------CATCGCAAGCTACTGAACCCAGCGTTC---AACCTGAATGTGCTGCAG---
------------------TCATTTGTTGGCGAATACTGCAGACAGGCGAAGCTACTCGTG
---------------------TCTTCACTCGCCTCGGAA---GCAGGGAAGGGC------
------------------------------------------------------------
------------------------------------------------------------
---------------------------------------------------------CCT
TTTGATATT---CAGCCGTACTTGATCACCAATGTATTGAAAACTGCGTACCGAACGACA
TTTGGAACAAAAGTTGATGAGAAC------------------------------------
------------------------------------------------------------
---------AGTGAA------ATCCTCAAAACCTATTCGGATGCAACTGAAAAA------
------CTATTAATG---CTAATGATAGGAAGG------------ATGCATAAT---ATC
TGGTTACATTTA------------------------TCCTTCATCTACAAAATG------
---ACGACGTCTGGTAAAGAAAGTGATAAACGGGCTAATATCATGAAAGGCATAACTGAA
TCG---------------GTGATGAATAAT---------CGAAAATCTGAATTGAAA---
GCTGCTAAT---CAGAGG---------------GAT------------------------
------------------------------------------------------------
---------------------------------AAAATAGGAGAA------TCCGCTACA
GACGACTTTGTGCCTTTGTTGGATCGAATGCTGGACTTGACTGAT---------------
------------------------------------------------------------
---------------AAACAAGATGCTTTCACT---GATGATGACATCAGGGAACATTTG
GATACCATAGTAGGAGCTGCTTACGATACCACCGCAACTGCTTTGACGTTCATTTTGATA
GTCATTGGATCGCATCATGATGTACAGGAAAAAATGTATCAAGAGTTAAAAAAGGTGCTG
GAA---CATGAAGAAAGG---GATATAAACAAACAT------------------------
---------------GATCTGCCAAAGCTTGTGTACATGGAAGCGGTGATAAAAGAGACT
TTGAGGTTATATCCCCCGGCTCCGAGA---TTCGCTCGGACTTCTAAT---ATTGATGTT
AAGCTA---AAG---------------------AAC------TATACCCTACCAGCTAAT
TGCACGTACGCAATATCAGTGTACGGTCTTCATCGTCATGCG---ATGTGGGGA---CCG
GATAAGGATCAGTTCGTACCGGACCGGTGGCTGGATCCGGCG------------------
------------------------------------------------------------
---------------------CGGTTGCCCAAGAATCCGAACTTT---TTCGCTGCTTTT
AGTCTGGGCAGACGCAACTGTATAGGTAAATTATACGGCATGATGGCGATTAAAACGACG
CTGTCGTATATACTACGACATTATCGTATCCACAGTGATATT------------------
------------------------------------------------------------
------------------------------------------------------------
---------GAGAAGTTGGAGACACGA------TGTGATCTTCTCTTAAAACCGGTGGCT
---GGACATTTCATAACTTTGGAGTCGAGG------------------------------
---------------------------GTGTAC------
[46] HaOG200035
ATG---------------------------------------------------------
GTG---------------------------------------------------------
---------------------------TTA------------GAAGTC------------
---------------------------------------------------------CTA
ATC------------------------------------------------------ATT
GCTTGT------TGT---GTG------------------TTG---TTC---GCTGTGTGG
AGACTGGTGAAGCCGTGGTCTCCATCTCCTGCCGTGGACCCTCGGAAATTGGGGTCTGAC
TCATCTCTG------------------------TCCTGG------TTTAAACCC------
------------------------------------------------------------
------------CGCAGT------------------------------------CTGAAG
TCACCG---CCGATGTACCCTGGATGGCTGCCACTCATAGGACACGGGTATCAGTTA---
------CTGGGCGACGCT---AAG------CATATGTGG---------------------
------------------------AAGTGTGAAAAACAATATTATGACTTCTGTTTGAAG
---AAC---AATGATCTTATTCAAATACGACTCGGAACTCATCCTACATTTATATTAACA
GACCCAGATGATAGTCTAACAGTAGCAAATAAC------------TGTTTAGAGAAGCCA
AGCGTGTACAGATACGGT---GAAAACGTTTATGGC------------------------
---------------AGGGGCCTTGTAACAGCAAACGTC---GAT---ACGTGGAAAACT
---------CATCGCAAACTAATGAATCCGGCTTTT---AACCTGCAAGTCATGCAG---
------------------TCATTTGTCGGTAAATTCAGCAGACAGTCGAAGTTTCTCGTG
---------------------TCCGCATTCGCCTCGGAG---GCAGGAAAGGGC------
------------------------------------------------------------
------------------------------------------------------------
---------------------------------------------------------CCT
TTTGACATT---CAGCCATACTTGATCATCAATATATTGAAAATTGCGTACCAAACCACA
TTCGGAACAAAAGTT---GAGAAC------------------------------------
------------------------------------------------------------
---------AATGAG------ACACTTAAAAAATATTCAGATGCTACTGAAAAA------
------GTATTGATG---CTAATATTAGAAAGA------------ACACAGAAT---ATT
TGGTTACATTTA------------------------TCCTTCATCTACAAAATG------
---ACGACGTCCGGTAGAGAAAGTAATAAATTGGCTAACATCATGAAAGACATAACTGAA
TCG---------------GTGATGAATAAT---------CGAAAATCTGAATTGAAA---
GCTGCTAAT---CGGATG---------------GAT------------------------
------------------------------------------------------------
---------------------------------GAATTGGGAGAA------TCAGCTACA
GAAGACTTTGTGTCTTCATTGGATCGAATGCTGTACTTGGCTGAC---------------
------------------------------------------------------------
---------------AAACAAAATGCCTTCACT---GATGATGAAATCAGGGAACATTTA
GATACCATAGTAGGAGGTGCTTACGATACTACCGCAACATCTTTAACGTTCATTTTGATA
GTGATTGGATCGCATCCAGATGTACAGGAAAAAATGTATCAAGAGCTACAAAAGGTACTT
GAA---GATGAAGAGAGG---GATATAAACAAACAT------------------------
---------------GATCTGCCGAAGCTGGTGTATATGGAAGCAGTGATAAAAGAGACT
TTGAGGTTATATCCCCCAGTTCCAAGA---TTCGCTCGGACTTCTAAT---GTAGATGTG
AAGCTG---AAG---------------------AAC------TATACTCTACCAGCTAAT
TGTACGTACATGATATGTGTGTACGGTCTTCATCGTCATGCT---ATGTGGGGG---CCG
GACAAGGATCAGTTCAGACCGGACCGGTGGTTGGACCCGGCT------------------
------------------------------------------------------------
---------------------CGATTGCCCAAAAATCCTAACTGT---TTCGCCAGTTTT
AGTATGGGCAGACGCAACTGTATCGGTAAATTATACGCCGTGATGCTGATTAAAACGACT
CTGGCGTATATATTGCGACACTATCGTATCCACAGTGATCTT------------------
------------------------------------------------------------
------------------------------------------------------------
---------GAGAAGTTGGAGACACGA------TGTGATATCTTCTTAAAACCGGTGGCT
---GGCCATTTCGTAAGTTTGGAGCCGAGG------------------------------
---------------------------GTC---------
[47] HaOG200036
ATG---------------------------------------------------------
GTG---------------------------------------------------------
---------------------------TTG------------GGAGTC------------
---------------------------------------------------------CTG
ATT------------------------------------------------------GTA
GCCTGT------TGT---GTG------------------GTG---TTC---GCTGTGTGG
AGACTGGTGAAGCCGAGATCTGCATCACCTCCCATGAACTCGGAAAAACTGGTATCTGAC
CTATCTTTGTCATGCATTGCATTGGCGCTATGGTCCTGG------TTTAAACCC------
------------------------------------------------------------
------------CGCAGT------------------------------------GTGAAG
TCACCG---CCGATGTACCCTGGATGGCTGCCACTCATAGGACACGGGTATCAGTTA---
------ATGGGAGATGAG---AGA------CATTTCTGG---------------------
------------------------AAACGTGAAAAACGAGTTGTCGAATTTTGTTTGCAG
---AAC---AATGATCTTATTGAAATGCGACTTGGATCTCATTCTTTGTTTGTATTAACA
GACCCGGAGGATAGTCTAACAGTAGCAAATAAC------------TGTTTAGAGAAACCA
TACATATACCATTACGCT---GATAACGTTTATGGA------------------------
---------------AGGGGCCTTCTTACAACAAAAGTC---GAC---ATTTGGAAAACT
---------CATCGCAAGCTACTTAACCCGGCGTTT---AACCCTCATGTGCTGCAG---
------------------TCATTTGTCGGAGAATACTGCAGACAGGCGAAGCGACTTGTG
---------------------TCTTCTCTCGCCTCGGAA---GCAGGGAACGGC------
------------------------------------------------------------
------------------------------------------------------------
---------------------------------------------------------CCT
TTTGACATT---CAGCCATACTTGGTCCCCAATGTATTGACAACTGCGTACCGAACGACA
TTTGGAACAAAAGTTGATGAGAAT------------------------------------
------------------------------------------------------------
---------AGTGAG------ACGCTAAAAATCTATGAAGAAGCTACAGACAAA------
------ATATTGATG---CTGATATTAGAAAGA------------ACGAAATAT---ATC
TGGTTACATTTA------------------------CCCTTCATCTACAAATTG------
---ACGACGTCCGGTAGAGAATTTGATAAACGAGCTAAAATCTTGAAGGACATAACTGAA
TCG---------------GTGATCGCAAAT---------CGAAAATTGCAATTAAAA---
GCGGCTAAT---CAGTTG---------------GAT------------------------
------------------------------------------------------------
---------------------------------AAATTGGAGGAG------TCAACTACA
GAAGGCTTAGTGCCTTTATTGGATCGAATGTTGGACCTGGCTGAT---------------
------------------------------------------------------------
---------------AAACAAAATGTCTTAAAT---GATGATGACATCAAGGAACATTTG
GATACCATAGTAGGAGCTGCTTACGATACCACCGCAACTGCTTTGACGTTCATTTTGATT
CTGATTGGATCACATCCTGATATACAGGAAAAAATGTATCAAGAGTTACAAAAAGTACTA
GAC---GATGAAGACAGA---GATATAAACAAACAT------------------------
---------------GATCTACCACAGCTCGTGTATATGGAAGCAGTGATAAAAGAGACT
TTGAGGTTATATCCCCCAGCTCCGAGA---TTCGCTCGGACTTCTAAT---ATTGATGTT
AAGCTG---AAG---------------------AAC------TATACCTTACCAGCAAAT
TCTACGTACATAGTGTCATTATATGGTCTTCATCGTCATGTG---ATGTGGGGG---CCG
GACAAGGATCAATTCATACCGGAACGGTGGCTGGATCCGGCG------------------
------------------------------------------------------------
---------------------CGGTTGCCTAAAAATCCGAACTTT---TTCGCCGCATTT
TGTCTGGGCAGACGCAACTGTATCGGTAGATTATACGGCATAATGGCGATCAAAACCACT
CTGTCGTATTTATTACGACATTATCGTATTCTCAGTGATATT------------------
------------------------------------------------------------
------------------------------------------------------------
---------GAGCAGTTGGAATTGCAA------TGTAATGTCCTTATAAGGCCAGTGTCT
---GGTCATTTTATAAGTTTGGAGTCAAGA------------------------------
---------------------------GTG---------
[48] HaOG200034
ATG---------------------------------------------------------
GTG---------------------------------------------------------
---------------------------TTG------------TTAGTA------------
---------------------------------------------------------CTG
GCC------------------------------------------------------ATA
GCTTGT------TGC---GTG------------------TTG---TTC---GCTGTATGG
AGACTGGTGAAGCCGAGGTCTCCATCATCTCCCGAAAGCCCTGAGAAGATA---GCTGAC
TCTTTTTTGTCATGCATTGCGTCGGCGATATGGTCCTGG------TTGAAACCA------
------------------------------------------------------------
------------CGCAGT------------------------------------GTGAAG
TCACCG---CCGATGTACCCTGGCTGTCTGCCACTCATAGGACACGGGTATATGATA---
------ATGGGAGACGAT---ACG------CAGCTGTGG---------------------
------------------------AAGGGTGAAAAACAATTTTATGACTTTTGTTTGCAG
---AAC---AATGATGTTATTCAATTTCGACTCGGAACTCATTCTGTAATTGTAATAACA
GATCCAGATGATAGTCTAACAGTAGCAAATAAC------------TGTTTAGAAAAACCA
TACTTCTACAAATTCGCT---GACAACGTTTATGGC------------------------
---------------AAGGGCCTTATAACAACAAATGTA---AAA---ATGTGGAAACTT
---------CACCGCAAACTGCTAAACCCATCGTTC---AACATGCAAATGTTGCAA---
------------------CCATTGGTCGGTACATTCTGTAAACACGCAAAACTCCTCGTG
---------------------CCTGCACTCGCTTCTGAG---GCAGGGAAGGGC------
------------------------------------------------------------
------------------------------------------------------------
---------------------------------------------------------CCA
TTTGATGTT---CAGCCATACTTGATCAGCAATGTAATGAAAACTGCTTATAGAGCGACA
TTTGGAACAAAACTTCGTGAAAAC------------------------------------
------------------------------------------------------------
---------AGTGAG------ACGCTCAAAATCTATTCAGATGCAACTGAAAAA------
------ATATTTATG---CTGATGCAAAGGAGA------------CTGCAAAAG---GTC
TGGCTACATCTA------------------------TCTTACATCTACAAATTG------
---ACAACGTCCTGTGGAGAAAGTGATAGACTGGCAAACATCATGAAAGGCATAACTGAA
TCG---------------GTTATCACAAAG---------CGTAAATTA---TTAAGA---
GCTGCTACA---CCGTTG---------------GAT------------------------
------------------------------------------------------------
---------------------------------AAATTGCAGACG------TCAGATACA
GAAGACTTTGTGCCTTTATTGGATCGAATGCTGGACCTGGCTGAT---------------
------------------------------------------------------------
---------------AAACAAGATGCCTTCACT---GACGATGAGTTGAGGGAACATTTG
GATACTATGGTAGCAGCTGCTTTCGATACTACCGTTACTGCATTAACGTATATTTTGATT
CTGATTGGATCGCACCCTGATGTACAGGAAAAAATGTATCAAGAGTTACAAACAGTACTT
AAA---GATGAGGAAAGA---GATATAAACAGACAC------------------------
---------------GATCTACCAAAGCTCGTGTATACAGAAGCAGTGATAAAAGAAGCC
TTGAGGTTATATCCGCCAGTACCAAGA---GTCGCTAGGACTTCGGAC---ACTGATGTG
AAGCTG---AAA---------------------AAC------TATACACTACCAGCTAAT
TGCACGTACATAATACCAGTGTACCATCTTCATCGTCATGCG---ATGTGGGGG---CCG
GACAAGGATCAGTTTATACCGGACCGGTGGTTGGATCCGGCG------------------
------------------------------------------------------------
---------------------CGGTTGCCTAAAAATCCTAACTTT---TTCGCTCCCTTC
AGCCTGGGCAAACGCAACTGTATCGGTAAAATATACAGCATGATGAAGATTAAAACGACT
CTGTCGTATATATTACGACATTTTCGTATCCACAGTAATATT------------------
------------------------------------------------------------
------------------------------------------------------------
---------GAGAAGTTGGAGACACGA------TGTGATGTCCTCTTAAAACCGGTGGCT
---GGCCATTTCATAAGTTTGGAGTTGAGG------------------------------
---------------------------GTG---------
[49] BmCYP341A3
ATG---------------------------------------------------------
ATC---------------------------------------------------------
---------------------------GTG------------ATTTTA------------
---------------------------------------------------------CTG
ATA---GTA------------------------------------------------CTT
GTCCTC---GGCTGG---TTT------------------TCA---GTG---TTCAGGTAC
AGA---------------------------------------------------------
------------------------------------CGA------AGGAATATG------
------------------------------------------------------------
---------TACGAGCTG------------------------------------GCAGCG
GCTATC---CCAGATGTGGACGAGCATATACCATTATTAGGCATAGCCCATAAATTC---
------ACTGGCAACACA---GAG------GAGATAATG---------------------
------------------------TCGATGCTTCAAAAATACAGTTATAACTCTATGAAG
---CAT---AACGGCCTAGCGAAAGGCTGGTTGGGTCACGTTCTTTATTTTGCGTTATTG
AACCCCGTTGACTTGGAGTTAGTTCTCAAGACA------------TGTTTGGAGAAAGAC
GATTTACACAGATTCATG---AGAGTTGTAATCGGT------------------------
---------------TACGGCGGAATTTTCGCACCAGTG---TCC---ATATGGCGAAGA
---------CGTCGGAAAATTATGGTGCCAGCTTTC---AGTCCCAAAATAGTTCAG---
------------------AGTTTTGTAGGAATAATCTCCGAGCAAAGTGAGAAGCTTGCT
---------------------TCAAATTTGGGTAAATGT---GTCGGCACAGGG------
------------------------------------------------------------
------------------------------------------------------------
---------------------------------------------------------AAG
TTCAGCTCA---TGGCCTTTTCTAAGCGCTTACACATTGGACTCTATCTGTGAAACGGCA
ATGGGTGTAAAGGTCAACGCACAA------------------------------------
------------------------------------------------------------
---------GGGGAT------AAGGATTCAAATTTCTTGATATCTATGAATCGT------
------ATACTTAAT---ATTGTCTGTATGAGG------------ATATTTCAT---TTG
TGGCTGCAACCG------------------------GCCTGGCTATTCAAGCTT------
---TTTCCTGTCTTTCATGAGCACCAGAAGTGTAAAAAATTGCTACACGATTTTGTTGAT
GAG---------------GCAATACAAAAG---------AAAAGAGAAGAAATTGGT---
ACGGAAAAT---AATTCT---------------GCC---ATAGAAGTTGAT---------
------------------------------------------------------------
---------------------------------TATAAGTATGAC------TTAGGATCA
TACAAAAGTAAGACATTTCTTGATCTCCTCATTACATTATCTGGA---------------
------------------------------------------------------------
---------------GCTGAAAAAGGTTATACT---AACATTGAACTACGAGAAGAAGTA
CTGACATTGACAGTGGCAGGTACAGACACGTCTGCAGTCGCCATTGGATTCACACTAGAG
CTGTTATCAAAATATCCTGAAATACAGGAAAAAGTTTACAAAGAATTATGCGAAGTGTTC
GGC---GATTCGGAACGA---CCTTTAGTAAAGGAA------------------------
---------------GATTTAGAAAAAATGAAATATTTGGAGAGAGTTGTGAAGGAGTCG
CTCAGATTATTCCCTCCAGCTCCGTTT---ATTATAAGGAAAGTTTTG---GAAGATATT
ACGCTACCATCC---------------------GGT------AACGTTTTGCCTGCCGGT
TCAGGAGTAATGGTTTCTATCTGGGGAATTCACAGAGACCCA---AAGTACTGGGGTCCG
GAGGCGGAACACTTCGATCCAGATAGGTTTCTACCGGAGCGT------------------
------------------------------------------------------------
---------------------TTTAATGTCGAGCACCCGTGCTGC---TACATGCCGTTC
AGTAGCGGCCCTAGGAATTGCGTGGGTTATCAGTACGCAATGATTTCGATAAAGACTTCT
TTGTCTGCGATACTGCGGAGATACAAGGTAGTAGGTGAACCGGAG---------------
------------------------AAA---------------------------------
------------------------------------------------------------
GGTCCTGTTCCTCAAATTAGAGTCAAA------CTGGACATCATGATGAAGTCAGTGAAC
---GGATGCCAGGTGGCATTGGAGAAAAGGCCAACAAAA---------------------
---------------------------------------
[50] BmCYP341A4
ATG---------------------------------------------------------
ATC---------------------------------------------------------
---------------------------GTG------------ATTTTA------------
---------------------------------------------------------CTG
ATA---GTA------------------------------------------------CTT
GTCCTC---GGCTGG---TTT------------------TCG---GTG---TTCAGGTAC
AGA---------------------------------------------------------
------------------------------------CGA------AGGAATATG------
------------------------------------------------------------
---------TACAAGCTG------------------------------------GCAGCA
GCAATC---CCAGATGTGGACGAGCGAATACCATTATTAGGTATCGCCCACAAATTC---
------ACTGGCAACACA---GAG------GAAATAATG---------------------
------------------------ACGGTACTTCAAAAACACAGTTATAACTCTATGAAG
---CAT---AACGGCCTAGCGAAAGGCTGGTTGGGTCACGTTCTTTATTTTACGTTATTG
AACCCTGTTGATATGGAGGTGGTTCTCAAGACA------------TGTTTGGAGAAAGAC
GATTTACACAGATTCATG---AGAGTTGTAATCGGT------------------------
---------------TACGGCGGAATTTTCGCACCAGTG---TCC---ATTTGGCGAAGA
---------CGTCGGAAAATTATGGTGCCAGCGTTC---AGTCCCAAAATAGTTCAG---
------------------AGTTTTGTAGGAATAATCTCCGAGCAAAGTGAGAAGCTTGCT
---------------------TCAAATTTGGGTAAATGT---GTCGGCACAGGG------
------------------------------------------------------------
------------------------------------------------------------
---------------------------------------------------------AAG
TTCAGCTCA---TGGCCTTTTCTAAACGCTTACACATTGGACTCTATCTGTGAAACGGCA
ATGGGTGTAAAAGTCAATGCACAA------------------------------------
------------------------------------------------------------
---------GGGGAT------AATGATTCAATTTTCTTGAAATCTTTGAATCGT------
------ATGCTTAAT---ATTGTCTGTATGAGG------------ATATTTCAT---TTG
TGGCTGCAACCG------------------------ACCTGGCTATTCAAGCTT------
---TTTCCTGTCTTTCATGAGCACCAGAAGGGTAAAAAATTGCTATACGATTTTGTTGAT
GAG---------------GCAATACAAAAA---------AAAAGAGAAGAAATTAGG---
ACAGAAAAT---AATTCT---------------GGC---ACAAAAGTTGAT---------
------------------------------------------------------------
---------------------------------TATAAGTATGAC------TTAGGATCA
TACAAAAGTAAGACATTTCTTGATCTCCTCATTACATTATCTGGA---------------
------------------------------------------------------------
---------------GCTGAAAAAGGTTATACT---AACATTGAACTACGAGAAGAAGTG
CTGACATTGACAGTAGCAGGCACAGATACGTCTGCAGTCACCATTGGATTCACACTAGAG
CTGTTATCAAAATATCCTGAAATACAGGAAAAAGTTTACAAAGAATTATGCGCAGTGTTC
GGC---GATTCGGAACGA---CCTTTAGTTAAGGAA------------------------
---------------GATTTAGAAAAAATGAAATATTTGGAGAGAGTTGTGAAGGAGTCT
CTCAGATTATTCCCTCCAGTTCCGTTT---ATTATAAGAAAAGTTTTG---GAAGATATT
ACGCTACCATCC---------------------GGT------AACATTTTGCCTGCCGGT
TCAGGAGTAGTGGTTTCTATCTGGGGAATTCACAGAGACCCA---AAGTACTGGGGTCCG
GAGGCGGAATACTTCGACCCAGACAGGTTTCTACCGGAGCGT------------------
------------------------------------------------------------
---------------------TTTAATGTCGAGCACCCGTGCTGC---TACATGCCGTTC
AGTAGCGGTCCTAGGAATTGCCTGGGTTATCAGTATGCAATGATTTCGATAAAGACTTCT
TTGTCTGCGATACTGCGGAGATACAAGGTAGTAGGTGAACCGGAG---------------
------------------------AAA---------------------------------
------------------------------------------------------------
GGTCCTGTTCCTCAAATTAGAGTCAAA------CTGGACATCATGATGAAGTCAGTGAAC
---GGATGCCAGGTGGCTTTGGAGAGAAGGCCAACAAAA---------------------
---------------------------------------
[51] BmCYP341A5
ATG---------------------------------------------------------
ATT---------------------------------------------------------
---------------------------GCA------------CTCCTT------------
---------------------------------------------------------CTG
ATA---TTA------------------------------------------------GTT
GGGCTC---GGCTGG---GTT------------------TTA---GTG---TTCCGGTAC
AGA---------------------------------------------------------
------------------------------------CGG------AGGAATATG------
------------------------------------------------------------
---------TATAAATTG------------------------------------GCAGCG
GCTATC---CCGACTCCTGACGAGACAAACCTGTTAGTTGGCGTGGCCCACAAAATG---
------ATGGGTAACACA---GAG------GAAATAATG---------------------
------------------------TCGTCACTTCAAAGATACAGCTACGATTCCATGAAA
---CAC---AATGGCATAGTGACTATGTGGTTGTTTCACATTCTTTACTTTGTGTCATCA
AATCCTTTTGACTTGGAGGTAATTCTGAAGACC------------TGCTTGGAGAAAGAC
GATTTACATAGATTTTTT---CGACCGGCGATAGGG------------------------
---------------TATGGCGGCATTTTTGCACCAGTG---TCG---ATATGGCGAAGA
---------CGTCGAAAAATTATGGTGCCAGCGTTC---AGTCCGAAAATAGTTCAC---
------------------AGTTTTGTAGGAATAATCTCTGAGCAAAGCGAGAAGCTTGTT
---------------------TCAAGTTTGAGTAAATGC---GTCGGCAAAGGG------
------------------------------------------------------------
------------------------------------------------------------
---------------------------------------------------------ATG
TTCGGCTCT---TGGCCTTTTCTAAGCGCTTACACATTGGACTCTGTTTGTAAAACAGCA
ATGGGCGTGAATATCAATGCACAA------------------------------------
------------------------------------------------------------
---------GCAAAG------GCTGACTCAGAGTTCTTGAAATCTTTGAACCGT------
------CTTCTTAAC---GTAATCTGTGAGAGG------------ATATTTCAT---GTA
TGGCTGCATCCG------------------------GATTGGCTTTTCAAACAG------
---TTTCCTGTGTTTAATGAGCACCAGAAGTGTATTAGAGTATTGCATGAATTTATTGAC
CAG---------------GTAATTCAGAAT---------AAAAGAGAAGAGTTTCAG---
ATAGAGAAG---ATTTCT---------------AAA---ATAGAAGTGGAT---------
------------------------------------------------------------
---------------------------------ACTCAATATGAT------TTGGGGTTA
TACAAAAGGAAGACATTCCTGGATCTTCTAATCACTTTTTCTGGA---------------
------------------------------------------------------------
---------------GATGAAAAAGGTTATACT---AACGTTGAATTACGAGAAGAAATG
CTAACATTGACAGTAGCAGGTACAGACACATCAGCAGTCGCTATTGGATTCACACTGGAG
CTTTTAGCTAAATACCCTAAAATACAGGATAAAGTTTACCAAGAATTGTACGAAATCTTC
GAC---GGTTCGGAACGT---GCCTTAGTTAAAGAA------------------------
---------------GATTTAGAAAAGATGGAATATTTGGACAGAGTCGTGAAGGAGTCT
CTCAGATTATTCCCTCCAGTTCCGTTT---ATCATAAGAAAAGTTTTA---GAGGATACG
AGACTGCCATCC---------------------GGT------AACGTTTTGCCTGCCGGT
TCAGGGATAATGGTTTCTATTTGGGGAATTCACAGAGACCCA---AAGTACTGGGGTCCG
GAGGCGGAACACTTCGATCCAGACAGGTTTCTGCCGGAGCGT------------------
------------------------------------------------------------
---------------------TTTAATCTCGAGCACCCATGCTGC---TACATGCCGTTC
AGTAGCGGCCCTAGGAACTGTCTGGGTTATCAGTACGCAATGATATCGATTAAAACTTCT
TTATCTGCAATACTGCGGAGATACAAGGTAGTAGGTGAACCGGAG---------------
------------------------AAA---------------------------------
------------------------------------------------------------
GGTCCTGTTCCTCAAATCAGGGTCAAA------CTGGATATCATGATGAAGTCAGTGAAC
---GGATGCCAGGTGGCTTTGGAGAGAAGGCCAACAAAA---------------------
---------------------------------------
[52] BmCYP341B1
ATG---------------------------------------------------------
TTA---------------------------------------------------------
---------------------------GTG------------CAATTA------------
---------------------------------------------------------ATA
CTGTGTATT------------------------------------------------TTT
GTGGCG---TTATGG---CTG------------------TTA---TCG---CAGCGATAC
AAG---------------------------------------------------------
------------------------------------AAG------AAGGAGATG------
------------------------------------------------------------
---------ATGAAAGTA------------------------------------TGGGAA
CAGTTG---AAGAACGATTACACAGCTTTGCCACTCATAGGGCACGCTTATATGTTC---
------TTTGGATCTCAG---GAA------GAACGAATG---------------------
------------------------AAAACGTTTCAACGTCTCGGCAAAGAGTCTACGGAG
---CGC---GGAGGCTTATTGGCTCTCTGGCAGGGTAGCCGACTTTACGTCATGATATCA
GAACCTGTTATGGCGGAGTACGTCCTCAAAACT------------TGTTTAGAAAAAGAC
GATATCTTGAAATGTTCC---CGGTTCCTCGTCGGA------------------------
---------------AACGGAAGCGTGTTCGCTCCAGTT---TCA---ATATGGCGTCCT
---------CGTCGTAAAATCTTAGCTCCGACCTTC---AGTCCTAAGAACCTAACA---
------------------CACTTTGTGGACATCTTCTCAAAACAAAGTTCTTATATGGTC
---------------------AAATATCTTGGGAAAGCT---GCAAAGACAGGG------
------------------------------------------------------------
------------------------------------------------------------
---------------------------------------------------------AAT
TTTTCAATA---TGGAAATACATAAATACATATTCTATGGATTCGATATGTGAAACGACA
TTAGGAGTGAAGGTGAATGCTCAA------------------------------------
------------------------------------------------------------
---------GGTAAC------TCCGAGCAACCTTTCCTGAGGGCCTTCGAAATA------
------ATTTGTCGT---TTGGACTCATCTCGT------------TTCTGTCAG---CCG
TGGCTTCATAAC------------------------GACACAGTGTACAAAATG------
---ATGCCACAGTACCAGCAGCATAAGGATTCCAAAGATTTTCTTTGTAATTTCATTGAC
CAG---------------GTGATAAAATCA---------AAACGAAATAGTTTGGAG---
GAACAAAAG---GATAGC---------------------ACAGAAGCA------------
------------------------------------------------------------
---------------------------------GATCAAAATGCA---------CATAGA
AACGGCCTGAAATCATTTCTGGAATTGTTAATCGAGTCGTCAGGA---------------
------------------------------------------------------------
---------------GGGAATAAAGGCTACACT---GATTTGGAACTTCAGGAGGAAACT
CTAGTGCTTGTTCTGGCTGGTACTGACACATCAGCGGTTGGAGTAGCTTTTACATCTGTC
ATGCTTTCCAGGCATCAGGACGTGCAGGAGAAGGTTTACGAAGAATTGAAAGAAGTCTTT
GGT---GATTCCGATAGA---CCTATAGTTGCAGAT------------------------
---------------GATCTGCCCAAATTGAAATATTTGGAGGCAGTGATAAAAGAAACA
ATGAGATTGTATCCCCCAGTGCCTCTC---ATCGTCAGGAAGGTCGAT---AAGGATGTA
ACGCTGCCAACA---------------------GGA------TTAACTCTGGTCAAAAAC
TGCGGTATAGTGATCAACATCTGGGCTGTGCACAGGAACCCG---CTCTACTGGGGTGAT
GATGCCGATATATTTAGACCGGAACGTTTTATTGAC------------------------
------------------------------------------------------------
---------------------ACGCCCATAAAGCACCCCGCTGCG---TTCATGGCCTTC
AGTCATGGCCCTAGAGCGTGTATTGGTTATCAATACGCGACGATGTCAATGAAGACGGCA
ACAGCCAATCTCCTACGTCATTTCCGTCTCCGCCCAGCCGAGCCG---------------
------------------------ACGGATCCAACA------------------------
---------------------------------------------------TATAAACAC
GAAAAAAACAAGCCACTTCGCGTCAAA------TTCGATGTCATGATGAAAGATATGGAC
---AATTTTACAGTGCAATTAGAACCTAGATACAAA------------------------
---------------------------------------
[53] BmCYP4AU2
ATG---------------------------------------------------------
ATA---------------------------------------------------------
---------------------------ATT------------CTACTG------------
---------------------------------------------------------TTG
CTG---TTT------------------------------------------------TTT
GTCGCAAGTTTATAC---TGG------------------TTA---TAT---TGGACAAAC
AAA---------------------------------------------------------
------------------------------------TCA------AAAAGAATG------
------------------------------------------------------------
---------AATAAAATG------------------------------------ACGGCG
TCTCTG---CCTGTG---CCACCAACTTTACCAATACTAGGAAATGCTACACTTTTT---
------ATTGGAGACACA---CAA------AAAATTCTA---------------------
------------------------AAAAGCCTCGAAGACATCGCTGATATTGCTATTAAA
---CAC---AAAGGCTCCGCAAAACTATGGCTCGGTCCGAAGTTATACGTCGCGATAGGC
GACCCAGAGGACGCACAAGTAGTTCTAGAAAATTGC------------CTTGACAAAGAC
GTGGTTTATCGGTTCTTA---CGACCGTGGCTCGGA------------------------
---------------CATGGCCTTTTCGTGGCTCCAGTT---TGT---TTATGGAAATCG
---------CATAGAAAAGTACTATTACCAGTGTTC---CATAATAAAGTTGTTGAA---
------------------CAATATCTTCAAATGATATCCGTACAAGCTGACATCCTTGTC
---------------------GAACGACTTAACGAAAAA---GCAAATAAAGGA------
------------------------------------------------------------
------------------------------------------------------------
---------------------------------------------------------GAG
TTCGATGTT---CTTAAATACATAACCGCTTGTACATTAGACATAGTGTTCGAAACAGCG
ATGGGCGAACGAATGGATGTTCAG------------------------------------
------------------------------------------------------------
---------CGTTCT------CCCGACACTCCTTACTTGCGAGCTCGGCATACA------
------GTTATGACA---ATACTAAACATGCGC------------TTCTTTAAA---GTA
TGGCTTCAACCA------------------------GACTGCATTTTTAATTTA------
---ACATCTTATAGTAAACAGCAGAAGGACAACATAGATCTCACTCACAAGTTCACAGAT
GAG---------------GTTGTTAAGAAA---------AGAAGACTTGAATATGAA---
AGAAAGAAA---------------------------------------------------
------------------------------------------------------------
------------------------------------------------------------
AATTACGTTCGACCCGTTCTTGATATGCTTTTCGGT------------------------
------------------------------------------------------------
---------------CGTGAAATTGAATTTACT---GACGAACAGCTTCGAGAACATATC
GATTCGATTACAATCGCCGGCAACGACACTACAGCGCTTGTAATTGCGTACACTCTTGTA
CTGCTAGGAATACATCAGAACGTACAAGAAAAAGTTTACCTTGAGCAGAGAACAATCTTC
GGA---GACTCCAAACGA---GGCGCCGACAAAGTT------------------------
---------------GACGTAGCACAAATGCAATATTTAGAGAGAGTACTGAAGGAAAGC
ATGAGGCTTTATACCGTGGTCCCGATT---ATTGCCCGTAACGTTCAC---AAGGATACG
TACCTCCCCCGC------------------TGTGGA------GTGACATTGCCAGCTGGA
ATCGGGGCTGTAGTCGGGCCTTTTGCCATACACCGGTCCAAA---TCAGTATGGGGTCCC
GACGCTGATGAGTTCGATCCCGACAGATTTCTACCGGAAAGG------------------
------------------------------------------------------------
---------------------TCTTTGAATAGGCATCCGGCTGCG---TTCCTGCCTTTC
AGCCACGGATCCAGGAACTGCATCGGACGGAACTTCGGCATGCTGATAATGAAGAGCATT
GTCTCAACCATCTCCAGGTCTTATAGAATCGAAGCAGATGAACTT---------------
------------------------GGG---------------------------------
------------------------------------------------------------
------------------CCGCTTAAG------ATTGAAATGCTTCTATTTCCAATCAGA
---GGTCATCAAATTAGAATATCTAGAAGAGAAACTTTAGCT------------------
---------------------------------------
[54] BmCYP4M5
ATG---------------------------------------------------------
TTC---------------------------------------------------------
---------------------------GTT------------TACTTG------------
---------------------------------------------------------ATA
TTT---ATC------------------------------------------------GCT
TCGTTT---TTCTTA---TTA------------------ATT---CAT---TTAGCTTTC
AAT---------------------------------------------------------
------------------------------------TAT------AATTCGAAA------
------------------------------------------------------------
---------GCTGTGATG------------------------------------ATGAAT
AAAGTT---CCTGGT---CCAAAGTTGTCGTTCATTCTCGGGAATGCACCAGAGATAATG
------ATGTTGTCATCA---GTT------GAGTTAATG---------------------
------------------------AAACTGGCCAGGAAATTCGCAAGT---CGCTGG---
---------GATGGAATATATAGGATTTGGGCGTTTCCTTTGTCCATTATAAATATATAC
AATCCGGATGACGTAGAGGTGATAGTTTCGACCACA------AAACACAACGAAAAGAGT
TCTGTGTATAAATTTTTG---AAGCCGTGGCTTGGG------------------------
---------------GATGGATTGCTAATAAGTAAAGGA---GAA---AAATGGCAGCAA
---------AGAAGAAAAATCCTTACGCCCGCTTTC---CACTTCAGTATCTTGCGA---
------------------CAGTTCAGTGTCATAATTGAAGAAAATTCTCAACGTTTGGTG
---------------------GAATCATTGGAGAAATGC---ATCGGAAAA---------
------------------------------------------------------------
------------------------------------------------------------
---------------------------------------------------------CCT
ATAGACATA---GTACCTGTAGTATCAGAGTATACACTGAATTCCATTTGTGAGACCTCA
ATGGGCACTCAACTAAGCGACAAA------------------------------------
------------------------------------------------------------
---------ACAGAA---GATGCGTGGAAGGCATACAAGGACGCCATATATGAG------
------CTCGGACCG---TACTTCTTTCAAAGA------------TTCACTAGG---GTT
TATTTATATTTT------------------------GACATTATCTTCTATTTA------
---ACATCTTTATGGAGAAAAATGAAAAAACCTTTAAAGTCACTCCACGGATTTACTTCT
ACC---------------GTTATAAAAGAA---------AGGAAAATTTACGTTGAA---
CAAAATGGT---GTTAAA---------------TTC---GGCGAG---------------
------------------------------------------------------------
------------GACGTCAACGATGAT------GACCTTTACATA------TACAAAAAG
AGGAGAAAAACTGCCATGCTGGATTTACTGATAGCTGCGCAA------------------
------------------------------------------------------------
---------------AAAGACGGAGAGATCGAC---GATCACGGAATACAGGAAGAAGTG
GACACTTTTATGTTCGAAGGTCACGATACCACTGCGTCTGGATTGACATTTTGTTTTATG
CTACTCGCCAATCACAGAGCAGTTCAGGATAAGATTGTGGAAGAAATAAATGATATTATG
GGA---GATTCAACTCGA---CGCGCGAACTTGGAG------------------------
---------------GACTTGTCCAAGATGAAGTACTTGGAATGTTGCATTAAGGAGTCT
TTAAGACTATATCCACCTGTGCATTTT---ATTAGCCGTAACTTAAAC---GAGCCTGTT
GTTTTA---AGT---------------------AAC------TATGAAATACCCGCCGGT
TCGTTCTGCCACATTCACATCTTCGACCTTCATCGACGCGCC---GACATATAC---GAA
GATCCACTAGTCTACGATCCAGATCGGTTCTCTCCAGAAAAC------------------
------------------------------------------------------------
---------------------AGCAAAGGACGACATCCGTACGCA---TACATACCATTC
AGTGCTGGACCGAGAAATTGCATTGGTCAAAAATTCGCCATGATAGAAATGAAATCTGCC
GTTGCTGAAGTACTGCGAAAATACGAACTTGTGCCGGTAACGCGT---------------
------------------------CCT---------------------------------
------------------------------------------------------------
---------TCAGAAATTGAACTTATT------GCCGACATCATACTGAGGAACTCTGGC
---CCGGTTGAGATTACATTTAATAAAAGGACCAAA------------------------
---------------------------------------
[55] BmCYP4M9
ATG---------------------------------------------------------
TGG---------------------------------------------------------
---------------------------ATG------------TACTTT------------
---------------------------------------------------------ATT
CTT---ATT------------------------------------------------TTA
CTACTG---TTGCTT---ACA------------------ATT---CAT---TTCTTGTTA
AAT---------------------------------------------------------
------------------------------------TAT------AACTACAGA------
------------------------------------------------------------
---------GCTAGATTA------------------------------------CTTAGA
AGAATT---CCGGGA---CCAAGAGGTTATTTCATCGTTGGAAATGCCTTGGATGTT---
------ATTTTGTCACCA---GCT------GAATTATTC---------------------
------------------------GCATCGACAAGAAAAAATGCAGCC---CAATGG---
---------CCGAATTTAAATAGATTTTGGTCTTTTGGTATAGGAGCCTTAAATATATAC
GGGCCCGATGAAATTGAGGCTATTATTTCAAGCACA------CAACATATTACAAAGAGT
CCTGTGTACAACTTTTTG---AGTGATAGGCTACGA------------------------
---------------GACGGATTACTTTTGAGTACAGGT---ACG---AAATGGCAAAAA
---------CGAAGAAAAATACTGACACCAGCTTTT---CATTTCAACATTTTGAAG---
------------------CAGTTCTGCGTCATTCTGGAAGAAAATAGTCAGCGTTTTACT
---------------------GAGAATCTAAAGGGCACT---GAGGGCAAA---------
------------------------------------------------------------
------------------------------------------------------------
---------------------------------------------------------AGT
ATTAATGTT---GTTCCTGCTATCTCGGAGTACACACTTCATTCAATTTGCGAAACTGCA
ATGAGAACCCAACTTGGTAGCGAA------------------------------------
------------------------------------------------------------
---------ACGTCT---GAAGCAGGAAGATCATATAAGAATGCTATATGTGAG------
------CTCGGAAAC---CAATTCGTGCACAGA------------CTAGCTAGA---TTA
CCTCTCCACAAC------------------------AACTTCATTTACAACTTG------
---TACACACTGGGAAAG---CAAAATAAACACTTAAACATAGTTCATAGCTTCACTAAA
AAA---------------GTAATAAAAGAT---------CGCCGTCAATACATAAGA---
GGGAACGGA---GGTAAT---------------AAT---TTTGACGAT------------
------------------------------------------------------------
------------GAAAAAGACACACAAGCTGACGAACATTCCATT------TATTTTAAC
AAGAAAAAAACAGCTATGTTGGATCTCCTGCTAAAGGCAGAA------------------
------------------------------------------------------------
---------------CGAGATGGATTAATTGAC---GAAATTGGCGTTCAAGAAGAAATC
GACACATTCATGTTTGAAGGTCACGACACTACTGCTACCGGATTAACTTATTGCATTATG
TTGATAGCAAACCACAAATCAATTCAAGATAAAATAATTGAAGAATTGGATGAAATTTTC
GGT---GAATCAACGAGA---GCCGCTGACATAGAA------------------------
---------------GATCTATCTAAAATGCGCTATTTAGAAAGGTGCATCAAAGAATCT
TTACGATTATATCCACCGGTACCATCA---ATGGGCCGTATTTTAAGC---GAAGAAATC
AACCTC---AAT---------------------GGT------TACACCGTACCAGCCGGG
ACCTACTGTCATATTCAAATATTTGACTTACACCGCCGCGAG---GATTTGTTC---AAA
GATCCTCTTGTGTTTGACCCGGACCGTTTCTTACCACATAAC------------------
------------------------------------------------------------
---------------------ACCGAAGGCCGACACCCTTACGCT---TACATACCTTTT
AGCGCTGGACCCAGAAATTGCATAGGTCAGAAATTTGCCATACTCGAGATGAAGTCTCTT
CTGTCTGCTGTATTGCGTCGTTACAATCTGTATCCAATAACCAAA---------------
------------------------CCG---------------------------------
------------------------------------------------------------
---------GAAGATCTTAAATTTGTT------CTAGATCTAGTTTTAAGGACAACGGAA
---CCGGTTCACGTTAGATTTGTGAAGAGAAATAAA------------------------
---------------------------GTA---------
[56] BmCYP4S6
ATG---------------------------------------------------------
ATT---------------------------------------------------------
---------------------------TGG------------ACTGTA------------
---------------------------------------------------------GTT
GTA---TTG------------------------------------------------ATT
ATTTTT---ATATTC---TTG------------------ATA---TGG---AAG---GCT
TTA---------------------------------------------------------
---------------------------------------------GAGGATGAG------
------------------------------------------------------------
---------GAGAATCCT------------------------------------CTTGAC
TCTCTT---CCCGGA---CCAGAAAGGAAGCCGATCATTGGAGCCGCATTGCGATTC---
------GTCAATTTAAATACAAGA------GAAATGTTT---------------------
------------------------ATAAAATTGCGCGAGTACCATGCG---ATGTAC---
---------GGTAATAGATTCGTTGTAAAGATATTCAAGAGGAGAGTCCTGCATCTGTCT
AACGAAAAGGATGCTGAGGTCGTATTGTCGCATTCG------AAGAACATTAAGAAAAGC
AAGGGCTATACGTTTCTG---AGTCCTTGGCTCGGC------------------------
---------------AGCGGTCTCCTGTTGAGCACCGGT---TTT---AAATGGCACAGC
---------AGACGTAAGATTCTGACACCAACGTTT---CACTTTAACATCTTGAAG---
------------------AGCTTCTTAGAAATCATCAAGGACAAGAGTTGTGACTTGGTG
---------------------AAGAGATTGGAGGAGTAC---AGGGGCGAA---------
------------------------------------------------------------
------------------------------------------------------------
---------------------------------------------------------GAA
GTAGACTTG---ATGCCCGTTATCAGCGACTTTACATTGTATACGATTTGCGAAACTGCA
ATGGGCACCCAATTGGATTCAGAC------------------------------------
------------------------------------------------------------
---------AAGTCA---GCAGAAACCAAGGAATACAAAATGGCCATACTACAA------
------ATAGCATCC---TTGCTGCTCAACAGA------------CTGACCAAA---GTT
TGGCTCCACAAC------------------------GACTTAATATTCGACCAG------
---CTTACAGTTGGGCGAAAGTTTCAGAAGTGCCTCAAACAAGTCCACTCTTTCGCCCAT
AAT---------------GTTATAGTTGAG---------AGGAAACGACAACGAGCA---
TCTGGTAGA---GACTAT---------------TCT---GTCGTT---------------
------------------------------------------------------------
---------------------------------GCAGAAGATGTA------TTCGGTCGT
AAAAAGAGATTGGCCATGTTAGATCTTTTATTGGAAGCGGAA------------------
------------------------------------------------------------
---------------GAGAAAAATGAAATTGAT---TTTGAAGGAATAATGGATGAAGTT
AATACATTTATGTTTGAGGGACACGACACAACTGCAGTCGCTTTAACGTTCAGTTTGATG
TTGGTCGCGGAGGACGATCAAGTTCAAGATCGCATTTACAAGGAACTGCAAGGGATTTTT
GGA---GACTCTGACCGT---CGGCCAACAATCAGT------------------------
---------------GATGTAGCCGAGATGAAGTACTTGGAAGCTGTAGTGAAGGAGACT
CTGAGGCTGTATCCAAGTGTCCCGTTC---ATCGCTCGAGAGATCACT---GAGGACTTT
ATGCTA---GAT---------------------GAC------CTAAACATAAAGAAAGGC
TCAGAAGTAGTAGTCCACATATATGATCTGCATCGTCGTAAA---GAGCTGTTT---GCT
GACCCCGAGAAGTTCCAGCCCGATAGATTCTTGAAC------------------------
------------------------------------------------------------
---------------------GGAGAACTGAAGCATCCATACAGC---TTCGTGCCCTTT
AGCGCAGGACCAAGGAACTGTATTGGTCAACGCTTCGCGATGCTGGAAATGAAGTGCGTC
CTCAGTGAGATCTGTCGTAGCTTCAGACTAGAACCCCGCACTAAG---------------
------------------------GGT---------------------------------
------------------------------------------------------------
---------TGGCGACCTACCCTCGTA------GCGGAAATGCTTTTACGACCAAACGAA
---CCTATTCATGTAAAGTTTATTAAACGCAAACAA------------------------
---------------------------AGC---------
[57] BmCYP4AX1
ATG---------------------------------------------------------
TGG---------------------------------------------------------
---------------------------TTC------------AGTCTT------------
---------------------------------------------------------GTA
GTC---GTC------------------------------------------------GCT
GTGATA---TACGCA---CTG------------------------TGG---AAACTCTTT
------------------------------------------------------------
---------------------------------------------TACAAGGAG------
------------------------------------------------------------
---------GATGATCCT------------------------------------ATAGAC
TCATTA---CCTGGT---CCTACCAAATTACCGATCATTGGTAATATGTTGGATATG---
------TTCAACATGACGCCTGGC------GAAAAATTC---------------------
------------------------AAGTACGAACGTCAACTTTCAAAG---ACGTAC---
---------AAACAACGGTACATGCAGAAGATATTCTATCGTCGTATCGTCTACGTCCAC
CACCCTGACGATGTCGAGGTCGTCCTGTCACACTCG------AAGAATATTACCAAGAAC
GTGAATTACGATTTCTTG---AAACCCTGGCTCGGT------------------------
---------------ACTGGCTTGCTACTATCAACCGGC---AGT---AAATGGTTCAAG
---------AGAAGGAAGATCCTAACTTCGGCGTTC---CATTTTGATATACTCAAG---
------------------GACTTCGCAAGCCTTTTTGAGGAGAAGAGCCGTCGTCTGGTG
---------------------GACCAGCTTAGGGCCAAT---AACGGAGAG---------
------------------------------------------------------------
------------------------------------------------------------
---------------------------------------------------------CCA
ATTAGTTTA---TTACCTGTCATGAGTAACTACACTTTGTTTACCCTTTGTGAGACCGCA
TTGGGCACAAAATTAGACACAGAT------------------------------------
------------------------------------------------------------
---------CGATCG---GTAGCTGCGGCCGAATACAAAGATGCCATCTCGAAA------
------ACCGCTCAA---ATAAGTATTTATCGA------------CTGCCCAGA---ATT
TGGCTTTACATC------------------------GATGCAATATTCAATAGA------
---ACAAGTGCGGGCAGAGAATTTGCTAAAAACGTTGACATCATCCATTCTTTCGCTGAT
AAC---------------GTCATCGTCCAG---------AGAAAGGAACAGAGACTG---
AACAGCCTT---GATAAA---------------GGA---CTGGTG---------------
------------------------------------------------------------
---------------------------------GAACGTGATGAA------TTTAACAGA
AAGAAGAGAACGGCGCTGTTGGATTTGCTTCTAGAAGCAGAA------------------
------------------------------------------------------------
---------------GCGAAACGTGAAATTGAT---TTAGAAGGGATCCGGGAAGAAGTC
AACACATTTATGTTTGCGGGACACGATACTACGGGAACTGCTTTGACTTTCTCGCTCATG
CTGCTATCAGATCACGAGGAAGCACAGGAACGCATCTTGGAAGAGTACAATGAAGTAATG
CGC---GGGAAAGAA------ACGCCGACTCTGTCC------------------------
---------------GAATTCGCAGAAATGAAATACCTCGACGCGGTCATCAAAGAAACC
TTAAGGCTTTATCCGAATCCGCACAGA---GTAGGCAGAGTTCTAACC---GAAGACATC
ACTTTA---GGT---------------------GGT------GTACCAATAAAGGCTGGT
ACAGAAATAGGCGTGCAAATCATCGACCTGCATCACCGCGAG---GACTTCTTT---CCC
GAGCCTGAGAAATTCCGGCCCGAGAGGTTCCTCCGC------------------------
------------------------------------------------------------
---------------------GGGGAAATACAGCATCCGTACAGC---TTTGTTCCGTTT
AGCGCGGGACCCAGGAACTGCTTAGGTCATAAGTTCGCCATGCTGGAGATTAAGAGCGTC
TTAACTCACATCTGCAATAACTTCAAATTAGTGCCGATGAAGAGG---------------
------------------------AAC---------------------------------
------------------------------------------------------------
---------TGGCGAGTCGAGACAGTC------AGCGACATAGTTCTGAAACCAGCTGAA
---CCTATTTACATTAAATTTGTACCGCGA------------------------------
---------------------------------------
[58] BmCYP4G22
ATGAGCTATACAAACGCAGAAAATGTAGTGCCTACAAGCACGTTTTCTGCGATCAACCTC
TTC---------------------------------------------------------
---------------------------TAT------------GTGTTA------------
---------------------------------------------------------CTT
GTG---CCG------------------------------------------------GCC
GTAATC---CTCTGG---TAC------------------GCC---TAC---TGGCGAATG
TCA---------------------------------------------------------
------------------------------------AGG------CGGCGGTTG------
------------------------------------------------------------
---------TATGAGCTT------------------------------------GCTGAC
AAACTA---AATGGG---CCTCCAGGACTTCCGTTACTCGGGAACGCCCTGGAATTC---
------GTCGGTGGATCT---GCT------GACATCTTC---------------------
------------------------AGAAACATAGTTCAGAAAAGCGCT---GACTACGAT
---CAC---GAATCCGTCGTTAAGATCTGGATAGGACCTCGTCTCCTCGTCTTTCTGTAC
GATCCTCGCGACGTGGAAGTCATCCTGAGTAGTCAC------GTTTACATCGATAAAGCT
GAGGAATACCGTTTCTTC---AAACCATGGCTCGGA------------------------
---------------AACGGTCTTCTTATCAGTACTGGT---CAA---AAATGGAGGTCT
---------CATCGTAAACTTATCGCCCCCACATTC---CATCTGAACGTTTTGAAG---
------------------AGTTTCATAGACTTATTCAACGCCAACTCAAGAGCTGTTGTG
---------------------GACAAACTTAAAAAGGAA------GCTAGT---------
------------------------------------------------------------
------------------------------------------------------------
---------------------------------------------------------AAT
TTTGATTGC---CATGACTACATGAGCGAGTGCACGGTTGAAATTTTACTGGAAACTGCT
ATGGGTGTGAGCAAGAGTACACAA------------------------------------
------------------------------------------------------------
---------GATCAA------AGCGGATTCGAATATGCTATGGCCGTTATGAAA------
------ATGTGCGAT---ATACTTCACTTGAGA------------CACACAAAG---ATT
TGGCTGCGACCG------------------------GATTTGTTATTTAAATTT------
---ACAGATTACGCTAAAAACCAAACCAAGCTCCTTGATATAATTCATGGCTTGACTAAA
AAG---------------GTAATAAAGAGG---------AAGAAAGAAGAATTCGCA---
TCTGGTAAG---AAG------------CCGTCCAATTTGAATGAAACTGCCACCACAAGC
GAG---CCGTCTACAGGGAAATTGACTTCAGTGGAAGGACTTTCTTTCGGCCAATCATCC
GGTCTCAAGGATGACTTAGACGTT---------GACGAT---GAT------GTCGGACAA
AAGAAACGTTTGGCCTTCCTTGATCTGTTGCTGGAGAGTTCACAA---------------
------------------------------------------------------------
---------------AGTGGTGTGGCCATTTCC---GATGAGGAAATCAAAGAACAAGTA
GACACTATTATGTTTGAGGGTCACGACACAACAGCTGCCGGAAGTAGTTTCTTCCTATCA
ATGATGGGTATTCATCAAGATATACAAGACAAAGTCATTGAAGAACTGGACCAGATATTT
GGT---GACTCAGATCGC---CCAGTTACGTTCCAA------------------------
---------------GACACTTTGGAGATGAAGTACTTGGAAAGGTGCCTTATGGAAACT
CTGAGATTATACCCGCCAGTGCCGATC---ATCGCTCGGCAAGTTAAT---CAAGAAATC
ACCTTACCATCC------------------AATGGA------AAGAAAATCCCAGCCGGA
ACAACATTGGTGATAGCTACATATAAACTTCATCGCCGCCCT---GACGTTTAC---CCA
AATCCAAACAAATTTGACCCTGACAACTTCCTTCCGGAACGT------------------
------------------------------------------------------------
---------------------TCCGCCAACAGACATTATTATGCG---TTCGTGCCTTTT
TCAGCTGGACCAAGAAGTTGCGTTGGACGTAAATACGCAATGCTCAAATTGAAGGTGATC
CTTTCTACAATTTTGAGAAATTTCCGAGTAATATCAGTTCTTAAA---------------
------------------------GAA---------------------------------
------------------------------------------------------------
---------TCAGATTTCAAACTGCAA------GCGGACATCATTCTGAAACGGGCCGAA
---GGATTCCAAGTACGCTTACAGCCCCGCAAGAGAATGGCC------------------
------------------------AAGGCT---------
[59] BmCYP4G23
------ATGACGAGCTTGGTGGATGAGACCGAGGGATATCACGTTAATTCTCGCGTGATA
TTT---------------------------------------------------------
---------------------------TAT------------CCTCTA------------
---------------------------------------------------------CTT
GGA---CTT------------------------------------------------ACC
ACAGCA---ATATGG---ATT------------------CTA---TAC---AGATGGCAA
CAG---------------------------------------------------------
------------------------------------AAC------TCACAT---ATG---
------------------------------------------------------------
---------CACAAACTT------------------------------------GCTGAA
TTGTTA---CCTGGA---CCGGCATCAATTCCGATTTTCGGAAATGCTTTGACTCTC---
------ATGAGGAAAAAT---CCC------CACGAATTA---------------------
------------------------GTCAACCTCGCTCTGGGC---TAT---GCGCAAACA
---TTT---GGCAACGTCATCCGCGTTTGGTTGGGCTCCAAGTTGATCGTTTTTCTAGTT
GACGCTGATGATATTGAAATAATCCTTAACAGCCAT------GTCCATATTGATAAAGCT
ACCGAGTACAGATTCTTT---AAGCCATGGCTTGGT------------------------
---------------GAAGGACTTCTTATCAGTTCAGGT---CCA---AAATGGCGTTCA
---------CACAGAAAAATGATCGCTCCGACATTT---CATATAAACATTCTTAAG---
------------------TCATTTGTTGGAATCTTCAACCAAAATAGTAACAACGTGGTA
---------------------GAGAAGTTGAAATCTGAA---GTCGGAAAA---------
------------------------------------------------------------
------------------------------------------------------------
---------------------------------------------------------ACA
TTTGACGTA---CATGATTACATGAGTGGTACCACAGTTGATATTTTATTAGAAACGGCA
ATGGGAATTTCAAGAAAGACCCAG------------------------------------
------------------------------------------------------------
---------GATGAA------TCAGGCTTTGATTATGCAATGGCTGTGATGAAA------
------ATGTGCGAT---ATCATCCACCAGAGA------------CACTACAAA---TTT
TGGATGCGATCC------------------------GAGATTGTTTTCAAGTTG------
---ACTTCGTTCTTTAAACAACAAACAAAACTTTTGGGCATTATTCACGGACTTACTAAC
AAA---------------GTCATCAAGAAC---------AAGAAAGAAACGTATCTT---
GAAAATAAA---GCTAAAGGTATCATACCGCCTACACTCGAAGAATTTACTCATCAT---
------TCTGGTGAAATTCTAGCAAATAATGCCAAAACACTTTCTGATACCGTTTTCAAA
GGATATCGCGATGATCTTGATTTCAAT------GACGAAAACGAT------GTTGGTGAA
AAGAAACGACTGGCATTTTTGGACCTGATGATCGAATCTTCACAAAAT------------
------------------------------------------------------------
---------------GGAACAAACAAGATATCT---GATCATGAAATTAAGGAAGAAGTA
GATACAATTATGTTTGAGGGTCACGATACGACGGCAGCTGGTTCCAGTTTCGTTTTATGT
CTTTTGGGTATCCATCAAGACGTTCAAGCAAGAGTTTATGACGAGCTTTACCAGATTTTT
GGA---GATTCCGATAGA---CCTGCAACATTCGCT------------------------
---------------GACACCTTAGAAATGAAATATTTGGAAAGAGTGATTCTTGAATCT
TTGAGGCTGTATCCACCAGTGCCTGTC---ATTGCAAGGAAATTAAAT---CGTGATGTT
ACTATCTCTACC------------------AAGAAC------TACGTGATCCCAGCGGGT
ACAACTGTTGTCATTGGAACGTTCATGTTGCATCGTCAACCG---AAATATTAC---AAA
GATCCCGAAGTTTTCAACCCCGATAATTTCCTACCGGAAAAC------------------
------------------------------------------------------------
---------------------ACTCAGAATAGACATTATTACAGC---TATATACCATTC
AGCGCTGGACCTAGGAGTTGTGTTGGTCGTAAATACGCTTTACTGAAGTTAAAAATCTTA
CTATCTACGATACTGAGAAATTTCAGAACTATTTCTGAAATACCT---------------
------------------------GAA---------------------------------
------------------------------------------------------------
---------AAGGAGTTCAAGCTTCAA------GGCGACATCATTTTGAAAAGAGCGGAA
---GGCTTCCAAATGAAGGTTGAACCTAGAAAACGAGTCCCAACTAAC------------
------------------------GTCGCCCGT------
[60] BmCYP4L6
ATG---------------------------------------------------------
TAT---------------------------------------------------------
---------------------------TTA------------ATTCTA------------
---------------------------------------------------------TTA
ATT---TGT------------------------------------------------TTA
TTAGTG---TTAGTT---TTA------------------ACA---GTG---TCTTGGTGG
TCG---------------------------------------------------------
------------------------------------ATG------TTAAATCGC------
------------------------------------------------------------
---------ATATGTAAA---------------------------------------AGC
AATGTA---CCTGGA---CCATTTCCACTGCCGATCATTGGAAATGCTCATCAGTTC---
------GTAGTGAGATCC---ACG------GAATTTCTG---------------------
------------------------GGACTTCTCAAAAGTTTCACGGAT---AAATAC---
---------GGTGACGTCTTCAGAGTACATTTCTTTAGCTATCCCTATGTATTAATATCC
CATCCAAAGTATGCCGAGGCTTTGGTTTCAAGTGCC------GATTTGATAACAAAAGGA
CGATCGTACTCATTTTTG---AAAGCCTGGCTGGGT------------------------
---------------GAAGGTCTCCTTACAGCTTCAGGC---CCC---AGGTGGAGACTA
---------CATCGCAAATTCTTGACGCCGGCCTTC---CATTTCAACATATTGCAG---
------------------AATTTTCTGCCTGTGTTCTGCAAAAAATCGGAGATATTACGA
---------------------GACAAAATACGACGTCTC---GCTGATGGACAA------
------------------------------------------------------------
------------------------------------------------------------
---------------------------------------------------------CCC
ATCGATTTG---TTTCCCATTACCGCTTTGGCAGCTCTTGATAATGTTGCAGAGTCAATT
ATGGGGGTGTCAGTGAATGCTCAA------------------------------------
------------------------------------------------------------
---------CAAAAC------AGCGAATCCGAATATGTTCGCGCTATCGAAACT------
------TTATCACAA---ATAACAACATTACGT------------ATGCAAATT---CCA
TTGCTGGGCGAG------------------------GATTTCATCTTTAATCTG------
---ACATCGTATAAGAAGAAACAGAATATCGCCTTGGAGGTGGTACATGGACAGACAAAA
AAA---------------GTTATTGAAGCG---------AGACGTTGCGAACTTGAA---
AAAAATAAT---AAAACA---------------AAT---ATCAGT---------------
------------------------------------------------------------
---------------------------------GGAACCAACGAA------TATGGTATA
AAAAATAAACATGCATTTTTGGATCTTCTGCTTTTGGCCGAAATT---------------
------------------------------------------------------------
---------------GACGGCAAACTAATTGAT---GAACAGAGTGTCAGAGAAGAAGTA
GATACTTTCATGTTTGAGGGTCATGATACAACAACTTCTGGTATTGTGTACACATTATTT
TGTCTTTCGAAGCATCCTGATATACAAGAGAAATTGTATGAAGAGCAACTAACCATTTTC
GGCGAAGAAATGGACCGG---ACTCCTGCGTACAAT------------------------
---------------GAACTGGCACAAATGAAGGTTCTGGAGTTGGTCATCAAGGAATCG
TTGCGGATGTATCCATCGGTACCGCTG---ATCGAACGTTTGATCACA---AAGGATGCT
GAGGTT---GGA---------------------GGT------CTGAAACTATCTAAAGGA
ACATCGGTCGTGTTAAACATATTCCAGATGCATCGAAATCCA---GAAGTGTTC---GAG
AAGCCCCTGGAATTCATTCCTGAACGATTCGATTCA------------------------
------------------------------------------------------------
---------------------TTAGAACACAAAAATCCTTTCAGC---TGGCTCGCTTTC
AGCGCTGGCCCGAGGAATTGCATTGGTCAAAAGTTTGCAATGATGGAGATGAAAGTGACG
CTATCAACATTAGTAAGAAATTTTAAACTGGTACCGGTCGAT------------------
------------------------------------------------------------
------------------------------------------------------------
---------ATAGAACCGATATTATGT------GCAGATCTTATACTCCGTTCCCAGAAT
---GGCGTCAAAGTTGGATTTTTACCAAGAACTCAATCGAATTCA---------------
------------------------AAAACG---------
[61] BmCYP340D1
ATG---------------------------------------------------------
ATT---------------------------------------------------------
---------------------------ATT------------TTAACT------------
---------------------------------------------------------GTG
TCT---CTG------------------------------------------------GTG
ATTATT---ATTGCT---GTT------------CTGGGGTCT---TGGATGCTTTTTTAT
CGG---------------------------------------------------------
------------------------------------------------------------
------------------------------------------------------------
------------CATTAT------------------------------------AAAGAT
TCACCA---CCTTTCCACAAAGGTCTGCTACCAATTATAGGACACTCATACCTATTT---
------ATGGGTGATACA---ACT------TCCATATGG---------------------
------------------------CGTAATTTGAAGAATTTGGCTCAGGACTGCACCGAC
---AAG---GGAGGCGTATTGCAAATTATCATGGGTTTCAAAAGACATTACATTATAACA
GACCCTAAAGATGCACTTACTGTCGCTAATGCC------------TGTTTGCAGAAACAC
TTTGTTTACAGTTTCGGT---TCGCGTTGGCTCGGA------------------------
---------------AACGGTCTTATAACTGGGTCAGGG---GAA---ATTTGGAAACGT
---------CACCGGAAACTTCTTAGTCCGTCCAAT---TCCCCCCAAATATTGAAC---
------------------ACCTACCTTGGTATATTCAACGAAAACTCCAGACAGCTCGTC
---------------------ACCGATTTAGCTCCTATG---GTGGGTGAAGGA------
------------------------------------------------------------
------------------------------------------------------------
---------------------------------------------------------TTA
AAGGATTTA---TCGTTTCATATCAGAAAAATGGCCATGAATACAATTTTCAGAACTGCA
TTCGGTGTCTATACCAATGAAGAC------------------------------------
------------------------------------------------------------
---------GAAAAC------TTCACCAAAGCGTACATGTCAGCTGTAGACGAG------
------ATATTAACG---ATCATCACAAAACGC------------TTCACTCGA---GTT
TGGCTACAGATT------------------------GATTTTATATATAATTTG------
---ACGAGCATCAAAAAAAGGGAAGACGAACTGATTCGAATTGTCAATGAAATGTCGAAT
AAA---------------ATTATTGCAAGA---------AAACGATCTGAGCTGGCA---
TCAGGCGTA---GCA---------------------------------------------
------------------------------------------------------------
------------------------------------GCGGCAAAC------GAAACAGAT
AATAAATATCAAGGTCTGTTGGATCTTATGTTGAAATTAGCT------------------
------------------------------------------------------------
---------------AAAGAAGACGCTCTAACA---GACCAGGAAATCAGAGAGGAAGTT
GACACAGCAATTATGGCTGGTTTCGACACTTCCTCGTGGATCCTGGTTTATGTACTTGTA
AATTTGGGATCGTTTCCAGAAGTTCAAGACAGGGCTTACAACGAGATCATGGATGTTTTT
GGT---GATTCAGACAGA---GATCTAGAAAAAGAA------------------------
---------------GACTTATCTAAACTTGTTTACACTGAAGCGGTCCTGAAGGAAACC
ATGAGACTCTATACAATGGGACCGGTT---AGTCTGAGACATATCGAG---GAGGATGTC
AAACTT---AAA---------------------AAT------TTTACACTTAAAGCTGGA
ACTGATTGCTCGATATCATTGTTTGGTATAAATCGCCACACA---GTGTGGGGT---GAA
GACGTTAACGAATTCAAGCCTGAACGATGGTTGGATCCCCAG------------------
------------------------------------------------------------
---------------------AAAATACCT------GATAACGCC---TTTGCGGCTTTC
AGTATTGGCAAACGAAGTTGCACTGGCAGAGCGTACGCCTTGACGCTGATGAAAATAAAT
CTAGCGCACCTTCTACGGAAGTACAAAATCAGTGGTGATGTA------------------
------------------------------------------------------------
------------------------------------------------------------
---------AGCAAGTTAGATTTCAAG------TTCAACTTTATCATAAAACCGATATCA
---GGAAGTGAAATTGGGCTGGAATACAGA------------------------------
---------------------------AAA---------
[62] BmCYP340A4
ATG---------------------------------------------------------
TTT---------------------------------------------------------
---------------------------ATT------------CTCATT------------
---------------------------------------------------------GTC
TTA---GTT------------------------------------------------GTT
GTT---------TGT---GTC------------------GTG---CTA---CTGTTCTAT
TCG---------------------------------------------------------
------------------------------------------------ATCAAG------
------------------------------------------------------------
------------AAGAGC------------------------------------AACAGC
AATGTT---CCTTTGTGTGATAATTATCTGCCTGTAATCGGACATACACACATGCTA---
------ATTGGGGGCGGT---AAA------AAATTACTG---------------------
------------------------CGAACTGTGAAATATGCATGTGAAGAGGCAAACAAG
---AAG---GGAGGTGTCGTGATTTTACAGTTAGGACTTGAAAATTACTATGTTATAACA
GACCCAGAAGACAATCTGACAGTAGCCAACGGC------------GAACTTCAGAAACAT
TATTTCTATCAGTTCACG---AGCAACTGGGTGGGG------------------------
---------------GATGGTCTCGTCACGTCAGCAGGG---GAG---ACATGGAAGCGT
---------CACCGCAAACTATTGAACCCAGCGTTC---AGTCAGCAAATGTTAAAC---
------------------ATCTATACAGCTGTATTCAACCGAGAATCGAGGAATCTGATT
---------------------TCTGCCATCGAAATCCAA---ATGAAGAGCGGC------
------------------------------------------------------------
------------------------------------------------------------
---------------------------------------------------------CCA
GTGCTTATC---ACCGCAGCTTTCAAAGAAATGGCATTAAAAACATTATTATCAACAGCA
TTCGGTATA---GAAGAAGAAGAA------------------------------------
------------------------------------------------------------
---------TGTGAT------TTCAATCAGAAGTATATGCATGCCGTTGATGAA------
------TTAATGGCT---GTGTTGACCCGTAGA------------CTCCAGAAT---ATT
CTATTGCACAAT------------------------TCGTTCATTTACAAGCTG------
---AGCGCTTTAAAGAAAAAGGAGGACGAGCTGATCGAAACAATAATGGCGATGTCGAAT
AAG---------------GCTATAAATAGT---------AAACGAAGAGCTTTAAAG---
AACAAACAG---GAATCT---------------CAC---GAA------------------
------------------------------------------------------------
------------------------------------AATGGTTGT------GCCTCTGAA
AAAAAAACTCAATCACTGTCAGACCTTCTCTTGAAAGGCTTG------------------
------------------------------------------------------------
---------------GATGACGAGGCCTTCACG---GACAAAGAGATCAGGAATGAAGTT
GATACCTTTATAGCTGCGGGATCTCATACATCGTCACAGCTCATGACGGTTGTCGTGATG
GTATTGGGCTCGTATCCTGAGATCCAGGATAAAGTTTACCAGGAAATTAAATCGGTGTGT
GGA---GATTCGGATGCC---GATGTCGATAAACTT------------------------
---------------CAACATCCACGATTAGTTTACACGGAAGCTGTTTTAAAGGAAACA
TTAAGACTATACCCGATCGCTCCGGTC---GTTTTGAGAAAAACAGAA---AATGAAATA
AAACTG---AAG---------------------AAC------TACACGATACCGGCCAAC
AGTAACTGTCTGTTGGGTATTTATGGTCTGAACCGCCACCCA---GTGTGGGGC---CCT
GACGCGCACACGTTCCGACCAGAGCGCTGGTTGGAGCCCGGA------------------
------------------------------------------------------------
---------------------GGTGTGCCCGACGACCCTAATGCA---TTCGCAGGATTC
AGCGTCGGGAAACGGAATTGTATCGGTAAAACCTATGCCCTTATATCGATGAAGACCACG
CTAGTACATTTAGTACGACGATACAAAGTTACTGCAGATATA------------------
------------------------------------------------------------
------------------------------------------------------------
---------TCTAAGATTGAATTCAAA------ATGGATGTGATTATGGTGCCTTCAGAC
---AACTGCTATGTCAAATTTGAGTCAAGA------------------------------
---------------------------AAA---------
[63] BmCYP340A3
ATG---------------------------------------------------------
TTA---------------------------------------------------------
---------------------------ATA------------CCGGTT------------
---------------------------------------------------------TTC
TTA---ATT------------------------------------------------ATT
TTA---------TGC---GTA------------------ATA---TTATATTATTTTTAT
TGG---------------------------------------------------------
------------------------------------------------AGAGAT------
------------------------------------------------------------
------------AAGAGC------------------------------------ATCAAT
AATGTT---CCGTTGTGCGACAAATATCTGCCTATTATTGGACACACGCATCTGTTT---
------ATTGGGAACACT---AAA------AGAGTACTT---------------------
------------------------CGAACTGTGAAAAGTATATGTGAAGACACGAACGAC
---AAG---GGCGGTGTAACGGTGGCTAGATTAGCACTCCAAGATTATTATGTAATAACT
GATCCAGTTGATAATTTGAAAATAGCAAATGGA------------ACATTTCTGAAACAC
TTTGCTTATCGATTTACC---AGCCACTGGTTAGGG------------------------
---------------GATGGTCTCATTACTTCTTCAGGT---GAA---ACTTGGAAGCGT
---------CACCGTAAGCTGCTTAATCCGGCGTTC---AACCAACAAATACTAAAC---
------------------AGCTTCATCGGTGTATTCAACGATGAATCAAGGAAACTGGTT
---------------------TCTGAAATCGGAAATGAA---ATGGCCAAAGGC------
------------------------------------------------------------
------------------------------------------------------------
---------------------------------------------------------CCC
GTGGAGGTT---ACGACACCCTTCAGACAAATGGCTTTCAGATTATTATTCTTAACGGCG
TTTGGTATA---CCAGTGGAGGAC------------------------------------
------------------------------------------------------------
---------AGCGAT------TTCAATCAGAAATACATCCACTCGGTCGACAAA------
------TTATTGTCA---ATGTTGATATATCGG------------TTCCAGAAT---GTT
TTATTACACAAT------------------------TCGTTCATTTACAAAATT------
---AGCGGCTTAAAGAAAAAAGAAGAACAAATTGTTGAGACAGTACATGCAATGTCGAAC
ATG---------------ATTATAAAGCGT---------AAAAGGGAAGCTTCTAAG---
AACAAATCA---CCGACT---------------GAC---GAA------------------
------------------------------------------------------------
------------------------------------CATTGTTAC------GACACCACA
CACAGATATAAATCAATACTCGATCTGCTTCTGAAAGGATTG------------------
------------------------------------------------------------
---------------GACGGAGATGCTCTGACC---GACAAAGAGATCAGAGATGAGGTC
GACACCATCATAGTCGCCGGATACGATACATCGTCATGGGTCTTGACGTTGGTCATGATG
GCACTGGGCTCTTACCCCGAAATCCAGAATAAAGTTTACCAGGAAGTAAGCTCCATGTTC
GGA---GACTCAGAGGCA---GACGTCGATAAATCA------------------------
---------------CACTACCCAGGGTTGGTTTACGTCGAAGCTGTCCTAAAGGAGACC
TTGAGACTATATCCGATCGTACCAATT---GCTTTGAGACAAACTGAA---AGCGACATT
GAACTG---AAG---------------------AAT------TACACGATACCGGCCGAC
AGTAACTGTGTGCTGGGTATCTATGGTCTGAACCGTCACCCA---GTGTGGGGC---CCT
GACGCGCACACGTTCCGACCAGAGCGCTGGTTGGAGCCCGGA------------------
------------------------------------------------------------
---------------------GGTGTGCCCGACGACCCTAATGCA---TTCGCAGGATTC
AGCGTCGGGAAACGGACATGTATCGGTAAAGTCTATGCTCTGATGTCTATGAAGACCACT
CTAGTGCATTTAATACGACGATACAAGGTTACCGCAGATATC------------------
------------------------------------------------------------
------------------------------------------------------------
---------TCCAAGGTGGAATTCAAA------ATGGATGTGCTCATGACGCCGGTGAAC
---AACTGCAACGTCAAATTTGAATTGAGG------------------------------
---------------------------AAG---------
[64] BmCYP340F1
ATG---------------------------------------------------------
ATA---------------------------------------------------------
---------------------------GTG------------CGGGTG------------
------------------------------------------------------------
------------------------------------------------------------
---------TGGTGC---------------------------------------------
------------------------------------------------------------
------------------------------------------------------------
------------------------------------------------------------
------------------------------------------------------GAGAAC
GGCACA---GAATGGACGCCGACTCCCGTGCCCGTCACACCGCAGACTACATGTCGT---
------------------------------GATGTTCTC---------------------
------------------------GACTGTTGCAGAGATCCTGGCGAT------------
---GAA---CCATGCATTCTCTTTAGCGTGCATCCTTTACATGGAGTTCATGTTCTGCAA
GAGACAGAGCTACCACTAGAAGTAGCTTCAGCT---------------------CTCGGG
CCCGACGTGCAATTTGTA---CTCAAATACATCGAT------------------------
---------------------------------ATCGGC---TCA---ACTTGGAAAATG
---------CACCGTAAACTTATGAATCCTGCCTTT---CATTTGAACGTGGTATTG---
------------------GGCTATTTGGATTTATTCAACAATCAAGCCAGGAGTCTAGTG
---------------------GAAAATTTGGAAGACGAA---GTGGACAAAGAA------
------------------------------------------------------------
------------------------------------------------------------
---------------------------------------------------------CCA
TTCAATGTA---TTTCAATATTTGTCCCAAACATCATTGAAGACTATCTGCTCAACCGCC
TTCGGTATAAATGTGGATCAAGAC------------------------------------
------------------------------------------------------------
---------AGTGAG------TTCTGCAACAAATACATACATGCGTGTGAAAAA------
------TTAATCGGC---ATACAAACAAGAAAA------------TTCCAGAAC---ATA
TGGCTTCAAAGC------------------------GATTTGATTTACAGACTT------
---AGTGGTTTCAAAAAGAAAGAAGACGAACTAATAAAATATGTCCATCAACTATCCAAT
TCG---------------ATAGTCCAAAGA---------AAAAGAATGGAAAGGAAG---
GAAAGACAT---AAAGAA---------------GTT------------------------
------------------------------------------------------------
---------------------------------------------------AAATCAGCA
ACTAAAATGCAATCGTTGATCGATTTACTGTTGAATTTATCC------------------
------------------------------------------------------------
---------------GGAGACCAAGTCTTCTCA---CAAGAAGATATTAGAGAAGAAATC
GACACAGTAATAGTTGCAGCATTTGATACCACGTCTTGGAGCCTCACGTACGCGCTCCTC
GTTCTAGGATCGATGCCGGAGATACAAGAAAAAGTTGCCAAAGAGATTGAAGAGGTTTTG
GGA---CCTACCGATCGA---AATCTTGATAAAGAT------------------------
---------------GATTTGCAGAAACTGGTCTACACGGAAGCAATGATAAAAGAAGTT
CTACGACTTTACAATGTACTACCGGCC---GTTTTACGAGATATTACT---GAAAAAGTA
CAATTA---AAA---------------------AAC------TACACAATGTACCCGGGT
GACCAATGTATGATTCTCATAAATAACTTGAACCGGCATAAA---GCTTGGGGT---CTG
GACGTCGAGCAGTTCCGACCGGAGCGCTGGTTGGGAGAGGCG------------------
------------------------------------------------------------
---------------------GAATTACCAGAACACCACAGTGCCTATTTTGCCACTTTT
GGAATAGGACGGCGTTTTTGTATAGGTAGAATATTTGCTATGTATTCAATGAAGACCATT
CTCGTTCATATCTTGCGTCGCTACAGCGTCAAGTCGGACCTT------------------
------------------------------------------------------------
------------------------------------------------------------
---------GCTAAGTTAAGGCTGACA------TCAGATTACGTCACTAAGCCTGTTTCG
---GGTCACTTTATAACCATTACACGAAGAATTAATGCT---------------------
------------------------GTCAAT---------
[65] BmCYP366A1
ATG---------------------------------------------------------
TTG---------------------------------------------------------
---------------------------ATT------------ATGAGTGAG---------
---------------------------------------------------------GTT
CTG---TGG---------------------------------------------TGCTTG
TTGATG---TTATGC---GCG------------------TGT---GTG---TGGTGGTGG
TGT---------------------------------------------------------
------------------------------AGCGCCCCA------CGACGCACT------
------------------------------------------------------------
---------CGTAAACTG------------------------------------CTCGCT
GCGTTG---CCTTCC---TTCCCGCAGCTGCCTCTACTTGGAAACATCCATCAAATA---
------CCCAGAAACAGT---ATA------AATCTATTT---------------------
------------------------CAATTTTTAGAGAAGATAGCTGTGACCTGTGACACA
---ACA---GAGATGCCGTTTGTTTTTTGGTTGGGTCCGCGGCCTATCTTATTTATCAGT
GATCCAGAGGATGTGAAGGGTGTGAACAACGCG------------TTCATAGAAAAACCA
CATTACTATAGTTTCGCG---AAGGTCTGGCTTGGA------------------------
---------------AACGGTCTGGTAGTGGCTCCACCG---GAA---ATTTGGAAAAAT
---------AGCATCAAGAAGTTGTCGGGCACATTC---ACGCCGAGTATAGTGGAA---
------------------GGATACCAGGAAGTCTTCGCAGGGCGCGCAGCCGACCTCGTC
---------------------CAGAGACTGAAGGCTCGT---ACTACGGAGGAG------
------------------------------------------------------------
------------------------------------------------------------
---------------------------------------------------------CCC
TTCGACATC---ATGCACGACCTGGCCTACACTACGCTTGAGGCTATATGTCAGACAGCC
TTCGGTTTTCCGAAGATATCCGAG------------------------------------
------------------------------------------------------------
---------AGCATC------GTAACTAAAGAATATTACGATGCTTTTCATCGC------
------TGCTTGGAG---CTGCTCATCCGACGT------------GGCCTCAAC---CCT
CTGCTGCATCTC------------------------GATTTCATGTACCGTCTA------
---ACTCCAGCATCCAAAGAACTGCAGAAGTGCGTCGGCATATTACATAATGTTTCCAAT
ACG---------------GTGATTACAAAA---------CTTATCCAAGAGCGAGAA---
TGCGCCAAG---CAAGAC---------------AAC------------------------
------------------------------------------------------------
------------------------AGA------AATGAAATAGTA------CCAAATCGT
CGAAGGTTCAAGTCGTTCCTAGACTTGATGCTGGAAATGCAGGTC---------------
------------------------------------------------------------
---------------AGTACACCGGAGCTGTCC---GTGGAACAAATCCGCTCTGAGGTG
GACACGGTTCTGTTTGGGGGACACGAGACGGTGGCCACCACCCTGTTCTACGCCCTCCTC
ATGATCGGACGGGATAAGAACTTACAGGATAAACTCTATAACGAGGTTCGCGACGTGGTC
GGG---GACGGTGGTCGT---CCGGTGACCGGAGCG------------------------
---------------GACCTGCCCCGCCTGCGCTACTGCGAAGCCACGGTGCTGGAGACT
TTGCGCTTGTTCCCACCTTTCCCAGCC---GTCTTGCGTATGGCTGAT---AAGGACTTA
CAACTC---AGC---------------------TCAGGTAAGTGCGTGGTGCCTCGAGGA
ACGGTGTGCGCGGTGAGCGCGATGGTGATGGGCCGCGCGCGC---CGACTCTGGGGACCC
GACGCGGCAGAGTACCGACCCGAGCGCTGGCTGGCCCCGCCA------------------
------------------------------------------------------------
---------------------------CACGCGCAGCCGGCTGCC---TTCCTCGCCTTC
AGCTACGGCAGGAGAGCATGCATAGGGAAAAATTACGCTATGGCGATATTGAAGACAGTG
TTGGCAAGTTGCGTTCGAGAGCTGGAGTTTACCGCGGAACAA------------------
------------------------------------------------------------
------------------------------------------------------------
---------GCTGAGCTGCAGTTGAAG------TTAGACGTGGTACTGCGGCCGGCCTCA
---GGCCATCTCCTGCAAGTCAAGACTAGAAACTTA------------------------
---------------------------AAA---------
[66] BmCYP367B1
ATG---------------------------------------------------------
ATC---------------------------------------------------------
---------------------------TCG------------TACATG------------
---------------------------------------------------------ATC
CTC---ATT------------------------------------------------GTT
ATCGTG---TTTGCC---TTG------------------ATG---TGG---TCGGGATGG
AAG---------------------------------------------------------
------------------------------CAAAAAAAC------AAAAAGTTT------
------------------------------------------------------------
---------ATGGAAATG------------------------------------GCTAAT
CAATTT---CCTGGA---CCGCAAGCTCTCCCATTTATTGGAAATGCTTTGCGCTTC---
------ATGTGTGAACCT---GAA------GAATTAATT---------------------
------------------------TCGGTAATCAAAGAGCTGCTGCAA---GTCTAC---
---------GGGGAAGCATCCAGATTCTGGCTGGGACCCAATTTAAACGTCATAATTAAC
AACCCTGATGATTTGAAGATTTTACTGTCAAGCTCC------AAAACGAGTACCAAGGGT
CCTCAATACAAATATATG---GCTCATGTACTCGGG------------------------
---------------GGTGGAATTCTAAGCGGTTCCGGT---GTG---ACTTGGCGGAAA
---------CATAGAAAAATAGCAACACCAAATTAC---GGGAAAAAAGTTGTAGAT---
------------------AGCTACGAAAAAATCTTTAATGAAGAAGTGCATCTCCTATTG
---------------------AAGAAATTGCGGAATATT---CCAAGCGAACAA------
------------------------------------------------------------
------------------------------------------------------------
---------------------------------------------------------GAG
TTTGATATT---TATAATAAAATCGTACAGACGACGAGCTATTGTGTTTGCCAAACCTTG
TTAAACTTGAGTAAGGAACAAGTT------------------------------------
------------------------------------------------------------
---------ACTGAAATACCTCATCTCCAAGAAATCATTGATTGCACACCAAGA------
------AACTACGAT---ATAGTTTTCGACAGA------------ATGATAAAA---TGG
TACCTACAAATC------------------------GACCCCGTGTTTTGGATG------
---ACTAAATCTTATCAAGATCAAAAGCATTTCGTCGCGTTAATAACAGAATTCAGTAAA
GCG---------------ATCATTGAAAAT---------AGAAAAAGGGAAATTAAT---
---------------------------------------AAAATATAC------------
------------------------------------------------------------
---------------------------------CTTAATAACGAA------GAATCAATA
AACAGACAGTTAGGTGTGATAGATAGATTCATA---------------------------
------------------------------------------------------------
---------------TTGTCTGAAGAGTTAACA---CAAGAGGAACTTATCAAGGAAACT
TTTACGATATTTACTTCTAGTCAAGAAGCAACAGCAAAGATTTGTTCTTTCGTTTTGTTG
ATGATGGCTTATCATCCTAAATCTCAGGAAAAGCTTTACGAAGAAATTACTAAAATAATC
GGT---GATAAAGACAGA---TGTGTTACGAACGAA------------------------
---------------GATTTCAAACAAATGCCCTACTTGGATATGGTCTTCAAGGAAGTT
TTACGTCTTTTTCCAATTGGTAGCATG---CTGCAAAGGACTATTAAT---GAAAATATT
CGGATA---AGT---------------------TCT------GGGACACTACCAGCAGGG
TGTTCCTTGGTAGCACCGATATATCATTTGCATCGCGACTCT---CGTTTCTGG---ACT
AGGCCCGACGATTTCGATCCCGAGAGATTCAATCCAGTTAAT------------------
------------------------------------------------------------
---------------------ACGAAGTTGAGACAACCGAACTGC---TATATTCCTTTT
AGTTTAGGACCCATGGACTGTTTGGGAAGATACTTCGGTACTAGGTTAGTAAAAATGATT
TGCGTTCGAGTACTAAGAGAGTTCGAAGTGACAACATCTAGAACA---------------
------------------------TAC---------------------------------
------------------------------------------------------------
---------AAGGATCTCAAACTATCG------ATAGCTATATCTGTGTCTCCATTGGAT
---GGGTTCCCAGTTAAATTACATCCCAGGAAAATTAAAGAG------------------
------------------------AAACAG---------
[67] BmCYP367A1
ATG---------------------------------------------------------
TTG---------------------------------------------------------
---------------------------TGG------------CCGGTT------------
---------------------------------------------------------ATT
TAT---TTA------------------------------------------------TTA
GCACTA---GTTTTT---GCG------------------TAT---TGG---CCATACTGG
AGA---------------------------------------------------------
------------------------------TGGAAGAAT------CGAAGGCTG------
------------------------------------------------------------
---------CTCCGATTG------------------------------------AGTGCT
TCGATG---CCAGGA---CCAAGAGCTCTGCCGATTATTGGAAATGGATTATTGATT---
------GTCGTTAACACAGGAGAG------AAATTTCTA---------------------
------------------------GAACTGGTCGAACAGCTATTCAGG---ACTTAC---
---------GGGGATTATTGCAAGATCTGGTTGGGACCTGAACTAAACATTTGTGTCAAA
AATCCCGATGACATACGGCTCCTATTAACTAGTAAT------AAAGTGAATCAGAAAGGT
CCAGCCTATGAGATCATG---AAGGCTGCGATTGGG------------------------
---------------CCGGGAATACTTACTGGA---GGT---CCA---ACATGGAGAAAT
---------CATCGTAAAATTGTCACACCGTCATAC---AATAAGCGGGCCGTGAAA---
------------------CTGTATTCAGCTGTTTTTAACAGAGAAGCGGAAGTCTTGGCT
---------------------AATTTGCTTCTAAAAAAG---CAAAGCGGCGTC------
------------------------------------------------------------
------------------------------------------------------------
---------------------------------------------------------ACA
TTCAACGTT---TATTATGATGTCGTTGAGATCACAACGCAATGCGTTTGTCAAACATTG
ATTGGCCTCTCCAAGGATGATTCA------------------------------------
------------------------------------------------------------
---------CGAAACGTGGACGGAATGAGTGACCTTATATTGGAAACGCAGAAT------
------CTCTACGAA---TTATTATTCACGAAG------------ATGACTGTG---TGG
TGGCTACAAATT------------------------CCCTTCGTCTACTGGATA------
---ACGGGAAGAAAAGCGACAGAGAATGCTTACGTTAAGAAAATAGACAGATTAACTTCG
GAT---------------TTCTTGAAGAAG---------AGACGTACAGCTTTGAAG---
GGAGGTAAT---GTT---------------------------------------------
------------------------------------------------------------
---------------------------------------------------------GAT
GAAGAGTCAATGGGTATAGTCGATAGATACATT---------------------------
------------------------------------------------------------
---------------GCATCCGGTGAGCTGACA---GAACAAGAAATCAAATGGGAGACG
ATGACTTTGTTTACAACGAGTCAAGAAGCTTCTGCAAAAATAACATCAGCTGTATTGTTA
TTTTTGGCGCACCTTCCTGACTGGCAGGAGAAAGTTTACAAGGAAATTGTCGAAGTAATC
GGT---TCAGGACGAAAT---GATGTTACAGCGGAA------------------------
---------------CATTTAAAGCATCTACATTATTTAGATATGGTGTATCAAGAGGCA
CTGAGGTATCTGTCAATAGCAGCTCTG---ATACAAAGAACTGTGGAG---GAAGAAATT
ACAATTAACAAT------------------GGAAAA------TTCACGCTTCCAATCGGT
ACGACATTAGTGATACCAATACACGACCTCCACAGAGACCCG---AGGTATTGG---GAC
GAGCCTTTGAAAGTTAAACCAGAGAGATTCCTCCCTGAAAAT------------------
------------------------------------------------------------
---------------------GTTAAGAAGAGGAGCCCTAATGTT---TTTATTCCGTTC
AGTTTAGGGGCGATGGACTGCTTAGGTCGAGTGTACGCAGAGCCGTTGATCAAAACGCTG
GTAGTGTGGGCAGTGCGCGAAGTTCAGCTAGAAGCAGAAGGTTGC---------------
------------------------GTC---------------------------------
------------------------------------------------------------
---------GAAGACCTGAAACTACAC------GTCGCTATATCAGTGAAGTTCGCCAAC
---GGATACAACTTAAAAGTCAAGCCAAGG------------------------------
---------------------------ATC---------
[68] BmCYP340B1
ATG---------------------------------------------------------
CTC---------------------------------------------------------
---------------------------GTC------------CTCCTC------------
---------------------------------------------------------TTG
CTC---GGC------------------------------------------------GTG
TTGTTG---------------------------------TAT---TTA---TTCGTGTGG
TCG---------------------------------------------------------
------------------------------------------------ATGAGG------
------------------------------------------------------------
------------CTGCCG------------------------------------GGAACG
GGGATC---CCGGAGCTGCCGGGGAAGTTACCGATCATTGGACACGGCTTAATGTTT---
------TTCGGCGACGGT---AAA------CACATCCAC---------------------
------------------------AAAACATTTAAATGGCTAGGAGAAGAAGCCATTAAA
---CTA---GGTGGGGTTGTTTCAGTGAACTTTGGACCTATAAAGGTTTACATTGTTGCT
GACCCGGATGACAGCGCTGTTGTCGCCACCAAC------------TGCTTAGCAAAAGGA
TTCTTCTATGATTTCTCA---AACGCCTACATAGGA------------------------
---------------AATGGAATACTTTGCGCGAAACTT---CCA---CTTTGGAAACAA
---------CAAAGGAAGGCATTAAATCCGGCTTTC---AAACAACAAATCCTCAAC---
------------------AACTTCATGGATATCTTCAACAACCAGGGAAGGAGACTGATC
---------------------ATGCAGCTCGCGGCGCAC------GGGCCGGGC------
------------------------------------------------------------
------------------------------------------------------------
---------------------------------------------------------TCG
TTTGACCAC---CATCATCCCATTTTGATAAACAATTTGGAATCCTCACTGCAAACCCTA
GCAGGATACCATATAGATGAAATA------------------------------------
------------------------------------------------------------
---------GCGGAT------AAATGTGACACATATGTTCAAAGCGTTGAAGAA------
------TTCCTTCAC---ATTATTTCTGAAAGA------------TTCTCCAAA---ATA
TGGTGGTACAGC------------------------GACTATTTATTTAGCTTC------
---TCAGATTTGAAGAAACGACTAGATAAATGTACAAATATCATACACAGCTATAGTCTA
AAT---------------GCAATCAAGAAA---------AAAAGATTAGAAAGGAAA---
TTCAATTCT---ACTTCT---------------GAA---AAGGAT---------------
------------------------------------------------------------
---------------------------------TTGAAT------------TGTAGAACC
GAAGAAACTATATCCTTGTTAGATTTTATTCTCGATCAAGACAAA---------------
------------------------------------------------------------
---------------TCCAAGCAGTTTTTGACT---GACGAGGAAATACGAGAACAAATA
GATATATTCCTTATAGCCTCCTTTGATACTTCTGCCACCGCATTGATTTATTTGTTAACA
GTAGTGGGGTCGTATCCCGAGGTGCAGCAAAAAATATATGATGAGATATTAGCCGAAGTA
GGT------GACAACAAA---GATGTCACGAAAGAT------------------------
---------------GTCCTACCAAAACTCGTTTATTTGGAGGCGGTGATCAAGGAGACT
CTGAGGATGTACAGTGTTGTACCTGCG---ATAGCAAGAAAAACTGAT---ATTGACTTA
AAACTC---AAA---------------------AAT------TATACAATACCTAAAGGA
AGCTCTATAGGTATTATGTTGGGGACCCTGCACCAGCATCCG---CAGTGGGGA---CCG
GACGCTCATCAATTCAGGCCCGAACGATGGTTCACTGAA---------------------
------------------------------------------------------------
---------------------------------AACCTTAATGTC---TTTGCTCCCTTC
AGCATGGGGAAACGAAATTGCATTGGAAAGGTCTACGCTATGATGTCCATGAAAGTATTG
CTAGTGCACGTGTTCCGTCATTACAAAGTCACAGGAGACATC------------------
------------------------------------------------------------
------------------------------------------------------------
---------TCGAACACCGAGCATCGG------CTGGGCGTCCTGTTGAAGCCGGCAACT
---GGTCATCATATTAAATTGGACAAAAGGAATAAG------------------------
---------------------------ACG---------
[69] BmCYP340C1
ATG---------------------------------------------------------
CTG---------------------------------------------------------
---------------------------CAC------------GCTGTA------------
---------------------------------------------------------ATA
TGG---TTT------------------------------------------------TTG
TTC---------TGT---GTG---------------ACTGTT---TAC---GCGTATTGG
AGG---------------------------------------------------------
---------------------------ACCGTGTGTCGA------CGGAGGAAC------
------------------------------------------------------------
------------ATAAAA------------------------------------CTGCCA
TCTCCA---CCGGATTTGCCTCGAAGATTGCCTTTTATTGGACACGCTCATATTTTC---
------TTTGGTGACAGC---TTG------CATGCTTGG---------------------
------------------------AAAGTTATAAAATGGCTATCAAAGGAGACAGACAAG
---AGA---GGTGGAGTAGCTTCCATTTCAATGGGGCCTCATAAAGGATTCTGTGTTACT
GATCCCGACGACTGCCTCACTATTTCCAACGTT------------TGTCTAAAAAAGGAC
TACTACTACAGTTTTGCT---ACTCCTTGGCTCGGG------------------------
---------------AACGGCTTGCTCACTGGCAGCGTT---GCC---ACTTGGAGGCTG
---------CATCGTCGACTCTTAGGGCCCGCGTTC---AGTCAGCGGGTGCTCAAT---
------------------GGTTTCATCAGTGCTTTCAACTGCAAGTCGAGGGCGCTCGTC
---------------------ACCCAGCTGGAGGACCGG---GTCGGGCGCGGG------
------------------------------------------------------------
------------------------------------------------------------
---------------------------------------------------------CCC
TTCGACCAC---GTCCCCTACCTGTCCTTCAATAACTTGGAAACTATATGTCAGACAGCT
TTGGGGATCAAGATGGAGGATCAC------------------------------------
------------------------------------------------------------
---------AGTGCG------GTCAACCAGCAGTACGAGCAGGCTCTTCACGAC------
------ATCTTCGCG---GTTCTCACCGAGAGA------------TTCCAAAAG---TTC
TGGCTGCACTAC------------------------GACTTCGTATATAACAGA------
---ACTAAACTCAAGGAACGAGAGGATCAGATCATTAAAGTCTTGCATAACATGTCTAAT
ACG---------------GCTCTGCAACAA---------AGAAAATCTGTTTTCTTG---
CAAGAACAC---GACGCG------------------------------------------
------------------------------------------------------------
------------------------------------GCCTCCGAC------AAGCCGACA
GATAAATCGAAGACATTTATAGACATCATCCTAGAGACGTGC------------------
------------------------------------------------------------
------------------GGCGGAGCGTTCAGC---GACAAGGACGTGAGGGAGGAGGTG
GACAACATCATATTCGCTGGACACGACACCATCTCGACGGTGCTGACGACTGCGCTGTCG
TTGTTGGGCTCGCACCCAGACGTTCAGGATAAAGTCTACAACGAAGTGCGGCGCGTGCTG
GGC---GACGCGGAGCGT---GACGTCACCAAGGAG------------------------
---------------GACTACCTGCGGCTGGAGTACCTGGAGGCCGTGCTGAAGGAGTCC
ATGAGGATGTACCCCGTGGCGCCCGTC---ATCGCGAGGTACTCCGAC---GCAGAAGTG
AAGCTG---AAA---------------------AAC------TACACAGCCCCAGCCGGT
AGTGGGTTCATACTACTGTTGTGGGGGGTCCACCAGCACCGT---ATCTGGGGA---GCA
GACGCAGACCAGTTCAGGCCTGAGCGATGGCTGGAAGCGGCC------------------
------------------------------------------------------------
---------------------ACGCTACCA---GATCCTTCGTTC---TTCGCCGGCTTT
AGCACCGGCAGGAGGAGCTGCATCGGTAAAGTGTACGCAATGATGTCGATGAAGACCACT
CTATCGTTCCTACTGAGGCGATACCGCGTCAGCTCTGACGTC------------------
------------------------------------------------------------
------------------------------------------------------------
---------ACCGACTTGGAGTTCAAG------CTTGAGGCCATACTGAGGCCGCACAGA
---GGACACTATATAGCTATCGAGAGGAGAAGCAAAGAC---------------------
------------------------GATAAA---------
[70] BmCYP340A2
ATG---------------------------------------------------------
TTT---------------------------------------------------------
---------------------------ATT------------CTCATT------------
---------------------------------------------------------GTC
TTA---GTT------------------------------------------------GTT
GTT---------TGT---GTC------------------GTG---CTA---CTGTTCTAT
TCG---------------------------------------------------------
------------------------------------------------ATCAAG------
------------------------------------------------------------
------------AAGAGC------------------------------------AACAGC
AGTGTT---CCTTTGTGTGATAATTATCTGCCTGTAATCGGACATACACACATGCTA---
------ATTGGGGACGGT---AAA------AAATTACTG---------------------
------------------------CGATCTGTGAAATATATATGTGGAGAGACAAACAAG
---AAG---GGAGGTGTCGCGAGATGTAAATTAGGACTTGACTATTACTATGTTATAACA
GACCCAGAAGACAATTTGACAGTAGCCAACGGC------------GCACTTCACAAACAT
TTTTTCTATCAGTTCGCG---AGCAACTGGTTGGGG------------------------
---------------GATGGTCTCGTCACGTCATCAGGG---GAG---ACATGGAAGCGT
---------CACCGCAAACTATTGAACCCAGCGTTC---AGTCAGCAAATGTTAAAC---
------------------ATCTATACAGTTGTATTCAACCGGGAATCGAGGAATCTGATT
---------------------TCTGCCATCGAAATCCAA---ATGAAGAGCGGC------
------------------------------------------------------------
------------------------------------------------------------
---------------------------------------------------------CCA
GTGCTCATC---AGCGCAGCTTTCAAAGAAATGGCATTAAAAGCACTATTATCAACAGCA
TTCGGTATA---GAAGTAGAAGAA------------------------------------
------------------------------------------------------------
---------TGTGAT------TTCAATCAGAAGTATATGCATGCCGTTGATGAA------
------GTAATGGCT---GTGTTGACCCGTAGA------------TTCCAGAAT---ATT
CTATTGCACAAT------------------------TCGTTCGTTTACAAGCTG------
---AGCGCTTTAAAGAAAAAGGAGGACGAGCTGATCGAAACAATAACGACGATGTCGAAT
AAG---------------GTTATAAATAGT---------AAACGAAGAGCTTTAAAG---
AACAAACAG---GAATCT---------------CAC---GAA------------------
------------------------------------------------------------
------------------------------------AATGGTTGT------GCCTCTGAA
AAAAAAACCCAATCAATGTCAGACCTGCTCTTGAAAGGCTTG------------------
------------------------------------------------------------
---------------GATGACGAGGCCTTCACG---GACAAAGAGATCAGGAATGAAGTC
GATACCCTTATATTTACGGGGTCTGATACATCGTCACAGATCATGACGGTGGTCGTGATG
TTATTGGGCTCGTACCCTGAGATCCAGGATAAAGTTTACCAGGAAATTAAATCGGTGTGT
GGA---GATTCGGATGCC---GATGTCGATAAACTT------------------------
---------------CAACATCCACGATTAGTTTACACGGAAGCTGTTTTGAAGGAAACA
TTAAGACTATACCCGATCACTCCGGTG---GTTTTGAGAAAAACAGAA---AATGAAATA
AAACTG---AAG---------------------AGC------TACACGATACCGGCCAAC
AGTAACTGTATGTTGGGTATTTATGGTCTGAACCGCCACCCA---GTGTGGGGC---CCT
GACGCGCACACGTTCCGACCAGAGCGCTGGTTGGAGCTCGGA------------------
------------------------------------------------------------
---------------------GGTGTGCCCGACGACCCTAATGCA---TTCGCAGGATTC
AGCGTCGGGAAACGGAATTGTATCGGTAAAACCTACGCTCTTATATCGATGAAGACCACG
CTGGTACATTTATTACGACGATACAAAGTTACTGCAGATATA------------------
------------------------------------------------------------
------------------------------------------------------------
---------TCTAAGATTGAATTCAAA------TTGGATGCGCTCATGGTGCCTTCAGAC
---AACTGCTACGCCAAATTTGAGTCAAGA------------------------------
---------------------------AAA---------
[71] BmCYP340M1
ATG---------------------------------------------------------
TTT---------------------------------------------------------
---------------------------ATA------------GCGGTA------------
---------------------------------------------------------TAC
TTG---TTC------------------------------------------------ATA
ATTATT---GTCTGC---ATC------------------------------GTCTATTTC
GAG---------------------------------------------------------
---------------------------------------------AAATGTCTG------
------------------------------------------------------------
------------AGACGT------------------------------------AATGCG
AAATTT---CCGGAACTGTCTAGAAGGCTACCTTTCATTGGACACGCGCACTTGTTT---
------GTTGGAGACAGC---GTT------CATCTGTGG---------------------
------------------------AAAATAGCTCAGCGGATATCAAGGGAGAGTCTTCAG
---AAT---GGCGGACTGGTCACCATTTCTTTTGGACCGAAGAAAGTTTATGCTGTGACT
GATCCAGAGGATATCAACACCGTGGCTAATTTG------------TCTATGGAAAAAAGT
TACATCTATGGCTTCTCG---AGGCCTTGGTTGGGT------------------------
---------------GACGGTCTGTTCACTGCAGATGTT---CTG---ACATGGAGAAAC
---------AACAGAAGACTTCTGAATCAAGCCTTT---AAACACACCATTTTGGAT---
------------------GGCTTTGTTGACGTTTTCAATAATCAAGCCAGGAGTCTGGTG
---------------------GATGAACTTGCAGCAGAA---GCAGACCTTGAA------
------------------------------------------------------------
------------------------------------------------------------
---------------------------------------------------------AAA
ATTTATATA---TTAAATAAGCTTTCGTTGCATTCTTTACGTTTGGTGTTTAAAACAATA
CTCGGAGTATCCGATCAAGAAGTA------------------------------------
------------------------------------------------------------
---------ACTCCT---GAAAAATTCAACAGTTATTTGGAGACAAATAATATC------
------CTGCATAAT---ATCTTCACAAAGAGG------------TTTCAGAAG---TTC
TGGCTGCATTCC------------------------GACATCGTCTTCAACAGG------
---ACAAAGTTGAAGATCGAACAGGATTATGCTGTGGCTGTGCTTCATGGGGTTAATGCC
ATG---------------GTGCTGAAGAAC---------AGAAAAGAAATAAGAAGA---
TTGAATTTG---GAAAAT------------------------------------------
------------------------------------------------------------
------------------------------------GGGACGCAG------GATTATTCG
GGAGAACAAAAGCCCTTCATAGATCTGCTAATAGAAATAGCA------------------
------------------------------------------------------------
---------------GAGGAAAAAGGGCTTTCA---GATATGGAGGTAATACACGAGCTC
GCCACGTTCATAGCGGCCGGCCACGACACAGTGCCATACACGCTTCTCTATACGCTTATG
TGTGTCGGGTCGCATCCTCCGGTGCAACAACGAATTTATGAGGAGCTACAGCAGGTGCTA
GGT---TCTGAT---------GACGTCACGAAACAG------------------------
---------------AACCTCTCGAGCTTGGTATACTTGGAGGCGACGATTAAGGAGACC
ATGAGGCTTTATCCAATCGCTCCAGTG---GTGTCACGGGTCACCGAT---TGCGATGTT
AAACTT---AGA---------------------AAT------TCTACAATACCATCAGGG
GCCAGTGTCGCTCTG------------CTCCACCACCACCCT---GTGTGGGGC---TCC
GACGTGGAGCACTTCAAACCTGAACGATGGTTGGATCCGACC------------------
------------------------------------------------------------
---------------------ACGCTACCT------GAAAATGCT---TTTGCTGGCTTC
AGTACGGGAAAAAGAAATTGCATAGGTAAGACCTTCGCCATGATGTCTATGAAGACGACC
CTCGCGCATCTGCTGCGCCAGTACCGGGTGACCGCTGATATC------------------
------------------------------------------------------------
------------------------------------------------------------
---------ACCAGGATGGAAGCCAAA------TTAGATATCATACTTAAGCCCGCATTC
---AACCACTGGATTAGTCTGGAATGGAGAGAT---------------------------
---------------------------AAA---------
;
END;
