# Supplementary material for: Genomic innovations, transcriptional plasticity and gene loss underlying the evolution and divergence of two highly polyphagous and invasive Helicoverpa pest species
Source: BMC Biol. 2017 Jul 31;15:63. doi: 10.1186/s12915-017-0402-6 (PMC5535293; doi:10.1186/s12915-017-0402-6)
Supplement: Supplementary file 9 — Details of the 37 diet transcriptome co-expression modules in term of enrichment for various groups of genes. (XLSX 625 kb) [file 12915_2017_402_MOESM9_ESM.xlsx]

## Sheet: Sheet1
HaOGS2-id	family	sub-fam	clade-or-group	annotation	greenbean	tomato	tobacco	capsicum	cotton	arabidopsis	maize	DE	module-name	tissue-module
HaOG200001	CYP450	clan-2	CYP15	HarmCYP15C1	0	0	0	1	0	0	0	y
HaOG200002	CYP450	clan-2	CYP18	HarmCYP18A1	0	0	0	0	0	0	0
HaOG200003	CYP450	clan-2	CYP18	HarmCYP18B1	1	0	0	0	0	0	0	y
HaOG200004	CYP450	clan-M	CYP301	HarmCYP301A1	0	0	0	0	0	0	0		D11
HaOG200005	CYP450	clan-M	CYP301	HarmCYP301B1	0	0	0	0	0	0	0		D11
HaOG200008	CYP450	clan-2	CYP304	HarmCYP304F1	0	0	0	0	0	0	0
HaOG200009	CYP450	clan-2	CYP305	HarmCYP305B1	0	0	0	0	0	1	0	y
HaOG200010	CYP450	clan-2	CYP306	HarmCYP306A1	0	0	0	0	0	0	0		D19
HaOG200011	CYP450	clan-2	CYP307	HarmCYP307A2	0	0	0	0	0	0	0		D23
HaOG200012	CYP450	clan-M	CYP314	HarmCYP314A1	0	0	0	0	0	0	0
HaOG200013	CYP450	clan-M	CYP315	HarmCYP315A1	0	0	0	0	0	0	0
HaOG200014	CYP450	clan-3	CYP321	HarmCYP321A14P	0	0	0	0	0	1	0	y	D25
HaOG200015	CYP450	clan-3	CYP321	HarmCYP321B1	0	0	0	0	0	1	0	y		T3
HaOG200017	CYP450	clan-3	CYP324	HarmCYP324A1	0	1	0	0	0	0	0	y		T3
HaOG200018	CYP450	clan-3	CYP324	HarmCYP324A6	0	0	0	0	0	1	0	y	D31
HaOG200019	CYP450	clan-3	CYP324	HarmCYP324A7	0	0	0	0	0	1	0	y	D7
HaOG200020	CYP450	clan-3	CYP332	HarmCYP332A1	0	0	0	0	0	0	0
HaOG200021	CYP450	clan-3	CYP332	HarmCYP332A2	1	0	0	0	0	1	0	y		T4
HaOG200022	CYP450	clan-3	CYP332	HarmCYP332A7	0	0	0	0	0	0	0			T1
HaOG200023	CYP450	clan-M	CYP333	HarmCYP333A1	0	0	0	0	0	0	0
HaOG200024	CYP450	clan-M	CYP333	HarmCYP333B3	0	0	0	0	0	0	0
HaOG200025	CYP450	clan-3	CYP337	HarmCYP337B1	0	0	0	0	0	1	0	y	D25
HaOG200026	CYP450	clan-3	CYP337	HarmCYP337B2	0	0	0	0	0	1	0	y
HaOG200027	CYP450	clan-3	CYP338	HarmCYP338A1	0	0	0	0	0	0	0		D11	T5
HaOG200028	CYP450	clan-M	CYP339	HarmCYP339A1	0	0	0	0	0	0	0		D36
HaOG200029	CYP450	clan-4	CYP340	HarmCYP340AD2	0	0	0	1	1	0	0	y
HaOG200032	CYP450	clan-4	CYP340	HarmCYP340G1	0	0	0	0	0	0	0		D21
HaOG200034	CYP450	clan-4	CYP340	HarmCYP340H3	0	0	0	0	0	0	0
HaOG200035	CYP450	clan-4	CYP340	HarmCYP340H4	0	0	1	1	1	1	0	y	D21
HaOG200038	CYP450	clan-4	CYP340	HarmCYP340H7	0	0	0	0	0	1	0	y	D7
HaOG200039	CYP450	clan-4	CYP340	HarmCYP340J1	0	0	0	0	0	0	0
HaOG200045	CYP450	clan-4	CYP340	HarmCYP340K13	0	0	0	0	0	0	0		D9
HaOG200054	CYP450	clan-4	CYP341	HarmCYP341A14	0	1	0	0	0	0	0	y	D25	T5
HaOG200055	CYP450	clan-4	CYP341	HarmCYP341B2	0	0	0	0	0	0	0
HaOG200056	CYP450	clan-4	CYP341	HarmCYP341B5P	0	0	0	0	0	0	0		D23
HaOG200058	CYP450	clan-4	CYP341	HarmCYP341B7	0	0	0	0	0	0	0
HaOG200060	CYP450	clan-4	CYP341	HarmCYP341B9	0	0	0	0	0	0	0
HaOG200061	CYP450	clan-3	CYP354	HarmCYP354A3	0	0	0	0	0	0	0
HaOG200062	CYP450	clan-3	CYP365	HarmCYP365A1	0	0	0	0	0	0	0		D2	T2
HaOG200064	CYP450	clan-4	CYP367	HarmCYP367A1	0	0	0	0	0	0	0		D9
HaOG200065	CYP450	clan-4	CYP367	HarmCYP367B2	0	0	0	0	0	0	0		D25
HaOG200066	CYP450	clan-M	CYP428	HarmCYP428A1	1	0	0	0	1	0	1	y
HaOG200067	CYP450	clan-M	CYP49	HarmCYP49A1	0	0	0	0	0	0	0
HaOG200068	CYP450	clan-4	CYP4	HarmCYP4AU2	0	0	0	0	0	0	0		D21
HaOG200069	CYP450	clan-4	CYP4	HarmCYP4AU1	0	0	0	0	0	0	0		D11
HaOG200072	CYP450	clan-4	CYP4	HarmCYP4G26	0	0	0	0	0	0	0		D7
HaOG200074	CYP450	clan-4	CYP4	HarmCYP4G8	0	0	0	0	0	0	0		D23	T5
HaOG200075	CYP450	clan-4	CYP4	HarmCYP4G9	0	0	0	0	0	0	0		D23
HaOG200076	CYP450	clan-4	CYP4	HarmCYP4L11	0	0	0	0	0	0	0		D19
HaOG200077	CYP450	clan-4	CYP4	HarmCYP4L5	0	0	0	0	0	0	0
HaOG200078	CYP450	clan-4	CYP4	HarmCYP4M10	0	0	0	0	0	0	0
HaOG200079	CYP450	clan-4	CYP4	HarmCYP4M6	0	0	0	0	0	0	0			T1
HaOG200080	CYP450	clan-4	CYP4	HarmCYP4M7	0	0	0	0	0	0	0			T4
HaOG200081	CYP450	clan-4	CYP4	HarmCYP4S1	0	0	0	0	0	0	0		D12
HaOG200082	CYP450	clan-4	CYP4	HarmCYP4S2	0	0	0	0	0	0	0		D12
HaOG200083	CYP450	clan-3	CYP6	HarmCYP6AB10	0	0	0	0	0	1	0	y	D7
HaOG200084	CYP450	clan-3	CYP6	HarmCYP6AB20	0	0	0	0	0	0	0		D25	T1
HaOG200085	CYP450	clan-3	CYP6	HarmCYP6AB38	0	0	0	0	0	0	0
HaOG200086	CYP450	clan-3	CYP6	HarmCYP6AB9	0	0	0	0	0	0	0		D19
HaOG200087	CYP450	clan-3	CYP6	HarmCYP6AE11	0	-1	-1	-1	-1	0	-1	y	D25
HaOG200088	CYP450	clan-3	CYP6	HarmCYP6AE12	0	0	0	0	0	1	0	y	D7
HaOG200089	CYP450	clan-3	CYP6	HarmCYP6AE14	0	0	0	-1	0	0	0	y
HaOG200090	CYP450	clan-3	CYP6	HarmCYP6AE15	0	0	0	0	0	0	0
HaOG200091	CYP450	clan-3	CYP6	HarmCYP6AE16	0	0	0	0	0	0	-1	y
HaOG200092	CYP450	clan-3	CYP6	HarmCYP6AE17	0	0	0	0	0	0	-1	y	D8
HaOG200093	CYP450	clan-3	CYP6	HarmCYP6AE18	0	0	0	0	-1	0	-1	y	D25
HaOG200094	CYP450	clan-3	CYP6	HarmCYP6AE19	0	0	0	0	0	0	0		D25
HaOG200095	CYP450	clan-3	CYP6	HarmCYP6AE20	0	0	0	0	0	0	0
HaOG200096	CYP450	clan-3	CYP6	HarmCYP6AE24	1	1	1	0	0	1	0	y
HaOG200097	CYP450	clan-3	CYP6	HarmCYP6AE59	-1	0	0	-1	-1	0	-1	y	D25
HaOG200098	CYP450	clan-3	CYP6	HarmCYP6AN1	0	0	0	0	1	0	0	y	D19
HaOG200099	CYP450	clan-3	CYP6	HarmCYP6AN3	0	0	0	0	0	0	-1	y		T1
HaOG200100	CYP450	clan-3	CYP6	HarmCYP6AW1	0	0	1	1	1	0	0	y	D20	T4
HaOG200101	CYP450	clan-3	CYP6	HarmCYP6B2	0	0	0	0	0	1	0	y	D7
HaOG200102	CYP450	clan-3	CYP6	HarmCYP6B43	0	1	1	1	1	1	1	y	D10	T1
HaOG200103	CYP450	clan-3	CYP6	HarmCYP6B6	1	0	0	-1	0	1	0	y	D25	T1
HaOG200104	CYP450	clan-3	CYP6	HarmCYP6B7	0	0	0	0	0	0	0		D7
HaOG200107	CYP450	clan-3	CYP9	HarmCYP9A14	0	-1	0	0	0	0	-1	y	D8
HaOG200108	CYP450	clan-3	CYP9	HarmCYP9A15	0	0	0	-1	0	0	-1	y		T1
HaOG200109	CYP450	clan-3	CYP9	HarmCYP9A16	1	1	0	0	1	1	0	y
HaOG200110	CYP450	clan-3	CYP9	HarmCYP9A17	0	0	0	0	0	0	0		D25
HaOG200111	CYP450	clan-3	CYP9	HarmCYP9A23	0	0	0	0	0	0	0		D8
HaOG200112	CYP450	clan-3	CYP9	HarmCYP9A3	0	0	0	0	0	0	0
HaOG200113	CYP450	clan-3	CYP9	HarmCYP9AJ1	0	0	0	0	0	0	0		D2
HaOG200114	CYP450	clan-3	CYP9	HarmCYP9G5	0	0	1	1	0	1	0	y	D21
HaOG200115	CCE	CCE002	CCE002	HarmCCE002a	0	0	0	0	0	0	0		D8
HaOG200116	CCE	CCE006	CCE006	HarmCCE006e	0	0	0	0	0	0	0		D21	T1
HaOG200117	CCE	CCE006	CCE006	HarmCCE006a	0	0	0	0	0	0	0		D9	T1
HaOG200118	CCE	CCE006	CCE006	HarmCCE006i	0	0	0	1	1	0	0	y	D24
HaOG200120	CCE	CCE001	CCE001	HarmCCE001c	0	0	0	0	0	0	0		D8	T1
HaOG200121	CCE	CCE016	CCE016	HarmCCE016f	0	0	0	0	0	0	0		D19
HaOG200122	CCE	CCE016	CCE016	HarmCCE016e	0	0	0	0	0	0	-1	y	D25
HaOG200123	CCE	CCE016	CCE016	HarmCCE016b	0	0	0	0	0	0	0		D31	T2
HaOG200124	CCE	CCE008	CCE008	HarmCCE008a	0	0	0	0	0	0	0		D33
HaOG200125	CCE	CCE007	CCE007	HarmCCE007a	0	0	0	0	0	0	0		D9
HaOG200126	CCE	CCE034	CCE034	HarmCCE034a	-1	0	0	-1	0	0	0	y	D25
HaOG200128	CCE	CCE003	CCE003	HarmCCE003a	0	0	0	1	1	0	0	y	D10	T1
HaOG200129	CCE	CCE020	CCE020	HarmCCE020c	0	0	0	0	0	0	0
HaOG200131	CCE	CCE020	CCE020	HarmCCE020a	0	0	0	0	0	0	0		D2	T3
HaOG200132	CCE	CCE006	CCE006	HarmCCE006g	0	0	0	0	0	0	0		D1	T1
HaOG200133	CCE	CCE011	CCE011	HarmCCE011a	0	0	0	0	0	0	0		D21
HaOG200135	CCE	CCE018	CCE018	HarmCCE018b	0	0	0	0	0	0	0
HaOG200136	CCE	CCE021	CCE021	HarmCCE021c	0	0	0	1	0	0	0	y	D10	T1
HaOG200137	CCE	CCE021	CCE021	HarmCCE021a	0	1	0	1	0	0	0	y	D10	T1
HaOG200138	CCE	CCE021	CCE021	HarmCCE021b	0	0	0	0	0	1	0	y	D10	T4
HaOG200140	CCE	CCE015	CCE015	HarmCCE015b	0	0	0	0	0	1	0	y	D7	T4
HaOG200141	CCE	CCE006	CCE006	HarmCCE006h	0	0	0	0	0	1	0	y	D21	T1
HaOG200142	CCE	CCE017	CCE017	HarmCCE017a	0	0	0	0	1	0	0	y	D19
HaOG200144	CCE	CCE012	CCE012	HarmCCE012b	0	0	0	0	0	0	0
HaOG200145	CCE	CCE006	CCE006	HarmCCE006b	1	0	0	0	0	0	0	y	D25	T1
HaOG200147	CCE	CCE016	CCE016	HarmCCE016k	0	0	1	0	1	1	0	y	D21
HaOG200148	CCE	CCE016	CCE016	HarmCCE016j	0	0	0	0	1	1	0	y	D25
HaOG200149	CCE	CCE016	CCE016	HarmCCE016i	0	0	0	0	0	1	0	y
HaOG200150	CCE	CCE016	CCE016	HarmCCE016g	0	0	0	0	0	0	0		D18
HaOG200151	CCE	CCE024	CCE024	HarmCCE024a	0	0	0	0	0	0	0		D31
HaOG200152	CCE	CCE024	CCE024	HarmCCE024b	1	1	0	1	1	0	0	y	D16
HaOG200153	CCE	CCE006	CCE006	HarmCCE006d	0	0	0	0	1	0	0	y
HaOG200154	CCE	CCE006	CCE006	HarmCCE006c	0	0	1	1	0	0	0	y
HaOG200155	CCE	CCE006	CCE006	HarmCCE006l	0	0	0	0	0	1	0	y	D3
HaOG200156	CCE	CCE006	CCE006	HarmCCE006f	1	0	1	1	1	1	1	y	D21
HaOG200158	CCE	CCE015	CCE015	HarmCCE015a	0	0	0	0	0	0	0		D35
HaOG200160	CCE	CCE013	CCE013	HarmCCE013a	0	0	0	0	0	0	0		D29
HaOG200161	CCE	CCE014	CCE014	HarmCCE014a	0	0	0	0	0	0	0
HaOG200163	CCE	CCE019	CCE019	HarmCCE019b	0	0	0	0	0	0	0		D7
HaOG200164	CCE	CCE009	CCE009	HarmCCE007b	0	0	1	1	1	0	0	y	D24
HaOG200165	CCE	CCE026	CCE026	HarmCCE026a	0	0	0	0	0	0	0		D32	T3
HaOG200166	CCE	CCE025	CCE025	HarmCCE025a	0	0	0	0	0	0	0
HaOG200167	CCE	CCE016	CCE016	HarmCCE016h	0	0	0	0	0	1	0	y	D31
HaOG200168	CCE	CCE002	CCE002	HarmCCE002b	0	0	0	0	0	0	0		D30	T1
HaOG200169	CCE	CCE016	CCE016	HarmCCE016d	0	0	0	0	0	0	0			T1
HaOG200170	CCE	CCE016	CCE016	HarmCCE016c	0	-1	0	0	0	0	0	y		T1
HaOG200172	CCE	CCE004	CCE004	HarmCCE004a	0	0	0	0	0	0	0
HaOG200173	CCE	CCE010	CCE010	HarmCCE010a	0	0	0	0	0	0	0
HaOG200174	CCE	CCE008	CCE008	HarmCCE008b	0	0	0	0	0	0	0		D11
HaOG200175	CCE	CCE031	CCE031	HarmCCE031a	0	0	0	0	1	0	0	y	D12
HaOG200177	CCE	CCE011	CCE011	HarmCCE011c	0	0	0	0	0	0	0		D21
HaOG200178	CCE	CCE011	CCE011	HarmCCE011d	0	0	0	0	0	0	0		D21
HaOG200179				PDE	0	0	1	0	1	1	0	y	D24	T4
HaOG200180	CCE	CCE024	CCE024	HarmCCE024c	0	0	0	0	0	0	0
HaOG200181				PDE	0	0	0	0	0	0	0		D11
HaOG200182				PDE	0	0	0	0	0	0	0
HaOG200183	CCE	CCE001	CCE001	HarmCCE001b	1	0	1	0	0	1	0	y	D20
HaOG200184	CCE	CCE001	CCE001	HarmCCE001x	0	0	1	0	1	1	0	y	D21
HaOG200185	CCE	CCE001	CCE001	HarmCCE001n	0	0	0	0	0	0	0		D26
HaOG200186	CCE	CCE001	CCE001	HarmCCE001i	0	0	0	0	0	0	0		D26
HaOG200187	CCE	CCE001	CCE001	HarmCCE001h	0	0	0	0	0	0	0			T1
HaOG200188	CCE	CCE001	CCE001	HarmCCE001j	0	0	0	0	0	1	0	y	D25
HaOG200189	CCE	CCE001	CCE001	HarmCCE001k	0	0	0	-1	0	1	0	y	D25
HaOG200191	CCE	CCE001	CCE001	HarmCCE001d	0	0	0	0	0	0	0		D7	T1
HaOG200192	CCE	CCE001	CCE001	HarmCCE001l	0	0	0	0	0	0	-1	y	D25
HaOG200193	CCE	CCE001	CCE001	HarmCCE001m	0	0	0	-1	0	0	-1	y	D25	T1
HaOG200194	CCE	CCE001	CCE001	HarmCCE001e	0	0	0	0	0	0	0
HaOG200195	CCE	CCE001	CCE001	HarmCCE001o	0	-1	0	0	0	0	-1	y	D25
HaOG200196	CCE	CCE001	CCE001	HarmCCE001p	0	0	0	0	0	0	0		D25
HaOG200197	CCE	CCE001	CCE001	HarmCCE001q	0	0	0	0	0	0	0			T4
HaOG200198	CCE	CCE001	CCE001	HarmCCE001r	0	0	0	0	0	1	0	y
HaOG200199	CCE	CCE001	CCE001	HarmCCE001s	0	0	1	1	1	1	0	y	D24	T1
HaOG200200	CCE	CCE001	CCE001	HarmCCE001t	0	0	1	1	1	1	0	y	D20
HaOG200201	CCE	CCE001	CCE001	HarmCCE001u	0	0	1	1	1	1	0	y	D21
HaOG200202	CCE	CCE001	CCE001	HarmCCE001g	0	0	0	0	1	0	0	y	D10	T1
HaOG200204	CCE	CCE028	Gliotactin	HarmCCE028a	0	0	0	0	0	0	0
HaOG200205	CCE	CCE030	Neuroligin	HarmCCE030b	0	0	0	0	0	0	0		D9
HaOG200206	CCE	CCE030	Neuroligin	HarmCCE030e	0	0	0	0	0	0	0		D9
HaOG200208	CCE	CCE030	Neuroligin	HarmCCE030c	0	0	0	0	0	0	0		D5
HaOG200209	CCE	CCE030	Neuroligin	HarmCCE030f	0	0	0	0	0	0	0		D9
HaOG200210	CCE	CCE032	Neurotactin	HarmCCE032a	0	0	0	0	0	0	0		D6
HaOG200211	CCE	CCE027	AChE1	HarmCCE027a	0	0	0	0	0	0	0		D9
HaOG200212	CCE	CCE027	AChE2	HarmCCE027b	0	0	0	0	0	0	0		D9
HaOG200213	GST	GSTD	GSTD	HarmGSTD1d	0	0	0	0	0	0	0		D16
HaOG200215	GST	GSTD	GSTD	HarmGSTD1s	-1	-1	0	-1	0	0	-1	y	D25
HaOG200216	GST	GSTD	GSTD	HarmGSTD1t	0	0	0	0	0	0	0		D21
HaOG200218	GST	GSTD	GSTD	HarmGSTD1g	0	0	0	0	0	0	0
HaOG200220	GST	GSTD	GSTD	HarmGSTD1w	0	0	0	0	0	0	0			T2
HaOG200221	GST	GSTD	GSTD	HarmGSTD1a	0	0	-1	0	0	0	0	y	D32
HaOG200223	GST	GSTD	GSTD	HarmGSTD1f	0	0	0	0	0	-1	-1	y	D9
HaOG200224	GST	GSTD	GSTD	HarmGSTD1x	0	0	0	0	0	-1	0	y	D12
HaOG200225	GST	GSTD	GSTD	HarmGSTD1o	0	0	0	0	0	0	0		D12
HaOG200229	GST	GSTD	GSTD	HarmGSTD1h	0	0	0	-1	-1	0	-1	y	D10
HaOG200230	GST	GSTD	GSTD	HarmGSTD1j	0	-1	-1	-1	-1	-1	-1	y
HaOG200231	GST	GSTD	GSTD	HarmGSTD1k	0	-1	-1	-1	-1	0	-1	y	D8
HaOG200232	GST	GSTD	GSTD	HarmGSTD1l	0	-1	0	0	0	0	-1	y	D8	T3
HaOG200233	GST	GSTD	GSTD	HarmGSTD1u	0	0	0	0	0	0	0
HaOG200234	GST	GSTO	GSTO	HarmGSTO1	0	0	0	0	0	0	0		D8
HaOG200235	GST	GSTO	GSTO	HarmGSTO2or4	0	0	0	0	0	0	-1	y	D8
HaOG200236	GST	GSTZ	GSTZ	HarmGSTZ1	0	0	0	0	0	0	0
HaOG200238	GST	GSTO	GSTO	HarmGSTO3	0	0	0	0	0	0	0
HaOG200239	GST	GSTS	GSTS	HarmGSTS1a	0	0	0	0	0	0	0		D32	T3
HaOG200240	GST	GSTS	GSTS	HarmGSTS1b	0	0	0	0	0	0	0		D19	T4
HaOG200241	GST	GSTS	GSTS	HarmGSTS1c	0	0	0	1	1	0	0	y	D10
HaOG200242	GST	GSTS	GSTS	HarmGSTS1d	0	0	0	0	0	0	0		D8	T3
HaOG200243	GST	GSTS	GSTS	HarmGSTS1e	0	0	0	1	0	0	0	y
HaOG200244	GST	GSTS	GSTS	HarmGSTS1f	0	-1	0	0	0	0	-1	y	D8
HaOG200247	GST	GSTS	GSTS	HarmGSTS1h	0	0	0	0	0	1	0	y	D21
HaOG200248	GST	GSTS	GSTS	HarmGSTS1i	0	0	0	0	0	0	0
HaOG200249	GST	GSTS	GSTS	HarmGSTS1j	-1	-1	0	-1	0	0	-1	y	D8
HaOG200251	GST	GSTT	GSTT	HarmGSTT1	0	0	0	0	0	0	0
HaOG200252	GST	GSTD	GSTD	HarmGSTD1p	-1	0	0	0	0	0	-1	y	D19
HaOG200253	GST	GSTD	GSTD	HarmGSTD1c	-1	-1	0	0	0	0	-1	y	D19
HaOG200254	GST	GSTD	GSTD	HarmGSTD1b	0	-1	0	0	0	0	0	y	D18
HaOG200256	UGT	UGT43	UGT43	HarmUGT43A1	0	0	0	0	0	0	0
HaOG200257	UGT	UGT42	UGT42	HarmUGT42B2	0	0	1	0	0	0	0	y	D13
HaOG200258	UGT	UGT42	UGT42	HarmUGT42C1	0	0	0	0	0	0	0			T4
HaOG200259	UGT	UGT44	UGT44	HarmUGT44A2	0	0	0	0	0	0	0		D9
HaOG200260	UGT	UGT40	UGT40	HarmUGT40D1	0	0	0	0	0	0	0			T4
HaOG200261	UGT	UGT40	UGT40	HarmUGT40D2	0	0	0	0	0	0	0		D9	T1
HaOG200262	UGT	UGT40	UGT40	HarmUGT40R1	0	0	0	0	0	0	0			T1
HaOG200263	UGT	UGT40	UGT40	HarmUGT40F2	0	-1	0	-1	-1	0	-1	y	D25
HaOG200264	UGT	UGT40	UGT40	HarmUGT40M1	0	0	0	0	0	1	-1	y	D31
HaOG200265	UGT	UGT40	UGT40	HarmUGT40F1	0	0	0	0	0	0	0		D25
HaOG200266	UGT	UGT40	UGT40	HarmUGT40L1	0	0	0	0	0	1	0	y	D7
HaOG200267	UGT	UGT33	UGT33	HarmUGT33T1	-1	0	0	-1	-1	-1	-1	y
HaOG200269	UGT	UGT48	UGT48	HarmUGT48A1	0	1	0	1	1	0	0	y	D25	T3
HaOG200270	UGT	UGT40	UGT40	HarmUGT40Q1	0	0	0	0	0	0	0		D8
HaOG200271	UGT	UGT41	UGT41	HarmUGT41B1	-1	0	0	0	0	-1	0	y
HaOG200272	UGT	UGT50	UGT50	HarmUGT50A2	0	0	0	0	0	0	0		D2
HaOG200273	UGT	UGT33	UGT33	HarmUGT33B4	1	1	0	1	0	1	1	y	D18
HaOG200275	UGT	UGT33	UGT33	HarmUGT33F3	0	0	0	0	0	1	0	y
HaOG200276	UGT	UGT33	UGT33	HarmUGT33M1	0	0	0	-1	0	0	0	y	D25	T2
HaOG200277	UGT	UGT33	UGT33	HarmUGT33F2A	0	0	0	-1	0	0	0	y	D10
HaOG200278	UGT	UGT41	UGT41	HarmUGT41B3	0	0	0	0	0	0	0		D13
HaOG200279	UGT	UGT41	UGT41	HarmUGT41D1	0	0	0	0	0	0	0
HaOG200280	UGT	UGT41	UGT41	HarmUGT41B2	0	0	0	0	0	0	-1	y	D8
HaOG200281	UGT	UGT46	UGT46	HarmUGT46A4	0	0	0	0	0	0	0			T1
HaOG200282	UGT	UGT46	UGT46	HarmUGT46A3	0	0	0	0	0	0	0
HaOG200283	UGT	UGT34	UGT34	HarmUGT34A3	0	0	0	0	0	0	0
HaOG200284	UGT	UGT33	UGT33	HarmUGT33J1	0	0	0	0	0	0	0			T5
HaOG200285	UGT	UGT33	UGT33	HarmUGT33B1B	0	0	0	0	0	1	0	y
HaOG200286	UGT	UGT33	UGT33	HarmUGT33B1A	0	0	0	0	0	0	0
HaOG200287	UGT	UGT33	UGT33	HarmUGT33B5	0	0	0	0	0	1	1	y	D8
HaOG200288	UGT	UGT33	UGT33	HarmUGT33B7A	0	0	0	0	0	1	0	y	D25
HaOG200289	UGT	UGT33	UGT33	HarmUGT33B7C	0	0	0	0	0	0	0		D9
HaOG200290	UGT	UGT33	UGT33	HarmUGT33B7B	0	0	0	0	0	0	0
HaOG200291	UGT	UGT33	UGT33	HarmUGT33B9A	0	0	0	0	0	0	0
HaOG200292	UGT	UGT33	UGT33	HarmUGT33B11	0	0	0	0	0	1	0	y	D8	T5
HaOG200293	UGT	UGT33	UGT33	HarmUGT33B3	0	1	0	1	1	1	1	y
HaOG200294	UGT	UGT33	UGT33	HarmUGT33B2	0	0	0	0	0	1	0	y	D25
HaOG200295	UGT	UGT33	UGT33	HarmUGT33B9B	0	0	0	0	0	0	0		D25
HaOG200297	UGT	UGT33	UGT33	HarmUGT33B12	-1	-1	0	-1	-1	1	0	y	D25
HaOG200298	UGT	UGT39	UGT39	HarmUGT39B2	0	0	0	-1	-1	1	0	y	D25
HaOG200299	UGT	UGT33	UGT33	HarmUGT33F1B	0	0	0	-1	0	1	0	y
HaOG200300	UGT	UGT33	UGT33	HarmUGT33F1A	0	0	0	-1	0	1	0	y	D8
HaOG200301	ABC-transporter	ABCC		HarmABCC3	0	0	0	0	0	0	0			T4
HaOG200302	ABC-transporter	ABCC		HarmABCC2	0	0	0	0	0	0	0			T4
HaOG200303	ABC-transporter	ABCC		HarmABCC1	1	1	1	0	0	0	1	y	D18
HaOG200304	ABC-transporter	ABCC		HarmABCC7	0	0	0	0	0	0	0		D13
HaOG200305	ABC-transporter	ABCC		HarmABCC8	0	0	0	0	0	0	0		D13
HaOG200306	ABC-transporter	ABCB		HarmABCB7	0	0	0	0	1	0	0	y		T1
HaOG200307	ABC-transporter	ABCC		HarmABCC9	0	0	0	0	0	0	0		D9
HaOG200308	ABC-transporter	ABCB		HarmABCB10-H	0	0	0	0	0	0	0		D6
HaOG200309	ABC-transporter	ABCG		HarmABCG17	0	0	0	0	0	0	0
HaOG200310	ABC-transporter	ABCG		HarmABCG11	0	0	0	0	0	0	0		D2
HaOG200311	ABC-transporter	ABCG		HarmABCG12	0	0	0	0	0	0	0		D21
HaOG200312	ABC-transporter	ABCG		HarmABCG10	0	0	0	0	0	0	0
HaOG200313	ABC-transporter	ABCG		HarmABCG16	0	0	0	0	0	0	0
HaOG200314	ABC-transporter	ABCC		HarmABCC6-F5N	0	0	0	0	0	0	0		D13
HaOG200315	ABC-transporter	ABCB		HarmABCB5	0	0	0	0	0	0	0		D9
HaOG200316	ABC-transporter	ABCB		HarmABCB8-H	0	0	0	0	0	0	0
HaOG200317	ABC-transporter	ABCA		HarmABCA5	0	0	0	0	0	1	0	y	D9
HaOG200318	ABC-transporter	ABCE		HarmABCE1-RLI	0	0	0	0	0	0	0
HaOG200319	ABC-transporter	ABCB		HarmABCB11	0	0	0	0	0	0	0
HaOG200320	ABC-transporter	ABCC		HarmABCC4	0	0	0	0	0	0	0		D8
HaOG200321	ABC-transporter	ABCG		HarmABCG5	0	0	0	0	0	0	0			T3
HaOG200322	ABC-transporter	ABCD		HarmABCD2	0	0	0	-1	0	0	0	y	D13
HaOG200323	ABC-transporter	ABCG		HarmABCG7	0	0	0	0	0	0	0
HaOG200324	ABC-transporter	ABCG		HarmABCG8	0	0	0	0	0	0	0
HaOG200325	ABC-transporter	ABCG		HarmABCG9	0	0	0	0	0	0	0		D14
HaOG200326	ABC-transporter	ABCA		HarmABCA4	0	0	0	0	0	0	0		D13
HaOG200327	ABC-transporter	ABCC		HarmABCC10	0	0	0	-1	-1	0	0	y	D8
HaOG200328	ABC-transporter	ABCA		HarmABCA1	0	0	0	0	0	0	0		D12	T4
HaOG200329	ABC-transporter	ABCA		HarmABCA2	0	1	0	1	0	0	0	y	D10
HaOG200330	ABC-transporter	ABCF		HarmABCF2-NBD	0	0	0	0	0	0	0
HaOG200331	ABC-transporter	ABCC		HarmABCC5-F5N	0	0	0	0	0	0	0		D14
HaOG200332	ABC-transporter	ABCA		HarmABCA6	0	0	0	0	0	0	0		D9
HaOG200333	ABC-transporter	ABCG		HarmABCG3-scarlet	0	0	0	0	0	0	0		D11
HaOG200334	ABC-transporter	ABCG		HarmABCG4-white	0	0	0	0	0	0	0		D6
HaOG200335	ABC-transporter	ABCB		HarmABCB4-H	0	0	0	0	0	0	0
HaOG200336	ABC-transporter	ABCB		HarmABCB6	0	0	0	0	0	0	0		D9
HaOG200337	ABC-transporter	ABCF		HarmABCF1-NBD	0	0	0	0	0	0	0
HaOG200338	ABC-transporter	ABCG		HarmABCG6	0	0	0	0	0	0	0			T5
HaOG200339	ABC-transporter	ABCA		HarmABCA3	0	0	0	0	0	0	0		D9
HaOG200340	ABC-transporter	ABCH		HarmABCH1	0	0	0	0	0	0	0		D23
HaOG200341	ABC-transporter	ABCH		HarmABCH2	0	0	0	0	0	0	0
HaOG200342	ABC-transporter	ABCG		HarmABCG15	0	0	0	0	0	0	0
HaOG200343	ABC-transporter	ABCB		HarmABCB9-H	0	0	0	0	0	0	0		D13
HaOG200344	ABC-transporter	ABCA		HarmABCA7	0	0	0	0	0	0	0		D9
HaOG200345	ABC-transporter	ABCC		HarmABCC11	0	0	0	0	0	0	0		D15
HaOG200346	ABC-transporter	ABCG		HarmABCG1	0	0	0	0	0	0	0		D11
HaOG200347	ABC-transporter	ABCG		HarmABCG2-brown	0	0	0	0	0	0	0		D14	T2
HaOG200348	ABC-transporter	ABCB		HarmABCB1	0	0	0	0	0	0	0		D14
HaOG200349	ABC-transporter	ABCB		HarmABCB2	0	0	0	-1	0	0	0	y	D8
HaOG200350	ABC-transporter	ABCB		HarmABCB3	0	0	0	0	0	0	0		D8
HaOG200351	ABC-transporter	ABCF		HarmABCF3-NBD	0	0	0	0	0	0	0
HaOG200352	ABC-transporter	ABCD		HarmABCD1	0	0	0	0	0	0	0
HaOG200353	ABC-transporter	ABCG		HarmABCG13	0	0	0	0	0	0	0		D14
HaOG200354	ABC-transporter	ABCG		HarmABCG14	0	0	0	0	0	0	0		D11
HaOG200355	serine-protease	trypsin	3	HarmTryp001	0	0	0	0	0	0	0
HaOG200359	serine-protease	trypsin	3	HarmTryp005	0	0	0	0	0	0	0		D37
HaOG200360	serine-protease	trypsin	3	HarmTryp006	0	0	0	0	0	0	0		D37	T1
HaOG200361	serine-protease	trypsin	3	HarmTryp007	0	0	0	0	0	0	0		D12	T1
HaOG200364	serine-protease	trypsin	2	HarmTryp010	0	0	0	0	0	0	0		D12	T1
HaOG200367	clip-serine-protease	clip-serine-protease		HarmTryp013	0	0	0	0	0	0	0		D11
HaOG200368	serine-protease	other		HarmTryp014	0	0	1	0	1	0	0	y	D23	T3
HaOG200372	serine-protease	immune		HarmTryp018	0	0	0	0	0	0	0		D9
HaOG200373	serine-protease	immune		HarmTryp019	0	0	0	0	0	0	0
HaOG200375	serine-protease	immune		HarmTryp021	0	0	0	0	0	0	0		D7	T5
HaOG200376	serine-protease	trypsin	5	HarmTryp022	0	0	0	0	1	0	0	y	D19	T1
HaOG200377	serine-protease	trypsin	5	HarmTryp023	0	-1	0	0	0	0	-1	y	D8	T1
HaOG200378	serine-protease	trypsin	5	HarmTryp024	0	-1	0	0	1	0	0	y	D8	T1
HaOG200379	serine-protease	trypsin	5	HarmTryp025	0	0	0	0	0	0	-1	y	D8	T1
HaOG200380	serine-protease	trypsin	5	HarmTryp026	0	0	0	0	1	0	0	y	D12	T1
HaOG200381	serine-protease	trypsin	5	HarmTryp027	0	0	0	0	0	0	0			T1
HaOG200382	serine-protease	other		HarmTryp028	0	0	0	0	0	0	0
HaOG200391	serine-protease	immune		HarmTryp037	0	0	0	0	1	0	0	y	D10
HaOG200394	serine-protease	trypsin	4	HarmTryp040	0	0	0	1	1	0	0	y	D10	T1
HaOG200395	serine-protease	trypsin	1	HarmTryp129	0	0	0	0	0	0	0		D20
HaOG200399	serine-protease	immune		HarmTryp045	0	0	0	0	0	0	0
HaOG200400	serine-protease	immune		HarmTryp046	0	0	0	0	0	0	0		D11
HaOG200403	serine-protease	immune		HarmTryp049	0	0	0	0	0	0	0			T5
HaOG200409	serine-protease	immune		HarmTryp055	0	0	0	0	0	0	0		D11
HaOG200410	serine-protease	immune		HarmTryp056	0	0	0	0	0	0	0
HaOG200411	serine-protease	immune		HarmTryp057	0	0	0	0	0	0	0
HaOG200412	serine-protease	other		HarmTryp058	0	0	0	0	0	0	0		D6
HaOG200415	clip-serine-protease	clip-serine-protease		HarmTryp061	0	0	0	0	0	0	0		D11
HaOG200422	serine-protease	other		HarmTryp068	0	0	0	0	0	0	0
HaOG200423	serine-protease	other		HarmTryp069	0	0	0	0	0	0	0
HaOG200426	serine-protease	trypsin	6	HarmTryp072	0	0	0	1	1	0	0	y	D10	T1
HaOG200427	serine-protease	trypsin	8	HarmTryp073	0	1	0	1	1	0	0	y	D10	T1
HaOG200429	serine-protease	trypsin	8	HarmTryp075	0	1	0	1	0	0	0	y	D10
HaOG200430	serine-protease	trypsin	8	HarmTryp076	1	1	0	1	1	0	0	y	D10	T1
HaOG200431	serine-protease	trypsin	8	HarmTryp077	0	1	0	1	1	0	0	y	D10	T1
HaOG200432	serine-protease	trypsin	8	HarmTryp078	0	1	0	1	1	0	1	y	D10	T1
HaOG200433	serine-protease	trypsin	8	HarmTryp079	0	1	0	1	1	0	0	y	D10	T1
HaOG200434	serine-protease	trypsin	8	HarmTryp080	0	1	0	1	1	0	0	y	D10	T1
HaOG200437	serine-protease	trypsin	7	HarmTryp083	0	-1	0	0	0	-1	0	y		T1
HaOG200438	serine-protease	other		HarmTryp084	0	0	0	0	0	0	0
HaOG200439	serine-protease	immune		HarmTryp085	0	0	0	0	0	0	0		D32
HaOG200441	serine-protease	other		HarmTryp087	0	0	0	0	0	0	0
HaOG200442	serine-protease	other		HarmTryp088	0	0	0	0	0	0	0		D32
HaOG200444	serine-protease	trypsin	1	HarmTryp101	0	0	0	1	1	0	0	y	D10	T1
HaOG200445	serine-protease	trypsin	1	HarmTryp102	0	0	0	1	1	0	0	y	D10	T1
HaOG200446	serine-protease	trypsin	1	HarmTryp103	0	0	0	0	0	0	0		D10	T1
HaOG200447	serine-protease	trypsin	1	HarmTryp104	0	0	0	0	0	0	0			T1
HaOG200448	serine-protease	trypsin	1	HarmTryp105	0	0	0	1	0	0	0	y	D10
HaOG200449	serine-protease	trypsin	1	HarmTryp106	0	0	0	0	0	0	0		D10
HaOG200450	serine-protease	trypsin	1	HarmTryp107	0	0	0	0	1	0	1	y	D12
HaOG200451	serine-protease	trypsin	1	HarmTryp108	0	0	0	0	0	0	0		D25	T1
HaOG200452	serine-protease	trypsin	1	HarmTryp109	0	0	0	0	1	0	0	y	D12	T1
HaOG200453	serine-protease	trypsin	1	HarmTryp110	0	0	0	0	0	0	0			T1
HaOG200454	serine-protease	trypsin	1	HarmTryp111	0	0	0	0	0	0	0		D37	T1
HaOG200455	serine-protease	trypsin	1	HarmTryp112	0	0	0	0	0	0	0		D37	T1
HaOG200456	serine-protease	trypsin	1	HarmTryp113	0	0	0	1	1	0	0	y	D10	T1
HaOG200457	serine-protease	trypsin	1	HarmTryp114	0	0	0	0	0	0	0		D37	T1
HaOG200458	serine-protease	trypsin	1	HarmTryp115	0	0	0	0	0	0	0		D19	T1
HaOG200459	serine-protease	trypsin	1	HarmTryp116	-1	0	0	1	0	-1	0	y	D37
HaOG200460	serine-protease	trypsin	1	HarmTryp117	-1	0	0	0	0	-1	0	y	D37	T1
HaOG200461	serine-protease	trypsin	1	HarmTryp118	-1	0	0	1	0	-1	0	y	D37
HaOG200462	serine-protease	trypsin	1	HarmTryp119	0	0	0	0	0	0	0		D37	T1
HaOG200464	serine-protease	trypsin	1	HarmTryp121	0	0	0	0	0	0	0		D18	T1
HaOG200465	serine-protease	trypsin	1	HarmTryp122	-1	0	0	0	-1	-1	-1	y	D37	T1
HaOG200466	serine-protease	trypsin	1	HarmTryp123	0	0	0	0	0	0	0		D37	T1
HaOG200467	serine-protease	trypsin	1	HarmTryp124	0	0	0	1	0	0	0	y	D10
HaOG200468	serine-protease	trypsin	1	HarmTryp125	0	0	0	0	0	0	0			T1
HaOG200469	serine-protease	trypsin	1	HarmTryp126	0	0	0	0	0	0	0			T1
HaOG200470	serine-protease	trypsin	1	HarmTryp127	-1	-1	0	0	0	-1	-1	y		T1
HaOG200472	serine-protease	chymotrypsin	13	HarmChym001	0	0	0	1	0	0	0	y	D27
HaOG200473	serine-protease	chymotrypsin	4	HarmChym002	0	0	0	1	1	0	0	y	D19	T1
HaOG200475	serine-protease	chymotrypsin	3	HarmChym004	0	0	0	0	1	0	0	y	D10	T1
HaOG200476	serine-protease	chymotrypsin	3	HarmChym005	0	0	0	0	0	0	0		D12	T1
HaOG200477	serine-protease	chymotrypsin	3	HarmChym006	0	0	0	0	0	0	0		D12	T1
HaOG200478	serine-protease	chymotrypsin	3	HarmChym007	0	0	0	0	0	0	0			T1
HaOG200479	serine-protease	chymotrypsin	1	HarmChym101	0	0	0	0	1	0	0	y	D9	T1
HaOG200480	serine-protease	chymotrypsin	1	HarmChym102	0	0	0	0	0	-1	0	y	D12	T1
HaOG200481	serine-protease	chymotrypsin	1	HarmChym103	0	0	0	0	0	0	0			T1
HaOG200483	serine-protease	chymotrypsin	1	HarmChym105	0	0	0	0	0	0	0		D37	T1
HaOG200484	serine-protease	chymotrypsin	1	HarmChym106	0	0	0	0	0	0	0		D37
HaOG200485	serine-protease	chymotrypsin	1	HarmChym107	0	0	0	0	0	0	0		D37
HaOG200486	serine-protease	chymotrypsin	1	HarmChym108	0	0	0	0	0	0	0
HaOG200487	serine-protease	chymotrypsin	1	HarmChym109	0	0	0	0	0	0	0		D37	T1
HaOG200488	serine-protease	chymotrypsin	1	HarmChym110	0	0	0	0	0	0	0		D37	T1
HaOG200489	serine-protease	chymotrypsin	1	HarmChym111	0	0	0	0	0	0	0		D37	T1
HaOG200490	serine-protease	chymotrypsin	1	HarmChym112	0	0	0	0	0	0	0			T1
HaOG200491	serine-protease	chymotrypsin	1	HarmChym113	0	0	0	0	0	0	0		D8	T1
HaOG200492	serine-protease	chymotrypsin	1	HarmChym114	0	0	0	0	0	0	0		D37	T1
HaOG200493	serine-protease	chymotrypsin	1	HarmChym115	0	0	0	0	0	0	0		D37
HaOG200494	serine-protease	chymotrypsin	1	HarmChym116	0	0	0	0	0	0	0		D37
HaOG200495	serine-protease	chymotrypsin	1	HarmChym117	0	0	0	0	0	0	0		D37
HaOG200496	serine-protease	chymotrypsin	1	HarmChym118	0	0	0	0	0	0	0		D37
HaOG200497	serine-protease	chymotrypsin	1	HarmChym119	0	0	0	0	0	0	0		D37
HaOG200498	serine-protease	chymotrypsin	1	HarmChym120	0	0	0	0	0	0	0			T1
HaOG200499	serine-protease	chymotrypsin	1	HarmChym121	0	0	0	0	0	0	0		D37
HaOG200500	serine-protease	chymotrypsin	1	HarmChym122	0	0	0	0	0	-1	0	y	D12	T1
HaOG200501	serine-protease	chymotrypsin	1	HarmChym123	0	0	0	0	0	-1	0	y	D12	T1
HaOG200502	serine-protease	chymotrypsin	1	HarmChym124	0	0	0	0	0	0	0		D37
HaOG200503	serine-protease	chymotrypsin	1	HarmChym125	-1	0	0	0	0	-1	0	y	D37	T1
HaOG200504	serine-protease	chymotrypsin	1	HarmChym126	-1	0	0	0	0	-1	0	y	D12	T1
HaOG200505	serine-protease	chymotrypsin	4	HarmChym008	0	0	0	0	0	0	0		D19	T1
HaOG200506	serine-protease	chymotrypsin	4	HarmChym009	0	0	0	0	0	0	0		D12	T1
HaOG200507	serine-protease	chymotrypsin	4	HarmChym010	0	0	0	0	1	0	0	y	D19	T1
HaOG200508	serine-protease	chymotrypsin	4	HarmChym011	-1	0	0	0	0	0	0	y
HaOG200509	serine-protease	chymotrypsin	6	HarmChym012	0	0	0	0	1	0	0	y	D12
HaOG200510	serine-protease	chymotrypsin	7	HarmChym013	0	0	0	0	0	0	0		D12	T1
HaOG200511	serine-protease	chymotrypsin	7	HarmChym014	0	0	0	0	0	0	0		D37	T1
HaOG200512	serine-protease	chymotrypsin	8	HarmChym015	0	0	0	0	0	0	0		D12	T1
HaOG200513	serine-protease	chymotrypsin	8	HarmChym016	0	-1	0	0	0	0	0	y		T1
HaOG200515	serine-protease	chymotrypsin	2	HarmChym018	0	0	0	1	1	0	0	y	D10	T1
HaOG200516	serine-protease	chymotrypsin	9	HarmChym019	0	-1	0	0	0	0	-1	y	D8	T1
HaOG200517	serine-protease	chymotrypsin	11	HarmChym020	0	0	0	0	0	0	0		D12	T1
HaOG200528	lipase	acid	3	HarmLipase01	0	0	0	0	0	0	0		D12	T5
HaOG200529	lipase	neutral	8b	HarmLipase02	0	0	0	0	0	0	0		D25
HaOG200530	lipase	neutral	8b	HarmLipase03	0	0	0	0	0	0	0		D2
HaOG200531	lipase	neutral	7	HarmLipase04	0	1	0	0	0	0	0	y		T5
HaOG200533	lipase	neutral	12	HarmLipase06	0	1	0	0	0	0	0	y
HaOG200534	lipase	neutral	12	HarmLipase07	0	0	0	0	0	0	0
HaOG200535	lipase	PDE		HarmLipase08	0	0	0	0	0	0	0		D18
HaOG200536	lipase	neutral	5	HarmLipase09	0	0	0	0	0	0	0
HaOG200537	lipase	neutral	9	HarmLipase10	0	0	0	0	0	0	0		D29	T3
HaOG200540	lipase	neutral	9	HarmLipase13	1	0	0	0	0	0	0	y
HaOG200541	lipase	neutral	10	HarmLipase14	0	0	0	0	0	0	0
HaOG200542	lipase	neutral	10	HarmLipase15	0	0	0	0	1	0	0	y	D12
HaOG200543	lipase	neutral	10	HarmLipase16	0	0	0	0	0	0	0			T5
HaOG200545	lipase	acid	3	HarmLipase18	0	0	0	0	1	0	0	y		T5
HaOG200546	lipase	acid	1	HarmLipase19	0	0	0	0	0	0	0
HaOG200547	lipase	other		HarmLipase20	0	0	0	0	0	0	0
HaOG200551	lipase	acid	2	HarmLipase24	0	0	0	0	0	0	0		D8	T1
HaOG200552	lipase	acid	2	HarmLipase25	0	0	0	0	0	0	0		D8	T1
HaOG200553	lipase	acid	2	HarmLipase26	0	0	0	0	0	0	0			T1
HaOG200555	lipase	acid	2	HarmLipase28	0	0	0	0	0	0	0			T1
HaOG200560	lipase	neutral	3	HarmLipase33	0	0	0	0	0	0	0
HaOG200561	lipase	neutral	3	HarmLipase34	0	0	0	0	0	0	0		D13	T1
HaOG200562	lipase	neutral	3	HarmLipase35	0	0	0	0	0	0	0			T1
HaOG200563	lipase	neutral	3	HarmLipase36	0	0	0	0	0	0	0			T1
HaOG200564	lipase	neutral	3	HarmLipase37	0	-1	0	0	1	0	-1	y	D8	T1
HaOG200565	lipase	neutral	8b	HarmLipase38	0	0	0	0	0	0	0		D11
HaOG200567	lipase	neutral	5	HarmLipase40	0	0	0	0	0	0	0
HaOG200568	lipase	neutral	12	HarmLipase41	0	0	0	0	0	0	0
HaOG200569	lipase	neutral	4	HarmLipase42	0	1	0	1	1	0	0	y	D10	T1
HaOG200570	lipase	neutral	4	HarmLipase43	0	0	0	1	1	0	0	y	D10	T1
HaOG200572	lipase	acid	2	HarmLipase45	1	0	0	0	0	0	0	y
HaOG200575	lipase	acid	3	HarmLipase48	0	0	0	0	0	0	0		D8
HaOG200576	lipase	acid	2	HarmLipase49	0	0	0	0	0	0	0			T5
HaOG200577	lipase	acid	3	HarmLipase50	0	0	0	0	0	0	0
HaOG200580	lipase	neutral	8a	HarmLipase53	0	0	0	0	0	0	0
HaOG200581	lipase	neutral	5	HarmLipase54	0	0	0	0	0	0	0
HaOG200584	lipase	neutral	6	HarmLipase57	0	0	0	0	0	0	0
HaOG200587	lipase	acid	3	HarmLipase60	0	0	0	0	0	0	0		D35
HaOG200588	lipase	acid	1	HarmLipase61	1	0	1	1	0	1	0	y		T3
HaOG200589	lipase	acid	2	HarmLipase62	0	0	0	0	1	0	0	y	D10	T1
HaOG200590	lipase	neutral	11a	HarmLipase63	0	0	0	0	0	0	0
HaOG200593	lipase	neutral	1	HarmLipase66	1	0	0	1	1	0	0	y	D8	T1
HaOG200594	lipase	neutral	1	HarmLipase67	0	-1	0	0	0	0	-1	y	D8	T1
HaOG200595	lipase	neutral	1	HarmLipase68	0	0	0	0	0	0	0
HaOG200596	lipase	neutral	1	HarmLipase69	0	-1	0	0	0	0	-1	y	D8	T1
HaOG200597	lipase	neutral	1	HarmLipase70	0	-1	0	0	0	0	-1	y	D8	T1
HaOG200598	lipase	neutral	1	HarmLipase71	1	0	0	1	1	1	0	y	D8	T1
HaOG200599	lipase	neutral	1	HarmLipase72	1	0	0	1	1	0	0	y	D8	T1
HaOG200600	lipase	neutral	3	HarmLipase73	-1	-1	0	0	1	0	0	y		T1
HaOG200601	lipase	neutral	3	HarmLipase74	-1	-1	0	0	0	-1	0	y	D32	T1
HaOG200603	lipase	patatin		HarmLipase76	0	0	0	0	0	0	0		D10
HaOG200607	lipase	neutral	1	HarmLipase80	1	0	0	1	1	0	0	y	D8	T1
HaOG200608	lipase	neutral	1	HarmLipase81	0	0	0	1	1	0	0	y	D10
HaOG200609	lipase	neutral	2	HarmLipase82	1	0	0	1	1	0	1	y	D10	T1
HaOG200610	lipase	neutral	2	HarmLipase83	0	0	0	1	1	0	0	y	D10
HaOG200611	lipase	neutral	2	HarmLipase84	0	0	0	0	1	0	0	y	D8	T1
HaOG200612	lipase	neutral	2	HarmLipase85	0	0	0	0	0	0	0			T1
HaOG200613	lipase	neutral	2	HarmLipase86	0	0	0	0	1	0	1	y
HaOG200614	lipase	neutral	2	HarmLipase87	0	0	0	0	0	0	0		D8
HaOG200615	lipase	neutral	2	HarmLipase88	0	0	0	0	0	0	0
HaOG200616	lipase	neutral	2	HarmLipase89	0	-1	0	0	0	-1	-1	y	D8	T1
HaOG200617	lipase	neutral	2	HarmLipase90	0	0	0	1	0	0	0	y	D8
HaOG200618	lipase	neutral	3	HarmLipase91	0	0	0	0	0	0	0		D12	T1
HaOG200619	lipase	neutral	3	HarmLipase92	0	0	0	0	0	0	0			T1
HaOG200620	lipase	neutral	8b	HarmLipase93	0	0	0	0	0	0	0
HaOG200621	CRP	GR		HarmGR11	0	0	0	0	0	0	0
HaOG200629				uridine nucleosidase 2-like	0	0	0	0	0	0	-1	y	D8	T4
HaOG200638	CRP	OBP		HarmOBP43	0	0	0	0	0	-1	0	y	D8	T3
HaOG200639	CRP	IR		HarmIR25a	0	0	0	0	0	0	0		D11
HaOG200640	CRP	OBP		HarmOBP44	0	-1	0	0	0	-1	-1	y	D18
HaOG200642	CRP	OBP		HarmOBP41	0	0	0	0	0	0	0
HaOG200643	CRP	OBP		HarmOBP16	0	0	0	0	0	0	0		D12	T3
HaOG200644	CRP	OBP		HarmOBP12	0	0	0	0	0	0	0			T3
HaOG200645	IGR	GluR		HarmiGlu12	0	1	0	0	0	0	0	y	D16
HaOG200648	serpin	serpin		antitrypsin isoform 3 precursor	0	0	0	0	0	0	0		D32	T3
HaOG200649				RIMS-binding protein 2-like	0	0	0	0	0	0	0		D9
HaOG200650	CRP	IR		HarmIR93a	0	0	0	0	0	0	0
HaOG200652				probable G-protein coupled receptor CG31760-like - scaffold_112:112389-143497	0	0	0	0	0	0	0		D4
HaOG200656	CRP	CSP		HarmCSP9	0	0	0	0	1	0	0	y	D12
HaOG200657	CRP	CSP		HarmCSP25	0	0	0	0	1	0	0	y	D23
HaOG200658	CRP	CSP		HarmCSP24	0	0	0	0	1	0	0	y	D23
HaOG200659	CRP	CSP		HarmCSP27	0	0	0	0	0	0	0		D12	T5
HaOG200660	CRP	CSP		HarmCSP23	0	0	0	0	0	0	0		D12
HaOG200661	CRP	CSP		HarmCSP22	0	0	0	0	0	-1	0	y	D12
HaOG200662	CRP	CSP		HarmCSP21	0	0	0	0	0	-1	0	y	D12
HaOG200663	CRP	CSP		HarmCSP26	0	0	0	0	0	0	0		D12	T5
HaOG200664	CRP	CSP		HarmCSP20	0	0	0	0	0	0	0		D33	T5
HaOG200665	CRP	CSP		HarmCSP5	0	0	0	0	1	0	0	y	D12	T5
HaOG200666	CRP	CSP		HarmCSP1	0	1	0	0	0	0	0	y	D3	T5
HaOG200668	CRP	CSP		HarmCSP15	0	1	0	0	0	0	0	y
HaOG200670	CRP	CSP		HarmCSP17	0	0	0	0	0	0	0
HaOG200671	CRP	CSP		HarmCSP6	0	0	0	0	1	0	0	y		T5
HaOG200673	CRP	CSP		HarmCSP3	0	0	0	0	0	0	0		D29
HaOG200674	CRP	CSP		HarmCSP19	1	1	1	1	1	1	1	y	D18
HaOG200675	CRP	CSP		HarmCSP12	0	0	0	0	0	-1	0	y	D12
HaOG200676	CRP	CSP		HarmCSP10	0	0	-1	0	0	-1	0	y	D18
HaOG200677	CRP	CSP		HarmCSP11	1	1	1	0	1	0	1	y	D23
HaOG200690	CRP	IR		HarmIR75d	0	0	0	0	0	0	0		D9
HaOG200761	CRP	IR		HarmIR68a	0	0	0	0	0	0	0
HaOG200771	CRP	IR		HarmIR1.1	0	0	0	0	0	0	0		D15
HaOG200782				adenosine 3'-phospho 5'-phosphosulfate transporter 1-like	0	0	0	0	0	0	0		D13
HaOG200784	CRP	CSP		HarmCSP16	0	0	-1	0	0	-1	0	y
HaOG200802	CRP	OBP		HarmOBP3	0	0	0	0	0	0	0		D7	T5
HaOG200803	CRP	OBP		HarmOBP6	0	-1	0	-1	0	-1	0	y	D32	T5
HaOG200804	CRP	OBP		HarmOBP1	0	0	0	0	1	0	0	y	D23	T5
HaOG200805	CRP	OBP		HarmOBP5	0	1	1	0	1	0	0	y	D23	T5
HaOG200817	scavenger receptor	scavenger receptor		HarmrSNMP2	0	0	0	0	0	0	0
HaOG200819				uncharacterized protein LOC101736207	0	0	0	0	0	0	0
HaOG200830	IGR	GluR		HarmiGlu10	0	0	0	0	0	0	0
HaOG200832	IGR	GluR		HarmiGlu4	0	0	0	0	0	0	0		D9
HaOG200834	IGR	GluR		HarmiGlu6	0	0	0	0	0	0	0
HaOG200836				chemosensory protein 9 precursor	0	0	0	0	0	0	0			T5
HaOG200837	CRP	CSP		HarmCSP29	0	0	0	0	0	0	0
HaOG200841	CRP	OBP		HarmOBP14	0	0	0	0	0	0	0		D18
HaOG200851	CRP	GR		HarmGR9	0	0	0	0	0	0	0		D9
HaOG200874	IGR	GluR		HarmiGlu7	0	0	0	0	0	0	0
HaOG200875	IGR	GluR		HarmiGlu9	0	0	1	0	0	0	0	y
HaOG200877	scavenger receptor	scavenger receptor		HarmSNMP1	0	0	0	0	0	0	0
HaOG200908	CRP	IR		HarmIR100e	0	0	0	0	0	0	0
HaOG200909	IGR	GluR		HarmiGlu11	0	0	0	0	0	0	0
HaOG200910	scavenger receptor	SNMP		HarmSNMP3	1	0	0	0	1	1	0	y	D21	T1
HaOG200922	CRP	GR		HarmGR180	0	0	0	0	0	0	0		D7
HaOG200945	CRP	GR		HarmGR74	0	0	0	0	0	0	0
HaOG200948	CRP	GR		HarmGR79	0	0	0	0	0	0	0
HaOG200951	CRP	GR		HarmGR77	0	0	0	0	0	0	0
HaOG200955	CRP	GR		HarmGR78	0	0	0	0	0	0	0		D9
HaOG200966	CRP	OBP		HarmOBP34	0	0	0	1	0	0	0	y	D27
HaOG200968				JHBP.1	1	1	0	0	0	0	1	y	D23
HaOG200970	CRP	GR		HarmGR185	0	0	0	0	0	0	0		D5
HaOG200971	CRP	OR		HarmOR17	0	0	0	0	0	0	0		D9
HaOG200991	CRP	GR		HarmGR2	0	0	0	0	0	0	0
HaOG201016	CRP	OBP		HarmOBP39	0	0	0	0	0	0	0		D18	T5
HaOG201028				CELEG:Q25AR9 Protein DNJ-27, isoform b BMORI:Ha_dnaJ_C10	0	0	0	0	-1	0	0	y
HaOG201053				uncharacterized protein LOC101746905	0	0	0	0	0	0	0		D9
HaOG201101	GST	GSTD	GSTD	HarmGSTD1y	0	-1	0	-1	0	0	-1	y	D25
HaOG201201				HSAPI:Q13614 Myotubularin-related protein 2 BMORI:myotubularin-related protein 2-like	0	0	0	0	0	0	0		D1
HaOG201203				DMELA:A8JNK4 Cip4, isoform B BMORI:formin-binding protein 1-like	0	0	0	0	0	0	0
HaOG201205				BMORI:nose resistant to fluoxetine protein 6-like	0	0	0	0	0	0	0		D2
HaOG201206				DMELA:Q9W2W0 CG12641 BMORI:uncharacterized protein LOC101742741	0	0	0	0	0	0	0			T3
HaOG201207				DMELA:Q9VBG8 CG6142; BMORI:glucose dehydrogenase [acceptor]-like	0	0	0	0	0	0	0		D3
HaOG201208	Ribosomal-prot	mitoRP		HarmRPL51m	0	0	0	0	0	0	0		D4
HaOG201209				BMORI:zinc finger protein 431-like	0	0	0	0	0	0	0
HaOG201210				DMELA:Q9VDS6 Surfeit locus protein 6 homolog BMORI:surfeit locus protein 6 homolog	0	0	0	0	0	1	0	y	D5
HaOG201211				DMELA:Q9VVG6 Ubiquinone biosynthesis protein COQ4 homolog, mitochondrial BMORI:ubiquinone biosynthesis protein COQ4 homolog, mitochondrial	0	0	0	0	0	0	0		D4
HaOG201212				HSAPI:O14744 Protein arginine N-methyltransferase 5 BMORI:protein arginine N-methyltransferase 5-like isoform X2	0	0	0	0	0	0	0
HaOG201213				DMELA:Q8MQM5 RH42635p BMORI:high-affinity copper uptake protein 1	0	0	0	0	0	0	0		D6
HaOG201214				HSAPI:E9PIQ3 Bromodomain-containing protein 2 BMORI:LOW QUALITY PROTEIN: homeotic protein female sterile-like	0	0	0	0	0	0	0
HaOG201215				BMORI:LOW QUALITY PROTEIN: homeotic protein female sterile-like	0	0	0	0	0	0	0
HaOG201216				BMORI:LOW QUALITY PROTEIN: homeotic protein female sterile-like	0	0	0	0	0	0	0
HaOG201217	TF	other		polycomb protein Pcl [FBgn0003044]	0	0	0	0	0	0	0
HaOG201218				DMELA:Q9W3T9 CG3040; GM01152p BMORI:leucine-rich repeat-containing protein 57-like	0	0	0	0	0	0	0		D7
HaOG201219				BMORI:1-acyl-sn-glycerol-3-phosphate acyltransferase alpha-like	0	0	0	0	0	0	0		D8
HaOG201220				BMORI:1-acyl-sn-glycerol-3-phosphate acyltransferase alpha-like	0	0	0	0	0	0	0		D8
HaOG201221				BMORI:1-acyl-sn-glycerol-3-phosphate acyltransferase alpha-like isoform X2	0	0	0	0	0	1	0	y	D5
HaOG201223				BMORI:1-acyl-sn-glycerol-3-phosphate acyltransferase alpha-like	0	0	0	0	0	0	0
HaOG201225				DMELA:Q9BML7 Metabotropic GABA-B receptor subtype 1 BMORI:gamma-aminobutyric acid type B receptor subunit 1-like	0	0	0	0	0	0	0		D9
HaOG201226				BMORI:dentin sialophosphoprotein-like	0	0	0	0	0	0	0		D7
HaOG201227				DMELA:Q9VIQ9 Protein sickie BMORI:protein sickie-like	0	0	0	0	0	0	0
HaOG201228				BMORI:protein sickie-like	0	0	0	0	0	0	0		D10
HaOG201232				DMELA:Q9VN27 Putative lipoyltransferase 2, mitochondrial BMORI:putative lipoyltransferase 2, mitochondrial-like	0	0	0	0	0	0	0
HaOG201233				DMELA:Q8MS37 RE15579p; SP71, isoform A; SP71, isoform B BMORI:uncharacterized protein LOC101740597 isoform X1	0	0	0	0	0	0	0		D11
HaOG201236				DMELA:O76928 Carmine; Clathrin-associated adaptor complex AP-3 medium chain; LD09732p; Mu3 subunit of clathrin-associated protein complex AP-3 BMORI:AP-3 complex subunit mu-1-like	0	0	0	0	0	0	0
HaOG201237	Ribosomal-prot	cytoRP		HarmRPS5	0	0	0	0	0	0	0		D12
HaOG201238				DMELA:Q8IQ64 Sucb, isoform B; BMORI:succinyl-CoA ligase [GDP-forming] subunit beta, mitochondrial-like	0	0	0	0	0	0	0
HaOG201239				DMELA:Q7K3W2 CG8728; GH09295p; LD05680p BMORI:LOW QUALITY PROTEIN: mitochondrial-processing peptidase subunit alpha-like	0	0	0	0	0	0	0
HaOG201240				DMELA:Q9V3T9 NADPH:adrenodoxin oxidoreductase, mitochondrial BMORI:NADPH:adrenodoxin oxidoreductase, mitochondrial-like, partial	0	0	0	0	0	0	0		D7
HaOG201241				DMELA:Q8MS69 CG9596; LP06762p BMORI:tRNA (adenine(58)-N(1))-methyltransferase non-catalytic subunit TRM6-like	0	0	0	0	0	0	0
HaOG201242				DMELA:Q7PLI7 Serine/threonine-protein kinase CG17528 BMORI:serine/threonine-protein kinase GA29083-like	0	0	0	0	0	0	0
HaOG201243				DMELA:O76742 CG5915 protein; CG5915-PA; GH03685p; MIP21169p; Rab-protein 7; Rab7 protein; Small ras-like GTPase; Small ras-like GTPase RAB7 BMORI:Rab7	0	0	0	0	0	0	0		D9
HaOG201244				DMELA:Q5BIK9 RH65810p BMORI:B(0,+)-type amino acid transporter 1-like	0	0	0	0	0	0	0		D10
HaOG201245				DMELA:Q9VHI1 Hyrax; Hyrax, isoform A; Hyrax, isoform B; LD47989p BMORI:parafibromin-like	0	0	0	0	0	0	0
HaOG201246				BMORI:uncharacterized protein LOC101745813	0	0	0	0	0	0	0
HaOG201247				DMELA:O77086 Guanine nucleotide-releasing factor 2 BMORI:LOW QUALITY PROTEIN: guanine nucleotide-releasing factor 2-like	0	0	0	0	-1	0	0	y	D13
HaOG201248				BMORI:zinc metalloproteinase nas-4-like	0	0	0	0	0	0	0
HaOG201249				DMELA:Q9V445 CG15255; BMORI:uncharacterized protein LOC101739271	0	0	0	0	0	0	0
HaOG201250				HSAPI:Q6UWE0 E3 ubiquitin-protein ligase LRSAM1 BMORI:E3 ubiquitin-protein ligase LRSAM1-like	0	0	0	0	0	0	0		D5
HaOG201252				DMELA:Q7JWM6 CG10936, isoform A; CG10936, isoform B; RE29777p BMORI:flocculation protein FLO11-like	0	0	0	0	0	0	0
HaOG201257				DMELA:O76895 Arginase; EG:171D11.4 protein; GH02581p BMORI:arginase	0	0	0	0	0	0	0		D12
HaOG201259	TF	Network		CG6769 [FBgn0030878]	0	0	0	0	0	0	0
HaOG201260				HSAPI:Q5T1M5 FK506-binding protein 15 BMORI:	0	0	0	0	0	0	0		D7
HaOG201261				DMELA:Q9VL59 Zinc finger CCCH-type with G patch domain-containing protein BMORI:zinc finger CCCH-type with G patch domain-containing protein-like	0	0	0	0	0	0	0
HaOG201262				DMELA:Q8MT71 LP06731p BMORI:uncharacterized protein LOC101738615	0	0	0	0	0	0	0		D13
HaOG201263				DMELA:Q494G8 Fbl6, isoform A; Fbl6, isoform B; Fbl6, isoform C; RE55062p BMORI:uncharacterized protein LOC101745573	0	0	0	0	0	0	0
HaOG201264				CELEG:F08G12.1.1 NULL NULL BMORI:rab-like protein 6-like	0	0	0	0	0	0	0
HaOG201265				DMELA:Q8IPS9 CG32448 BMORI:small integral membrane protein 8-like	0	0	0	0	0	0	0		D14
HaOG201266				BMORI:host cell factor-like isoform X3	0	0	0	0	0	0	0		D14
HaOG201267				BMORI:regulating synaptic membrane exocytosis protein 2-like	0	0	0	0	0	0	0
HaOG201268				DMELA:Q95T36 GH26867p BMORI:regulating synaptic membrane exocytosis protein 2-like	0	0	0	0	0	0	0		D12
HaOG201270	serpin	serpin		Serpin2	0	0	0	0	0	0	0		D10
HaOG201271	serpin	serpin		Serpin23	0	0	0	0	0	0	0		D15
HaOG201273				DMELA:Q03751 Cysteine string protein BMORI:DnaJ (Hsp40) homolog 7	0	0	0	0	0	0	0
HaOG201274				HSAPI:P10768 S-formylglutathione hydrolase BMORI:S-formylglutathione hydrolase-like isoform X2	0	0	0	0	0	0	0		D9
HaOG201275				HSAPI:Q9H300 Presenilins-associated rhomboid-like protein, mitochondrial BMORI:presenilins-associated rhomboid-like protein, mitochondrial-like	0	0	0	0	0	0	0
HaOG201276				BMORI:uncharacterized protein LOC101736300, partial	0	0	0	0	0	0	0
HaOG201277				DMELA:Q9VTG0 CG42575; GH23727p; RE08718p BMORI:sodium-dependent phosphate transporter 1-B-like	0	0	0	0	0	0	0
HaOG201278				BMORI:lipopolysaccharide-induced tumor necrosis factor-alpha factor-like	0	0	0	0	0	0	0		D11
HaOG201279				DMELA:A1ZAK1 CG5859; FI09622p BMORI:integrator complex subunit 8-like	0	0	0	0	0	0	0
HaOG201280				BMORI:lipopolysaccharide-induced tumor necrosis factor-alpha factor homolog	0	0	0	1	0	0	0	y	D10
HaOG201281				DMELA:Q2PE16 CG13516; FI16615p1 BMORI:lipopolysaccharide-induced tumor necrosis factor-alpha factor homolog isoform X2	0	0	0	0	0	0	0
HaOG201284				DMELA:Q8MLN6 Matrix metalloproteinase 1, isoform D; BMORI:matrix metalloproteinase 1 isoform 1	0	0	0	1	1	0	0	y	D16
HaOG201286				DMELA:Q9VSB9 Transmembrane protein 43 homolog BMORI:transmembrane protein 43 homolog isoform X1	0	0	0	0	0	0	0
HaOG201288				BMORI:retinal homeobox protein Rx3-like	0	0	0	0	0	0	0		D9
HaOG201289				BMORI:uncharacterized protein LOC101742510	0	0	0	0	0	1	0	y	D9
HaOG201290				DMELA:Q9VL22 CG4908, isoform A; CG4908, isoform B; RH68195p BMORI:mitochondrial chaperone BCS1-like	0	0	0	0	0	0	0
HaOG201291				BMORI:uncharacterized protein LOC101744707	0	0	0	0	0	0	0		D4
HaOG201292				BMORI:uncharacterized protein LOC101736145	0	0	0	0	0	0	0
HaOG201293				DMELA:Q9VC27 Nicastrin BMORI:nicastrin-like	0	0	0	0	0	0	0
HaOG201294				DMELA:Q8MT58 CG17337; RE11562p BMORI:cytosolic non-specific dipeptidase-like	0	0	0	0	0	0	0		D8	T5
HaOG201295	serpin	serpin		Serpin6	0	0	0	0	0	0	0
HaOG201296				DMELA:Q9VCM2 CG4374 BMORI:asparagine-rich zinc finger protein AZF1-like	0	0	0	0	0	0	0		D2
HaOG201297				DMELA:Q7KV88 LD34191p; Misshapen, isoform C; Misshapen, isoform D; BMORI:mitogen-activated protein kinase kinase kinase kinase 4-like isoform X1	0	0	0	0	0	0	0
HaOG201298				BMORI:uncharacterized protein LOC101736623	0	0	0	0	0	0	0		D7
HaOG201300					0	0	0	0	0	0	0
HaOG201301	Ribosomal-prot	cytoRP		HarmRPL30	0	0	0	0	0	0	0		D4
HaOG201302				HSAPI:Q13895 Bystin BMORI:bystin	0	0	0	0	0	0	0
HaOG201303				BMORI:uncharacterized protein LOC101746909	0	0	0	0	0	0	0		D8	T1
HaOG201304				DMELA:Q9VKD2 CG6746; GH07085p BMORI:protein tyrosine phosphatase	0	0	0	0	0	0	0		D17
HaOG201305				DMELA:Q7JPB9 GH12235p; Putative potassium channel subunit homolog; Seizure potassium channel; Seizure, isoform A; Seizure, isoform B BMORI:potassium voltage-gated channel subfamily H member 7-like	0	0	0	0	0	0	0		D9
HaOG201306				BMORI:uncharacterized protein LOC101743838	0	0	0	0	0	0	0		D9
HaOG201307				BMORI:uncharacterized protein CG16817-like isoform X3	0	0	0	0	0	0	0		D17
HaOG201308				BMORI:decapping and exoribonuclease protein-like	0	0	0	0	0	1	0	y	D7
HaOG201309				BMORI:breast cancer anti-estrogen resistance protein 1-like	0	0	0	0	0	0	0
HaOG201310				BMORI:double-stranded RNA-binding zinc finger protein JAZ	0	0	0	0	0	0	0		D19
HaOG201311				BMORI:golgin subfamily A member 4-like, partial	0	0	0	0	0	0	0		D7
HaOG201312				DMELA:Q9VX62 CG8675; CG8675-PA; LD08644p BMORI:uncharacterized protein C9orf85 homolog	0	0	0	0	0	0	0		D7
HaOG201315				HSAPI:Q16526 Cryptochrome-1 BMORI:cryptochrome 2	0	0	0	0	0	0	0		D8
HaOG201316	Ribosomal-prot	cytoRP		HarmRPL8	0	0	0	0	0	0	0		D12
HaOG201317				BMORI:intracellular protein transport protein USO1-like	0	0	0	0	0	0	0
HaOG201318				BMORI:opsin-1	0	0	0	1	0	0	0	y	D20
HaOG201319				DMELA:Q9VBI1 Sld5, isoform A; Sld5, isoform C BMORI:DNA replication complex GINS protein SLD5-like	0	0	0	0	0	0	0		D17
HaOG201321				HSAPI:Q86X83 COMM domain-containing protein 2 BMORI:COMM domain-containing protein 2-like	0	0	0	0	0	0	0		D21
HaOG201322				DMELA:P54362 AP-3 complex subunit delta BMORI:AP-3 complex subunit delta-like	0	0	0	0	0	0	0
HaOG201323				DMELA:Q95U38 GH10480p; SkpA associated protein, isoform C; SkpA associated protein, isoform D; BMORI:LOW QUALITY PROTEIN: succinyl-CoA ligase [ADP-forming] subunit beta, mitochondrial-like	0	0	0	0	0	0	0
HaOG201324				DMELA:Q9VEB4 CG7175; LD08952p BMORI:uncharacterized protein LOC101744231	0	0	0	0	0	0	0		D7
HaOG201325				DMELA:A1Z6H0 CG1298; SD14923p1 BMORI:uncharacterized protein LOC101744089	0	0	0	0	0	0	0		D16
HaOG201327				DMELA:B7Z0C1 Sinuous, isoform B BMORI:uncharacterized protein LOC101743364 isoform X1	0	0	0	0	0	0	0		D16
HaOG201328				DMELA:O76899 EG:80H7.2 protein; Pickel, isoform A; Pickel, isoform C BMORI:uncharacterized protein LOC101743599 isoform X1	0	0	0	0	0	0	0		D18
HaOG201330				BMORI:uncharacterized protein LOC101739768	0	0	0	0	0	0	0
HaOG201331				DMELA:Q8MYS6 RH71315p BMORI:pseudouridine-metabolizing bifunctional protein C1861.05-like	0	0	0	0	0	0	0
HaOG201332				HSAPI:H7C4B1 EF-hand domain-containing protein 1 BMORI:EF-hand domain-containing protein 1-like	0	0	0	0	0	0	0		D9
HaOG201333				DMELA:Q9VRL2 Probable Golgi SNAP receptor complex member 2 BMORI:golgi SNAP receptor complex member 2	0	0	0	0	0	0	0
HaOG201334				DMELA:Q9NGC6 M6-C isoform; Proteolipid protein M6-1 BMORI:neuronal membrane glycoprotein M6-b-like	0	0	0	0	0	0	0		D13
HaOG201335				BMORI:multiple C2 and transmembrane domain-containing protein 1-like	0	0	0	0	0	0	0
HaOG201336				BMORI:multiple C2 and transmembrane domain-containing protein 1-like	0	0	0	0	0	0	0			T3
HaOG201337	TF	other		RE1-silencing transcription factor-like	0	0	0	0	0	0	0
HaOG201339				DMELA:A1Z8L8 CG7777, isoform A BMORI:aquaporin	0	0	0	0	0	0	0		D22
HaOG201340				DMELA:Q9XZ08 Exostosin-3 BMORI:exostosin-3-like	0	0	0	0	0	0	0		D19
HaOG201342				BMORI:uncharacterized protein LOC101742841	0	0	0	0	0	0	0		D12
HaOG201343				HSAPI:F8WC68 Protein Dom3Z BMORI:decapping and exoribonuclease protein-like	0	0	0	0	0	0	0
HaOG201344				BMORI:uncharacterized protein LOC101742164	0	-1	0	0	0	0	0	y	D23
HaOG201345				BMORI:uncharacterized protein LOC101742024	0	0	0	1	1	0	0	y	D20	T4
HaOG201346				BMORI:uncharacterized protein LOC101741874	0	0	0	0	0	0	0		D21
HaOG201347				HSAPI:Q5T4D3 Transmembrane and TPR repeat-containing protein 4 BMORI:transmembrane and TPR repeat-containing protein 4-like isoform X1	0	0	0	0	0	0	0		D6
HaOG201348				HSAPI:B4DJL6 cDNA FLJ55475; von Willebrand factor A domain-containing protein 9 BMORI:von Willebrand factor A domain-containing protein 9-like	0	0	0	0	0	0	0
HaOG201351				BMORI:corticotropin-releasing factor-like diuretic hormone isoform DH45 precursor	0	0	0	0	0	0	0		D13
HaOG201353				BMORI:uncharacterized protein LOC101741113	0	0	0	0	0	0	0
HaOG201354				HSAPI:Q96L58 Beta-1,3-galactosyltransferase 6 BMORI:beta-1,3-galactosyltransferase 6-like isoform X2	0	0	0	0	0	0	0		D16
HaOG201355				DMELA:Q9VSE8 CG7979; LD39959p BMORI:UDP-glucuronic acid decarboxylase 1-like	0	0	0	0	0	0	0
HaOG201356				BMORI:glycerophosphoryl diester phosphodiesterase precursor	0	0	0	0	1	0	0	y	D13
HaOG201357				BMORI:probable glycerophosphoryl diester phosphodiesterase 3-like isoform X2	0	0	0	1	1	0	0	y	D24
HaOG201359				HSAPI:O15523 ATP-dependent RNA helicase DDX3Y BMORI:ATP-dependent RNA helicase DDX3X isoform X1	0	0	0	0	0	0	0		D14
HaOG201360				BMORI:uncharacterized protein LOC101736929	0	0	0	1	1	0	0	y	D19
HaOG201361				BMORI:uncharacterized protein LOC101747025	0	0	0	0	0	0	0		D8	T1
HaOG201363				BMORI:leucine--tRNA ligase, cytoplasmic-like	0	0	0	0	0	0	0
HaOG201364				DMELA:E1JGS7 Jitterbug, isoform I BMORI:filamin-C-like	0	0	0	0	0	0	0		D13
HaOG201365				BMORI:uncharacterized protein LOC101739747	0	0	0	0	0	0	0
HaOG201366				BMORI:filamin-C-like	0	0	0	0	0	0	0		D9
HaOG201367	ICH	ICH		cyclic nucleotide-gated cation channel-like	0	0	0	0	0	0	0		D8
HaOG201368				DMELA:Q9VRJ0 Flap endonuclease GEN BMORI:flap endonuclease GEN-like	0	0	0	0	0	0	0		D9
HaOG201369				DMELA:Q8I0S9 CG2118, isoform B; RE65842p BMORI:methylcrotonoyl-CoA carboxylase subunit alpha, mitochondrial-like	0	0	0	0	0	0	0			T4
HaOG201370				DMELA:Q7JR89 CG34360, isoform E; Glucose transporter GLUT4 enhancer factor isoform c; RH63124p BMORI:zinc finger protein 704-like	0	0	0	0	0	0	0		D13
HaOG201371				HSAPI:Q9NRX5 Serine incorporator 1 BMORI:membrane protein TMS1 precursor	0	0	0	1	0	0	0	y
HaOG201372				DMELA:Q8T045 O-glucosyltransferase rumi BMORI:O-glucosyltransferase rumi homolog	0	0	0	0	0	0	0		D7
HaOG201373				CELEG:C34F6.8.1 NULL NULL BMORI:NADPH-specific isocitrate dehydrogenase	0	0	0	0	0	0	0
HaOG201374				HSAPI:Q13423 NAD(P) transhydrogenase, mitochondrial BMORI:NAD(P) transhydrogenase, mitochondrial-like isoform X2	0	0	0	0	0	0	0
HaOG201375				DMELA:Q7KS16 CG6643, isoform B; FI18109p1 BMORI:extended synaptotagmin-2-A-like	0	0	0	0	0	0	0		D1
HaOG201376				BMORI:extended synaptotagmin-2-A-like	0	0	0	0	0	0	0
HaOG201377				DMELA:Q9V3L6 Nuclear cap-binding protein subunit 2 BMORI:nuclear cap-binding protein subunit 2	0	0	0	0	0	0	0
HaOG201379				BMORI:ras-like GTP-binding protein RhoL-like	0	0	0	0	0	0	0
HaOG201380				HSAPI:Q96CW5 Gamma-tubulin complex component 3 BMORI:gamma-tubulin complex component 3 homolog	0	0	0	0	0	0	0
HaOG201381				DMELA:Q8SX75 LD27084p BMORI:DTW domain-containing protein 1-like	0	0	0	0	0	0	0
HaOG201382				HSAPI:Q9BZK7 F-box-like/WD repeat-containing protein TBL1XR1 BMORI:F-box-like/WD repeat-containing protein TBL1XR1-like	0	0	0	0	0	0	0
HaOG201383				DMELA:P55824 Probable ubiquitin carboxyl-terminal hydrolase FAF BMORI:probable ubiquitin carboxyl-terminal hydrolase FAF-like	0	0	0	0	0	0	0		D19	T5
HaOG201384				DMELA:A1Z8D2 CG18003, isoform A; CG18003, isoform C; GH14288p2 BMORI:hydroxyacid oxidase 1-like	0	0	0	0	0	0	0		D21
HaOG201386				DMELA:Q9VHJ7 CG11964; LD41978p BMORI:beta-catenin-like protein 1-like	0	0	0	0	0	0	0
HaOG201387				HSAPI:P48506 Glutamate--cysteine ligase catalytic subunit BMORI:glutamate--cysteine ligase catalytic subunit-like	0	0	0	0	0	0	0		D8
HaOG201388				DMELA:Q9W0P8 Mediator of RNA polymerase II transcription subunit 14 BMORI:LOW QUALITY PROTEIN: mediator of RNA polymerase II transcription subunit 14-like	0	0	0	0	0	0	0		D22
HaOG201389				BMORI:uncharacterized protein LOC101744832	0	0	0	0	0	0	0
HaOG201390				DMELA:A8JNN0 Pebble, isoform E BMORI:protein ECT2-like	0	0	0	0	0	0	0
HaOG201391				DMELA:Q8MRA2 RE73673p BMORI:pantothenate kinase 4-like	0	0	0	0	0	0	0
HaOG201392				DMELA:Q961C9 Transport and Golgi organization protein 11 BMORI:N-acetyl-glucosamine-6-phosphate isomerase	0	0	0	0	0	0	0
HaOG201393				DMELA:Q09332 UDP-glucose:glycoprotein glucosyltransferase BMORI:UDP-glucose:glycoprotein glucosyltransferase-like	0	0	0	0	0	0	0
HaOG201395				DMELA:P49847 Transcription initiation factor TFIID subunit 6 BMORI:LOW QUALITY PROTEIN: transcription initiation factor TFIID subunit 6-like	0	0	0	0	0	0	0
HaOG201396				DMELA:Q8SWV7 LD43045p BMORI:E3 SUMO-protein ligase RanBP2-like	0	0	0	0	0	0	0
HaOG201399				BMORI:uncharacterized protein LOC101744258	0	0	0	0	0	0	0
HaOG201400	Other-stress	Other-stress		methionine-R-sulfoxide reductase B1-like isoform X2	0	0	0	0	0	0	0
HaOG201401				HSAPI:O75914 Serine/threonine-protein kinase PAK 3 BMORI:serine/threonine-protein kinase PAK 1-like isoform X2	0	0	0	0	0	0	0
HaOG201402				DMELA:Q9VGE4 CG3532; FI04457p BMORI:GRIP and coiled-coil domain-containing protein 2-like	0	0	0	0	0	0	0
HaOG201403	housekeeping	HKG		elongation factor 1-alpha 2-like	0	-1	0	0	0	0	0	y
HaOG201404				DMELA:Q9VAW3 GH12731p; Glutamine:fructose-6-phosphate aminotransferase 2; BMORI:glutamine--fructose-6-phosphate aminotransferase [isomerizing] 1-like	0	0	0	0	0	0	0		D23
HaOG201405				DMELA:O97468 TAR-binding protein BMORI:TAR DNA-binding protein 43-like	0	0	0	0	0	0	0
HaOG201407				DMELA:P51592 E3 ubiquitin-protein ligase hyd BMORI:E3 ubiquitin-protein ligase hyd-like	0	0	0	0	0	0	0		D13
HaOG201408				DMELA:P82149 Lethal(2)neighbour of tid protein 2 BMORI:progestin and adipoQ receptor family member 3-like	0	0	0	0	0	0	0
HaOG201413				DMELA:Q7KTA2 CG33306; CG33306 protein BMORI:uncharacterized protein LOC101740352	0	0	0	0	0	0	0			T1
HaOG201414				DMELA:P25008 Cyclin-C BMORI:cyclin-C-like	0	0	0	0	0	0	0		D17
HaOG201416				DMELA:Q8SZC1 RE07395p BMORI:serine/arginine repetitive matrix protein 5-like	0	0	0	0	0	0	0
HaOG201417				HSAPI:C9J2U4 Chromosome 3 open reading frame 31, isoform CRA_f; Mitochondrial translocator assembly and maintenance protein 41 homolog BMORI:mitochondrial translocator assembly and maintenance protein 41 homolog	0	0	0	0	0	0	0
HaOG201418	TF	other		COP9 signalosome complex subunit 6 [FBgn0028837]	0	0	0	0	0	0	0
HaOG201419				BMORI:uncharacterized protein LOC101742248	0	0	0	0	0	0	0		D7
HaOG201420				DMELA:Q9VGU6 Adenylate kinase isozyme 3; Adenylate kinase-3, isoform A; Adenylate kinase-3, isoform B; LP23885p BMORI:GTP:AMP phosphotransferase AK3, mitochondrial-like	0	0	0	0	0	0	0
HaOG201421				BMORI:uncharacterized protein LOC101742386	0	0	0	0	0	0	0		D8
HaOG201424				DMELA:Q8IGE3 RH42907p BMORI:uncharacterized protein LOC101742677	0	0	0	0	0	0	0		D3
HaOG201425	TF	other		TFIIH basal transcription factor complex helicase XPD subunit-like	0	0	1	0	0	0	0	y	D21
HaOG201426				BMORI:ommochrome-binding protein-like	0	0	0	0	0	0	0			T3
HaOG201427				BMORI:MFS-type transporter SLC18B1-like	0	0	0	0	1	0	0	y
HaOG201428				HSAPI:B4DQ14 Eukaryotic translation initiation factor 2A; cDNA FLJ58035, highly similar to Homo sapiens eukaryotic translation initiation factor (eIF) 2A (eIF2A), mRNA BMORI:eukaryotic translation initiation factor 2A-like	0	0	0	0	0	0	0
HaOG201429				DMELA:Q8SY94 CG14881, isoform B; RH16768p BMORI:hydroxyacyl-thioester dehydratase type 2, mitochondrial-like	0	0	0	0	0	0	0
HaOG201431	TF	Network		ttk [FBgn0003870]	0	0	0	0	0	0	0
HaOG201432				BMORI:protein tramtrack, alpha isoform-like isoform X2	0	0	0	0	0	0	0			T3
HaOG201436				DMELA:Q9VEX0 Extracellular sulfatase SULF-1 homolog BMORI:extracellular sulfatase SULF-1 homolog	0	0	0	0	0	0	0
HaOG201438				BMORI:myosin-9-like	0	0	0	0	0	0	0		D9
HaOG201439				DMELA:Q9W230 CG3732; LD15224p BMORI:zinc finger Ran-binding domain-containing protein 2-like, partial	0	0	0	0	0	0	0		D25
HaOG201440	TF	other		Transcription factor E2F7	0	0	0	0	0	0	0
HaOG201441				DMELA:A1Z823 CG1418; FI19920p1 BMORI:prenylated Rab acceptor protein 1-like isoform X2	0	0	0	0	0	0	0		D26
HaOG201442				DMELA:Q9W033 CG13807; IP04067p BMORI:uncharacterized protein LOC101740047 isoform X4	0	0	0	0	0	0	0
HaOG201443				DMELA:A4V2F2 L(3)82Fd, isoform U BMORI:oxygen resistance gene 1	0	0	0	0	0	0	0
HaOG201444				BMORI:LOW QUALITY PROTEIN: disks large homolog 5-like	0	0	0	0	-1	0	0	y
HaOG201445				HSAPI:Q8N6S4 Ankyrin repeat domain-containing protein 13C BMORI:ankyrin repeat domain-containing protein 13C-like	0	0	1	0	0	1	0	y	D7
HaOG201446				DMELA:Q9VN57 CG17387; FI16519p1 BMORI:coiled-coil domain-containing protein 39-like	0	0	0	0	0	0	0		D9
HaOG201447	TF	Network		CG14655 [FBgn0037275]	0	0	0	0	0	0	0
HaOG201448				HSAPI:Q14669 E3 ubiquitin-protein ligase TRIP12 BMORI:E3 ubiquitin-protein ligase TRIP12-like	0	0	0	0	0	0	0		D14
HaOG201449				CELEG:Q9U2Z9 : Protein Y106G6H.8 BMORI:transmembrane protein 256 homolog isoform X1	0	0	0	0	0	0	0		D12
HaOG201450				HSAPI:Q14624 Inter-alpha-trypsin inhibitor heavy chain H4 BMORI:inter-alpha-trypsin inhibitor heavy chain H4-like	0	0	0	0	0	0	0			T3
HaOG201451	Growth	morphogenesis		GTPase-activating protein-like	0	0	0	0	-1	0	0	y	D13
HaOG201452				BMORI:serine/arginine repetitive matrix protein 2-like	0	0	0	0	0	0	0
HaOG201453				CELEG:Q9XVW5 Protein R08B4.3 BMORI:protein cereblon homolog isoform X2	0	0	0	0	0	0	0		D4
HaOG201454				DMELA:Q9W293 CG6613 BMORI:uncharacterized protein LOC101738297	0	0	0	0	0	0	0		D7
HaOG201455				DMELA:Q8MZH0 LD38710p BMORI:twinkle protein, mitochondrial-like	0	0	0	0	0	0	0
HaOG201456				DMELA:Q9VW47 Mediator of RNA polymerase II transcription subunit 12 BMORI:mediator of RNA polymerase II transcription subunit 12-like	0	0	0	0	0	0	0		D9
HaOG201457				DMELA:Q9VBU4 CG11858; RH66629p BMORI:peptidyl-prolyl cis-trans isomerase	0	0	0	0	0	0	0		D18
HaOG201458	C-type Lectin	C-type Lectin		CTL23	0	0	0	0	0	0	0		D12
HaOG201459				DMELA:Q9VED7 CG7785; RE37682p BMORI:SPRY domain-containing protein 7-like isoform X1	0	0	0	0	0	0	0
HaOG201460				DMELA:Q968Z7 Heparan sulfate 6-O-sulfotransferase BMORI:LOW QUALITY PROTEIN: heparan-sulfate 6-O-sulfotransferase 2-like	0	0	0	0	0	0	0		D14
HaOG201461				HSAPI:Q9BYJ9 YTH domain family protein 1 BMORI:YTH domain family protein 3-like isoform X4	0	0	0	0	0	0	0
HaOG201462				DMELA:Q8SYN7 RE50056p BMORI:ribonuclease H2 subunit B-like	0	0	0	0	0	0	0		D14
HaOG201463				DMELA:Q9VX15 CG8142; LD35209p BMORI:replication factor C4	0	-1	0	0	0	0	0	y	D18
HaOG201465				BMORI:uncharacterized protein LOC101739573	0	0	0	0	0	0	0		D27
HaOG201467				DMELA:A1Z768 Ribonuclease H1, isoform B; BMORI:ribonuclease H1-like	0	0	0	0	0	0	0
HaOG201468				BMORI:myosin-9-like	0	0	0	0	0	0	0
HaOG201469				DMELA:Q9I7J1 CG4733; MIP22305p BMORI:serine/threonine-protein phosphatase 2A regulatory subunit B'' subunit gamma-like	0	0	0	0	0	0	0		D14
HaOG201478					0	0	0	0	0	0	0
HaOG201479				BMORI:pleiotropic regulator 1-like isoform X1	0	0	0	0	-1	0	0	y	D13
HaOG201480	TF	other		WRKY transcription factor protein 1-like	0	0	0	0	0	0	0		D15
HaOG201486				DMELA:P52304 Serine/threonine-protein kinase polo BMORI:serine/threonine-protein kinase polo-like	0	0	0	0	0	0	0
HaOG201488				DMELA:Q9VNA3 CG11999; GH21273p BMORI:stromal cell-derived factor 2 precursor	0	0	0	0	0	0	0		D4
HaOG201489				HSAPI:Q9HD15 Steroid receptor RNA activator 1 BMORI:steroid receptor RNA activator 1-like	0	0	0	0	0	0	0
HaOG201490				DMELA:Q9W3E1 GH13214p; Lethal (1) G0095 BMORI:integrator complex subunit 4-like	0	0	0	0	0	0	0
HaOG201491				DMELA:Q7K483 CG7943, isoform A; CG7943, isoform B; SD08549p BMORI:congested-like trachea protein-like	0	0	0	0	0	0	0
HaOG201492				BMORI:retinol dehydrogenase 13-like	0	0	0	0	0	0	0
HaOG201493				BMORI:retinol dehydrogenase 13-like isoform X2	0	0	0	0	0	0	0		D25
HaOG201494				BMORI:lysosomal acid phosphatase-like	0	0	0	0	0	0	0
HaOG201495				BMORI:retinol dehydrogenase 13-like	0	0	0	0	0	-1	0	y	D21
HaOG201497				DMELA:Q7JZY1 CG2310, isoform A; CG2310, isoform B; RE06389p BMORI:uncharacterized protein LOC101740627	0	0	0	1	0	0	0	y	D10
HaOG201499	serine-protease	immune		SPH	0	0	0	0	0	0	0
HaOG201500				DMELA:Q9W0D9 CTP:phosphocholine cytidylyltransferase 2; GH25855p BMORI:choline-phosphate cytidylyltransferase B-like isoform X2	0	0	0	0	0	0	0		D5
HaOG201501				BMORI:choline-phosphate cytidylyltransferase B-like isoform X3	0	0	0	0	0	0	0		D16
HaOG201502				DMELA:Q960E2 SD05186p BMORI:LOW QUALITY PROTEIN: importin-5-like	0	0	0	0	0	0	0		D14
HaOG201503				DMELA:Q9VTJ8 Mitochondrial import inner membrane translocase subunit TIM14 BMORI:DnaJ domain-containing protein	0	0	0	0	0	0	0		D28
HaOG201504				HSAPI:Q5TC63 Growth hormone-regulated TBC protein 1 BMORI:LOW QUALITY PROTEIN: growth hormone-regulated TBC protein 1-A-like	0	0	0	0	0	0	0
HaOG201505				DMELA:Q9VQQ9 Exocyst complex component 2 BMORI:exocyst complex component 2-like	0	0	0	0	0	0	0
HaOG201506				BMORI:calponin homology domain-containing protein DDB_G0272472-like	0	0	0	0	0	0	0
HaOG201507				DMELA:Q7JW46 CG11825; RE25483p BMORI:HIG1 domain family member 1C-like isoform X2	0	0	0	0	0	0	0
HaOG201508				DMELA:Q8SXB6 GH10821p BMORI:beta carbonic anhydrase 1-like	0	0	0	0	0	0	0		D9	T3
HaOG201509				HSAPI:Q15257 Serine/threonine-protein phosphatase 2A activator BMORI:serine/threonine-protein phosphatase 2A activator-like isoform X1	0	0	0	0	0	0	0
HaOG201510				BMORI:HIG1 domain family member 1A, mitochondrial-like isoform X4	0	0	0	0	0	0	0		D10
HaOG201511				HSAPI:Q7L523 Ras-related GTP-binding protein A BMORI:ras-related GTP-binding protein A-like isoform X2	0	0	0	0	0	0	0
HaOG201512				DMELA:Q95SK5 GH18819p BMORI:HBS1-like protein-like	0	0	0	0	0	0	0
HaOG201514				DMELA:Q24114 Division abnormally delayed protein BMORI:division abnormally delayed protein-like	0	0	0	0	0	0	0		D10
HaOG201516				DMELA:Q9XYU0 DNA replication licensing factor Mcm7 BMORI:minichromosome maintenance complex component 7	0	0	0	0	0	0	0		D6
HaOG201517				BMORI:cytochrome b5-like isoform X4	0	0	0	0	0	0	0
HaOG201518				DMELA:Q8SYQ8 CG3420; RE40412p BMORI:CDGSH iron-sulfur domain-containing protein 3, mitochondrial-like isoform X1	0	0	0	0	0	0	0		D4
HaOG201520				DMELA:P26019 DNA polymerase alpha catalytic subunit BMORI:DNA polymerase alpha catalytic subunit-like	0	0	0	0	0	0	0		D16
HaOG201521				DMELA:Q7YZA2 Uncharacterized protein CG7065 BMORI:	0	0	0	0	0	0	0
HaOG201522	serpin	serpin		Serpin10	0	0	0	0	0	0	0		D11
HaOG201523	Ribosomal-prot	cytoRP		HarmRPS8	0	0	0	0	0	0	0		D12
HaOG201524				HSAPI:P61326 Protein mago nashi homolog BMORI:mago nashi	0	0	0	0	0	0	0		D19
HaOG201525				HSAPI:Q8TB72 Pumilio homolog 2 BMORI:maternal protein pumilio-like	0	0	0	0	0	0	0		D28
HaOG201526				DMELA:Q9VN31 Fip1 BMORI:pre-mRNA 3'-end-processing factor FIP1-like isoform X2	0	0	0	0	0	0	0
HaOG201527				BMORI:uncharacterized protein LOC101743665	0	0	0	0	0	-1	0	y	D12
HaOG201528				DMELA:Q9VD92 Protein archease-like BMORI:archease	0	0	0	0	1	0	0	y	D9
HaOG201529	TF	other		E2F transcription factor 1	0	0	0	0	-1	0	0	y	D14
HaOG201530				DMELA:Q9VD91 CG15497 BMORI:uncharacterized protein LOC101742379	0	1	0	0	0	0	0	y	D29
HaOG201531				DMELA:Q8SYV0 RE32803p BMORI:juvenile hormone binding protein brP-1649 precursor	0	0	0	0	1	0	0	y	D11
HaOG201532				BMORI:uncharacterized protein LOC101743813	0	0	0	0	0	0	0		D23	T3
HaOG201533				DMELA:Q8SXV8 RH63796p BMORI:uncharacterized protein LOC101743813	0	0	0	0	0	0	0		D12
HaOG201534				BMORI:protein takeout-like	0	0	0	0	0	0	0		D23
HaOG201535				DMELA:Q9VN71 CG14661 BMORI:protein takeout-like	0	0	0	0	0	0	0		D3
HaOG201536				BMORI:uncharacterized protein LOC101744394	1	1	0	1	1	0	1	y	D29
HaOG201537				BMORI:uncharacterized protein LOC101744394	1	1	0	1	1	0	1	y	D29
HaOG201540				BMORI:uncharacterized protein LOC101744689 isoform X1	1	1	0	1	0	0	1	y	D23
HaOG201541				BMORI:putative amine transporter	0	0	0	0	0	0	0
HaOG201542				BMORI:flocculation protein FLO11-like	0	0	0	0	0	0	0
HaOG201543				BMORI:zinc finger protein 16-like	0	0	0	0	0	0	0
HaOG201544				DMELA:Q9VGV5 CG6574; IP12456p BMORI:thiamine transporter 2-like, partial	0	0	0	0	0	0	0			T4
HaOG201545				DMELA:Q8T8T9 AT30094p; CG31717 BMORI:presqualene diphosphate phosphatase-like	0	0	0	0	0	0	0
HaOG201546				BMORI:zinc finger protein 16-like	0	0	0	0	0	0	0		D5
HaOG201548	Ribosomal-prot	cytoRP		HarmRPL10A	0	0	0	0	0	0	0		D4
HaOG201549				HSAPI:Q9BXW9 Fanconi anemia group D2 protein BMORI:Fanconi anemia, complementation group D2	0	0	0	0	0	1	0	y	D7
HaOG201550	Ribosomal-prot	mitoRP		HarmRPS14m	0	0	0	0	0	0	0		D4
HaOG201551	Ribosomal-prot	cytoRP		HarmRPaP1	0	0	0	0	0	-1	0	y	D5
HaOG201552				DMELA:Q9VFB6 CG12241; LD32196p BMORI:TBC1 domain family member 9-like	0	0	0	0	0	0	0		D21
HaOG201553				DMELA:Q7KSN0 MBD-R2, isoform A; SD10773p BMORI:PHD finger protein 20-like	0	0	0	0	0	0	0
HaOG201554				HSAPI:P28072 Proteasome subunit beta type-6 BMORI:proteasome subunit beta type-6-like	0	0	0	0	0	0	0		D12
HaOG201555	TF	Network		hb [FBgn0001180]	0	0	0	0	0	0	0
HaOG201556				BMORI:uncharacterized protein LOC101746276	0	0	0	0	0	0	0		D11
HaOG201557				DMELA:Q9V3G3 Peptidyl-prolyl cis-trans isomerase E BMORI:peptidyl-prolyl cis-trans isomerase E-like isoform X1	0	0	0	0	0	0	0
HaOG201562				DMELA:Q9I7S2 CG11158; RH22417p BMORI:uncharacterized protein LOC101743385	0	0	0	0	0	0	0		D18	T3
HaOG201563				BMORI:uncharacterized protein LOC101743068	0	0	0	0	0	0	0		D9
HaOG201565				DMELA:Q9VI35 CG31482 BMORI:SCP-related protein	0	1	0	1	1	0	0	y	D10	T4
HaOG201568					0	0	0	0	0	0	0
HaOG201572				BMORI:uncharacterized protein LOC101740352	0	0	0	1	1	0	0	y	D10	T1
HaOG201573				BMORI:uncharacterized protein LOC101735588	0	0	0	0	1	0	0	y	D19	T1
HaOG201574				BMORI:uncharacterized protein LOC101735588	0	0	0	0	1	0	0	y	D19	T1
HaOG201575				BMORI:uncharacterized protein LOC101735588	1	0	0	0	1	0	1	y	D18	T1
HaOG201577				HSAPI:Q9HC24 Protein lifeguard 4 BMORI:protein lifeguard 4-like	0	0	0	1	0	0	0	y	D10
HaOG201578				BMORI:uncharacterized protein LOC101744110	0	0	0	0	0	0	0
HaOG201579				DMELA:A1Z8D0 CG6751 BMORI:periodic tryptophan protein 1 homolog isoform X2	0	0	0	0	0	0	0
HaOG201580				DMELA:Q9VKZ8 Ubiquitin carboxyl-terminal hydrolase BMORI:ubiquitin carboxyl-terminal hydrolase 14-like	0	0	0	0	0	0	0
HaOG201584	Growth	development		RING finger protein nhl-1-like isoform X2	0	0	0	0	0	0	0		D9
HaOG201585				DMELA:Q26454 DNA replication licensing factor MCM4 BMORI:DNA replication licensing factor MCM4-like, partial	0	0	0	0	0	0	0		D6
HaOG201587				DMELA:Q5U191 CG1882, isoform A; RE40534p BMORI:1-acylglycerol-3-phosphate O-acyltransferase ABHD5-like isoform X1	0	0	0	0	0	0	0
HaOG201589				DMELA:Q7KJV5 Ubiquitin-like protein activating enzyme N subunit BMORI:SUMO-1 activating enzyme	0	0	0	0	0	0	0		D4
HaOG201590				DMELA:O16810 Origin recognition complex subunit 1 BMORI:origin recognition complex subunit 1	0	0	0	0	0	0	0
HaOG201591				HSAPI:Q9NY61 Protein AATF BMORI:protein AATF-like	0	0	0	0	0	0	0
HaOG201592				DMELA:O77152 Gonadotropin-releasing hormone receptor BMORI:adipokinetic hormone receptor	0	0	0	0	0	-1	0	y	D21	T3
HaOG201593				DMELA:O77062 Excitatory amino acid transporter 1, isoform A; Excitatory amino acid transporter 1, isoform B; Excitatory amino acid transporter 1, isoform C; FI02126p; Glutamate transporter; Glutamate transporter DGLT-1; Sodium-dependent excitatory amino	0	0	0	0	0	0	0		D6
HaOG201594				BMORI:uncharacterized protein LOC101747121	0	0	0	0	0	0	0
HaOG201595	Growth	morphogenesis		cyclin-dependent kinases regulatory subunit-like	0	0	0	0	0	0	0
HaOG201597				DMELA:Q9VQF8 CG9960; GH13185p BMORI:hemK methyltransferase family member 2-like	0	0	0	0	0	0	0		D13
HaOG201598				DMELA:Q9VZ81 CG13708 BMORI:LOW QUALITY PROTEIN: leucine-rich repeat-containing protein 49-like	0	0	0	0	0	0	0
HaOG201599				DMELA:Q9Y0Y7 LanC-like protein 3 homolog BMORI:lanC-like protein 3-like isoform X2	0	0	0	0	0	0	0
HaOG201600				DMELA:Q7JUP3 Caspar, isoform A; Caspar, isoform B; LD03368p BMORI:FAS-associated factor 1-like, partial	0	0	0	0	0	0	0
HaOG201601				DMELA:B7Z030 Thrombospondin, isoform G BMORI:LOW QUALITY PROTEIN: cartilage oligomeric matrix protein-like	0	0	0	0	0	0	0		D30
HaOG201603	ICH	ICH		transient receptor potential cation channel trpm-like	0	0	0	0	0	0	0		D9
HaOG201605				BMORI:uncharacterized protein LOC101737294	0	0	0	0	0	0	0		D8
HaOG201612				BMORI:5-formyltetrahydrofolate cyclo-ligase-like isoform X1	0	0	0	0	0	0	0
HaOG201615				DMELA:Q6Q7I9 Thisbe BMORI:phagocyte signaling-impaired protein-like	0	0	0	0	0	0	0		D6
HaOG201617				DMELA:Q8SX38 CG13197; RE27552p BMORI:protein tyrosine phosphatase	0	0	0	0	0	0	0
HaOG201618				HSAPI:Q9BVM2 Protein DPCD BMORI:protein DPCD-like isoform X2	0	0	0	0	0	0	0
HaOG201619				DMELA:Q8MZ24 RE07994p BMORI:uncharacterized protein LOC692929	0	0	0	0	0	0	0
HaOG201620				DMELA:Q9W3K4 CG1575; LD45266p BMORI:testis-expressed sequence 10 protein-like	0	0	0	0	0	0	0		D31
HaOG201621				DMELA:A8DYN0 CG30190, isoform B; CG30190, isoform C BMORI:receptor expression-enhancing protein 4-like isoform X1	0	0	0	0	0	0	0
HaOG201622				BMORI:probable JmjC domain-containing histone demethylation protein 2C-like	0	0	0	0	0	0	0
HaOG201624				BMORI:probable JmjC domain-containing histone demethylation protein 2C-like	0	0	0	0	0	0	0		D28
HaOG201625				BMORI:probable JmjC domain-containing histone demethylation protein 2C-like	0	0	0	0	0	0	0		D14
HaOG201626				DMELA:Q9VHK7 CG8369; GH11984p BMORI:kazal-type proteinase inhibitor precursor	0	0	0	0	1	0	0	y	D12
HaOG201627				BMORI:uncharacterized protein LOC101737658 isoform X1	0	1	0	0	0	0	0	y	D18
HaOG201628				BMORI:protease inhibitor 1 precursor	0	0	0	0	0	0	0		D32
HaOG201629				BMORI:uncharacterized protein LOC101737882	0	0	0	0	0	0	0
HaOG201631				DMELA:Q9W0L6 CG13907; GH22266p BMORI:monocarboxylate transporter 12-like	0	0	0	0	0	0	0		D14
HaOG201632				DMELA:Q7K1L4 CG8468, isoform A; CG8468, isoform B; CG8468, isoform C; SD10469p BMORI:uncharacterized protein LOC101738278	0	0	0	0	0	0	0			T3
HaOG201633	Ribosomal-prot	cytoRP		HarmRPS30	0	0	0	0	0	0	0		D12
HaOG201634				HSAPI:Q96E22 Nogo-B receptor BMORI:nogo-B receptor-like	0	0	0	0	0	1	0	y	D7
HaOG201635				BMORI:arginine/serine-rich protein PNISR-like isoform X1	0	0	0	0	0	0	0
HaOG201636				DMELA:B7Z110 CG32816, isoform C; CG32816, isoform D BMORI:uncharacterized protein LOC101738769	0	0	0	0	0	0	0		D2	T5
HaOG201638				BMORI:uncharacterized protein LOC101738909	0	0	0	0	0	0	0
HaOG201640				BMORI:uncharacterized protein LOC101739051 isoform X1	0	0	0	0	0	0	0		D23
HaOG201643				DMELA: NUL NULL BMORI:Kv channel-interacting protein 2-like	0	0	0	0	0	0	0		D4
HaOG201644				HSAPI:Q14739 Lamin-B receptor BMORI:lamin-B receptor-like	0	0	0	0	0	0	0		D33
HaOG201646	heme peroxidase	heme peroxidase		HPX8	0	0	0	0	0	0	0
HaOG201647				DMELA:Q9VHK6 CG9836; GH01635p BMORI:iron-sulfur cluster assembly enzyme ISCU, mitochondrial-like	0	0	0	0	0	0	0		D9
HaOG201648				DMELA:Q8IHA8 AT18855p BMORI:protein SON-like	0	0	0	0	0	0	0
HaOG201650				HSAPI:Q96A57 Transmembrane protein 230 BMORI:transmembrane protein 230-like	0	0	0	0	0	0	0
HaOG201651	TF	Network		CG2790 [FBgn0027599]	0	0	0	0	0	0	0
HaOG201655	serpin	serpin		Serpin14	0	0	0	0	0	0	0		D11
HaOG201659				DMELA:Q9VLK4 Diuretic hormone class 2 BMORI:diuretic hormone 31 precursor	0	0	0	0	0	0	0
HaOG201662	catalase	catalase		catalase-like	0	0	0	0	0	0	0
HaOG201667				DMELA:P12370 cAMP-dependent protein kinase catalytic subunit BMORI:cAMP-dependent protein kinase C1	0	0	0	0	0	0	0		D6
HaOG201668				BMORI:neurofilament heavy polypeptide-like isoform X2	0	0	0	0	0	0	0		D18
HaOG201669				BMORI:fez1	0	0	0	0	0	0	0
HaOG201670				BMORI:uncharacterized protein LOC101738318	0	0	0	0	0	0	0		D14
HaOG201671				DMELA:P91927 LETM1 and EF-hand domain-containing protein anon-60Da, mitochondrial BMORI:LETM1 and EF-hand domain-containing protein anon-60Da, mitochondrial-like	0	0	0	0	0	0	0
HaOG201672				HSAPI:Q9Y3B8 Oligoribonuclease, mitochondrial BMORI:oligoribonuclease, mitochondrial-like isoform X2	0	0	0	0	0	0	0		D9
HaOG201675				DMELA:Q8MYW1 RH04289p BMORI:succinate dehydrogenase cytochrome b560 subunit, mitochondrial-like	0	0	0	0	1	-1	0	y	D4
HaOG201676				DMELA:O97355 Transferrin BMORI:transferrin precursor	0	0	0	0	0	0	0			T3
HaOG201677				BMORI:filaggrin-2-like	0	0	0	1	0	0	0	y
HaOG201678	serine-protease	immune		SP37	0	0	0	0	0	0	0		D11
HaOG201682				DMELA:Q9VYT0 CG15739; RE04130p BMORI:phosphoglycolate phosphatase 2-like	0	0	0	0	0	0	0		D7
HaOG201683				BMORI:uncharacterized protein LOC101742492	0	0	0	0	0	1	0	y
HaOG201684				BMORI:uncharacterized protein LOC101743598	0	0	0	0	1	0	0	y	D12	T1
HaOG201686				DMELA:Q9VGJ0 CG12594 BMORI:uncharacterized protein LOC101744574	0	0	0	0	0	0	0
HaOG201687				BMORI:putative inorganic phosphate cotransporter-like	0	0	0	0	0	0	0
HaOG201688				BMORI:rho GTPase-activating protein 190-like	0	0	0	0	0	0	0		D18
HaOG201692				DMELA:Q8WS23 Rolling pebbles isoform 6 BMORI:ankyrin repeat domain-containing protein 17-like	0	0	0	0	0	0	0
HaOG201693				BMORI:uncharacterized protein LOC101740799	0	0	0	0	0	0	0		D8	T3
HaOG201694				DMELA:Q9V9Q4 CG1416, isoform A; CG1416, isoform B; CG1416, isoform C; LD43819p BMORI:activator of 90 kDa heat shock protein ATPase homolog 1	0	0	0	0	0	0	0		D4
HaOG201695				DMELA:Q95U46 GH07925p BMORI:acyl-coenzyme A dehydrogenase	0	0	0	0	0	0	0		D9
HaOG201696				DMELA:Q0KI97 CG34117 BMORI:UPF0562 protein C7orf55-like	0	0	0	0	0	0	0		D4
HaOG201697				HSAPI:Q9UH36 SRR1-like protein BMORI:SRR1-like protein-like	0	0	0	0	0	0	0		D7
HaOG201699				DMELA:Q95SC5 GM03427p BMORI:uncharacterized protein LOC101741222	0	0	0	0	0	0	0
HaOG201700				DMELA:Q8SZ96 RE11111p BMORI:sideroflexin-2-like	0	0	0	0	0	0	0
HaOG201701				BMORI:PWWP domain-containing protein 2A-like isoform X1	0	0	0	0	0	0	0
HaOG201702				DMELA:P83103 Putative serine/threonine-protein kinase haspin homolog BMORI:LOW QUALITY PROTEIN: inversin-A-like	0	0	0	0	0	0	0
HaOG201706				BMORI:uncharacterized protein LOC101737909	0	0	0	0	0	0	0		D9
HaOG201708				BMORI:cyclin-K-like	0	0	0	0	-1	0	0	y
HaOG201710				HSAPI:Q5D0E6 DALR anticodon-binding domain-containing protein 3 BMORI:DALR anticodon-binding domain-containing protein 3-like	0	0	0	0	0	0	0
HaOG201711				DMELA:Q9VXT2 DnaJ homolog subfamily C member 25 homolog BMORI:DnaJ (Hsp40) homolog 8 precursor	0	0	0	0	0	0	0
HaOG201712				DMELA:Q8MRV2 SD21670p BMORI:blood vessel epicardial substance-like	0	0	0	0	0	0	0		D9
HaOG201714				BMORI:cAMP and cAMP-inhibited cGMP 3',5'-cyclic phosphodiesterase 10A-like	0	0	0	0	0	0	0		D9
HaOG201715	Growth	development		sorting nexin-12-like isoform X1	0	0	0	0	1	0	0	y	D26
HaOG201716				DMELA:Q9VAQ7 Pre-mRNA-splicing factor Slu7 BMORI:pre-mRNA-splicing factor Slu7-like	0	0	0	0	0	0	0		D5
HaOG201717				DMELA:Q9V877 Kinesin-like protein subito BMORI:kinesin-like protein KIF20B-like	0	0	0	0	0	0	0		D16
HaOG201718				DMELA:Q7KV24 CG15744 BMORI:LOW QUALITY PROTEIN: probable G-protein coupled receptor 125-like	0	0	0	0	0	0	0
HaOG201719				BMORI:epoxide hydrolase 4-like	0	0	0	0	0	0	0		D34	T4
HaOG201725				DMELA:Q961P9 GH11567p BMORI:integrator complex subunit 7-like	0	0	0	0	0	0	0		D14
HaOG201726				DMELA:Q9W128 CG4781; RE54577p BMORI:leucine-rich repeat-containing protein 70-like	0	0	0	0	0	0	0			T4
HaOG201727	Growth	development		vang-like protein 1-like	0	0	0	0	0	0	0		D10
HaOG201728				BMORI:uncharacterized protein LOC101743234	0	0	0	1	1	0	0	y	D10	T3
HaOG201729				DMELA:Q9VAR0 CG1951; LD39455p BMORI:SCY1-like protein 2-like	0	0	0	0	0	0	0
HaOG201730				DMELA:Q9VY86 TM2 domain-containing protein CG11103 BMORI:TM2 domain-containing protein CG11103-like	0	0	0	0	0	0	0		D13
HaOG201731	Ribosomal-prot	cytoRP		HarmRPS13	0	0	0	0	0	0	0		D12
HaOG201732				DMELA:Q6IDF5 CG12859; RE22403p BMORI:uncharacterized protein LOC101746156	0	0	0	0	0	-1	0	y	D12
HaOG201733				DMELA:Q8SYS5 RE37651p BMORI:ras-related protein Rab-39A-like	0	0	0	0	0	0	0		D34
HaOG201734				BMORI:THAP domain-containing protein 1 A-like isoform X2	0	0	0	0	0	0	0
HaOG201735				BMORI:uncharacterized protein LOC101743068	0	0	0	0	0	0	0		D9
HaOG201736				BMORI:uncharacterized protein LOC101742112	0	0	0	0	0	0	0		D9
HaOG201739				BMORI:SWI/SNF complex subunit SMARCC2-like	0	0	0	0	0	0	0		D24
HaOG201741				BMORI:uncharacterized protein LOC101742112	0	0	0	0	0	0	0		D9
HaOG201742				DMELA:Q9VFD2 CG6934; RE46882p BMORI:uncharacterized protein LOC101746443	0	0	0	0	0	0	0
HaOG201744				HSAPI:Q8N5D0 WD and tetratricopeptide repeats protein 1 BMORI:WD and tetratricopeptide repeats protein 1-like	0	0	0	0	0	0	0
HaOG201745				DMELA:Q7K0F0 Coiled-coil domain-containing protein 130 homolog BMORI:coiled-coil domain-containing protein 130 homolog	0	0	0	0	0	0	0		D14
HaOG201746				BMORI:vacuolar protein sorting-associated protein 13A-like	0	0	0	0	0	0	0		D9
HaOG201749	Growth	development		liprin-alpha-1-like	0	0	0	0	-1	0	0	y	D19
HaOG201750				DMELA:Q9VVC9 CG7728; LD38375p BMORI:ribosome biogenesis protein BMS1 homolog	0	0	0	0	0	0	0		D35
HaOG201751				HSAPI:E7EPH8 GRAM domain-containing protein 1B BMORI:GRAM domain-containing protein 1B-like	0	0	0	0	0	0	0
HaOG201752	Ribosomal-prot	cytoRP		HarmRPS27a	0	0	0	0	0	0	0		D12
HaOG201753				DMELA:O76994 GM13959p; Intronic protein 259; RH14272p BMORI:TGF beta-inducible nuclear protein 1	0	0	0	0	0	0	0		D12
HaOG201754				BMORI:E3 ubiquitin-protein ligase Mdm2-like	0	0	0	0	0	0	0
HaOG201755				DMELA:O97428 Ciboulot, isoform A; Ciboulot, isoform B; EG:EG0007.11 protein; RE50273p BMORI:thymosin isoform 1	0	0	0	0	1	0	0	y	D8
HaOG201756	Growth	development		ovarian tumor protein	0	0	0	0	0	0	0		D9
HaOG201757				BMORI:regucalcin-like isoform X6	0	0	0	0	0	0	0		D32
HaOG201758				DMELA:Q76NR6 Regucalcin, isoform D BMORI:regucalcin-like isoform X1	0	0	0	0	0	0	0		D12
HaOG201759				HSAPI:E9PDU5 WD repeat-containing protein 6 BMORI:WD repeat-containing protein 6-like	0	0	0	0	0	0	0
HaOG201760				DMELA:Q9VHB8 CG8199; GH19141p BMORI:2-oxoisovalerate dehydrogenase subunit alpha, mitochondrial-like isoform X2	0	0	0	0	0	0	0		D8	T4
HaOG201761				DMELA:Q961D1 Cyclin K, isoform A; Cyclin K, isoform B; LD21709p BMORI:cyclin-K-like	0	0	0	0	0	0	0		D5
HaOG201762				BMORI:cyclin-K-like	0	0	0	0	0	0	0		D5
HaOG201763				DMELA:Q9V3V3 Pez; Protein tyrosine phosphatase Pez BMORI:tyrosine-protein phosphatase non-receptor type 14-like	0	0	0	0	0	0	0		D19
HaOG201764				DMELA:Q9V3D2 Coproporphyrinogen-III oxidase BMORI:coproporphirynogen oxidase	0	0	0	0	0	0	0
HaOG201766				BMORI:sex-specific storage-protein 1 precursor	0	0	0	0	0	0	0		D9
HaOG201768				DMELA:Q86NY8 LD44990p BMORI:syntaxin-binding protein 5-like	0	0	0	0	0	0	0		D13	T3
HaOG201769				BMORI:syntaxin-binding protein 5-like	0	0	0	0	0	0	0		D13	T3
HaOG201770				BMORI:uncharacterized protein LOC101736154	0	0	0	0	0	0	0		D12
HaOG201771				DMELA:Q9VX34 CG5800; RE19835p BMORI:probable ATP-dependent RNA helicase DDX10-like	0	0	0	0	0	0	0
HaOG201772	cathepsins	cathepsins		fibroinase precursor	0	0	0	0	0	0	0
HaOG201773				DMELA:Q9VX94 CG13001; RE69682p BMORI:zinc finger C4H2 domain-containing protein-like	0	0	0	0	0	0	0
HaOG201774				BMORI:LOW QUALITY PROTEIN: PHD and RING finger domain-containing protein 1-like	0	0	0	0	0	0	0		D5
HaOG201775	cathepsins	cathepsins		cathepsin D precursor	0	0	0	0	0	0	0
HaOG201776				BMORI:uncharacterized protein LOC101736947	0	0	0	-1	0	0	0	y	D13
HaOG201777				BMORI:uncharacterized protein LOC101746726	0	0	0	0	0	0	0		D22	T4
HaOG201778				DMELA:A1Z9U2 CG12858 BMORI:major facilitator superfamily domain-containing protein 6-like	0	0	0	0	0	0	0		D13
HaOG201779				BMORI:uncharacterized protein LOC101738706	0	0	0	0	1	0	0	y	D14
HaOG201780				BMORI:uncharacterized protein LOC101738845	0	0	0	0	0	0	0
HaOG201781				DMELA:Q9NFP5 SH3 domain-binding glutamic acid-rich protein homolog BMORI:SH3 domain-binding glutamic acid-rich protein homolog	0	0	0	0	0	0	0
HaOG201782				DMELA:Q9VS60 Sphingomyelin synthase-related 1 BMORI:sphingomyelin synthase-related 1-like	0	0	0	1	1	0	0	y	D25
HaOG201783				HSAPI:P09874 Poly [ADP-ribose] polymerase 1 BMORI:poly [ADP-ribose] polymerase	0	0	0	0	0	0	0
HaOG201784				BMORI:uncharacterized protein LOC101741008	0	0	0	0	0	0	0
HaOG201785				DMELA:Q9VEC5 Cadmus; LD35896p BMORI:importin-13-like	0	0	0	0	0	0	0
HaOG201786				DMELA:Q9VH07 RuvB-like helicase 1 BMORI:ruvB-like helicase 1-like	0	0	0	0	0	0	0
HaOG201787				BMORI:MAP/microtubule affinity-regulating kinase 3-like	0	0	0	0	0	0	0		D13
HaOG201788					0	0	0	0	0	0	0
HaOG201789				DMELA:Q9VHR8 Dipeptidyl peptidase 3 BMORI:dipeptidyl peptidase 3-like isoform X1	0	0	0	0	0	0	0
HaOG201790				DMELA:Q7YU00 LD10379p BMORI:rho GTPase-activating protein 39-like	0	0	0	0	0	0	0		D26
HaOG201791				DMELA:Q9VEA7 CG18598; FI01460p BMORI:uncharacterized protein LOC101741343	0	0	0	0	-1	0	0	y
HaOG201792				HSAPI:Q9BWV7 Probable tubulin polyglutamylase TTLL2 BMORI:probable tubulin polyglutamylase TTLL2-like	0	0	0	0	0	0	0
HaOG201795				BMORI:ATPase family AAA domain-containing protein 3-like	0	0	0	0	0	0	0		D19
HaOG201796				BMORI:uncharacterized protein LOC101738384	0	0	0	0	0	0	0		D9
HaOG201797				DMELA:A8JRI1 Hephaestus, isoform L BMORI:polypyrimidine tract-binding protein 3-like	0	0	0	0	0	0	0		D10
HaOG201798				DMELA:P81928 RPII140-upstream gene protein BMORI:RPII140-upstream gene protein-like	0	0	0	0	0	0	0
HaOG201799				DMELA:Q9VFM9 Twinfilin BMORI:twinfilin-like	0	0	0	0	0	0	0
HaOG201802	serpin	serpin		Serpin11	0	0	0	0	0	0	0		D6
HaOG201803	serpin	serpin		Serpin16	0	0	0	0	0	0	0		D33
HaOG201805				DMELA:Q95UI1 Beat IV BMORI:uncharacterized protein LOC101740367	0	0	0	0	0	0	0		D16
HaOG201806				DMELA:A8JNU6 Neural conserved at 73EF, isoform I; BMORI:2-oxoglutarate dehydrogenase, mitochondrial-like isoform X1	0	0	0	0	0	0	0		D6
HaOG201807				DMELA:A2VEI2 Calcium uptake protein 1 homolog, mitochondrial BMORI:calcium uptake protein 1 homolog, mitochondrial-like	0	0	0	0	0	0	0
HaOG201808				DMELA:E1JI73 FI20184p1; Z band alternatively spliced PDZ-motif protein 66, isoform N BMORI:PDZ and LIM domain protein 3-like isoform X2	0	0	0	0	0	0	0		D6
HaOG201809	Growth	development		E3 ubiquitin-protein ligase MARCH8-like	0	0	0	0	0	0	0		D26
HaOG201810				BMORI:nucleolin 2-like	0	0	0	0	0	0	0		D30
HaOG201811				BMORI:sodium- and chloride-dependent glycine transporter 2-like	0	0	0	0	0	0	0
HaOG201812				DMELA:NULL : NULL BMORI:PDZ and LIM domain protein Zasp-like	0	0	0	0	0	0	0		D6
HaOG201813				BMORI:PDZ and LIM domain protein Zasp-like	0	0	0	0	0	0	0		D6
HaOG201814				DMELA:Q9VS57 RE14391p; Sec63 BMORI:translocation protein SEC63 homolog isoform X1	0	0	0	0	0	0	0
HaOG201815				DMELA:Q8T3X9 AT26381p; Lethal (1) G0136 BMORI:iron-sulfur cluster assembly 1 homolog, mitochondrial-like	0	0	0	0	0	0	0
HaOG201816				DMELA:Q7K581 CG8963, isoform A; CG8963, isoform B; CG8963, isoform C; SD01637p BMORI:uncharacterized protein LOC101739024	0	0	0	0	0	0	0
HaOG201817				HSAPI:Q8N465 D-2-hydroxyglutarate dehydrogenase, mitochondrial BMORI:d-2-hydroxyglutarate dehydrogenase, mitochondrial-like isoform X2	0	0	0	0	0	0	0
HaOG201818				DMELA:Q9VZE6 Ribosome biogenesis protein BRX1 homolog BMORI:ribosome biogenesis protein BRX1 homolog	0	0	0	0	0	0	0
HaOG201819				DMELA:Q9VZE7 CTL-like protein 1 BMORI:CTL-like protein 1-like isoform X1	0	0	0	0	0	0	0
HaOG201820	Ribosomal-prot	mitoRP		HarmRPL55m	0	0	0	0	0	0	0
HaOG201821				BMORI:uncharacterized protein LOC101740706, partial	0	0	0	0	0	0	0
HaOG201822				DMELA:Q9VD55 Cytochrome c heme lyase; HL08191p BMORI:cytochrome c-type heme lyase-like	0	0	0	0	0	0	0
HaOG201823				HSAPI:C9J2G0 BRCA1-A complex subunit BRE BMORI:BRCA1-A complex subunit BRE-like isoform X2	0	0	0	0	0	0	0		D7
HaOG201824				DMELA:A8Y4U4 CG12567, isoform C; BMORI:uncharacterized protein YJR142W-like	0	0	0	0	0	0	0
HaOG201825				DMELA:O61540 Methionine aminopeptidase BMORI:methionine aminopeptidase 2-like isoform X2	0	0	0	0	0	0	0
HaOG201826				DMELA:Q9W4T4 cAMP-specific 3',5'-cyclic phosphodiesterase, isoform I BMORI:cAMP-specific 3',5'-cyclic phosphodiesterase, isoform I-like	0	0	0	0	0	0	0		D6
HaOG201828				BMORI:uncharacterized protein LOC101735788	0	0	0	0	0	0	0
HaOG201829				BMORI:uncharacterized protein LOC101740638 isoform X2	0	0	0	0	0	-1	0	y	D12
HaOG201830				BMORI:ubiquitin thioesterase trabid-like	0	0	0	0	0	0	0		D9
HaOG201832				BMORI:trypsin-7-like	0	0	0	0	0	0	0		D9
HaOG201835				HSAPI:P09661 U2 small nuclear ribonucleoprotein A' BMORI:U2 small nuclear ribonucleoprotein A'	0	0	0	0	0	0	0
HaOG201837				DMELA:Q9VXZ0 CG5548; LP22717p BMORI:NADH dehydrogenase [ubiquinone] 1 beta subcomplex subunit 7-like	0	0	0	0	1	0	0	y	D4
HaOG201838				DMELA:Q9W1A8 CG4049 BMORI:actin cytoskeleton-regulatory complex protein PAN1-like	0	0	0	0	0	0	0
HaOG201839				BMORI:uncharacterized protein LOC101741297 isoform X2	1	1	0	1	1	0	1	y	D23	T5
HaOG201840				HSAPI:Q9Y315 Putative deoxyribose-phosphate aldolase BMORI:putative deoxyribose-phosphate aldolase-like	0	0	0	0	0	0	0		D32
HaOG201842				BMORI:luciferin 4-monooxygenase-like	0	0	0	0	0	0	0			T1
HaOG201843				BMORI:uncharacterized protein LOC101745057, partial	0	0	0	0	0	0	0
HaOG201844				DMELA:Q9VZF0 CG11586; LD44732p; MIP29039p BMORI:zinc finger matrin-type protein 2-like	0	0	0	0	0	0	0		D4
HaOG201847				DMELA:Q7YU91 SD16537p BMORI:rapamycin-insensitive companion of mTOR-like	0	0	0	0	0	0	0
HaOG201848				BMORI:myoneurin-like isoform X1	0	0	0	0	0	0	0		D31
HaOG201850				BMORI:uncharacterized protein LOC101742660	0	0	0	0	0	0	0		D12
HaOG201851				BMORI:zinc finger and SCAN domain-containing protein 2-like	0	0	0	-1	0	0	0	y	D10
HaOG201852				DMELA:Q7K4T8 CG8520; LD23856p BMORI:LOW QUALITY PROTEIN: putative ATPase N2B-like	0	0	0	0	0	0	0
HaOG201853	TF	other		Transcription factor IIEalpha [FBgn0015828]	0	0	0	0	0	0	0
HaOG201854				DMELA:Q9V6K3 Tyrosine-protein kinase transmembrane receptor Ror2 BMORI:HOP precursor	0	0	0	0	0	0	0
HaOG201855				DMELA:Q9VXA9 CG4789; RE04047p BMORI:rab-like protein 3-like	0	0	0	0	0	0	0		D19
HaOG201856	β-glucan recognition protein	β-glucan recognition protein		β-GRP4	0	-1	0	0	0	0	-1	y	D8	T1
HaOG201859				HSAPI:P11182 Lipoamide acyltransferase component of branched-chain alpha-keto acid dehydrogenase complex, mitochondrial BMORI:lipoamide acyltransferase component of branched-chain alpha-keto acid dehydrogenase complex, mitochondrial-like	0	0	0	0	0	0	-1	y	D8
HaOG201860				BMORI:uncharacterized protein LOC101738040	0	0	0	0	0	0	0
HaOG201862				HSAPI:Q9NQ11 Probable cation-transporting ATPase 13A2 BMORI:probable cation-transporting ATPase 13A3-like	0	0	0	0	0	0	0		D14
HaOG201865				HSAPI:Q96M32 Adenylate kinase 7 BMORI:adenylate kinase 7-like	0	0	0	0	0	0	0		D5
HaOG201866				DMELA:A0T1Z4 Yurt gamma; Yurt, isoform B BMORI:band 4.1-like protein 5-like	0	0	0	0	0	0	0
HaOG201867				DMELA:Q9W4X7 Eukaryotic translation initiation factor 3 subunit G-1 BMORI:eukaryotic translation initiation factor 3 subunit G	0	0	0	0	0	0	0		D4
HaOG201868				DMELA:Q6NP72 CG13220; RE35907p BMORI:uncharacterized protein LOC101743330 isoform X1	0	0	0	0	0	0	0
HaOG201869				BMORI:protein sprint-like	0	0	0	0	0	0	0		D15
HaOG201873				DMELA:Q9VZJ2 CG1136; GH27759p BMORI:uncharacterized protein LOC101738360	0	0	0	0	0	0	0			T5
HaOG201875	cuticle	RR1		HarmCuticProtRR1-3	0	0	0	0	0	0	0
HaOG201876	cuticle	RR1		HarmCuticProtRR1-4	0	1	1	0	1	0	0	y	D23
HaOG201877	cuticle	RR1		HarmCuticProtRR1-5	0	0	0	0	0	0	0		D3
HaOG201878	cuticle	RR1		HarmCuticProtRR1-6	0	0	0	0	0	0	0
HaOG201879	cuticle	RR1		HarmCuticProtRR1-7	0	0	0	0	0	0	0		D30
HaOG201880				BMORI:dystonin-like	1	1	0	1	0	1	0	y
HaOG201882	cuticle	RR1		HarmCuticProtRR1-8	0	1	0	0	0	0	0	y	D3
HaOG201883	cuticle	RR1		HarmCuticProtRR1-9	0	0	0	0	1	0	0	y	D12
HaOG201887	cuticle	RR1		HarmCuticProtRR1-11	0	0	0	0	0	0	0		D23
HaOG201888	cuticle	RR1		HarmCuticProtRR1-12	0	0	0	0	0	0	0		D3
HaOG201889	cuticle	RR1		HarmCuticProtRR1-13	0	0	0	0	0	0	0
HaOG201890	cuticle	RR1		HarmCuticProtRR1-14	0	0	0	0	0	0	0		D29
HaOG201891	cuticle	RR1		HarmCuticProtRR1-15	1	1	1	0	1	0	1	y	D23
HaOG201892	cuticle	RR1		HarmCuticProtRR1-16	0	0	0	0	0	0	1	y	D23
HaOG201894				BMORI:uncharacterized protein LOC101737432	0	0	0	0	0	0	0
HaOG201895	cuticle	RR1		HarmCuticProtRR1-18	0	0	0	0	0	0	0		D12
HaOG201896	cuticle	RR1		HarmCuticProtRR1-19	0	0	0	0	0	0	0		D23
HaOG201897	cuticle	RR1		HarmCuticProtRR1-20	0	0	0	0	0	0	0		D12
HaOG201898	cuticle	gly-rich		HarmCuticProtGly-1	0	0	0	0	0	0	0		D23
HaOG201899	cuticle	RR1		HarmCuticProtRR1-21	0	0	0	0	0	0	0		D23
HaOG201900	cuticle	RR1		HarmCuticProtRR1-22	0	0	0	0	0	0	0		D18
HaOG201901	cuticle	RR1		HarmCuticProtRR1-23	0	0	0	0	0	0	0
HaOG201902	cuticle	RR1		HarmCuticProtRR1-24	0	0	0	0	0	0	0		D23
HaOG201904	cuticle	RR1		HarmCuticProtRR1-26	0	0	0	0	0	-1	0	y	D12
HaOG201905	cuticle	RR1		HarmCuticProtRR1-27	0	0	0	0	0	0	0		D18
HaOG201906	cuticle	RR1		HarmCuticProtRR1-28	0	0	0	0	0	0	0		D12
HaOG201907	cuticle	RR1		HarmCuticProtRR1-29	0	0	0	0	0	0	0		D18
HaOG201908	cuticle	RR1		HarmCuticProtRR1-30	0	0	0	0	0	0	0		D18
HaOG201909	cuticle	RR1		HarmCuticProtRR1-31	0	0	0	-1	0	-1	0	y	D12
HaOG201910				DMELA:Q3YNA4 CG4088 BMORI:origin recognition complex subunit 3-like isoform X1	0	0	0	0	0	0	0
HaOG201911				BMORI:T-related protein-like	0	0	0	0	0	0	0
HaOG201913				DMELA:Q2PDZ3 CG6664, isoform D; FI12105p BMORI:coiled-coil domain-containing protein 6-like isoform X2	0	0	0	0	0	0	0
HaOG201914				DMELA:Q8MR14 CG10107, isoform B; LD44235p BMORI:sentrin-specific protease 6-like isoform X1	0	0	0	0	0	0	0
HaOG201916				DMELA:Q7KT79 CG15269 BMORI:zinc finger protein 569-like	0	0	0	0	0	0	0
HaOG201917	TF	Network		Blimp-1 [FBgn0035625]	0	0	0	0	-1	0	0	y	D15
HaOG201920				DMELA:P91621 Protein still life, isoform SIF type 1 BMORI:protein still life, isoform SIF type 1-like	0	0	0	0	0	0	0		D9
HaOG201922				BMORI:broad-complex core protein isoforms 1/2/3/4/5-like	0	0	0	0	0	0	0
HaOG201923				DMELA:Q9VVA6 Nuclear migration protein NudC; NudC; RE55422p BMORI:nuclear migration protein nudC	0	0	0	0	0	0	0
HaOG201924				DMELA:Q9VTX8 Protein odr-4 homolog BMORI:protein odr-4 homolog	0	0	0	0	0	0	0
HaOG201925				DMELA:Q9VTY0 CG10660; RE46702p BMORI:uncharacterized protein LOC101746816 isoform X1	0	0	0	0	0	0	0
HaOG201926				BMORI:uncharacterized protein LOC101743231	0	0	0	0	0	0	0
HaOG201927	serine-protease	immune		SP56	0	0	0	0	0	0	0
HaOG201931				DMELA:Q8SZE8 RE03009p BMORI:neuropeptide receptor A23	0	0	0	0	0	0	0			T2
HaOG201933				BMORI:uncharacterized protein LOC101739891	0	0	0	0	0	0	0			T1
HaOG201934	MD2-like	MD2-like		ML2	-1	-1	-1	-1	0	-1	0	y		T1
HaOG201935				BMORI:luciferin 4-monooxygenase-like	-1	-1	0	-1	-1	-1	-1	y	D8	T2
HaOG201936				BMORI:dentin sialophosphoprotein-like	0	0	0	0	0	0	0		D5
HaOG201937				DMELA:Q9VSY8 Bet3; RE68712p BMORI:trafficking protein particle complex subunit 3	0	0	0	0	1	0	0	y	D4
HaOG201938				BMORI:adenosine deaminase related growth factor precursor	0	0	0	0	0	0	0
HaOG201939	Growth	cellular		adenosine deaminase CECR1-like	0	0	0	-1	0	0	0	y		T4
HaOG201940				BMORI:adenosine deaminase AGSA-like	0	0	0	0	0	0	0		D14	T3
HaOG201941				BMORI:adenosine deaminase AGSA-like	0	0	0	0	0	0	0			T3
HaOG201942	Growth	development		optomotor-blind protein-like	0	0	0	0	0	0	0		D13
HaOG201943				HSAPI:J3QSE8 Fanconi anemia group J protein BMORI:FancJ-like protein	0	0	0	0	-1	0	0	y	D10
HaOG201944				BMORI:zinc finger protein 677-like	0	0	0	0	0	0	0
HaOG201945				DMELA:Q9VYA8 Transport and Golgi organization 2 BMORI:transport and Golgi organization 2-like	-1	0	0	0	0	0	-1	y	D8
HaOG201946				DMELA:Q95T19 CG31133; LD24627p BMORI:serine--tRNA ligase, mitochondrial-like isoform X2	0	0	0	0	0	0	0
HaOG201947				DMELA:P29742 Clathrin heavy chain BMORI:clathrin heavy chain	0	0	0	0	0	0	0
HaOG201948				DMELA:Q9VTF9 Ubiquitin fusion degradation protein 1 homolog BMORI:ubiquitin fusion degradation protein 1 homolog	0	0	0	0	0	0	0
HaOG201949				DMELA:Q9VMH2 Arc-p20; MIP28979p; RE43724p BMORI:actin related protein 2/3 complex subunit 4	0	0	0	0	0	0	0		D21
HaOG201950				DMELA:Q95RH7 LD28840p BMORI:ras-related protein Rab-35-like	0	0	0	0	0	0	0		D31	T5
HaOG201951				DMELA:Q8SZY2 CG3711, isoform B; LP01394p BMORI:leucine-zipper-like transcriptional regulator 1-like isoform X2	0	0	0	0	0	0	0		D9
HaOG201952				BMORI:RAN binding protein	0	0	0	0	0	0	0		D26
HaOG201954				BMORI:uncharacterized protein LOC101746911	0	0	0	0	-1	0	0	y
HaOG201955				BMORI:uncharacterized protein LOC101741307	0	0	0	0	0	0	0		D11
HaOG201957				DMELA:Q961S1 RhoGAP5A, isoform B; SD02309p BMORI:N-chimaerin-like	0	0	0	0	0	0	0		D31
HaOG201960	serine-protease	other		serine protease gd-like	1	0	1	1	0	0	0	y
HaOG201961				DMELA:Q9VUB7 Ptip BMORI:LOW QUALITY PROTEIN: PAX-interacting protein 1-like	0	0	0	0	0	0	0		D13
HaOG201962				BMORI:LOW QUALITY PROTEIN: PAX-interacting protein 1-like	0	0	0	0	0	0	0
HaOG201963				DMELA:Q24253 Beta adaptin; Beta-adaptin Drosophila 1; LP17054p BMORI:LOW QUALITY PROTEIN: AP-1 complex subunit beta-1-like	0	0	0	0	0	0	0		D14
HaOG201964				DMELA:O96816 Myosin heavy chain BMORI:unconventional myosin-XVIIIa-like	0	0	0	0	0	0	0
HaOG201966				BMORI:unconventional myosin-XVIIIa-like	0	0	0	0	0	0	0		D13
HaOG201968				BMORI:unconventional myosin-XVIIIa-like	0	0	0	0	0	0	0		D9
HaOG201970				BMORI:serine protease inhibitor dipetalogastin-like	0	0	0	0	0	0	0
HaOG201971				BMORI:uncharacterized protein LOC101740737	0	0	0	0	0	0	0		D14
HaOG201972				HSAPI:P02689 Myelin P2 protein BMORI:cellular retinoic acid binding protein	0	0	-1	0	0	-1	0	y	D12
HaOG201973				DMELA:Q8SYN0 CG11638; RE52086p BMORI:calmodulin-like	0	0	0	0	0	0	0		D6
HaOG201974				DMELA:O46084 Serine/threonine-protein phosphatase Pgam5, mitochondrial BMORI:serine/threonine-protein phosphatase Pgam5, mitochondrial-like isoform X1	0	0	0	0	0	0	0
HaOG201976				BMORI:tankyrase-1-like	0	0	0	0	0	0	0			T3
HaOG201977				DMELA:Q9VLS8 CG8668; LD29807p BMORI:beta-1,3-galactosyltransferase 5-like	0	0	0	0	0	0	0		D22
HaOG201978				DMELA:Q9VMA0 Non-structural maintenance of chromosomes element 1 homolog BMORI:non-structural maintenance of chromosomes element 1 homolog isoform X2	0	0	0	0	0	0	0
HaOG201979	ICH	ICH		BMORI:uncharacterized protein LOC101746914	0	0	0	0	0	0	0		D15
HaOG201980				DMELA:B3DNL7 Held out wings, isoform D; LD13657p BMORI:protein held out wings-like isoform X1	0	0	0	0	0	0	0		D14
HaOG201981				BMORI:uncharacterized protein LOC101736946	0	0	0	0	0	0	0
HaOG201983				BMORI:roundabout homolog 1-like	0	0	0	0	0	0	0		D9
HaOG201985				BMORI:roundabout homolog 1-like	0	0	0	0	0	0	0		D15
HaOG201986				BMORI:uncharacterized protein LOC100500745	0	0	0	1	1	0	1	y	D4
HaOG201988				HSAPI:Q9NXL9 DNA helicase MCM9 BMORI:DNA replication licensing factor Mcm2-like	0	0	0	0	0	0	0		D5
HaOG201989				DMELA:Q9V437 LD21120p; Prp18; Putative mRNA splicing factor BMORI:zinc finger FYVE domain-containing protein 26-like	0	0	0	0	0	0	0		D31
HaOG201993				BMORI:angiotensin-converting enzyme-like	0	0	0	0	0	0	0		D9
HaOG201994				DMELA:Q9VY22 CG15890; FI18259p1 BMORI:solute carrier family 46 member 3-like	0	0	0	0	0	0	0		D11
HaOG201995				BMORI:uncharacterized protein LOC101737963	0	0	0	0	0	0	0		D9
HaOG201997				BMORI:transport protein Sec61 beta subunit	0	0	0	1	1	0	0	y	D19	T3
HaOG201998				DMELA:Q9VQR3 CG3238; LD34105p BMORI:uncharacterized protein LOC101741859	0	0	0	0	0	0	0
HaOG202002				HSAPI:Q9UN37 Vacuolar protein sorting-associated protein 4A BMORI:vacuolar protein sorting 4	0	0	0	0	0	0	0
HaOG202003				BMORI:saccharopine dehydrogenase-like oxidoreductase-like	0	0	0	0	0	0	0		D1
HaOG202004				DMELA:Q9VET3 CG14903; BMORI:putative peptidyl-tRNA hydrolase PTRHD1-like	0	0	0	0	0	0	0		D17
HaOG202006				DMELA:Q9VWG0 GH21048p; GH21653p; Shawn, isoform B; Shawn, isoform C; Shawn, isoform D BMORI:LOW QUALITY PROTEIN: solute carrier family 25 member 40-like	0	0	0	0	0	0	0		D21
HaOG202007				BMORI:NADP-dependent malic enzyme-like	0	0	0	0	0	0	0		D6
HaOG202008				BMORI:NADP-dependent malic enzyme-like	0	0	0	0	0	0	0
HaOG202009				DMELA:A8DYK5 CG4266, isoform B BMORI:splicing factor, arginine/serine-rich 15-like	0	0	0	0	0	0	0			T5
HaOG202012				DMELA:Q95TL8 CG9911, isoform A; CG9911, isoform B; CG9911, isoform D; LD41494p BMORI:endoplasmic reticulum resident protein 44-like	0	0	0	0	0	0	0
HaOG202013				DMELA:Q9VPR7 CG2813; LD16147p BMORI:uncharacterized protein LOC101741283	0	-1	0	0	0	0	0	y	D17
HaOG202014				HSAPI:Q9HB20 Pleckstrin homology domain-containing family A member 3 BMORI:pleckstrin homology domain-containing family A member 3-like	0	0	0	0	0	0	0
HaOG202015				DMELA:P54358 DNA polymerase delta catalytic subunit BMORI:DNA polymerase zeta catalytic subunit-like	0	0	0	0	0	0	0		D7
HaOG202018				DMELA:Q9GYX3 Crossveinless 2 BMORI:BMP-binding endothelial regulator protein-like	0	0	0	0	0	0	0
HaOG202019				DMELA:P47949 Troponin C, isoform 3 BMORI:troponin C	0	0	0	0	0	-1	0	y	D12
HaOG202020				DMELA:P23647 Serine/threonine-protein kinase fused BMORI:serine/threonine-protein kinase fused-like	0	0	0	0	0	0	0		D23
HaOG202021				BMORI:actin cytoskeleton-regulatory complex protein PAN1-like	0	0	0	0	0	0	0			T1
HaOG202023				DMELA:Q9VXV2 CG6294; MIP04191p BMORI:uncharacterized protein LOC101735311	0	0	0	0	0	0	0		D14
HaOG202025	Ribosomal-prot	mitoRP		HarmRPL16m	0	0	0	0	0	0	0		D4
HaOG202026				DMELA:Q9W427 CG14446 BMORI:transmembrane protein 132B-like	0	0	0	0	0	0	0		D9
HaOG202027				HSAPI:Q9HC36 RNA methyltransferase-like protein 1 BMORI:putative RNA methyltransferase	0	0	0	0	0	0	0
HaOG202028				DMELA:Q0E9G3 Protein kintoun BMORI:PIH1 domain-containing protein 1-like	0	0	0	0	0	0	0
HaOG202029				DMELA:A1ZB14 Eag-like K[+] channel; BMORI:potassium voltage-gated channel subfamily H member 8-like	0	0	0	0	0	0	0		D19
HaOG202030				DMELA:Q9VXB0 NECAP-like protein CG9132 BMORI:NECAP-like protein CG9132-like	0	0	0	0	0	0	0		D18
HaOG202031				HSAPI:Q6UXM1 Leucine-rich repeats and immunoglobulin-like domains protein 3 BMORI:leucine-rich repeats and immunoglobulin-like domains protein 3-like	0	0	0	0	0	0	0		D7
HaOG202032				DMELA:Q7K2L7 CG17765; GH27120p BMORI:peflin-like isoform X3	0	0	0	0	0	0	0		D26
HaOG202033				DMELA:Q24317 DNA primase small subunit BMORI:DNA primase small subunit-like	0	0	0	0	0	0	0		D16
HaOG202034				HSAPI:Q9UPV9 Trafficking kinesin-binding protein 1 BMORI:uncharacterized protein LOC101745491	0	0	0	0	0	0	0
HaOG202035				DMELA:Q960V3 Trafficking kinesin-binding protein milt BMORI:trafficking kinesin-binding protein milt-like	0	0	0	0	0	0	0
HaOG202036				HSAPI:Q8WYA0 Intraflagellar transport protein 81 homolog BMORI:intraflagellar transport protein 81 homolog	0	0	0	0	0	0	0		D2
HaOG202037				CELEG:Y22D7AR.13.2 NULL NULL BMORI:5-hydroxytryptamine receptor	0	0	0	0	0	0	0		D6
HaOG202040				HSAPI:P35610 Sterol O-acyltransferase 1 BMORI:sterol O-acyltransferase 2-like, partial	0	0	0	0	0	0	0		D29	T3
HaOG202041				HSAPI:O00560 Syntenin-1 BMORI:syndecan binding protein	0	0	0	0	0	0	0
HaOG202042				BMORI:uncharacterized protein LOC101745993	0	0	0	0	0	0	0		D5
HaOG202043				DMELA:Q8IQK2 Guanylate cyclase BMORI:guanylate cyclase 32E-like	0	0	0	0	0	0	0		D9
HaOG202044	Other-stress	Other-stress		guanylate cyclase 32E-like	0	0	0	0	0	0	0		D13
HaOG202045				DMELA:Q8MSD2 LD04179p BMORI:corepressor interacting with RBPJ 1-like	0	0	0	0	0	0	0
HaOG202046				DMELA:Q9VUQ7 CG7739; RE36966p BMORI:LOW QUALITY PROTEIN: T-cell immunomodulatory protein-like	0	0	0	0	0	0	0		D5
HaOG202047				DMELA:Q7K0E3 MOB kinase activator-like 4 BMORI:preimplantation protein	0	0	0	0	0	0	0
HaOG202048				DMELA:Q0E9N4 CG9422, isoform A; CG9422, isoform C; FI09323p BMORI:ribonuclease P protein subunit p25-like protein-like	0	0	0	0	0	0	0
HaOG202051				DMELA:A1Z6N4 MIP05841p; Tyrosine decarboxylase 2; BMORI:aromatic-L-amino-acid decarboxylase-like	0	0	0	0	0	0	0		D9
HaOG202052				HSAPI:Q9BQA1 Methylosome protein 50 BMORI:methylosome protein 50-like	0	0	0	0	0	0	0
HaOG202053				DMELA:Q7K1Y4 Probable cytosolic iron-sulfur protein assembly protein Ciao1 BMORI:probable cytosolic iron-sulfur protein assembly protein Ciao1-like	0	0	0	0	0	0	0
HaOG202054				DMELA:Q9NK57 NIF3-like protein 1 BMORI:NIF3-like protein	0	0	0	0	0	0	0		D4
HaOG202055				BMORI:uncharacterized protein LOC101736312	0	0	0	0	0	0	0
HaOG202056	serine-protease	immune		SPH	0	0	0	0	0	0	0		D11
HaOG202057	TF	Network		CG32264 [FBgn0052264]	0	0	0	0	0	0	0		D13
HaOG202059				BMORI:uncharacterized protein LOC101737542	0	0	0	0	0	0	0		D9
HaOG202060					0	0	0	0	0	0	0
HaOG202062	fibrinogen-like	fibrinogen-like		FREP1	0	0	0	0	0	0	0
HaOG202064	TF	other		Transcription factor 25 [FBgn0027549]	0	0	0	0	0	0	0
HaOG202065				DMELA:Q7JQR3 CG4670; RE62692p BMORI:sulfhydryl oxidase 1-like	0	0	0	0	0	0	0
HaOG202066				DMELA:O61491 Flotillin-1 BMORI:flotillin-1-like	0	0	0	0	0	0	0
HaOG202074				DMELA:P04412 Epidermal growth factor receptor BMORI:LOW QUALITY PROTEIN: epidermal growth factor receptor-like	0	0	0	0	0	0	0
HaOG202075				BMORI:uncharacterized protein LOC101741822	0	0	0	0	0	0	0			T2
HaOG202077				DMELA:P35415 Paramyosin, long form BMORI:paramyosin	0	0	0	0	0	0	0		D6
HaOG202078				BMORI:dentin sialophosphoprotein-like	0	0	0	0	0	0	0
HaOG202079				DMELA:E1JI78 Fhos, isoform C BMORI:FH1/FH2 domain-containing protein 3-like	0	0	0	0	0	0	0
HaOG202080	cathepsins	cathepsins		calpain-C-like	0	0	0	0	0	0	0		D16
HaOG202083				DMELA:Q9Y145 BcDNA.GH04978; CG7028; BMORI:serine/threonine-protein kinase PRP4 homolog isoform X2	0	0	0	0	0	0	0		D5
HaOG202084				DMELA:Q9Y107 BcDNA.GH11112; CG1927 BMORI:uncharacterized protein LOC101736593 isoform X2	0	0	0	0	0	0	0
HaOG202097				BMORI:zinc finger protein 224-like	0	0	0	0	0	0	0		D9
HaOG202098				BMORI:zinc finger protein 184-like	0	0	0	0	0	0	0			T4
HaOG202099				BMORI:putative zinc finger protein 724-like	0	0	0	0	0	0	0
HaOG202106				DMELA:Q7JMW3 Ferritin subunit 1 BMORI:ferritin precursor	0	0	0	0	0	0	0		D12
HaOG202107				DMELA:Q9U4U2 Ferritin 2 light chain homolog BMORI:ferritin precursor	0	0	0	0	0	0	0		D12
HaOG202108				BMORI:lysM and putative peptidoglycan-binding domain-containing protein 2-like	0	0	0	0	0	0	0			T5
HaOG202109				BMORI:uncharacterized protein LOC101736323	0	0	0	0	0	0	0		D12
HaOG202112				HSAPI:P14735 Insulin-degrading enzyme BMORI:insulin-degrading enzyme-like	0	0	0	0	0	0	0
HaOG202115				DMELA:Q9VTU2 Lethal (3) neo18; RH02211p; RH17657p BMORI:lethal(3)neo18	0	0	0	0	0	0	0		D12
HaOG202116				DMELA:A8JUY6 CG5937, isoform B BMORI:brefeldin A-inhibited guanine nucleotide-exchange protein 3-like	0	0	0	0	0	0	0		D14
HaOG202117				DMELA:Q960B5 SD09502p BMORI:reversion-inducing cysteine-rich protein with Kazal motifs-like	0	0	0	0	0	0	0
HaOG202119				DMELA:Q94511 NADH-ubiquinone oxidoreductase 75 kDa subunit, mitochondrial BMORI:NADH-ubiquinone oxidoreductase 75 kDa subunit, mitochondrial-like isoform X2	0	0	0	0	0	0	0		D6
HaOG202120				DMELA:O96827 Probable elongation factor 1-beta BMORI:elongation factor 1-beta'	0	0	0	0	0	0	0		D12
HaOG202121				CELEG:C42C1.15.2 NULL NULL BMORI:protein msta, isoform A-like	0	0	0	0	0	0	0
HaOG202122				HSAPI:Q6MZP7 Protein lin-54 homolog BMORI:protein lin-54 homolog	0	0	-1	0	-1	0	0	y
HaOG202123				DMELA:Q9V345 COP9 signalosome complex subunit 4 BMORI:LOW QUALITY PROTEIN: COP9 signalosome complex subunit 4-like	0	0	0	0	0	0	0
HaOG202124				DMELA:Q94920 Voltage-dependent anion-selective channel BMORI:voltage-dependent anion-selective channel-like isoform X5	0	0	0	0	0	0	0		D9
HaOG202125				DMELA:Q9VKN9 CG17086; RE12806p BMORI:protein msta, isoform A-like	0	0	0	0	0	0	0		D8
HaOG202126				HSAPI:Q8N567 Zinc finger CCHC domain-containing protein 9 BMORI:zinc finger CCHC domain-containing protein 9-like	0	0	0	0	0	0	0
HaOG202127				CELEG:O45814 Protein T25C8.1 BMORI:sedoheptulokinase-like isoform X2	0	0	0	0	0	0	0		D25
HaOG202128				BMORI:uncharacterized protein LOC101739429	0	0	0	0	0	0	0		D7
HaOG202129				DMELA:Q9V3R8 UbiA prenyltransferase domain-containing protein 1 homolog BMORI:ubiA prenyltransferase domain-containing protein 1 homolog	0	0	0	0	0	0	0		D16
HaOG202130				DMELA:Q8T3I1 SD06937p BMORI:ubiquitin conjugation factor E4 B-like	0	0	0	0	0	0	0
HaOG202131				BMORI:target of rapamycin isoform 1	0	0	0	0	0	0	0
HaOG202132				DMELA:E1JHB5 CG8360, isoform B; BMORI:cytidine deaminase	0	0	0	0	0	0	0		D12
HaOG202134				DMELA:Q9VK45 Target of rapamycin BMORI:target of rapamycin isoform 2	0	0	0	0	0	0	0
HaOG202135				DMELA:Q9VIM5 Probable actin-related protein 2/3 complex subunit 2 BMORI:probable actin-related protein 2/3 complex subunit 2-like	0	0	0	0	0	0	0		D14	T5
HaOG202136				DMELA:Q9VIM4 CG15130 BMORI:uncharacterized protein LOC101738547	0	0	0	0	0	0	0			T4
HaOG202137				DMELA:B7YZX9 CG31688, isoform B BMORI:UPF0047 protein C4A8.02c-like isoform X2	0	0	0	0	0	0	0		D14
HaOG202138				DMELA:Q7K3E2 CG5080, isoform A; CG5080, isoform B; LD34147p BMORI:centriolin-like	0	0	0	0	0	0	0			T3
HaOG202140				BMORI:zinc finger protein 2-like	0	0	0	0	0	0	0
HaOG202141				DMELA:Q8MRK5 GH27547p BMORI:DNA-directed RNA polymerase, mitochondrial-like	0	0	0	0	0	0	0		D34
HaOG202142				HSAPI:O60303 Uncharacterized protein KIAA0556 BMORI:uncharacterized protein KIAA0556-like	0	0	0	0	0	0	0		D12
HaOG202143				HSAPI:P54136 Arginine--tRNA ligase, cytoplasmic BMORI:arginine--tRNA ligase, cytoplasmic-like	0	0	0	0	0	0	0
HaOG202144				DMELA:Q9W3S5 CG4615; LD03007p BMORI:monocyte to macrophage differentiation factor 2-like	0	0	0	0	0	0	0		D19
HaOG202145				DMELA:Q8T8V3 AT22183p BMORI:uncharacterized protein C17orf59 homolog	0	0	0	0	0	1	0	y	D7
HaOG202146				HSAPI:Q6PL18 ATPase family AAA domain-containing protein 2 BMORI:ATPase family AAA domain-containing protein 2B-like	0	0	0	0	0	0	0		D9
HaOG202148				BMORI:uncharacterized protein LOC101742880	0	0	0	0	0	0	0			T1
HaOG202151				DMELA:A1Z7X3 CG30340 BMORI:neuropeptide receptor A34	0	0	0	0	0	0	0
HaOG202152				DMELA:Q9VVV8 CG18136 BMORI:protein msta, isoform A-like	0	0	0	0	0	0	0		D14
HaOG202153				DMELA:Q8T3Z4 AT24727p; CG14590 BMORI:uncharacterized protein LOC101744287	0	0	0	0	0	0	0
HaOG202157	TF	Network		CG9890 [FBgn0034814]	0	0	0	0	0	0	0		D7
HaOG202159				DMELA:A1Z840 Cdc2-related-kinase, isoform A; LP02532p; SD02166p BMORI:cdc2-related kinase	0	0	0	0	0	0	0
HaOG202164				BMORI:thymidylate synthase isoform 2	0	0	0	0	0	0	0		D12
HaOG202165				DMELA:Q8IMK6 CG15506, isoform A BMORI:proline-rich receptor-like protein kinase PERK8-like isoform X1	0	1	0	0	1	0	0	y	D3	T5
HaOG202169				BMORI:vegetative cell wall protein gp1-like	0	0	0	0	1	0	1	y	D23
HaOG202171				HSAPI:Q96MI9 Cytosolic carboxypeptidase 4 BMORI:cytosolic carboxypeptidase 1-like	0	0	0	0	0	0	0
HaOG202172	C-type Lectin	C-type Lectin		CTL19	0	-1	0	0	0	0	0	y	D33
HaOG202176				DMELA:Q24185 Protein hook BMORI:protein hook-like	0	0	0	0	0	0	0
HaOG202177				DMELA:Q6J5K9 Probable RNA helicase armi BMORI:probable RNA helicase armi-like	0	0	0	0	0	0	0
HaOG202178				DMELA:Q7K0M0 LD47479p BMORI:gem-associated protein 2-like	0	0	0	0	0	0	0		D23
HaOG202179				BMORI:uncharacterized protein LOC101740740	0	0	0	0	0	0	0
HaOG202181				HSAPI:O00468 Agrin BMORI:agrin-like	0	0	0	0	0	0	0		D9
HaOG202182				BMORI:luciferin 4-monooxygenase	1	0	1	1	1	1	0	y	D21	T2
HaOG202188				DMELA:O01712 Eukaryotic initiation factor eIF-2 alpha kinase BMORI:eukaryotic translation initiation factor 2-alpha kinase 4-like	0	0	0	0	-1	0	0	y	D9
HaOG202190				BMORI:uncharacterized protein LOC101741099	0	0	0	-1	0	0	1	y		T1
HaOG202192				BMORI:uncharacterized protein LOC101737647	0	0	0	0	0	0	0		D9
HaOG202193				DMELA:Q9VPK7 Putative tRNA pseudouridine synthase Pus10 BMORI:putative tRNA pseudouridine synthase Pus10-like	0	0	0	0	0	0	0		D14
HaOG202194				CELEG:W04H10.3b.1 NULL NULL BMORI:tripartite motif-containing protein 45-like	0	0	0	0	0	0	0		D13
HaOG202195				CELEG:G5EFD7 Protein F46C5.9 BMORI:transducin beta-like protein 2-like	0	0	0	0	0	0	0
HaOG202196				BMORI:RNA exonuclease 1 homolog	0	0	0	1	1	0	0	y
HaOG202198				DMELA:E1JJN5 CG8557, isoform C BMORI:rho guanine nucleotide exchange factor 10-like	0	0	0	0	0	0	0		D13
HaOG202199				BMORI:uncharacterized protein LOC101737699	0	0	0	0	0	0	0
HaOG202201				HSAPI:P21549 Serine--pyruvate aminotransferase BMORI:serine--pyruvate aminotransferase, mitochondrial-like	0	0	0	0	0	0	0
HaOG202202				BMORI:serine--pyruvate aminotransferase, mitochondrial-like	0	0	0	0	0	0	0		D32	T3
HaOG202203				DMELA:Q24025 Dorsal-ventral patterning protein Sog BMORI:dorsal-ventral patterning protein Sog-like	0	0	0	0	0	0	0		D13
HaOG202206				DMELA:P61209 ADP-ribosylation factor 1 BMORI:ADP-ribosylation factor	0	0	0	0	0	0	0
HaOG202207				DMELA:Q8IPS4 CG11109, isoform B; FI01826p BMORI:putative methyltransferase NSUN6-like	0	0	0	0	0	0	0		D31
HaOG202208				HSAPI:B7Z4K4 Putative tRNA (cytidine(32)/guanosine(34)-2'-O)-methyltransferase; cDNA FLJ52916, highly similar to ribosomal RNA methyltransferase 1 (EC 2.1.1.-) BMORI:cell division protein	0	0	0	0	0	0	0
HaOG202209				BMORI:uncharacterized protein LOC101738229	0	0	0	0	0	0	0		D36
HaOG202210				DMELA:Q7JZK1 CG7712; RE25411p BMORI:NADH dehydrogenase [ubiquinone] 1 alpha subcomplex subunit 6-like	0	0	0	0	0	0	0		D4
HaOG202212				DMELA:P48593 Calcium-binding protein E63-1 BMORI:calcium-binding protein E63-1-like isoform X2	0	0	0	0	0	0	0
HaOG202214				HSAPI:A5PLN9 Trafficking protein particle complex subunit 13 BMORI:trafficking protein particle complex subunit 13-like	0	0	0	0	0	0	0		D7
HaOG202215				BMORI:derlin-2-like	0	0	0	0	0	0	0		D7
HaOG202216				HSAPI:Q9GZP9 Derlin-2 BMORI:derlin-2-like	0	0	0	0	0	0	0
HaOG202217				DMELA:Q9W0E2 CG12091; RE06653p BMORI:protein phosphatase PTC7 homolog	0	0	0	0	0	0	0
HaOG202218				DMELA:NULL : NULL BMORI:AP-2 complex subunit alpha-like	0	0	0	0	0	0	0
HaOG202219				DMELA:A1Z8D4 AT13868p; CG18004, isoform B BMORI:INO80 complex subunit E-like	0	0	0	0	0	0	0		D14
HaOG202220				DMELA:A1ZAB5 Protein clueless BMORI:clustered mitochondria protein homolog	0	0	0	0	0	0	0		D14
HaOG202221				DMELA:Q7K5N4 Ubiquitin carboxyl-terminal hydrolase calypso BMORI:ubiquitin carboxyl-terminal hydrolase calypso-like isoform X1	0	0	0	0	0	0	0
HaOG202222				BMORI:formin-like protein 3-like isoform X2	0	0	0	0	0	0	0			T2
HaOG202225				BMORI:protein FAM117B-like	0	0	0	0	0	0	0		D14
HaOG202226				DMELA:Q9U4F8 BcDNA.LD34475; CG11070 BMORI:ubiquitin conjugation factor E4 A-like	0	0	0	0	0	0	0
HaOG202227				BMORI:protein suppressor of sable-like	0	0	0	0	0	0	0
HaOG202229				BMORI:uncharacterized protein LOC101736283, partial	0	0	0	0	0	0	0
HaOG202231				DMELA:A8DYM0 CG11206, isoform C BMORI:kazrin-like	0	0	0	0	0	0	0		D9
HaOG202233	C-type Lectin	C-type Lectin		CTL6	0	0	0	0	0	0	0		D32
HaOG202234	C-type Lectin	C-type Lectin		CTL7	0	0	0	0	0	0	0
HaOG202235	C-type Lectin	C-type Lectin		CTL17	0	0	0	0	0	0	0		D9
HaOG202236	C-type Lectin	C-type Lectin		CTL30	0	0	0	-1	0	0	0	y	D20	T3
HaOG202237				BMORI:macrophage mannose receptor 1-like	0	0	0	0	0	0	0
HaOG202239	antimicrobial peptide	antimicrobial peptide		Cecropin1	0	0	0	0	0	0	0			T3
HaOG202240	antimicrobial peptide	antimicrobial peptide		Cecropin2	0	0	0	0	0	0	0			T3
HaOG202243				DMELA:Q9VNM1 Neuropeptide F receptor BMORI:neuropeptide receptor A4	0	0	0	0	0	0	0
HaOG202250				BMORI:osiris 7 precursor	0	0	0	0	0	0	0
HaOG202251				DMELA:Q5U185 RE26656p BMORI:osiris 7 precursor	0	0	0	0	0	0	0		D11
HaOG202252				BMORI:osiris 9 precursor	0	0	0	0	0	0	0		D11
HaOG202253				BMORI:uncharacterized protein LOC101740865	0	0	0	0	0	0	0		D11
HaOG202254				BMORI:uncharacterized protein LOC101741004	0	0	0	0	0	0	0		D11
HaOG202255				BMORI:uncharacterized protein LOC101741151	0	0	0	0	0	0	0
HaOG202256				BMORI:uncharacterized protein LOC101741384	0	0	0	0	0	0	0		D11
HaOG202257				DMELA:Q8SZP1 RE71995p BMORI:osiris 9 precursor	0	0	0	0	0	0	0		D11
HaOG202261				DMELA:Q9VNN2 Osiris 12; RH51767p BMORI:uncharacterized protein LOC101741662	0	0	0	0	0	0	0
HaOG202266				DMELA:Q8IPR4 Osiris 16 BMORI:uncharacterized protein LOC101744505	0	0	0	0	0	0	0		D11
HaOG202267				BMORI:one cut domain family member 2-like	0	0	1	0	0	0	0	y
HaOG202269				DMELA:Q9VNN9 Osiris 17; RE22492p BMORI:uncharacterized protein LOC101742205	0	0	0	0	0	0	0		D11
HaOG202271				DMELA:Q9VNP0 Osiris 18; RE07882p BMORI:osiris 18 precursor	0	0	0	0	0	0	0		D2
HaOG202272				DMELA:Q9VBF0 CG5447; LP11520p; RE57104p BMORI:golgin subfamily A member 7B-like	0	0	0	0	0	0	0
HaOG202274				DMELA:Q9VFI9 cGMP-specific 3',5'-cyclic phosphodiesterase BMORI:cGMP-specific 3',5'-cyclic phosphodiesterase-like	0	0	0	0	0	0	0		D13	T3
HaOG202277	TF	Network		knrl [FBgn0001323]	0	0	0	0	0	0	0		D15
HaOG202278				HSAPI:O43684 Mitotic checkpoint protein BUB3 BMORI:mitotic checkpoint protein BUB3-like	0	0	0	0	0	0	0
HaOG202279				DMELA:Q8IP64 Sec71, isoform B BMORI:brefeldin A-inhibited guanine nucleotide-exchange protein 1-like	0	0	0	0	0	0	0
HaOG202280				DMELA:O97182 Actin related complex p41 subunit; SD06579p; Suppressor of profilin 2, isoform A; Suppressor of profilin 2, isoform B BMORI:suppressor of profilin 2	0	0	0	0	0	0	0			T5
HaOG202281				DMELA:Q8INE1 FI16517p1; Translin associated factor X, isoform B; Trax BMORI:translin-associated protein X-like	0	0	0	0	0	0	0
HaOG202282				HSAPI:Q8IW19 Aprataxin and PNK-like factor BMORI:aprataxin and PNK-like factor-like isoform X1	0	0	0	0	0	0	0
HaOG202283				DMELA:Q8IGC7 RH55218p BMORI:oxysterol-binding protein-related protein 11-like isoform X2	0	0	0	0	0	0	0
HaOG202284				BMORI:cytochrome c oxidase subunit 6B-like	0	0	0	0	1	0	0	y	D12
HaOG202285				DMELA:Q8IQW2 CG14235, isoform B; CG14235, isoform C; GM02818p; RE29690p BMORI:serine/arginine repetitive matrix protein 5-like isoform X4	0	0	0	0	0	-1	0	y	D12
HaOG202286				BMORI:serine/arginine repetitive matrix protein 5-like isoform X2	0	0	0	0	0	0	0		D12
HaOG202287	TF	Network		E(z) [FBgn0000629]	0	0	0	0	0	0	0
HaOG202288	TF	Network		E(z) [FBgn0000629]	0	0	0	0	0	0	0
HaOG202289				DMELA:Q7KUU5 Augmenter of liver regeneration BMORI:FAD-linked sulfhydryl oxidase ALR-like	0	0	0	0	1	0	0	y	D24
HaOG202290				CELEG:Q93459 Cytosolic Fe-S cluster assembly factor NUBP1 homolog BMORI:cytosolic Fe-S cluster assembly factor nubp1-like	0	0	0	0	0	0	0		D12
HaOG202291				DMELA:Q8I044 CG17450, isoform A; CG32819, isoform B; CG32820, isoform B; GH11003p BMORI:LOW QUALITY PROTEIN: tektin-3-like	0	0	0	0	0	0	0		D36
HaOG202292				DMELA:Q9VMQ6 CG31648; RE57459p BMORI:cytochrome c oxidase assembly protein COX11, mitochondrial-like	0	0	0	0	0	0	0		D4
HaOG202294				BMORI:uncharacterized protein LOC101739828	0	0	0	0	0	0	0
HaOG202297	Growth	development		frizzled-2-like	0	0	0	0	0	0	0		D19
HaOG202301				BMORI:uncharacterized protein LOC101742787	0	0	0	0	0	0	0		D4
HaOG202302				DMELA:Q8MSF4 GM21245p BMORI:uncharacterized protein LOC101742787	0	0	0	0	0	0	0
HaOG202303				BMORI:DC-STAMP domain-containing protein 1-like	0	0	0	1	0	0	0	y	D25
HaOG202304				DMELA:O18415 Nuclear protein SA BMORI:cohesin subunit SA-1-like	0	0	0	0	0	0	0
HaOG202305				DMELA:O15971 LD39986p; Rab-protein 10; Rab10 BMORI:small GTP-binding protein Rab10	0	0	0	0	0	0	0
HaOG202306				BMORI:uncharacterized protein LOC101743176	0	1	0	0	0	0	0	y	D22	T3
HaOG202307				DMELA:Q9XZJ4 Proteasome subunit alpha type-6 BMORI:proteasome subunit alpha type 6-A	0	0	0	0	0	0	0		D12
HaOG202309				BMORI:uncharacterized protein LOC101743313	0	0	0	-1	0	0	0	y
HaOG202312	cuticle	RR2		HarmCuticProtRR2-101	1	1	0	0	1	0	1	y	D3	T5
HaOG202314				DMELA:Q95S63 GM08142p BMORI:DDB1- and CUL4-associated factor 7-like	0	0	0	0	0	0	0
HaOG202315				DMELA:Q9VK63 CG5776; LD25466p BMORI:spermatogenesis-associated protein 5-like	0	0	0	0	0	0	0
HaOG202316				DMELA:Q9VQG2 Gamma-secretase subunit Aph-1 BMORI:gamma-secretase subunit Aph-1-like	0	0	0	0	0	0	0		D29
HaOG202318	REL	REL		Dorsal2	1	0	1	1	0	1	0	y	D20
HaOG202319	REL	REL		Dorsal1	0	0	0	0	0	0	0		D14
HaOG202320				BMORI:embryonic polarity protein dorsal isoform A	0	0	0	0	0	0	0		D14
HaOG202326				HSAPI:O95185 Netrin receptor UNC5C BMORI:netrin receptor UNC5B-like	0	0	0	0	0	0	0		D9
HaOG202328				BMORI:uncharacterized protein LOC101736926	0	0	0	0	0	0	0		D9
HaOG202329	peroxidase	peroxidase		peroxidase-like	0	0	0	0	0	0	-1	y	D33
HaOG202330	peroxidase	peroxidase		peroxidase-like	0	0	0	0	0	0	0
HaOG202331	peroxidase	peroxidase		peroxidase-like	0	0	0	0	0	0	0		D31
HaOG202333				BMORI:netrin receptor UNC5C-like	0	0	0	0	0	0	0		D9
HaOG202335				DMELA:Q7KVB0 CG33230; MIP03820p BMORI:SET domain-containing protein 4-like	0	0	0	0	0	0	0		D7
HaOG202337				DMELA:Q94918 Protein vein BMORI:protein vein-like	0	0	0	0	0	0	0
HaOG202339				BMORI:RNA-directed DNA polymerase from mobile element jockey-like	0	0	0	0	0	0	0		D9
HaOG202340				BMORI:uncharacterized protein LOC101741528	0	0	0	0	0	0	0
HaOG202344				BMORI:uncharacterized protein LOC101744180	0	0	0	0	0	0	0		D6
HaOG202346				DMELA:Q9VV74 LD23602p; Survival motor neuron; Survival motor neuron protein SMN BMORI:survival motor neuron protein-like isoform X1	0	0	0	0	0	0	0		D4
HaOG202347				DMELA:Q9VWE5 CG14223; IP19862p; IP20162p BMORI:uncharacterized protein LOC101744325	0	0	0	0	0	0	0		D25
HaOG202348				DMELA:Q7K4C2 CG7737; LD46713p BMORI:spermine oxidase-like	0	0	0	0	0	0	0		D8	T4
HaOG202349	TF	other		histone H4 transcription factor-like [FBgn0025635]	0	0	0	0	0	0	0		D12
HaOG202350	Growth	morphogenesis		phosphoribosyl pyrophosphate synthetase	0	0	0	0	0	0	-1	y	D8	T3
HaOG202351	Ribosomal-prot	cytoRP		HarmRPL36	0	0	0	0	0	0	0		D12
HaOG202352				BMORI:LOW QUALITY PROTEIN: microtubule-associated serine/threonine-protein kinase 2-like	0	0	0	0	0	0	0
HaOG202353				BMORI:organic cation transporter protein-like	1	0	1	1	0	1	0	y	D20
HaOG202354				BMORI:organic cation transporter protein-like	0	0	1	0	0	1	0	y
HaOG202355				BMORI:organic cation transporter protein-like	0	0	0	0	0	0	0			T2
HaOG202356				DMELA:Q8SX19 RH05388p BMORI:organic cation transporter protein-like	0	-1	-1	0	0	0	0	y	D23
HaOG202357				BMORI:uncharacterized protein LOC101739142	0	0	0	0	0	0	0			T3
HaOG202360				BMORI:lachesin-like	0	0	0	0	0	0	0
HaOG202361				BMORI:uncharacterized protein LOC101747082	0	0	0	0	0	0	0		D21	T1
HaOG202364				BMORI:uncharacterized protein LOC101738556	0	0	0	0	0	0	0		D32	T3
HaOG202366				BMORI:uncharacterized protein LOC101746153	0	0	0	0	0	0	0		D19
HaOG202367	TF	Network		svp [FBgn0003651]	0	0	0	0	0	0	0		D6	T3
HaOG202368				DMELA:Q86PE9 AT10318p BMORI:uncharacterized protein LOC101736698	0	0	0	0	0	0	0
HaOG202369				BMORI:aliphatic nitrilase	0	0	0	0	0	0	-1	y	D8	T3
HaOG202370				BMORI:beta-ureidopropionase-like	0	0	0	0	0	0	0		D12
HaOG202371				DMELA:Q8SXX1 CG17471, isoform A; CG17471, isoform B; RH07911p BMORI:phosphatidylinositol 5-phosphate 4-kinase type-2 alpha-like	0	0	0	0	0	0	0		D14
HaOG202372				DMELA:Q8SYI0 RE57556p BMORI:very-long-chain (3R)-3-hydroxyacyl-[acyl-carrier protein] dehydratase-like	0	0	0	0	0	0	0
HaOG202373				DMELA:Q9W402 CG3446; RE14725p BMORI:NADH dehydrogenase (ubiquinone) 1 alpha subcomplex, 13	0	0	0	0	0	-1	0	y	D12
HaOG202376				BMORI:mucin-4-like isoform X1	0	0	0	0	0	0	0
HaOG202377				HSAPI:Q6GQQ9 OTU domain-containing protein 7B BMORI:OTU domain-containing protein 7B-like	0	0	0	0	0	0	0		D17
HaOG202378				HSAPI:O95379 Tumor necrosis factor alpha-induced protein 8 BMORI:uncharacterized protein LOC101745578	0	0	0	0	0	0	0
HaOG202380				DMELA:Q8SYD5 RE67111p BMORI:synaptotagmin-4-like	0	0	0	0	0	0	0		D9
HaOG202381	Growth	development		tropomyosin-1	0	0	0	0	0	0	0		D12
HaOG202382	Growth	development		tropomyosin-2 isoform 3	0	0	0	0	0	0	0		D12
HaOG202383				HSAPI:B3KTM8 Mortality factor 4-like protein 1; cDNA FLJ38504 fis, clone HCHON2000156, highly similar to Mortality factor 4-like protein 1 BMORI:mortality factor 4-like	0	0	0	0	0	0	0		D26
HaOG202384				DMELA:Q7KT33 Fructose-1,6-bisphosphatase, isoform B; RE19105p BMORI:fructose-1,6-bisphosphatase	0	0	0	0	0	-1	-1	y	D8	T3
HaOG202385				DMELA:Q7K4N3 Nuclear cap-binding protein subunit 1 BMORI:nuclear cap-binding protein subunit 1-like	0	0	0	0	0	0	0
HaOG202386					0	0	0	0	0	0	0		D9
HaOG202387				DMELA:Q9VH08 NAD-dependent protein deacetylase Sirt6 BMORI:NAD-dependent protein deacetylase Sirt6-like	0	0	0	0	0	0	0		D6
HaOG202388				DMELA:A1ZAI1 CG8311; BMORI:dolichol kinase-like	0	0	0	0	0	0	0		D8
HaOG202389				DMELA:Q9VLC5 Aldehyde dehydrogenase; BMORI:mitochondrial aldehyde dehydrogenase	0	0	0	0	0	0	0			T4
HaOG202390				BMORI:uncharacterized protein LOC101744858	0	0	0	0	0	0	0		D5
HaOG202391				HSAPI:Q8N960 Centrosomal protein of 120 kDa BMORI:uncharacterized protein LOC101744711	0	0	0	0	0	0	0		D5
HaOG202392				DMELA:Q9VEJ4 CG5823; HL05730p; RE16955p BMORI:ubiquitin-conjugating enzyme E2 J1-like	0	0	0	0	0	0	0
HaOG202393	TF	Network		Cp190 [FBgn0000283]	0	0	0	0	0	0	0		D7
HaOG202395				DMELA:P48605 T-complex protein 1 subunit gamma BMORI:T-complex protein 1 subunit gamma-like	0	0	0	0	0	0	0		D7
HaOG202396				BMORI:uncharacterized protein LOC101744418	0	0	0	0	0	0	0		D14
HaOG202398				BMORI:zinc finger protein basonuclin-2-like	0	0	0	0	0	0	0
HaOG202399				BMORI:uncharacterized protein LOC101736753	0	0	0	0	0	0	0
HaOG202400				CELEG:Q9N5Q7 Protein F59H6.5 BMORI:uncharacterized protein LOC101741794	0	0	0	0	0	0	0
HaOG202401				BMORI:uncharacterized protein LOC101736926	0	0	0	0	0	0	0
HaOG202404				BMORI:uncharacterized protein LOC101744570	0	0	0	0	0	0	0		D9	T5
HaOG202406				DMELA:Q9VWI5 CG32533; LD31543p BMORI:probable ATP-dependent RNA helicase DHX34-like	0	0	0	0	0	0	0
HaOG202407				DMELA:O46068 EG:25E8.2 protein BMORI:ubiquitin conjugating enzyme E2	0	0	0	0	0	0	0
HaOG202408	Growth	morphogenesis		phosphoribosyl pyrophosphate synthetase	0	0	0	0	0	0	-1	y	D8	T3
HaOG202409				BMORI:lysosomal alpha-glucosidase-like	0	0	0	1	1	1	0	y	D24	T1
HaOG202413				BMORI:uncharacterized protein LOC101743055	0	0	0	0	0	0	0		D18
HaOG202414				DMELA:O46052 CG3630; EG:152A3.3 protein; HL01173p BMORI:actin-binding Rho-activating protein-like	0	0	0	0	0	0	0
HaOG202415				DMELA:H9XVP2 Unc-13, isoform E BMORI:protein unc-13 homolog A-like	0	0	0	0	0	0	0		D9
HaOG202416				BMORI:protein unc-13 homolog A-like	0	0	0	0	0	0	0		D5
HaOG202420				BMORI:protein split ends-like	0	0	0	0	0	1	0	y	D9
HaOG202422				BMORI:15-hydroxyprostaglandin dehydrogenase [NAD(+)]-like	1	0	0	0	1	0	0	y		T1
HaOG202424				BMORI:15-hydroxyprostaglandin dehydrogenase [NAD(+)]-like	1	0	1	0	1	1	0	y
HaOG202425				BMORI:15-hydroxyprostaglandin dehydrogenase [NAD(+)]-like	0	0	0	0	0	0	0		D13
HaOG202426				HSAPI:Q8TBQ9 Protein kish-A BMORI:protein kish-A-like	0	0	0	0	0	0	0		D17
HaOG202427				DMELA:Q8IR23 GH13542p; RasGap protein; Vacuolar peduncle, isoform A; Vacuolar peduncle, isoform B; Vacuolar peduncle, isoform C; Vacuolar peduncle, isoform D BMORI:ras GTPase-activating protein 1-like	0	0	0	0	0	0	0
HaOG202428				CELEG:F25B5.4a.3 NULL NULL BMORI:polyubiquitin-A-like isoform X1	0	0	0	0	0	0	0		D9
HaOG202429				DMELA:Q8T390 Endophilin-A BMORI:endophilin-A-like isoform X2	0	0	0	0	0	0	0
HaOG202430				DMELA:Q24593 Putative uncharacterized protein DmX BMORI:dmX-like protein 2-like	0	0	0	0	0	0	0
HaOG202431				HSAPI:P41252 Isoleucine--tRNA ligase, cytoplasmic BMORI:isoleucine--tRNA ligase, cytoplasmic-like	0	0	0	0	0	0	0		D35
HaOG202432				HSAPI:Q9Y6G5 COMM domain-containing protein 10 BMORI:COMM domain-containing protein 10-like	0	0	0	0	0	1	0	y
HaOG202433				HSAPI:Q9Y4X5 E3 ubiquitin-protein ligase ARIH1 BMORI:protein ariadne-1-like isoform X1	0	0	0	0	0	0	0
HaOG202434				DMELA:B7Z0Z2 Paralytic, isoform D BMORI:voltage-gated sodium channel alpha subunit	0	0	0	0	0	0	0		D9
HaOG202435				HSAPI:Q15126 Phosphomevalonate kinase BMORI:phosphomevalonate kinase	0	0	0	0	0	1	0	y	D7
HaOG202437				HSAPI:Q04727 Transducin-like enhancer protein 4 BMORI:groucho	0	0	0	0	0	0	0
HaOG202438	TF	other		transcription factor Sp3-like isoform X3	0	0	0	0	0	0	0
HaOG202439				CELEG:F0IWT2 Protein HUM-7, isoform a BMORI:unconventional myosin-IXa-like	0	0	0	0	0	0	0
HaOG202441				BMORI:unconventional myosin-IXa-like	0	0	0	0	0	0	0
HaOG202442				DMELA:Q8SZY9 CG32075; LD47413p BMORI:ribosomal biogenesis protein LAS1L-like	0	0	0	0	0	1	0	y	D31
HaOG202443				CELEG:Q9TXV2 : Protein TAT-2, isoform a BMORI:probable phospholipid-transporting ATPase ID-like	0	0	0	0	0	0	0		D13
HaOG202445	TF	Network		MBD-like [FBgn0027950]	0	0	0	0	0	0	0
HaOG202446				DMELA:NULL : NULL BMORI:LOW QUALITY PROTEIN: GPI mannosyltransferase 2-like	0	0	0	0	0	1	0	y	D5
HaOG202447				DMELA:Q9VWD9 LD38919p; Ubiquilin BMORI:ubiquilin-1-like isoform X2	0	0	0	0	0	0	0		D14
HaOG202449				BMORI:tubulin polyglutamylase TTLL13-like	0	0	0	0	0	0	0		D15
HaOG202450				DMELA:Q24216 Cyclin-dependent kinase 7; IP01401p BMORI:cyclin dependent kinase 7	0	0	0	0	0	0	0
HaOG202451				BMORI:polyubiquitin-A-like isoform X1	0	1	0	1	0	0	0	y	D25
HaOG202452				HSAPI:Q7L5Y6 DET1 homolog BMORI:DET1 homolog	0	0	0	0	0	0	0		D6
HaOG202455				DMELA:Q7KSQ2 C-terminal Src kinase, isoform F; C-terminal Src kinase, isoform I; C-terminal Src kinase, isoform J; C-terminal Src kinase, isoform K; BMORI:tyrosine-protein kinase CSK-like	0	0	0	0	0	0	0		D13
HaOG202456				DMELA:Q9VAC5 ADAM 17-like protease BMORI:ADAM 17-like protease-like	0	0	0	0	0	0	0
HaOG202457				BMORI:uncharacterized protein LOC101744499, partial	0	0	0	0	0	0	0		D15
HaOG202458				DMELA:Q9VGY6 Protein Skeletor, isoforms B/C BMORI:protein Skeletor, isoforms D/E-like	0	0	0	0	0	0	0		D11
HaOG202459				DMELA:A8JQS3 CG9766, isoform C BMORI:ankyrin-3-like	0	0	0	0	0	0	0
HaOG202464				BMORI:uncharacterized protein LOC101736412	0	0	0	0	0	0	0
HaOG202467				BMORI:nuclear hormone receptor HR96-like	0	0	0	0	0	0	0			T5
HaOG202468				DMELA:Q24143 Nuclear hormone receptor HR96 BMORI:nuclear hormone receptor HR96-like	0	0	0	0	0	0	0			T5
HaOG202469				BMORI:putative leucine-rich repeat-containing protein DDB_G0290503-like	0	0	0	0	0	0	0		D15
HaOG202470				HSAPI:Q9P0N9 TBC1 domain family member 7 BMORI:TBC1 domain family member 7-like	0	0	0	0	0	0	0
HaOG202471				DMELA:Q8IN05 Liquid facets-Related, isoform D BMORI:uncharacterized protein LOC101745112	0	0	0	0	0	0	0		D14
HaOG202472				BMORI:uncharacterized protein LOC101745112	0	0	0	0	0	0	0
HaOG202473				BMORI:uncharacterized protein LOC101735677	0	0	0	0	0	0	0
HaOG202474				DMELA:P42519 Protein Star BMORI:protein star	0	0	0	0	0	0	0		D10
HaOG202475				BMORI:protein Skeletor, isoforms D/E-like	0	0	0	0	0	0	0		D13
HaOG202476				DMELA:A8E6R4 CG34355, isoform C; IP18282p BMORI:protein Skeletor, isoforms D/E-like	0	0	0	0	0	0	0		D19
HaOG202478				BMORI:shootin-1-like	0	0	0	0	1	0	0	y
HaOG202479				DMELA:Q0KI00 FI20034p1; SP1029, isoform A; SP1029, isoform B; SP1029, isoform C; BMORI:glutamyl aminopeptidase-like isoform X1	0	0	0	0	0	0	0		D30
HaOG202481				BMORI:myb-like protein X-like	0	0	0	0	0	0	0		D14
HaOG202482				BMORI:nucleolar protein 12-like	0	0	0	0	0	0	0		D30
HaOG202483	Ribosomal-prot	mitoRP		HarmRPS18Cm	0	0	0	0	0	0	0		D4
HaOG202485				DMELA:P21914 Succinate dehydrogenase [ubiquinone] iron-sulfur subunit, mitochondrial BMORI:succinate dehydrogenase [ubiquinone] iron-sulfur subunit, mitochondrial-like	0	0	0	0	0	0	0		D6
HaOG202486				DMELA:Q8IMM6 CG5514, isoform B BMORI:biorientation of chromosomes in cell division protein 1-like 1-like	0	0	0	0	0	0	0
HaOG202487				DMELA:Q9VE09 Glutamyl-tRNA(Gln) amidotransferase subunit A, mitochondrial BMORI:fatty-acid amide hydrolase 2-B-like	0	0	0	0	0	0	0
HaOG202489				DMELA:Q9VZY0 CG1240; LD45195p BMORI:upstream activation factor subunit spp27-like	0	0	0	0	0	0	0
HaOG202490				HSAPI:Q8IYR0 UPF0704 protein C6orf165 BMORI:UPF0704 protein C6orf165 homolog	0	0	0	0	0	0	0		D15
HaOG202491				DMELA:Q9VEJ2 Nucleolar protein 14 homolog BMORI:nucleolar protein 14 homolog	0	0	0	0	0	0	0
HaOG202492				BMORI:peripheral-type benzodiazepine receptor	0	0	0	0	0	0	0
HaOG202493				DMELA:Q9VPR1 CG2789; GH02075p BMORI:peripheral-type benzodiazepine receptor	0	0	0	0	0	0	0		D17
HaOG202497				BMORI:cytochrome b-c1 complex subunit 1, mitochondrial-like	0	0	0	0	0	0	0		D9
HaOG202500				BMORI:DCN1-like protein 4-like isoform X2	0	0	0	0	0	0	0
HaOG202501				BMORI:protein FRG1 homolog	0	0	0	0	0	0	0		D4
HaOG202502				BMORI:splicing factor, arginine/serine-rich 15-like	0	0	0	0	0	0	0
HaOG202503				DMELA:A1ZBM2 CG11242 BMORI:tubulin-folding cofactor B-like isoform X1	0	0	0	0	0	0	0
HaOG202504				DMELA:Q9VYQ9 LD24662p; Transport and golgi organization 4 BMORI:pleiotropic regulator 1-like isoform X1	0	0	0	0	0	0	0
HaOG202507	ICH	ICH		Protein TWK-46, isoform a potassium channel subfamily K member 1-like	0	0	0	0	0	0	0		D6
HaOG202508				DMELA:Q7K4H4 Bifunctional lysine-specific demethylase and histidyl-hydroxylase NO66 BMORI:LOW QUALITY PROTEIN: bifunctional lysine-specific demethylase and histidyl-hydroxylase NO66-like	0	0	0	0	0	0	0
HaOG202509				BMORI:muscle M-line assembly protein unc-89-like	0	0	0	0	0	0	0
HaOG202510				DMELA:Q9VP29 CG7519; RE39629p BMORI:uncharacterized protein LOC101747094	0	0	0	0	0	0	0		D7
HaOG202511	Ribosomal-prot	cytoRP		HarmRPL26	0	0	0	0	0	-1	0	y	D12
HaOG202515				BMORI:uncharacterized protein LOC101745469	0	0	0	0	0	0	0		D6
HaOG202516	TF	Network		bs [FBgn0004101]	0	0	0	0	0	0	0		D6
HaOG202519				HSAPI:Q93063 Exostosin-2 BMORI:exostosin-2-like	0	0	0	0	0	0	0		D19
HaOG202520				DMELA:Q1WWB7 CG13192; IP10750p BMORI:guanine nucleotide-binding protein subunit beta-like protein 1-like	0	0	0	0	0	0	0		D8
HaOG202521				DMELA:Q95TY2 GH22790p; Sine oculis-binding protein BMORI:sine oculis-binding protein homolog	0	0	0	0	0	0	0
HaOG202522				DMELA:Q7JZ56 Metallo endopeptidase; RE57384p; S2P; BMORI:atrial natriuretic peptide receptor 1-like	0	0	0	0	0	1	0	y	D21
HaOG202523				DMELA:A1Z9L5 CG13016 BMORI:transmembrane protein 39A-like isoform X1	0	0	0	0	0	0	0
HaOG202524				DMELA:Q7K3P0 CG8257; GH24360p BMORI:probable cysteine--tRNA ligase, mitochondrial-like	0	0	0	0	0	0	0
HaOG202525				DMELA:Q4V429 CG13018; IP03340p BMORI:cytochrome c oxidase assembly factor 5-like	0	0	0	0	0	0	0		D4
HaOG202526				DMELA:A1Z8V8 CG13165 BMORI:uncharacterized protein LOC101745759	0	0	0	0	0	0	0		D6
HaOG202527				BMORI:aminoacylase-1-like	0	0	0	0	0	0	0		D13
HaOG202528				BMORI:U3 small nucleolar RNA-associated protein 14 homolog A-like	0	0	0	0	1	0	0	y	D12	T5
HaOG202530	Growth	development		transmembrane emp24 protein transport domain containing 9 precursor	0	0	0	0	0	-1	0	y	D12
HaOG202531	Growth	development		transmembrane emp24 protein transport domain containing 9 precursor	0	0	0	1	1	1	0	y
HaOG202532				DMELA:Q9VDD1 DDRGK domain-containing protein 1 BMORI:DDRGK domain-containing protein 1 precursor	0	0	0	0	0	0	0		D4
HaOG202533				DMELA:A1YK54 Nup107 BMORI:nuclear pore complex protein Nup107-like	0	0	0	0	0	0	0
HaOG202534				DMELA:A4V2Z1 CG4699, isoform D; CG4699, isoform G; CG4699, isoform H; CG4699, isoform I; BMORI:KAT8 regulatory NSL complex subunit 1-like protein-like	0	0	0	0	0	0	0		D13
HaOG202535				BMORI:lipoma-preferred partner homolog	0	0	0	0	0	0	0
HaOG202537				HSAPI:Q9UBK8 Methionine synthase reductase BMORI:methionine synthase reductase-like isoform X1	0	0	0	0	0	0	0		D21
HaOG202538				DMELA:Q8IGZ0 RE01659p BMORI:serine/threonine-protein kinase PAK 3-like	0	0	0	0	0	0	0			T5
HaOG202540				BMORI:uncharacterized protein LOC101743420	0	0	0	0	0	0	0		D23
HaOG202542				DMELA:Q9VII5 CG31676; RH34376p BMORI:uncharacterized protein LOC101743136	0	0	0	0	0	0	0		D4
HaOG202543				DMELA:Q8IP92 CG17218, isoform B; RE19796p BMORI:uncharacterized protein LOC101742993	0	0	0	0	0	0	0		D17
HaOG202544				BMORI:3-oxoacyl-[acyl-carrier-protein] reductase, chloroplastic-like	0	0	0	0	0	0	0
HaOG202545				BMORI:3-oxoacyl-[acyl-carrier-protein] reductase, chloroplastic-like	0	0	0	0	0	0	0
HaOG202549				DMELA:Q9VJ79 Dual 3',5'-cyclic-AMP and -GMP phosphodiesterase 11 BMORI:dual 3',5'-cyclic-AMP and -GMP phosphodiesterase 11-like	0	0	0	0	0	0	0		D17
HaOG202551				DMELA:E2QCY2 CG3961, isoform D; FI16836p1 BMORI:long-chain-fatty-acid--CoA ligase 5-like	0	0	0	0	0	0	0
HaOG202552				DMELA:Q03043 cGMP-dependent protein kinase, isozyme 2 forms cD4/T1/T3A/T3B BMORI:protein kinase, cGMP-dependent, type I	0	0	0	0	0	0	0
HaOG202554				DMELA:A8DYW8 Rapgap1, isoform G BMORI:rap1 GTPase-activating protein 1-like	0	0	0	0	0	0	0		D26
HaOG202556				BMORI:p270	0	0	0	0	0	0	0
HaOG202557				BMORI:dentin sialophosphoprotein-like	0	0	0	0	0	0	0
HaOG202559				BMORI:glucose dehydrogenase [acceptor]-like	0	0	0	0	0	0	0		D11
HaOG202562				DMELA:Q8MRS6 AT03044p BMORI:TBC1 domain family member 23-like	0	0	0	0	0	0	0		D7
HaOG202563				DMELA:Q8MYZ6 RE36989p BMORI:CMP-sialic acid transporter 1-like	0	0	0	0	0	0	0		D7
HaOG202564				DMELA:A1Z7Q8 Alicorn; FI04468p BMORI:AMP-activated protein kinase beta subunit	0	0	1	0	1	1	0	y	D13
HaOG202565				BMORI:proton-coupled amino acid transporter 2-like	0	0	0	0	0	0	0
HaOG202566				BMORI:Elav protein	0	0	0	0	0	0	0
HaOG202567				DMELA:Q9U722 Patsas protein BMORI:probable S-acyltransferase At2g14255-like	0	0	0	0	0	0	0
HaOG202568				DMELA:Q7K4Y0 Desat1, isoform A; Desat1, isoform B; Desat1, isoform C; Desat1, isoform D; Desat1, isoform E; GH23546p BMORI:uncharacterized protein LOC692518	0	0	0	0	0	0	0
HaOG202569				BMORI:putative leucine-rich repeat-containing protein DDB_G0290503-like	0	0	0	0	0	0	0		D7
HaOG202570				DMELA:Q9W2X6 Lethal (1) G0230; RE24457p BMORI:H+ transporting ATP synthase delta subunit	0	0	0	0	0	-1	0	y	D12
HaOG202571	dscam	dscam		Dscam	0	0	0	0	0	0	0		D27
HaOG202572				DMELA:Q9XTL9 Glycogen phosphorylase BMORI:muscle glycogen phosphorylase	0	0	0	0	0	0	0		D6
HaOG202573	Galectin	Galectin		Galectin3	0	0	0	0	0	0	0		D16
HaOG202574				BMORI:PR domain zinc finger protein 10-like isoform X1	0	0	0	0	0	0	0		D7
HaOG202575				HSAPI:O43166 Signal-induced proliferation-associated 1-like protein 1 BMORI:signal-induced proliferation-associated 1-like protein 2-like	0	0	0	0	0	0	0
HaOG202576				BMORI:uncharacterized protein LOC101736102	0	0	0	0	0	0	0		D9
HaOG202577				DMELA:P21521 Synaptotagmin 1 BMORI:synaptotagmin I	0	0	0	0	0	0	0
HaOG202578	ICH	ICH		TWiK family of potassium channels protein 7-like	0	0	0	0	0	0	0
HaOG202579				BMORI:zinc finger protein 271-like	0	0	0	0	-1	0	0	y	D19
HaOG202580				BMORI:adenomatous polyposis coli protein-like	0	0	0	0	0	0	0
HaOG202581				DMELA:P91667 Adenomatous polyposis coli BMORI:adenomatous polyposis coli protein-like	0	0	0	0	0	0	0		D19
HaOG202582				DMELA:Q9VD14 CG13850; GH07286p BMORI:protein TBRG4-like	0	0	0	0	0	0	0
HaOG202584				BMORI:putative carbonic anhydrase 5-like	0	0	0	0	0	0	0			T3
HaOG202585				BMORI:synaptic vesicle 2-related protein-like	0	0	0	0	1	0	0	y	D28	T3
HaOG202586				BMORI:uncharacterized protein LOC101740450	0	1	1	1	0	0	0	y		T4
HaOG202587				BMORI:uncharacterized protein LOC101740450	0	0	0	0	0	0	0			T3
HaOG202592				BMORI:synaptic vesicle glycoprotein 2B-like	0	1	0	0	1	0	0	y
HaOG202593				DMELA:Q8IMT7 CG31106; RE45749p BMORI:synaptic vesicle glycoprotein 2C-like	0	0	0	0	0	0	0			T5
HaOG202595				DMELA:E1JJE0 Ruby, isoform B BMORI:AP-3 complex subunit beta-2-like	0	0	0	0	0	0	0			T5
HaOG202598				DMELA:Q8SX53 RE01745p BMORI:proteoglycan 4-like	0	0	0	0	0	0	0		D23
HaOG202599				BMORI:androgen-dependent TFPI-regulating protein-like	-1	0	-1	-1	-1	-1	0	y	D21
HaOG202600				BMORI:osiris 9 precursor	0	0	0	0	0	0	0		D11
HaOG202601				HSAPI:Q32MH5 Protein FAM214A BMORI:uncharacterized protein LOC101746182	0	0	0	0	0	0	0
HaOG202603				BMORI:uncharacterized protein LOC100500745	0	1	0	0	1	0	0	y	D19	T3
HaOG202604				BMORI:uncharacterized protein LOC101741383	0	0	0	0	0	0	0		D9
HaOG202607				DMELA:Q0E8K5 AT10158p; Mrityu, isoform A; Mrityu, isoform B; BMORI:BTB/POZ domain-containing protein 10-like	0	0	0	0	0	0	0
HaOG202608				DMELA:Q7KA77 Putative uncharacterized protein D12 BMORI:YEATS domain-containing protein 2-like	0	0	0	0	0	0	0
HaOG202610				BMORI:putative uncharacterized protein DDB_G0277255-like	0	0	0	0	0	0	0
HaOG202611				DMELA:Q9W1Y0 CG3499; GH14313p BMORI:ATP-dependent zinc metalloprotease YME1 homolog	0	0	0	0	0	0	0		D6
HaOG202616				DMELA:P11420 Protein daughterless BMORI:protein daughterless-like	0	0	0	0	0	0	0		D13
HaOG202617				DMELA:Q9V411 Probable nucleolar GTP-binding protein 1 BMORI:GTP-binding protein 5-like	1	1	0	1	0	0	0	y	D16
HaOG202618				DMELA:Q9V9E3 Presequence protease, mitochondrial BMORI:LOW QUALITY PROTEIN: presequence protease, mitochondrial-like	0	0	0	0	0	0	0		D30
HaOG202619				BMORI:zinc finger protein 791-like	0	0	0	0	0	0	0		D21
HaOG202621				BMORI:zinc finger protein 791-like	0	0	0	0	0	0	0
HaOG202622				DMELA:Q7Z2C6 GH06302p BMORI:uncharacterized protein LOC101742051	0	0	0	0	0	0	0
HaOG202627				HSAPI:Q9Y2X0 Mediator of RNA polymerase II transcription subunit 16 BMORI:mediator of RNA polymerase II transcription subunit 16-like	0	0	0	0	0	0	0
HaOG202630				HSAPI:Q92859 Neogenin BMORI:neogenin-like	0	0	0	0	0	0	0		D15
HaOG202631				BMORI:neogenin-like	0	0	0	0	0	0	0		D9
HaOG202633					0	0	0	0	0	0	0
HaOG202634				BMORI:putative leucine-rich repeat-containing protein DDB_G0290503-like	0	0	0	0	0	0	0
HaOG202635				BMORI:probable salivary secreted peptide-like	0	0	0	1	1	0	0	y	D19	T1
HaOG202637				BMORI:lipid phosphate phosphohydrolase 2-like	0	0	0	0	0	0	0
HaOG202639				BMORI:putative phosphatidate phosphatase-like	0	0	0	0	0	0	0			T3
HaOG202640				BMORI:HAUS augmin-like complex subunit 3-like	0	0	0	0	0	0	0
HaOG202641				DMELA:Q8MME1 Stall, isoform A; BMORI:uncharacterized protein LOC101736552	0	0	0	0	0	0	0		D24
HaOG202642				BMORI:uncharacterized protein LOC101745234	0	0	0	0	0	0	0		D9
HaOG202643				BMORI:A disintegrin and metalloproteinase with thrombospondin motifs 19-like	0	0	0	0	0	0	0
HaOG202644	cuticle	RR1		HarmCuticProtRR1-32	0	1	0	0	0	0	0	y
HaOG202645	cuticle	RR1		HarmCuticProtRR1-33	0	0	0	0	0	0	0		D23	T5
HaOG202646	cuticle	RR1		HarmCuticProtRR1-34	0	0	0	0	0	0	0
HaOG202647	cuticle	RR1		HarmCuticProtRR1-35	0	0	0	0	0	0	0		D29
HaOG202649				BMORI:filaggrin-2-like	0	0	0	0	0	0	0		D12
HaOG202650				BMORI:filaggrin-2-like	0	0	0	0	1	0	0	y	D6
HaOG202651	cuticle	RR1		HarmCuticProtRR1-37	0	0	0	0	0	0	0		D23	T5
HaOG202653	cuticle	RR1		HarmCuticProtRR1-39	0	1	0	0	0	0	0	y	D3
HaOG202655	cuticle	RR1		HarmCuticProtRR1-41	0	0	0	0	0	0	0		D3
HaOG202656	cuticle	RR1		HarmCuticProtRR1-42	0	0	0	0	0	0	0		D23
HaOG202657	cuticle	RR1		HarmCuticProtRR1-43	0	0	0	-1	0	0	0	y	D14
HaOG202658				HSAPI:Q9H6T3 RNA polymerase II-associated protein 3 BMORI:TPR-repeat protein	0	0	0	0	0	0	0		D18
HaOG202661				BMORI:zinc finger protein 62-like	0	0	0	0	0	0	0		D9
HaOG202665				DMELA:Q32KD3 CG2747, isoform D; LD32003p BMORI:HEAT repeat-containing protein 5B-like	0	0	0	0	0	0	0		D13
HaOG202666				BMORI:HEAT repeat-containing protein 5B-like	0	0	0	0	0	0	0		D14
HaOG202667				BMORI:tRNA (adenine(58)-N(1))-methyltransferase catalytic subunit TRMT61A-like	0	0	0	0	0	0	0
HaOG202668				DMELA:Q9VBH7 CG14544; SD21096p BMORI:tRNA (adenine(58)-N(1))-methyltransferase catalytic subunit TRMT61A-like	0	0	0	0	0	0	0
HaOG202669				DMELA:Q9VSF2 Mediator of RNA polymerase II transcription subunit 24 BMORI:fatty acid synthase-like	0	0	0	0	0	0	0		D13
HaOG202670				BMORI:uncharacterized protein LOC101741363	0	0	0	0	0	0	0		D4	T5
HaOG202676				DMELA:A8JRD4 Dysfusion, isoform B BMORI:neuronal PAS domain-containing protein 4-like	0	0	0	0	0	0	0		D9
HaOG202681				DMELA:Q9VSS4 CG13314; IP05455p BMORI:uncharacterized protein LOC101737551	0	0	0	0	1	0	0	y		T5
HaOG202684				DMELA:Q26335 N-syb protein BMORI:vesicle-associated membrane protein 2-like	0	0	0	0	0	1	0	y	D5
HaOG202685				DMELA:Q961L2 GH18520p BMORI:activating signal cointegrator 1 complex subunit 3-like	0	0	0	0	0	0	0
HaOG202689				DMELA:Q95SA2 GM04690p BMORI:alpha-1,3/1,6-mannosyltransferase ALG2-like	0	0	0	0	0	0	0			T5
HaOG202690				HSAPI:P26885 Peptidyl-prolyl cis-trans isomerase FKBP2 BMORI:peptidyl-prolyl cis-trans isomerase FKBP2-like	0	0	0	0	0	0	0		D12
HaOG202691				BMORI:uncharacterized protein LOC101735475	0	0	0	0	0	0	0		D7
HaOG202692				DMELA:P49905 Transcription initiation factor TFIID subunit 12 BMORI:transcription initiation factor TFIID subunit 12	0	0	0	0	0	0	0		D12
HaOG202693				BMORI:uncharacterized protein LOC101736728	0	0	0	0	0	0	0		D10
HaOG202694				DMELA:Q9VB51 CG5934; RH57268p BMORI:short coiled-coil protein homolog	0	0	0	0	0	0	0		D11	T2
HaOG202695	Ribosomal-prot	mitoRP		HarmRPL19m	0	0	0	0	0	0	0		D4
HaOG202696	Growth	morphogenesis		uncharacterized protein LOC101740656	0	0	0	0	0	0	0		D19
HaOG202698				BMORI:uncharacterized protein LOC101747225	0	0	0	0	0	0	0		D9
HaOG202699				BMORI:uncharacterized protein LOC101740250	0	0	0	0	0	0	0		D13
HaOG202700				BMORI:uncharacterized protein LOC101740250	0	0	0	0	0	0	0		D13
HaOG202701				BMORI:protein RIC1 homolog	0	0	0	0	0	0	0		D9
HaOG202702				BMORI:uncharacterized protein LOC101742283	0	0	0	0	0	1	0	y
HaOG202703				BMORI:nesprin-2-like	0	0	0	0	0	0	0		D14
HaOG202704				DMELA:P26686 Serine-arginine protein 55 BMORI:splicing factor arginine/serine-rich 6	0	0	0	0	0	0	0
HaOG202707				HSAPI:P10746 Uroporphyrinogen-III synthase BMORI:uroporphyrinogen-III synthase-like	0	0	0	0	0	0	0
HaOG202709				BMORI:ubiquitin carboxyl-terminal hydrolase 10-A-like	0	0	0	0	0	0	0
HaOG202711				BMORI:actin cytoskeleton-regulatory complex protein PAN1-like	0	0	0	0	0	0	0
HaOG202713				DMELA:Q9VZU4 CG12079; LD25561p; RH59487p BMORI:NADH dehydrogenase [ubiquinone] iron-sulfur protein 3, mitochondrial-like	0	0	0	0	0	0	0
HaOG202714				DMELA:Q9VR99 Cactin BMORI:cactin-like	0	0	0	0	0	0	0		D14
HaOG202715	serine-protease	immune		SP	0	0	0	0	0	0	0		D19
HaOG202716				BMORI:protein VAC14 homolog	0	0	0	0	0	0	0		D13
HaOG202717				HSAPI:Q08AM6 Protein VAC14 homolog BMORI:protein VAC14 homolog	0	0	0	0	0	0	0		D9
HaOG202718				HSAPI:Q9UKV5 E3 ubiquitin-protein ligase AMFR BMORI:E3 ubiquitin-protein ligase AMFR-like	0	0	0	0	0	0	0
HaOG202719				DMELA:Q9VLM5 Dolichyl-diphosphooligosaccharide--protein glycosyltransferase subunit DAD1 BMORI:dolichyl-diphosphooligosaccharide--protein glycosyltransferase subunit DAD1-like	0	0	0	0	0	0	0		D4
HaOG202720				DMELA:P40304 Proteasome subunit beta type-1 BMORI:proteasome beta subunit	0	0	0	0	0	0	0		D12
HaOG202721				HSAPI:Q7Z392 Trafficking protein particle complex subunit 11 BMORI:trafficking protein particle complex subunit 11-like	0	0	0	0	0	0	0
HaOG202722				DMELA:Q7K0K1 CG2063; LP07727p BMORI:SAP30-binding protein-like	0	0	0	0	0	0	0		D21
HaOG202723				DMELA:Q9VZV5 Cysteine and histidine-rich protein 1 homolog BMORI:cysteine and histidine-rich protein 1-B-like	0	0	0	0	0	0	0		D16
HaOG202724				DMELA:Q7JRI4 CG12134, isoform B; RE20857p BMORI:WD repeat-containing protein 89-like	0	0	-1	0	0	0	0	y	D14
HaOG202725				HSAPI:E7ENJ7 Translin-associated factor X-interacting protein 1 BMORI:golgin subfamily A member 4-like	0	0	0	0	0	0	0		D9
HaOG202726				DMELA:Q8MQN1 RE64786p BMORI:homocysteine S-methyltransferase	0	0	0	0	0	0	0		D26
HaOG202727				BMORI:ran-binding protein 10-like	0	0	0	0	0	0	0		D14
HaOG202728				HSAPI:Q96S59 Ran-binding protein 9 BMORI:ran-binding protein 10-like	0	0	0	0	0	0	0		D13
HaOG202729				BMORI:ran-binding protein 10-like	0	0	0	0	0	0	0
HaOG202733	TF	other		transcription factor SOX-4-like	0	0	0	0	0	0	0
HaOG202736				BMORI:ceramide glucosyltransferase-like	0	0	0	0	0	1	0	y
HaOG202737				BMORI:zonadhesin-like	0	0	0	0	0	0	0		D15
HaOG202744				DMELA:Q9W3P7 CG1402; IP04174p BMORI:carbonic anhydrase-related protein 10-like	0	0	0	0	0	0	0		D18	T3
HaOG202749				DMELA:P83088 Alpha-(1,3)-fucosyltransferase C BMORI:alpha-(1,3)-fucosyltransferase C-like	0	0	0	0	0	0	0		D14
HaOG202750				BMORI:uncharacterized protein LOC101743554	0	0	0	0	0	0	0		D9
HaOG202751				BMORI:glucose dehydrogenase [acceptor]-like	0	0	0	0	0	0	0
HaOG202752				DMELA:Q9VWA2 Probable deoxycytidylate deaminase BMORI:DCMP deaminase	0	0	0	0	0	0	0
HaOG202753				BMORI:LOW QUALITY PROTEIN: N-alpha-acetyltransferase 15, NatA auxiliary subunit-like	0	0	0	0	0	0	0		D14
HaOG202754					0	0	0	0	0	0	0		D3
HaOG202755				DMELA:Q9VWI2 Nat1; SD09860p BMORI:LOW QUALITY PROTEIN: N-alpha-acetyltransferase 15, NatA auxiliary subunit-like	0	0	0	0	0	0	0		D14
HaOG202756				BMORI:myosin-9-like	0	0	0	0	0	0	0		D33
HaOG202757				BMORI:uncharacterized protein LOC101738833	0	0	0	0	0	0	0		D7
HaOG202758	TF	other		nuclear transcription factor Y subunit alpha-like	0	0	0	0	0	0	0		D19
HaOG202759				DMELA:B7Z0R9 CG31036, isoform B BMORI:uncharacterized protein LOC101746690	0	0	0	0	0	0	0		D9
HaOG202760	Growth	development		homeodomain-interacting protein kinase 2-like	0	0	0	0	0	0	0		D13
HaOG202761				BMORI:uncharacterized protein LOC101739436	0	0	0	0	0	0	0
HaOG202762				HSAPI:P38936 Cyclin-dependent kinase inhibitor 1 BMORI:uncharacterized protein LOC101739571	0	0	0	0	0	1	0	y	D5
HaOG202763				BMORI:uncharacterized protein LOC101739714	0	0	0	0	0	-1	0	y	D6
HaOG202764				BMORI:sodium/potassium-transporting ATPase subunit beta-2-like	0	0	0	0	0	0	0		D12
HaOG202765				BMORI:uncharacterized protein C4orf29 homolog	0	0	0	0	0	0	0
HaOG202766				BMORI:unconventional myosin-XVIIIa-like	0	0	0	0	0	0	0
HaOG202767				DMELA:Q9VCD0 Glutamyl-tRNA(Gln) amidotransferase subunit B, mitochondrial BMORI:glutamyl-tRNA amidotransferase subunit B	0	0	0	0	0	0	0
HaOG202769				BMORI:uncharacterized protein LOC101744206	0	0	0	0	0	0	0			T5
HaOG202773				BMORI:MLE protein	0	0	0	0	1	0	0	y	D13
HaOG202774	cuticle	gly-rich		HarmCuticProtGly-2	0	0	0	0	0	0	0
HaOG202784	cuticle	gly-rich		HarmCuticProtGly-3	0	0	0	0	0	0	0
HaOG202787	cuticle	gly-rich		HarmCuticProtGly-4	0	0	0	0	0	0	0		D18
HaOG202790				DMELA:Q8MKK1 CG30185; RH09246p BMORI:eukaryotic translation elongation factor 1 epsilon-1-like isoform X2	0	0	0	0	0	0	0
HaOG202791				DMELA:Q7K3M9 CG8195; GH27640p BMORI:solute carrier family 35 member F5-like, partial	0	0	0	0	0	0	0
HaOG202792				DMELA:Q9VWD4 Probable RNA-binding protein CG14230 BMORI:probable RNA-binding protein CG14230-like isoform X2	0	0	0	0	0	0	0		D34
HaOG202793	Ribosomal-prot	mitoRP		HarmRPS9m	0	0	0	0	0	0	0
HaOG202794				BMORI:uncharacterized protein LOC101745797	0	0	0	0	0	0	0		D16
HaOG202795				DMELA:A1Z6P3 Eb1, isoform F; FI12926p BMORI:microtubule-associated protein RP/EB family member 3	0	0	0	0	0	0	0
HaOG202796				DMELA:A1Z7R4 CG30345 BMORI:solute carrier family 46 member 3-like	0	0	0	0	0	0	0
HaOG202797				HSAPI:Q9NQI0 Probable ATP-dependent RNA helicase DDX4 BMORI:vasa-like	0	0	0	0	0	0	0
HaOG202798	hopscotch	hopscotch		Hopscotch	0	0	0	0	0	0	0		D9
HaOG202799				BMORI:neuropeptide receptor A8	0	0	0	0	0	0	0
HaOG202802				BMORI:neuropeptide receptor A3	0	0	0	0	0	0	0		D9
HaOG202803				DMELA:Q7JVS8 AT19640p; CG13229; MIP09479p; TRH-like receptor BMORI:neuropeptide receptor A20	0	0	0	0	0	0	0
HaOG202804				BMORI:tyrosine-protein kinase Src42A-like	0	0	0	0	0	0	0		D8
HaOG202806	Growth	development		tyrosine-protein kinase Src42A-like	0	0	0	0	-1	0	0	y	D13
HaOG202807				BMORI:rootletin-like	0	0	0	0	-1	0	0	y	D13
HaOG202808				HSAPI:Q9NSG2 Uncharacterized protein C1orf112 BMORI:uncharacterized protein C1orf112 homolog	0	0	0	0	0	0	0		D7
HaOG202809				HSAPI:Q9NU22 Midasin BMORI:LOW QUALITY PROTEIN: midasin-like	0	0	0	0	0	0	0		D13
HaOG202810				BMORI:uridine phosphorylase 1-like isoform X2	0	0	0	0	0	0	0		D10
HaOG202814				DMELA:A8JNS5 CG34243 BMORI:CUGBP Elav-like family member 4-like	0	0	0	0	0	0	0		D9
HaOG202816				DMELA:O46043 Poly(ADP-ribose) glycohydrolase BMORI:poly(ADP-ribose) glycohydrolase-like	0	0	0	0	0	0	0
HaOG202817				DMELA:Q9VPH8 CG5585; IP20652p; RE17089p BMORI:retinoblastoma-binding protein 5-like	0	0	0	0	0	0	0
HaOG202819				BMORI:remodeling and spacing factor 1-like	0	0	0	0	0	0	0
HaOG202820				DMELA:Q9VCF0 Uncharacterized protein CG5902 BMORI:uncharacterized protein CG5902-like isoform X1	0	0	0	0	0	0	0
HaOG202821				DMELA:Q9VLM7 CG13392; UT01133p BMORI:uncharacterized protein LOC101741382 isoform X1	0	0	0	0	0	0	0		D9
HaOG202822				BMORI:uncharacterized protein LOC101742337	0	0	0	0	0	0	0
HaOG202823				DMELA:Q86P04 RE01362p BMORI:spermidine synthase-like isoform X2	0	0	0	0	0	0	0		D9	T3
HaOG202826				HSAPI:Q9Y2G3 Probable phospholipid-transporting ATPase IF BMORI:LOW QUALITY PROTEIN: probable phospholipid-transporting ATPase IF-like	0	0	0	1	1	0	0	y	D10	T1
HaOG202828	TF	other		general transcription factor IIE subunit 2-like [FBgn0015829]	0	0	0	0	0	0	0		D4
HaOG202829				DMELA:Q0E8H9 Beta-hexosaminidase BMORI:chitooligosaccharidolytic beta-N-acetylglucosaminidase precursor	0	0	0	0	0	0	0		D11
HaOG202831				HSAPI:O95807 Transmembrane protein 50A BMORI:transmembrane protein 50A-like isoform X1	0	0	0	0	0	0	0		D8
HaOG202832				DMELA:A1Z876 Nidogen/entactin, isoform B BMORI:low density lipoprotein receptor	0	0	0	0	0	0	0		D18
HaOG202833				DMELA:Q9VLW2 Kinesin-like protein CG14535 BMORI:kinesin-like protein CG14535-like	0	0	0	0	0	0	0		D9
HaOG202834				BMORI:uncharacterized protein LOC101742393	0	0	0	0	0	0	0		D9
HaOG202838				DMELA:Q6WV19 Polypeptide N-acetylgalactosaminyltransferase 2 BMORI:polypeptide N-acetylgalactosaminyltransferase 2-like	0	0	0	0	0	0	0		D29
HaOG202839				DMELA:Q9VR33 CG15626, isoform A; CG15626, isoform B; IP13216p; RE16861p BMORI:etoposide-induced protein 2.4 homolog	0	0	0	0	0	0	0
HaOG202840				DMELA:Q9NHZ1 Putative uncharacterized protein BMORI:equilibrative nucleoside transporter 3-like	0	0	0	0	0	0	0
HaOG202841	scavenger receptor	scavenger receptor		ScR-B14	0	0	0	0	0	0	0
HaOG202842				BMORI:repressor splicing factor 1	0	0	0	0	0	0	0
HaOG202843				DMELA:Q9VEC1 Mediator of RNA polymerase II transcription subunit 17 BMORI:mediator of RNA polymerase II transcription subunit 17-like	0	0	0	0	0	0	0			T5
HaOG202846				DMELA:A8DYV6 No mechanoreceptor potential C, isoform D BMORI:serine/threonine-protein phosphatase 6 regulatory ankyrin repeat subunit B-like	0	0	0	0	0	0	0		D9
HaOG202847				DMELA:Q9VMR6 CG12512; MIP06029p BMORI:acyl-CoA synthetase family member 2, mitochondrial-like	1	1	0	1	1	0	0	y	D23
HaOG202848				BMORI:pheromone biosynthesis activating neuropeptide receptor	0	0	0	0	0	0	0
HaOG202849				DMELA:Q9NKW9 DRPE65 BMORI:beta,beta-carotene 15,15'-monooxygenase-like	0	0	0	0	0	0	0		D29
HaOG202851				DMELA:Q9W362 CG42569; LD09531p BMORI:la-related protein 7-like	0	0	0	0	0	0	0
HaOG202852				DMELA:Q5BI42 VWFA and cache domain-containing protein CG16868 BMORI:VWFA and cache domain-containing protein 1-like	0	0	0	0	0	0	0
HaOG202853				BMORI:uncharacterized protein LOC101742300	0	0	0	0	0	0	0		D9
HaOG202855				DMELA:Q5BIE3 RE36241p BMORI:RNA-binding protein 7-like	0	0	0	0	0	0	0
HaOG202856				DMELA:Q9VND7 CG2931; RE50009p BMORI:uncharacterized protein LOC101742300	0	0	0	0	0	0	0
HaOG202857				DMELA:Q95SC8 GM03282p BMORI:coiled-coil domain-containing protein 85C-B-like	0	0	0	0	0	0	0		D11
HaOG202859				DMELA:Q9VZJ1 Dpy-30-like 2; IP06710p BMORI:protein dpy-30 homolog	0	0	0	0	0	0	0		D18
HaOG202860				BMORI:putative mediator of RNA polymerase II transcription subunit 26-like	0	0	0	0	0	0	0
HaOG202861				DMELA:Q7KA43 Lemming, isoform A; Lemming, isoform B; Putative APC11 anaphase-promoting complex subunit BMORI:anaphase promoting complex subunit 11	0	0	0	0	0	0	0
HaOG202862				DMELA:Q9VQZ0 CG3652; CG3652 protein; CG3652-PA; GH04132p BMORI:Yipf6 protein	0	0	0	0	0	0	0		D26
HaOG202863				DMELA:Q9Y119 BcDNA.GH08860; RE05454p; Trehalose-6-phosphate synthase 1; BMORI:alpha,alpha-trehalose-phosphate synthase [UDP-forming] A-like	0	0	0	0	0	0	0		D29	T3
HaOG202864				BMORI:androgen-induced gene 1 protein-like	0	0	0	0	0	0	0
HaOG202865				CELEG:Q19965 Protein F32D8.4 BMORI:PIH1 domain-containing protein 1-like	0	0	0	0	0	0	0
HaOG202866				DMELA:Q7JRJ1 Ell-associated factor Eaf BMORI:ELL-associated factor 2-like	0	0	0	0	0	0	0
HaOG202867				BMORI:uncharacterized protein LOC101737441	0	0	0	0	0	0	0
HaOG202868				HSAPI:Q9H772 Gremlin-2 BMORI:uncharacterized protein LOC101737441	0	0	0	0	0	0	1	y
HaOG202869				DMELA:Q59E04 7B2, isoform B BMORI:neuroendocrine protein 7B2-like isoform X2	0	0	0	0	0	0	0		D9
HaOG202870				BMORI:uncharacterized protein LOC101737725	0	0	0	0	0	1	0	y
HaOG202874				DMELA:Q9VJL8 CG13258 BMORI:probable ubiquitin carboxyl-terminal hydrolase FAF-like	0	0	0	0	0	1	0	y
HaOG202875				DMELA:Q5BIA5 RE09303p BMORI:uncharacterized protein LOC101738121	0	0	0	0	0	0	0		D18	T3
HaOG202876				BMORI:facilitated trehalose transporter Tret1-like	0	0	0	0	0	0	0			T2
HaOG202878	Ribosomal-prot	mitoRP		HarmRPL4m	0	0	0	0	0	0	0
HaOG202880				DMELA:Q7JUX5 RE13549p BMORI:aminoacylase-1-like	0	0	0	0	0	0	0
HaOG202881				DMELA:Q9VQM2 NADH dehydrogenase [ubiquinone] 1 subunit C2 BMORI:NADH dehydrogenase [ubiquinone] 1 subunit C2-like	0	0	0	0	1	0	0	y	D4
HaOG202882				DMELA:Q9VL75 Bekka; RE14259p; RE14949p BMORI:rRNA-processing protein FCF1 homolog	0	0	0	0	0	1	0	y	D31
HaOG202883				DMELA:Q7K3D8 DMAP1; LD35228p BMORI:DNA methyltransferase 1-associated protein 1-like isoform X2	0	0	0	0	0	0	0
HaOG202884				BMORI:retinoid-inducible serine carboxypeptidase-like isoform X1	0	0	0	0	1	0	0	y	D8	T1
HaOG202885				DMELA:Q5U151 LP20617p BMORI:retinoid-inducible serine carboxypeptidase-like	0	0	0	0	0	0	0		D8	T1
HaOG202886				BMORI:facilitated trehalose transporter Tret1-like	0	0	0	0	0	0	0
HaOG202888				BMORI:uncharacterized protein LOC101744612	0	0	0	0	0	0	0			T3
HaOG202890				DMELA:Q9GT69 Alpha/beta-syntrophin-like protein SYN1 BMORI:beta-1-syntrophin-like	0	0	0	0	0	0	0		D19
HaOG202891				BMORI:zinc finger protein 62 homolog	0	0	0	0	0	0	0
HaOG202892				DMELA:Q24488 Tyrosine-protein kinase transmembrane receptor Ror BMORI:tyrosine-protein kinase transmembrane receptor Ror-like	0	0	0	0	0	0	0		D5
HaOG202895				HSAPI:Q9H9A6 Leucine-rich repeat-containing protein 40 BMORI:leucine-rich repeat-containing protein 40-like	0	0	0	0	0	0	0
HaOG202896				DMELA:Q9VCR4 CG17111 BMORI:uncharacterized protein LOC101747119	0	0	0	0	0	0	0		D19
HaOG202898				DMELA:Q9VMX4 AT19154p; CG8885 BMORI:protein SCO1 homolog, mitochondrial-like	0	0	0	0	0	0	0		D4
HaOG202899				BMORI:zinc finger protein 271-like	0	0	0	0	0	0	0
HaOG202900				DMELA:Q76NQ2 CG4995, isoform C BMORI:mitochondrial carnitine/acylcarnitine carrier protein CACL-like isoform X1	0	0	-1	0	0	-1	0	y	D21	T3
HaOG202901				DMELA:Q6GKZ1 AT19737p; GH26310p; Klhl10, isoform A; Klhl10, isoform B BMORI:kelch-like protein 10-like	0	0	0	0	0	0	0		D9
HaOG202902				DMELA:Q9VLX0 Lysine ketoglutarate reductase; BMORI:alpha-aminoadipic semialdehyde synthase, mitochondrial-like	0	0	0	0	0	0	0		D8	T3
HaOG202903				DMELA:Q8T0S3 CG7149; GH11618p BMORI:ethanolaminephosphotransferase 1-like	0	0	0	0	-1	0	0	y	D13	T3
HaOG202904				DMELA:Q9VLR5 RNA polymerase II transcriptional coactivator BMORI:RNA polymerase II transcriptional coactivator-like isoform X1	0	0	0	0	0	0	0		D21
HaOG202905				DMELA:Q8T8U9 AT29114p BMORI:TBC1 domain family member 15-like isoform X1	0	0	0	0	0	0	0		D7
HaOG202906				DMELA:Q24120 Protein cappuccino BMORI:formin-2-like	0	0	0	0	0	0	0
HaOG202907	Growth	development		Down syndrome cell adhesion molecule-like protein Dscam2-like	0	0	0	0	-1	0	0	y	D10
HaOG202909				DMELA:Q94535 Splicing factor U2af 38 kDa subunit BMORI:splicing factor U2af 38 kDa subunit-like	0	0	0	0	0	0	0
HaOG202911				DMELA:Q86BM5 A kinase anchor protein 200, isoform D BMORI:protein MNN4-like	0	-1	0	0	0	0	0	y	D16
HaOG202912	TF	other		Transcription factor AP-4 [FBgn0001994]	0	0	0	0	0	0	0		D26
HaOG202913	serpin	serpin		Serpin24	0	0	0	0	0	0	0		D25	T3
HaOG202914				DMELA:Q7KU06 CG14341, isoform B BMORI:male-enhanced antigen 1-like	0	0	0	0	0	0	0		D4
HaOG202915				HSAPI:H7BY58 Protein-L-isoaspartate O-methyltransferase BMORI:L-isoaspartyl protein carboxyl methyltransferase	0	0	0	0	0	0	0
HaOG202916				DMELA:Q24087 DNA repair endonuclease XPF BMORI:DNA repair endonuclease XPF-like	0	0	0	0	0	0	0		D7
HaOG202917				DMELA:Q04047 Protein no-on-transient A BMORI:PTB-associated splicing factor	0	0	0	0	0	0	0
HaOG202920				BMORI:insecticyanin-A-like	1	0	0	1	1	0	0	y	D8	T3
HaOG202921				BMORI:lopap-like	0	0	0	0	1	0	0	y	D8	T3
HaOG202922				BMORI:Bombyrin precursor	1	0	0	1	1	0	0	y	D10
HaOG202923				BMORI:chlorophyllide A binding protein precursor	0	0	0	0	0	0	0			T1
HaOG202924				BMORI:chlorophyllide A binding protein precursor	0	0	0	0	0	0	0		D10	T1
HaOG202925				DMELA:Q7JPU1 PpD3 protein BMORI:serine/threonine-protein phosphatase 5-like	0	0	0	0	0	0	0
HaOG202929				BMORI:uncharacterized protein LOC101744782 isoform X1	0	0	0	0	0	0	0		D9
HaOG202932				DMELA:Q9W4N6 CG6428; SD20009p BMORI:L-asparaginase-like	0	0	0	0	0	0	0
HaOG202934				BMORI:N-acetylneuraminate lyase-like isoform X5	0	0	0	0	0	0	0		D32
HaOG202935				BMORI:N-acetylneuraminate lyase-like isoform X5	0	0	0	0	0	0	0
HaOG202936				DMELA:Q9VVR6 SAGA-associated factor 11 homolog BMORI:ataxin-7-like protein 3-like	0	0	0	0	0	0	0
HaOG202937				DMELA:Q9Y0Y2 Adenylosuccinate synthetase BMORI:adenylosuccinate synthetase-like	0	0	0	0	0	0	0
HaOG202938				DMELA:Q9VBW1 CG13654 BMORI:uncharacterized protein LOC101739294	0	0	0	0	0	0	0
HaOG202939				DMELA:Q9VBW0 CG13663 BMORI:SAYSvFN domain-containing protein 1-like	0	0	0	0	0	0	0		D17
HaOG202944				DMELA:Q9VBW6 Protein distal antenna BMORI:protein distal antenna-like isoform X2	0	0	0	0	0	0	0
HaOG202946				DMELA:Q7K107 LD19356p BMORI:calcium-binding protein p22	0	0	0	0	0	0	0
HaOG202947				BMORI:uncharacterized protein LOC101744544	0	0	0	0	0	0	0
HaOG202948				DMELA:Q8IGT0 RE35250p BMORI:protein transport protein Sec23A-like isoform X1	0	0	0	0	0	0	0		D6
HaOG202949				BMORI:metastasis-associated protein MTA1-like	0	0	0	0	0	0	0		D19
HaOG202950				BMORI:metastasis-associated protein MTA1-like	0	0	0	0	0	0	0		D19
HaOG202951				DMELA:B7Z0T5 MTA1-like, isoform C BMORI:metastasis-associated protein MTA1-like	0	0	0	0	-1	0	0	y	D13
HaOG202952				BMORI:protein hairless-like	0	0	0	0	-1	0	0	y	D19
HaOG202953				DMELA:Q8SXH3 RE50350p BMORI:eukaryotic initiation factor 4A-III	0	0	0	0	0	0	0
HaOG202954				HSAPI:Q9Y385 Ubiquitin-conjugating enzyme E2 J1 BMORI:ubiquitin-conjugating enzyme E2 J1-like	0	0	0	0	0	0	0		D10
HaOG202955				DMELA:Q9VAT2 DDB1- and CUL4-associated factor 10 homolog BMORI:DDB1- and CUL4-associated factor 10 homolog isoform X1	0	0	0	0	0	0	0
HaOG202956				DMELA:Q0KHZ6 CG7834, isoform A; CG7834, isoform B BMORI:electron-transfer-flavoprotein beta polypeptide	0	0	0	0	0	-1	0	y	D12
HaOG202957				DMELA:Q9VQK7 CG3605; LD45152p BMORI:splicing factor 3B subunit 2-like	0	0	0	0	0	0	0
HaOG202958				DMELA:Q9V4W1 Nucleoporin GLE1 BMORI:nucleoporin GLE1-like isoform X2	0	0	0	0	0	0	0
HaOG202959				DMELA:Q95R46 SD09005p BMORI:DNA polymerase epsilon catalytic subunit A-like	0	-1	0	0	0	0	0	y
HaOG202960				DMELA:Q7KLW8 LD03471p BMORI:protein SEC13 homolog	0	0	0	0	0	-1	0	y	D12
HaOG202961	clip-serine-protease	clip-serine-protease		cSPH	0	0	0	0	0	0	0		D4
HaOG202962				DMELA:O18338 LD44762p; Rab-protein 8; Rab8 BMORI:small GTP binding protein RAB8	0	0	0	0	0	0	0
HaOG202963				DMELA:Q9VFB5 IP02321p; IP02323p; Rpb7; BMORI:DNA-directed RNA polymerase II subunit RPB7-like	0	0	0	0	0	0	0		D19
HaOG202964				BMORI:myosin-I heavy chain-like	0	0	0	0	-1	0	0	y	D19
HaOG202965				DMELA:Q961C8 CG12207, isoform B; CG12207, isoform C; LD22649p BMORI:lysM and putative peptidoglycan-binding domain-containing protein 2-like	0	0	0	0	0	0	0		D19
HaOG202967				BMORI:lipopolysaccharide-induced tumor necrosis factor-alpha factor homolog, partial	0	0	0	0	0	0	0		D34
HaOG202968				BMORI:uncharacterized protein LOC101743068	0	0	0	0	0	0	0		D9
HaOG202969				BMORI:uncharacterized protein LOC101740282	0	0	0	0	0	0	0		D8
HaOG202970				BMORI:putative uncharacterized protein DDB_G0277255-like	0	0	0	1	1	1	0	y	D28
HaOG202971				HSAPI:Q15853 Upstream stimulatory factor 2 BMORI:upstream stimulatory factor 1-like isoform X1	0	0	0	0	0	0	0
HaOG202972				BMORI:RB-associated KRAB zinc finger protein-like	0	0	0	0	0	0	0		D4
HaOG202978				DMELA:A8JV11 CG9650, isoform H BMORI:B-cell lymphoma/leukemia 11B-like	0	0	0	0	0	0	0
HaOG202980				DMELA:Q9VZ55 CG1582; GH07148p BMORI:putative ATP-dependent RNA helicase DHX57-like	0	0	0	0	0	0	0
HaOG202981	ICH	ICH		Open rectifier potassium channel protein 1	0	0	0	0	0	0	0
HaOG202982				DMELA:Q9VYE6 FI18235p1; Inositol 1,4,5-triphosphate kinase 2, isoform A; Inositol 1,4,5-triphosphate kinase 2, isoform B; BMORI:inositol-trisphosphate 3-kinase B-like	0	0	0	0	0	0	0
HaOG202984				BMORI:inositol-trisphosphate 3-kinase B-like	0	0	0	0	0	0	0
HaOG202986				BMORI:uncharacterized protein LOC101739177	0	0	0	0	0	0	0		D6
HaOG202987				DMELA:Q9U1H9 Nuclear RNA export factor 1 BMORI:nuclear RNA export factor 1-like	0	0	0	0	0	0	0
HaOG202988				DMELA:P49657 Serine/threonine-protein kinase minibrain BMORI:serine/threonine-protein kinase minibrain-like isoform X1	0	0	0	0	0	0	0
HaOG202992					0	0	0	0	0	0	0
HaOG202993				DMELA:Q8MKJ5 CG30197; RE05231p BMORI:salivary cysteine-rich peptide precursor	0	0	0	0	0	0	0
HaOG202994				DMELA:Q9GNL3 Transmembrane protein fend BMORI:uncharacterized protein LOC101746296	0	0	0	0	0	0	0
HaOG202997				DMELA:Q9VIT6 CG13078; IP07844p BMORI:cytochrome b561 domain-containing protein 1-like	0	0	0	0	0	0	0			T1
HaOG202998				DMELA:Q9VIU6 CG10165, isoform A; CG10165, isoform B; LD43293p BMORI:uncharacterized protein LOC101746574	0	0	0	0	0	0	0		D29	T1
HaOG202999				BMORI:uncharacterized protein LOC101746574	0	0	1	1	1	0	1	y	D24
HaOG203002				DMELA:Q7KUZ2 AlkB; HDC19127; LD02396p BMORI:alkylated DNA repair protein alkB homolog 1-like	0	0	0	0	0	0	0
HaOG203003				BMORI:tRNA (cytidine(32)-2'-O)-methyltransferase non-catalytic subunit TRM732-like	0	0	0	0	0	0	0		D7
HaOG203004				HSAPI:P42898 Methylenetetrahydrofolate reductase BMORI:methylenetetrahydrofolate reductase-like isoform X5	0	0	0	0	0	0	0			T4
HaOG203005				HSAPI:Q9H0K1 Serine/threonine-protein kinase SIK2 BMORI:LOW QUALITY PROTEIN: serine/threonine-protein kinase SIK2-like	0	0	0	0	0	0	0			T3
HaOG203006				DMELA:Q95RC0 N-alpha-acetyltransferase 30 BMORI:N-alpha-acetyltransferase 30-like	0	0	0	0	0	0	0
HaOG203007				DMELA:Q9VTE9 NEDD8-activating enzyme E1 regulatory subunit BMORI:NEDD8-activating enzyme E1 regulatory subunit-like	0	0	0	0	0	0	0
HaOG203008				DMELA:Q9VWK7 CG14194; SD22372p BMORI:transmembrane protein 185A-like	0	0	0	0	0	0	0
HaOG203010				DMELA:Q9VCV8 CG13842 BMORI:uncharacterized protein LOC101745871	0	0	0	0	0	0	0
HaOG203011				DMELA:Q7KNF1 Drosha; LD20030p; Ribonuclease BMORI:ribonuclease 3-like	0	0	0	0	0	0	0
HaOG203012				DMELA:Q9W5B6 Mitochondrial tRNA-specific 2-thiouridylase 1 BMORI:mitochondrial tRNA-specific 2-thiouridylase 1-like	0	0	0	0	0	0	0
HaOG203013				DMELA:Q9VJJ0 Proteasome subunit beta type BMORI:proteasome subunit beta type-2-like isoform X1	0	0	0	0	0	0	0		D4
HaOG203014				DMELA:Q9VWY6 Transcription initiation factor TFIID subunit 8 BMORI:transcription initiation factor TFIID subunit 8-like	0	0	0	0	0	0	0		D27
HaOG203015				DMELA:Q9W3M8 LD34211p; Ykt6 BMORI:synaptobrevin homolog YKT6-like	0	0	0	0	0	0	0		D19
HaOG203016				BMORI:muscle M-line assembly protein unc-89-like	0	0	0	0	0	0	0
HaOG203020				BMORI:muscle M-line assembly protein unc-89-like	0	0	0	0	0	0	0
HaOG203021				BMORI:LOW QUALITY PROTEIN: papilin-like	0	0	0	0	0	0	0		D9
HaOG203022	serine-protease	other		serine protease HP21 precursor	0	0	0	0	0	0	0
HaOG203023				BMORI:uncharacterized protein LOC101740623	0	0	0	0	0	0	0
HaOG203032				DMELA:Q8T043 CG3409, isoform A; CG3409, isoform B; LD30953p; MIP06944p BMORI:monocarboxylate transporter 14-like, partial	0	0	0	0	0	0	0
HaOG203033				BMORI:monocarboxylate transporter 14-like	0	0	0	0	0	0	0
HaOG203034	Ribosomal-prot	cytoRP		HarmRPS24	0	0	0	0	0	0	0		D12
HaOG203036				DMELA:Q6KCK5 Alpha1,4-N-acetylgalactosaminyltransferase BMORI:lactosylceramide 4-alpha-galactosyltransferase-like, partial	1	1	1	0	0	1	0	y
HaOG203042				DMELA:Q9VRG8 CG1486, isoform A; CG1486, isoform B; GH01474p BMORI:pyridoxal-dependent decarboxylase domain-containing protein 1-like	0	0	0	0	0	0	0		D13
HaOG203043				DMELA:Q8SZF2 RE02647p BMORI:NADH dehydrogenase ubiquinone Fe-S 8	0	0	0	0	0	-1	0	y	D12
HaOG203044				BMORI:deoxynucleoside kinase-like isoform X2	0	0	0	0	0	0	0		D14
HaOG203047				BMORI:uncharacterized protein LOC101735462	0	0	0	0	0	0	0		D9
HaOG203051				BMORI:lactase-phlorizin hydrolase-like	0	0	0	0	0	0	0		D8
HaOG203053				BMORI:cAMP-dependent protein kinase regulatory subunit-like	0	0	0	0	0	0	0
HaOG203056				BMORI:uncharacterized protein LOC101744149	0	0	0	0	0	0	0		D5
HaOG203057				DMELA:P00522 Tyrosine-protein kinase Abl BMORI:tyrosine-protein kinase Abl-like	0	0	0	0	0	0	0		D13
HaOG203058				BMORI:uncharacterized protein DDB_G0272718-like	0	0	0	0	0	0	0
HaOG203060				CELEG:P91119 Probable 3',5'-cyclic phosphodiesterase pde-5 BMORI:probable 3',5'-cyclic phosphodiesterase pde-5-like	0	0	0	0	0	0	0
HaOG203061				BMORI:macrophage migration inhibitory factor-like	0	0	0	0	1	0	0	y	D23	T4
HaOG203063				DMELA:A1Z6X0 CG12164; BMORI:putative golgin subfamily A member 6-like protein 6-like	0	0	0	0	0	0	0
HaOG203067				BMORI:uncharacterized protein LOC101743068	0	0	0	0	0	0	0		D19
HaOG203068				BMORI:uncharacterized protein LOC101743068	0	0	0	0	0	0	0
HaOG203076				BMORI:probable phenylalanine--tRNA ligase alpha subunit-like, partial	0	0	1	0	0	1	0	y
HaOG203082				BMORI:dipeptidase 1-like	0	0	0	0	1	0	0	y
HaOG203083				BMORI:dipeptidase 1-like	0	0	0	0	0	1	0	y		T3
HaOG203085				BMORI:gypsy retrotransposon integrase-like protein 1-like	0	0	0	0	0	0	0		D5
HaOG203087				DMELA:Q9VK04 CG31729, isoform A; FI18946p1 BMORI:probable phospholipid-transporting ATPase IIB-like	0	0	0	0	0	0	0
HaOG203089				DMELA:A8JQT5 CG34306 BMORI:FERM, RhoGEF and pleckstrin domain-containing protein 2-like	0	0	0	0	0	0	0		D12
HaOG203090				BMORI:FERM, RhoGEF and pleckstrin domain-containing protein 2-like	0	0	0	0	0	0	0		D18
HaOG203091				HSAPI:P40145 Adenylate cyclase type 8 BMORI:adenylate cyclase type 8-like	0	0	0	0	0	0	0		D9
HaOG203092				BMORI:adenylate cyclase type 8-like	0	0	0	0	0	0	0		D9
HaOG203094				BMORI:adenylate cyclase type 8-like	0	0	0	0	0	0	0		D9
HaOG203095				DMELA:Q86P24 Anoctamin BMORI:LOW QUALITY PROTEIN: anoctamin-1-like	0	0	0	0	0	0	0		D13
HaOG203096				BMORI:LOW QUALITY PROTEIN: anoctamin-1-like	0	0	0	0	0	0	0		D7
HaOG203097				BMORI:LOW QUALITY PROTEIN: anoctamin-1-like	0	0	0	0	0	0	0		D17
HaOG203098				DMELA:Q9VRE0 CG1518; BMORI:dolichyl-diphosphooligosaccharide--protein glycosyltransferase subunit STT3A-like	0	0	0	0	0	0	0		D14
HaOG203099				DMELA:Q9VGN7 AT25352p; CG6744 BMORI:exonuclease 3'-5' domain-containing protein 2-like	0	0	0	1	0	0	0	y	D10
HaOG203100				DMELA:Q95SF2 GM01081p BMORI:probable ATP-dependent RNA helicase DDX23-like	0	0	0	0	0	0	0
HaOG203101				DMELA:Q9VEY5 CG5903; GM03014p; RH01253p BMORI:uncharacterized protein LOC101737762 isoform X1	0	0	0	0	0	0	0		D12
HaOG203102				BMORI:uncharacterized protein LOC101738070	0	0	0	0	0	1	0	y	D4
HaOG203103				DMELA:Q86B74 WASp, isoform C BMORI:neural Wiskott-Aldrich syndrome protein-like	0	0	0	0	0	0	0		D13
HaOG203104				BMORI:zinc finger protein 62-like	0	0	0	0	0	0	0
HaOG203106				HSAPI:Q6P2P2 Putative protein arginine N-methyltransferase 10 BMORI:putative protein arginine N-methyltransferase 10-like	0	0	0	0	0	1	0	y	D7
HaOG203107	Ribosomal-prot	cytoRP		HarmRPaP0	0	0	0	0	0	0	0		D12
HaOG203109				BMORI:putative protein arginine N-methyltransferase 10-like	0	0	0	0	0	0	0
HaOG203110				DMELA:Q8MRQ8 GH04034p BMORI:PAX3- and PAX7-binding protein 1-like	0	0	0	0	0	0	0		D13
HaOG203111				DMELA:Q8T089 LD21637p BMORI:E3 ubiquitin-protein ligase RNF13-like	0	0	0	0	0	0	0		D17
HaOG203112				BMORI:E3 ubiquitin-protein ligase RNF13-like	0	0	0	0	0	0	0		D17
HaOG203113				BMORI:solute carrier family 22 member 3-like	0	0	0	0	0	0	0
HaOG203114	TF	other		general transcription factor IIF subunit 1-like [FBgn0010282]	0	0	0	0	0	0	0
HaOG203115	TF	other		general transcription factor IIF subunit 1-like [FBgn0010282]	0	0	0	0	0	0	0
HaOG203116				BMORI:kelch domain-containing protein 4-like	0	0	0	0	0	0	0		D34
HaOG203117				HSAPI:Q8TBB5 Kelch domain-containing protein 4 BMORI:kelch domain-containing protein 4-like	0	0	0	0	0	0	0
HaOG203118				DMELA:Q7KUL1 Dally-like, isoform B BMORI:glypican-1-like	0	0	0	0	0	0	0
HaOG203119				BMORI:probable pseudouridine-5'-monophosphatase-like	0	0	0	0	0	0	0
HaOG203120				CELEG:Q9XWG2 Protein Y63D3A.7 BMORI:NADH dehydrogenase [ubiquinone] 1 alpha subcomplex subunit 2	0	0	0	0	1	-1	0	y	D4
HaOG203121				HSAPI:Q96GG9 DCN1-like protein 1 BMORI:leucine zipper protein	0	0	0	0	0	0	0
HaOG203122				DMELA:Q8MZ14 RE18828p BMORI:probable glutamate--tRNA ligase, mitochondrial-like	0	0	0	0	0	0	0
HaOG203123				DMELA:A8JQ65 Diacylglycerol kinase eta BMORI:diacylglycerol kinase eta-like	0	0	0	0	0	0	0		D9
HaOG203124				BMORI:uncharacterized protein LOC101741528	0	0	0	0	0	0	0		D9
HaOG203125				BMORI:beta-tubulin	0	-1	0	0	0	-1	0	y	D36
HaOG203126				DMELA:A1Z9I8 Short stop, isoform G BMORI:dystonin-like	0	0	0	0	0	0	0		D6
HaOG203127				DMELA:Q95ST2 Protein wntless BMORI:protein wntless-like	0	0	0	0	0	0	0
HaOG203128				BMORI:dystonin-like	0	0	0	0	0	0	0		D6
HaOG203129				DMELA:Q9VFS8 CG9588; RE14241p BMORI:26S proteasome non-ATPase regulatory subunit 9-like	0	0	0	0	0	0	0		D6
HaOG203131				BMORI:dual specificity protein phosphatase 23-like	1	1	0	0	1	0	1	y	D23
HaOG203132				DMELA:O97111 LD29223p; PAR-6; Par-6 BMORI:partitioning defective protein 6-like	0	0	0	0	0	0	0
HaOG203133				DMELA:Q9VPC2 CG4186; FI14109p BMORI:coiled-coil-helix-coiled-coil-helix domain-containing protein 7-like	0	0	0	0	0	0	0		D7
HaOG203134				BMORI:ethanolaminephosphotransferase 1-like	0	0	0	0	0	0	0		D18
HaOG203135				BMORI:caspase-4	0	1	0	1	1	0	0	y	D10	T4
HaOG203137				DMELA:Q7JWQ7 CG3074, isoform A; CG3074, isoform B; RE01730p BMORI:tubulointerstitial nephritis antigen precursor	0	0	0	0	0	0	0		D23
HaOG203139				BMORI:protein piccolo-like	0	0	0	0	0	0	0
HaOG203140				BMORI:facilitated trehalose transporter Tret1-like isoform X1	0	0	0	0	0	0	0
HaOG203144				BMORI:neuropeptide receptor A16	0	0	0	0	0	0	0
HaOG203145				BMORI:facilitated trehalose transporter Tret1-like	0	0	0	0	0	0	0
HaOG203152				DMELA:Q7KW14 Coiled-coil domain-containing protein CG32809 BMORI:coiled-coil domain-containing protein AGAP005037-like	0	0	0	0	0	0	0		D19
HaOG203153				DMELA:O76933 Pentaxin-like protein BMORI:uncharacterized protein LOC101736996 isoform X1	0	0	0	0	0	0	0		D2
HaOG203158				BMORI:uncharacterized protein LOC101745234	0	0	0	0	0	0	0
HaOG203159					0	0	0	0	0	0	0
HaOG203160				BMORI:protein bric-a-brac 1-like, partial	0	0	0	0	0	0	0
HaOG203161				HSAPI:A5YKK6 CCR4-NOT transcription complex subunit 1 BMORI:CCR4-NOT transcription complex subunit 1-like	0	0	0	0	0	0	0
HaOG203162				DMELA:Q9W3N7 CG18624, isoform A; CG18624, isoform B; CG18624, isoform C; CG18624, isoform D; GM22884p; TA01431p BMORI:uncharacterized protein LOC100302108	0	0	-1	0	0	-1	0	y	D4
HaOG203164				DMELA:O76867 EG:100G10.7 protein BMORI:paraplegin-like	0	0	0	0	0	0	0		D5
HaOG203165				BMORI:uncharacterized protein LOC101739482	0	0	0	0	0	0	0
HaOG203166				HSAPI:Q13946 High affinity cAMP-specific 3',5'-cyclic phosphodiesterase 7A BMORI:uncharacterized protein LOC101739482	0	0	0	0	0	0	0		D9
HaOG203168				DMELA:E1JI71 CG32352, isoform E BMORI:biorientation of chromosomes in cell division protein 1-like 1-like	0	0	0	0	0	0	0		D1
HaOG203169				DMELA:Q9VRT9 CG13293 BMORI:uncharacterized protein LOC101746024	0	0	0	0	0	0	0
HaOG203173				HSAPI:Q9NPD8 Ubiquitin-conjugating enzyme E2 T BMORI:ubiquitin-conjugating enzyme E2 T-like	0	0	0	0	0	0	0		D14
HaOG203174				DMELA:Q9VTY4 KxDL motif-containing protein CG10681 BMORI:kxDL motif-containing protein CG10681-like	0	0	0	0	0	0	0		D14
HaOG203182				DMELA:Q24037 Nervy BMORI:protein CBFA2T3-like	0	0	0	0	0	0	0		D19
HaOG203184				DMELA:Q7JX95 CG11123; RH42110p BMORI:nucleolar protein 9-like	0	0	0	0	0	0	0
HaOG203185				BMORI:LOW QUALITY PROTEIN: protein 4.1 homolog	0	0	0	0	0	0	0
HaOG203186				DMELA:Q9V8R9 Protein 4.1 homolog BMORI:LOW QUALITY PROTEIN: protein 4.1 homolog	0	0	0	0	0	0	0			T3
HaOG203187				DMELA:Q9V359 Vacuolar protein sorting-associated protein 28 homolog BMORI:vacuolar protein sorting-associated protein 28 homolog, partial	0	0	0	0	0	0	0		D26
HaOG203189				HSAPI:Q5GH73 XK-related protein 6 BMORI:XK-related protein 6-like	0	0	0	0	0	0	0		D7
HaOG203190				HSAPI:Q9H981 Actin-related protein 8 BMORI:actin-related protein 8-like	0	0	0	0	0	0	0
HaOG203191				DMELA:Q86P91 GH10149p BMORI:syntaxin-16-like	0	0	0	0	0	0	0
HaOG203192				DMELA:NULL : NULL BMORI:ubiquitin-conjugating enzyme E2 C-like	0	0	0	0	0	0	0		D16
HaOG203194				HSAPI:Q6IQ49 Protein SDE2 homolog BMORI:protein SDE2 homolog	0	0	0	0	0	0	0		D10
HaOG203196				BMORI:beta-1,3-galactosyltransferase 1-like	0	0	0	1	0	0	0	y	D10	T4
HaOG203197				BMORI:intracellular protein transport protein USO1-like	0	0	0	0	0	0	0
HaOG203198				BMORI:uncharacterized protein LOC101740864	0	0	0	0	0	0	0
HaOG203199				BMORI:uncharacterized protein LOC101742885, partial	0	0	0	0	0	0	0
HaOG203200				BMORI:uncharacterized protein LOC101737302	0	0	0	0	0	0	0		D2
HaOG203201				DMELA:A1ZBJ6 CG30127 BMORI:uncharacterized protein LOC101738532	0	0	0	0	0	0	0		D9
HaOG203206				BMORI:uncharacterized protein LOC101737542	0	0	0	0	1	0	0	y	D14	T5
HaOG203208				BMORI:syntaxin-binding protein 5-like	0	0	0	0	0	0	0		D6
HaOG203209				BMORI:electron transfer flavoprotein subunit alpha, mitochondrial-like, partial	0	0	0	0	0	0	0		D8	T3
HaOG203210				DMELA:A8JV36 Trf4-1, isoform F; Trf4-1, isoform G; BMORI:PAP-associated domain-containing protein 5-like	0	0	0	0	0	0	0		D13
HaOG203211				HSAPI:P18858 DNA ligase 1 BMORI:DNA ligase 1-like	0	0	0	-1	0	0	0	y	D13
HaOG203212				BMORI:prolow-density lipoprotein receptor-related protein 1-like	0	0	0	0	0	0	0		D13
HaOG203214				BMORI:prolow-density lipoprotein receptor-related protein 1-like	0	0	0	0	0	0	0
HaOG203222				DMELA:A1Z9X0 Atypical protein kinase C, isoform A; Atypical protein kinase C, isoform C; FI03288p BMORI:atypical protein kinase C	0	0	0	0	0	0	0		D6
HaOG203223				DMELA:O97477 Inositol-3-phosphate synthase BMORI:inositol-3-phosphate synthase-like	0	0	0	0	0	0	0
HaOG203224				BMORI:inositol-3-phosphate synthase-like	0	0	0	0	0	0	0
HaOG203225				BMORI:protein abrupt-like	0	0	0	0	0	0	0		D13
HaOG203226				BMORI:protein abrupt-like	0	0	0	0	0	0	0		D6
HaOG203227				BMORI:H/ACA ribonucleoprotein complex non-core subunit NAF1-like	0	0	0	0	0	0	0
HaOG203228				BMORI:zinc finger protein 546-like	0	0	0	0	0	0	0		D5
HaOG203230				BMORI:uncharacterized protein LOC101744346	0	0	0	0	0	0	0		D9
HaOG203237				DMELA:Q9W0A9 CG7974; GM02612p BMORI:uncharacterized protein LOC778507	0	0	0	0	0	0	0
HaOG203238				CELEG:Q10663 Bifunctional glyoxylate cycle protein BMORI:malate synthase, glyoxysomal-like	0	0	0	0	0	0	0			T4
HaOG203239				DMELA:Q7KVX1 Lethal (1) G0334, isoform C; RH59152p BMORI:pyruvate dehydrogenase	0	0	0	0	0	0	0		D6
HaOG203240				DMELA:Q9VQQ7 CG12795; LD41381p BMORI:AN1-type zinc finger protein 2B-like	0	0	0	0	0	0	0		D20
HaOG203241				DMELA:Q9VVJ5 CG32177; SD09769p BMORI:NEDD4 family-interacting protein 2-like	0	0	0	0	0	0	0
HaOG203242				HSAPI:O95985 DNA topoisomerase 3-beta-1 BMORI:DNA topoisomerase 3-beta-1-like	0	0	0	0	0	0	0
HaOG203243				DMELA:Q9VBJ3 CG42261; BMORI:uncharacterized protein LOC101742142	0	0	0	0	0	0	0		D9
HaOG203245				DMELA:Q8MYY3 RE47112p BMORI:LOW QUALITY PROTEIN: alpha-N-acetylgalactosaminidase-like	0	0	0	0	0	0	0		D30
HaOG203246				BMORI:uncharacterized protein LOC101736168	0	0	0	0	0	0	0		D9
HaOG203250				BMORI:WD repeat domain phosphoinositide-interacting protein 4-like isoform X2	0	0	0	0	0	0	0		D14
HaOG203251				HSAPI:Q8N5G0 Small integral membrane protein 20 BMORI:small integral membrane protein 20-like	0	0	0	0	0	0	0		D4
HaOG203252				DMELA:Q8T450 AT16856p BMORI:GDP-D-glucose phosphorylase 1-like	0	0	0	0	0	0	0
HaOG203254				DMELA:Q9VPG1 CG5847 BMORI:proteoglycan 4-like	0	0	0	0	0	0	0		D6
HaOG203255				BMORI:RNA-binding protein 25-like	0	0	0	0	0	0	0		D9
HaOG203256				BMORI:hemicentin-1-like	0	0	0	0	0	0	0			T3
HaOG203257	Growth	development		homeobox protein Nkx-2.2a-like	0	0	0	1	0	0	0	y
HaOG203258				DMELA:Q9VEA2 CG7146; GH10703p BMORI:vam6/Vps39-like protein-like	0	0	0	0	0	0	0
HaOG203259				HSAPI:P49841 Glycogen synthase kinase-3 beta BMORI:glycogen synthase kinase-3 beta isoform X1	0	0	0	0	0	0	0
HaOG203260				DMELA:Q9W2U2 CG32687; RH29237p BMORI:leucine-rich repeat-containing protein 58-like	0	0	0	0	0	0	0		D13
HaOG203261	Ribosomal-prot	mitoRP		HarmRPS2m	0	0	0	0	0	0	0
HaOG203262				DMELA:Q9VGR0 CG17187; RE47242p BMORI:dnaJ homolog subfamily C member 17-like	0	0	0	0	0	0	0		D21
HaOG203263				DMELA:Q9VXT5 CWF19-like protein 2 homolog BMORI:CWF19-like protein 2 homolog	0	0	0	0	0	0	0
HaOG203264				DMELA:Q9VXE5 Serine/threonine-protein kinase PAK mbt BMORI:serine/threonine-protein kinase PAK mbt-like	0	0	0	0	0	0	0
HaOG203265				DMELA:Q9V405 26S proteasome regulatory complex subunit p48A; CG16916 protein; GH06151p; Rpt3; BMORI:26S protease regulatory subunit 6B	0	0	0	0	0	0	0
HaOG203266				DMELA:Q9VYD7 Mitochondrial import inner membrane translocase subunit Tim9 BMORI:mitochondrial import inner membrane translocase subunit Tim9A	0	0	-1	0	0	-1	0	y	D4
HaOG203267				BMORI:uncharacterized protein LOC101739601	0	0	0	0	0	0	0
HaOG203269	cuticle	RR1		HarmCuticProtRR1-44	1	1	0	0	1	0	1	y	D23	T5
HaOG203270				BMORI:probable L-xylulose reductase-like	0	0	0	0	0	0	0		D30
HaOG203272				DMELA:Q24323 Semaphorin-2A BMORI:semaphorin-2A-like	0	0	0	0	0	0	0		D15
HaOG203273				DMELA:Q960X4 Histone acetyltransferase Tip60 BMORI:histone acetyltransferase Tip60-like isoform X3	0	0	0	0	0	0	0		D14
HaOG203274	TF	other		transcription factor kayak-like [FBgn0028550]	0	0	0	0	0	0	0		D6
HaOG203275				HSAPI:Q86TU7 Histone-lysine N-methyltransferase setd3 BMORI:histone-lysine N-methyltransferase setd3-like	0	0	0	0	0	0	0
HaOG203276				BMORI:titin-like	0	0	0	0	0	0	0		D2
HaOG203277	Growth	morphogenesis		uncharacterized protein LOC101736009	0	0	0	0	0	0	0
HaOG203279				BMORI:uncharacterized protein DDB_G0286591-like	0	0	0	0	0	0	0
HaOG203280				DMELA:Q8MSP0 AT10315p BMORI:myosin-2 heavy chain-like	0	0	0	0	0	0	0
HaOG203281				DMELA:Q9VVV2 Organic solute transporter alpha-like protein BMORI:organic solute transporter alpha-like protein-like	0	0	0	0	0	0	0		D2
HaOG203282				BMORI:probable E3 ubiquitin-protein ligase HERC2-like	0	0	1	0	1	0	0	y	D13
HaOG203283				BMORI:xaa-Pro dipeptidase-like isoform X3	0	0	0	0	0	0	0
HaOG203284				DMELA:Q9VG79 Dipeptidase C; LD07362p BMORI:xaa-Pro dipeptidase-like isoform X3	0	0	0	0	0	0	0
HaOG203285				BMORI:ankyrin-2-like	0	0	0	0	0	0	0		D15	T1
HaOG203286				BMORI:SET-binding protein-like	0	0	0	0	0	0	0
HaOG203288				HSAPI:Q9UJG1 Motile sperm domain-containing protein 1 BMORI:motile sperm domain-containing protein 1-like	0	0	0	0	1	0	0	y		T3
HaOG203289				DMELA:Q9VUB4 Nitrogen permease regulator 3-like protein BMORI:nitrogen permease regulator 3-like protein-like	0	0	0	0	0	0	0
HaOG203290				DMELA:Q9VWD5 CG14232; LD35087p BMORI:Golgi resident protein GCP60-like	0	0	0	0	0	0	0
HaOG203291				BMORI:probable 4-coumarate--CoA ligase 1-like	0	0	0	0	0	0	0		D19
HaOG203292				BMORI:serine/threonine-protein phosphatase 4 regulatory subunit 2-like	0	0	0	0	0	0	0
HaOG203293				DMELA:Q8SXQ5 CG14407; RH03087p BMORI:glutaredoxin-related protein 5, mitochondrial-like isoform X2	0	0	0	0	0	0	0		D4
HaOG203294				DMELA:P18091 Alpha-actinin, sarcomeric BMORI:alpha-actinin, sarcomeric-like isoform X1	0	0	0	0	0	0	0		D14
HaOG203295				DMELA:NULL : NULL BMORI:uncharacterized protein LOC101743267	0	0	0	0	0	0	0		D9
HaOG203296				DMELA:O97422 Galactosylgalactosylxylosylprotein 3-beta-glucuronosyltransferase I BMORI:galactosylgalactosylxylosylprotein 3-beta-glucuronosyltransferase I-like	0	0	0	0	0	0	0
HaOG203297	Growth	development		fasciclin-2-like	0	0	0	0	0	0	1	y	D18
HaOG203298				BMORI:fasciclin-2-like	0	0	0	0	0	0	0
HaOG203299				DMELA:P34082 Fasciclin-2 BMORI:fasciclin-2-like	0	0	0	0	0	0	0
HaOG203302	Growth	development		G-protein coupled receptor moody-like	1	1	1	1	0	0	0	y
HaOG203303				BMORI:uncharacterized protein LOC101743835	0	0	0	0	0	0	0			T1
HaOG203304				HSAPI:Q92673 Sortilin-related receptor BMORI:sortilin-related receptor-like	0	0	0	0	0	0	0
HaOG203305	Ribosomal-prot	cytoRP		HarmRPS19	0	0	0	0	0	-1	0	y	D12
HaOG203306				HSAPI:Q52LA3 Protein lin-52 homolog BMORI:Myb-MuvB complex subunit Lin-52	0	0	0	0	0	0	0		D4
HaOG203307				DMELA:Q9NHD5 Probable N-acetyltransferase san BMORI:N-acetyltransferase	0	0	0	0	0	0	0
HaOG203308				DMELA:Q960H9 LP07547p BMORI:telomerase Cajal body protein 1-like	0	0	0	0	0	0	0
HaOG203309				BMORI:G-protein coupled receptor moody-like	0	0	0	0	0	0	0
HaOG203310				DMELA:O77269 EG:22E5.10 protein BMORI:G-protein coupled receptor moody-like	0	0	0	0	0	0	0		D27
HaOG203312				DMELA:Q9W534 G-protein coupled receptor moody BMORI:G-protein coupled receptor moody-like	0	0	0	0	0	0	0
HaOG203313				BMORI:zinc finger CCCH domain-containing protein 14-like	0	0	0	0	0	0	0
HaOG203314				BMORI:arylalkylamine N-acetyltransferase	1	1	0	0	0	0	1	y	D3	T5
HaOG203316				DMELA:Q94521 Dopamine N-acetyltransferase BMORI:dopamine N-acetyltransferase-like	0	0	0	0	0	0	0		D4
HaOG203317				DMELA:P92029 DnaJ-like protein 60 BMORI:DnaJ (Hsp40) homolog 13	0	0	0	0	0	0	0
HaOG203318				DMELA:Q8T0S7 GH10260p BMORI:fasciculation and elongation protein zeta-2-like	0	0	0	0	0	0	0
HaOG203319				DMELA:Q00963 Spectrin beta chain BMORI:spectrin beta chain-like	0	0	0	0	0	0	0		D13
HaOG203320				DMELA:Q86P22 RE22259p BMORI:uncharacterized protein LOC101738309	0	0	0	0	0	0	0		D11
HaOG203321				BMORI:uncharacterized protein LOC101738447, partial	0	0	0	0	0	0	0		D27
[truncated: 9,214 more rows]
