# Supplementary material for: Genomic innovations, transcriptional plasticity and gene loss underlying the evolution and divergence of two highly polyphagous and invasive Helicoverpa pest species
Source: BMC Biol. 2017 Jul 31;15:63. doi: 10.1186/s12915-017-0402-6 (PMC5535293; doi:10.1186/s12915-017-0402-6)
Supplement: Supplementary file 10 — List of 129 H. armigera transcription factors (TFs) mapped to D. melanogaster TFs in networks. (ZIP 19 kb) [file 12915_2017_402_MOESM10_ESM.zip]

Archive with 12 entries (12 files):
- 200003.pdf
- 200028.pdf
- 200067.pdf
- 200080.pdf
- 200096.pdf
- 200098.pdf
- 200232.pdf
- 200445.pdf
- 200489.pdf
- 200565.pdf
- 200610.pdf
- 200612.pdf
