# Supplementary material for: Genomic innovations, transcriptional plasticity and gene loss underlying the evolution and divergence of two highly polyphagous and invasive Helicoverpa pest species
Source: BMC Biol. 2017 Jul 31;15:63. doi: 10.1186/s12915-017-0402-6 (PMC5535293; doi:10.1186/s12915-017-0402-6)
Supplement: Supplementary file 11 — Sequence alignment files for genes analysed in Additional file 3: Figure S5. (TAB 2 kb) [file 12915_2017_402_MOESM11_ESM.tab]

Fbgn-id	HaOGS2-id
FBgn0030878	HaOG201259
FBgn0031391	HaOG201398
FBgn0003870	HaOG201431
FBgn0037275	HaOG201447
FBgn0001180	HaOG201555
FBgn0027599	HaOG201651
FBgn0035625	HaOG201917
FBgn0035626	HaOG201918
FBgn0052264	HaOG202057
FBgn0034814	HaOG202157
FBgn0001323	HaOG202277
FBgn0000629	HaOG202287
FBgn0000629	HaOG202288
FBgn0263102	HaOG202296
FBgn0003651	HaOG202367
FBgn0000283	HaOG202393
FBgn0027950	HaOG202445
FBgn0004101	HaOG202516
FBgn0011648	HaOG203828
FBgn0000577	HaOG203856
FBgn0000251	HaOG204062
FBgn0028789	HaOG204204
FBgn0051612	HaOG204295
FBgn0000504	HaOG204332
FBgn0086680	HaOG204919
FBgn0000541	HaOG204975
FBgn0000568	HaOG205022
FBgn0000546	HaOG205090
FBgn0020617	HaOG205173
FBgn0015524	HaOG205176
FBgn0003300	HaOG205232
FBgn0022740	HaOG205547
FBgn0030058	HaOG205692
FBgn0020887	HaOG205701
FBgn0039209	HaOG205860
FBgn0000529	HaOG205952
FBgn0014018	HaOG206146
FBgn0037379	HaOG206251
FBgn0002914	HaOG206484
FBgn0031759	HaOG206532
FBgn0261239	HaOG206788
FBgn0004892	HaOG207072
FBgn0002985	HaOG207074
FBgn0001235	HaOG207086
FBgn0001235	HaOG207088
FBgn0005677	HaOG207223
FBgn0004858	HaOG207278
FBgn0027945	HaOG207308
FBgn0037931	HaOG207321
FBgn0037659	HaOG207514
FBgn0033155	HaOG207519
FBgn0035357	HaOG207565
FBgn0034643	HaOG207586
FBgn0024251	HaOG207716
FBgn0005659	HaOG207791
FBgn0033748	HaOG207909
FBgn0000061	HaOG208024
FBgn0000061	HaOG208025
FBgn0029123	HaOG208051
FBgn0032473	HaOG208091
FBgn0032473	HaOG208092
FBgn0032130	HaOG208249
FBgn0003896	HaOG208289
FBgn0035137	HaOG208405
FBgn0031115	HaOG208532
FBgn0032130	HaOG208664
FBgn0010355	HaOG209166
FBgn0020309	HaOG209257
FBgn0034534	HaOG209371
FBgn0010287	HaOG209803
FBgn0031759	HaOG209856
FBgn0039044	HaOG210037
FBgn0004198	HaOG210069
FBgn0041205	HaOG210130
FBgn0003345	HaOG210232
FBgn0033252	HaOG210259
FBgn0003028	HaOG210312
FBgn0002023	HaOG210453
FBgn0032130	HaOG210653
FBgn0003964	HaOG210922
FBgn0261588	HaOG211187
FBgn0035407	HaOG211308
FBgn0003254	HaOG211576
FBgn0025334	HaOG211601
FBgn0045759	HaOG211866
FBgn0031391	HaOG212016
FBgn0032130	HaOG212318
FBgn0031391	HaOG212319
FBgn0030699	HaOG212524
FBgn0022361	HaOG212540
FBgn0010228	HaOG212726
FBgn0032202	HaOG212932
FBgn0039831	HaOG212988
FBgn0003944	HaOG213035
FBgn0004837	HaOG213319
FBgn0002931	HaOG213453
FBgn0015721	HaOG213537
FBgn0002521	HaOG213613
FBgn0039654	HaOG213738
FBgn0000492	HaOG214122
FBgn0011648	HaOG214136
FBgn0036126	HaOG214238
FBgn0036126	HaOG214239
FBgn0000411	HaOG214348
FBgn0027945	HaOG214407
FBgn0010328	HaOG214471
FBgn0000448	HaOG214539
FBgn0032130	HaOG214613
FBgn0001078	HaOG214709
FBgn0032130	HaOG214846
FBgn0031759	HaOG215081
FBgn0028931	HaOG215369
FBgn0035357	HaOG215480
FBgn0011758	HaOG215774
FBgn0031876	HaOG215806
FBgn0011656	HaOG215907
FBgn0000611	HaOG216122
FBgn0001168	HaOG216221
FBgn0015396	HaOG216334
FBgn0002441	HaOG216400
FBgn0032816	HaOG216517
FBgn0016076	HaOG216708
FBgn0001222	HaOG216802
FBgn0032814	HaOG216834
FBgn0259211	HaOG216836
FBgn0031573	HaOG216883
FBgn0003900	HaOG217056
FBgn0013753	HaOG217109
FBgn0011763	HaOG217114
