# Supplementary material for: Genomic innovations, transcriptional plasticity and gene loss underlying the evolution and divergence of two highly polyphagous and invasive Helicoverpa pest species
Source: BMC Biol. 2017 Jul 31;15:63. doi: 10.1186/s12915-017-0402-6 (PMC5535293; doi:10.1186/s12915-017-0402-6)
Supplement: Supplementary file 12 — Phylogenetic trees for genes analysed in Additional file 3: Figure S5. (ZIP 21 kb) [file 12915_2017_402_MOESM12_ESM.zip]

Archive with 16 entries (16 files):
- 200003.fasta
- 200012.fasta
- 200028.fasta
- 200067.fasta
- 200078.fasta
- 200080.fasta
- 200096.fasta
- 200098.fasta
- 200100.fasta
- 200232.fasta
- 200445.fasta
- 200489.fasta
- 200501.fasta
- 200565.fasta
- 200610.fasta
- 200612.fasta
