# Supplementary material for: Genomic innovations, transcriptional plasticity and gene loss underlying the evolution and divergence of two highly polyphagous and invasive Helicoverpa pest species
Source: BMC Biol. 2017 Jul 31;15:63. doi: 10.1186/s12915-017-0402-6 (PMC5535293; doi:10.1186/s12915-017-0402-6)
Supplement: Supplementary file 12 — Phylogenetic trees for genes analysed in Additional file 3: Figure S5. (ZIP 21 kb) [file 12915_2017_402_MOESM12_ESM.zip › 200003.fasta]

>200003.AY23
ATGCTGTCGAATTTTCTCAGTTATTTTTTCCTAGTAATAGCAATTAACTATTTATCGAGTGACATWGTWCGGATTTTTATGTACTCTACTTTGCTGTTCTGGGTAATATTTAAAAATGTTAAATATTACAAAAACCTTCCGCCTGGACCATGGGGCATTCCGTTGCTKGGCATYCTCCCMTTCYTSAACCGCCGTCCTCCCCACGTGGTCTACGTGAACATGTCCAAGCAATATGGCGACGTGTTCTCTGTTCAAATGGGCTCCAACCTSACCGTCTGCATYGGRTCYACTATGCTCATGAAGGAGTTCTTCAGCAGRAAYGACTCCACCGGCAGGCCTCACACTCCTTTGAACAATCTCCTKGGTGGACTGGGAGTAATCACGAGTGAGGGTGATCTATGGAAGAGGCAGCGCCAGTTCCTTCATGAAAAATTCCGCGCTCTCGGCGTCAAGTTGTGGCCCAACACCCGTTTCGAGAAAGAAATCTTTGTGGAAATTGAAGAACTGATGGCTGAATTAGATGGATCTAAAGGAAAAGCCGTGAACCCGACCAGTTTGTTCGGAAGACACATCCACAATGTCATYACCCAGTTGATGATGAGCTTCCGTTTCACGGCCAACGATGAAGCCTTCACYATGTTCAACGARAGGGTKTCCAGAGGCATGAGGTTGTTTGGSCTGGTRCTTATTGGAGAACACGTKAAAGCCTACCTGAAACTACCAGGAAAACAAGTGATTATCAATGAAATTAAAAGGAATTTATCGGACCTGAGCCAGTTYCACCGTGAYCACATAGTCGAGCGTATGAAGGAACGCGCTAGYCTAACCATTCCTAAGGAGCCTCARGAYCTGTTGGAYCACTACCTTGACAAAATTGAAGCTGAAAAGAARGCTYTGGACAAGAATGAAAAGAAGAATATTTTCCCTGGTGTTCAACCTGAAAAYCAAATAGTCCAAGTAATGAACGATCTYTTTTCTGCTGGTATGGARACTTCTTTGTCAACATTGATGTGGACGTTTATCATGATGYTGAGGAATCCTGAGGTAGCTGACAAAGCTCGGTCTGAGCTGAAGAAGGTGGTGCCTCCTGGTGAGATGGTGACCATGGCCCATCGTCTGGAAYTGCCWTACATTGAAGCTGTCCTTTTGGAAACGATGCGATATGTGTCAATCGTGCCTTTGGGMACCACGCATGTTAATACTGCGGACTGGAAAATYGGYAAATACATCGTTCCCGCTGGCACYCACATCATACCTCTCATYAACAAGATGAACATGGACCCTGACATCTACCCAGAGCCCGAACTATTCAAGCCTGAGAGGTTCATCAAAGGCGACAARTTCACCGTGACAGACACATTCATGCARTTCGGAATCGGYCAGAGAATGTGCATCGGCAACTTACTGGCCAGRATGGAAYTATTCCTCTTCTTCTCGAACGTTATGCACAACTTTGAATTCAGAATGCCMGAAGGAGAAGAAATCCCACCATTGGAGGGAATTTTGGGMGCRACTCACGCTCCGGTGCCTTTCCAATTRTGCTTYACRAGGCTTCAAGGTACCATG
>200003.Hzea-3 
ATGTTGTCGAATTTCCTCAGTTATTTTTTCCTAGTAATAGCAATTAACCATTTATCGAGTGACATCGTACGGATTTTTATGTATTCTACTTTGATGTTCTGGATAATATTTAAAAATGTTAAATATTACAAAAACCTTCCGCCTGGACCATGGGGCATCCCGTTGTTGGGCATCCTCCCCTTCYTGAACCGCCGTCCTCCCCACGTGGTTTACGTGAACATGTCTAAGCAATATGGCGACGTGTTCTCTGTTCAAATGGGCTCCAACCTCACCGTCTGCATCGGCTCCACTATGCTCATGAAAGAGTTCTTCAGCAGAAACGACTCCACCGGCAGGCCTCACACTCCTTTGAACAATCTCCTTGGTGGACTGGGAGTAATCACGAGTGAGGGTGATCTGTGGAAGAGGCAGCGCCAGTTCCTTCATGAAAAATTCCGCGCTCTCGGCGTCAAGCTATGGCCYAACACCCGYTTCGAGAAAGAAATCTTTGTGGAAATTGAAGAACTGATGGCTGAATTAGATGGATCTAAAGGAAAAGCCGTGAACCCCACCAGCTTGTTCGGAAGACACATCCACAATGTCATTACCCAGTTGATGATGAGCTTCCGTTTCACGGCCAATGATGAAGCCTTCACYATGTTCAACGAAAGGGTGTCCAGAGGCATGAGGTTGTTTGGGCTGGTGCTTATTGGAGAACACGTGAAAGCCTACCTGAAACTACCAGGAAAACAAGTGATCATCAATGAAATTAAAAGGAATTTATCGGACCTGAGCCAGTTCCACCGTGATCACATAGTCGAGCGTATGAAGGAACGCGCTAGTCTAACCATTCCTAAGGAGCCTCAAGACCTGTTGGACCACTACCTTGACAAAATTGAAGCTGAAAAGAAGGCTTTGGACAAGAATGAAAAGAAGAATATTTTCCCTGGTGTTCAACCTGAAAACCAAATAGTCCAAGTAATGAACGATCTCTTTTCTGCTGGTATGGAGACTTCTCTGTCAACATTGATGTGGACGTTTATCATGATGCTGAGGAATCCTGAGGTAGCTGACAAGGCTCGGTCTGAGCTGAAGAAGGTGGTGCCCCCTGGTGAGATGGTGACAATGGCCCATCGTTTGGAACTGCCTTACATTGAAGCTGTCCTTTTGGAAACGATGCGATATGTGTCAATCGTGCCTTTGGGGACCACGCATGTTAATACTGCGGACTGGAAAATCGGCAAATACATCGTTCCCGCTGGCACTCACATCATACCTCTCATCAACAAGATGAACATGGACCCTGACATCTACCCAGAGCCTGAACTATTCAAGCCTGAGAGATTCATCAAAGGCGACAAATTCACCGTGACGGACACATTCATGCAATTTGGAATCGGTCAGAGAATGTGCATCGGCAACTTACTGGCCAGAATGGAACTATTCCTTTTCTTCTCGAACGTTATGCACAACTTTGAATTCAGAATGCCCGAAGGAGAAGAAATCCCACCATTGGAGGGAATTTTGGGCGCGACTCACGCTCCAGTGCCTTTCCAATTATGCTTCACGAGGCTTCAAGGTACCATG
>200003.Hzea-5 
ATGTTGTCGAATTTCCTCAGTTATTTTTTCCTAGTAATAGCAATTAACCATTTATCGAGTGACATCGTACGGATTTTTATGTATTCTACTTTGATGTTCTGGATAATATTTAAAAATGTTAAATATTACAAAAACCTTCCGCCTGGACCATGGGGCATCCCGTTGTTGGGCATCCTCCCCTTCCTGAACCGCCGTCCTCCCCACGTGGTTTACGTGAACATGTCTAAGCAATATGGCGACGTGTTCTCTGTTCAAATGGGCTCCAACCTCACCGTCTGCATCGGCTCCACTATGCTCATGAAAGAGTTCTTCAGCAGAAACGACTCCACCGGCAGGCCTCACACTCCTTTGAACAATCTCCTTGGTGGACTGGGAGTAATCACGAGTGAGGGTGATCTGTGGAAGAGGCAGCGCCAGTTCCTTCATGAAAAATTCCGCGCTCTCGGCGTCAAGCTATGGCCCAACACCCGCTTCGAGAAAGAAATCTTTGTGGAAATTGAAGAACTGATGGCTGAATTAGATGGATCTAAAGGAAAAGCCGTGAACCCCACCAGCTTGTTCGGAAGACACATCCACAATGTCATTACCCAGTTGATGATGAGCTTCCGTTTCACGGCCAATGATGAAGCCTTCACCATGTTCAACGAAAGGGTGTCCAGAGGCATGAGGTTGTTTGGGCTGGTGCTTATTGGAGAACACGTGAAAGCCTACCTGAAACTACCAGGAAAACAAGTGATCATCAATGAAATTAAAAGGAATTTATCGGACCTGAGCCAGTTCCACCGTGATCACATAGTCGAGCGTATGAAGGAACGCGCTAGTCTAACCATTCCTAAGGAGCCTCAAGACCTGTTGGACCACTACCTTGACAAAATTGAAGCTGAAAAGAAGGCTTTGGACAAGAATGAAAAGAAGAATATTTTCCCTGGTGTTCAACCTGAAAACCAAATAGTCCAAGTAATGAACGATCTCTTTTCTGCTGGTATGGAGACTTCTCTGTCAACATTGATGTGGACGTTTATCATGATGCTGAGGAATCCTGAGGTAGCTGACAAGGCTCGGTCTGAGCTGAAGAAGGTGGTGCCCCCTGGTGAGATGGTGACAATGGCCCATCGTTTGGAACTGCCTTACATTGAAGCTGTCCTTTTGGAAACGATGCGATATGTGTCAATCGTGCCTTTGGGGACCACGCATGTTAATACTGCGGACTGGAAAATCGGCAAATACATCGTTCCCGCTGGCACTCACATCATACCTCTCATCAACAAGAtgaaCAtggaccctgacatctacccagagcctGAACTATTCAAGCCTGAGAGATTCATCAAAGGCGACAAATTCACCGTGACGGACACATTCATGCAATTTGGAATCGGTCAGAGAATGTGCATCGGCAACTTACTGGCCAGAATGGAACTATTCCTTTTCTTCTCGAACGTTATGCACAACTTTGAATTCAGAATGCCCGAAGGAGAAGAAATCCCACCATTGGAGGGAATTTTGGGCGCGACTCACGCTCCAGTGCCTTTCCAATTATGCTTCACGAGGCTTCAAGGTACCATG
>200003.Hzea-6 
ATGTTGTCGAATTTCCTCAGTTATTTTTTCCTAGTAATAGCAATTAACCATTTATCGAGTGACATCGTACGGATTTTTATGTATTCTACTTTGATGTTCTGGATAATATTTAAAAATGTTAAATATTACAAAAACCTTCCGCCTGGACCATGGGGCATCCCGTTGTTGGGCATCCTCCCCTTCYTGAACCGCCGTCCTCCCCACGTGGTTTACGTGAACATGTCTAAGCAATATGGCGACGTGTTCTCTGTTCAAATGGGCTCCAACCTCACCGTCTGCATCGGCTCCACTATGCTCATGAAAGAGTTCTTCAGCAGAAACGACTCCACCGGCAGGCCTCACACTCCTTTGAACAATCTCCTTGGTGGACTGGGAGTAATCACGAGTGAGGGTGATCTGTGGAAGAGGCAGCGCCAGTTCCTTCATGAAAAATTCCGCGCTCTCGGCGTCAAGCTATGGCCYAACACCCGYTTCGAGAAAGAAATCTTTGTGGAAATTGAAGAACTGATGGCTGAATTAGATGGATCTAAAGGAAAAGCCGTGAACCCCACCAGCTTGTTCGGAAGACACATCCACAATGTCATTACCCAGTTGATGATGAGCTTCCGTTTCACGGCCAATGATGAAGCCTTCACCATGTTCAACGAAAGGGTGTCCAGAGGCATGAGGTTGTTTGGGCTGGTGCTTATTGGAGAACACGTGAAAGCCTACCTGAAACTACCAGGAAAACAAGTGATCATCAATGAAATTAAAAGGAATTTATCGGACCTGAGCCAGTTCCACCGTGATCACATAGTCGAGCGTATGAAGGAACGCGCTAGTCTAACCATTCCTAAGGAGCCTCAAGACCTGTTGGACCACTACCTTGACAAAATTGAAGCTGAAAAGAAGGCTTTGGACAAGAATGAAAAGAAGAATATTTTCCCTGGTGTTCAACCTGAAAACCAAATAGTCCAAGTAATGAACGATCTCTTTTCTGCTGGTATGGAGACTTCTCTGTCAACATTGATGTGGACGTTTATCATGATGCTGAGGAATCCTGAGGTAGCTGACAAGGCTCGGTCTGAGCTGAAGAAGGTGGTGCCCCCTGGTGAGATGGTGACAATGGCCCATCGTTTGGAACTGCCTTACATTGAAGCTGTCCTTTTGGAAACGATGCGATATGTGTCAATCGTGCCTTTGGGGACCACGCATGTTAATACTGCGGACTGGAAAATCGGCAAATACATCGttcccgctggcactcacatcATACCTCTCATCaacaagatgaacatggaccctgacatctacccagagcctgaactATTCAAGCCTGAGAGATTCATCAAAGGCGACAAATTCACCGTGACGGACACATTCATGCAATTTGGAATCGGTCAGAGAATGTGCATCGGCAACTTACTGGCCAGAATGGAACTATTCCTTTTCTTCTCGAACGTTATGCACAACTTYGAATTCAGAATGCCCGAAGGAGAAGAAATCCCACCATTGGAGGGAATTTTGGGCGCGACTCACGCTCCAGTGCCTTTCCAATTATGCTTCACGAGGCTTCAAGGTACCATG
>200003.Hzea-7 
ATGTTGTCGAATTTCCTCAGTTATTTTTTCCTAGTAATAGCAATTAACCATTTATCGAGTGACATCGTACGGATTTTTATGTATTCTACTTTGATGTTCTGGATAATATTTAAAAATGTTAAATATTACAAAAACCTTCCGCCTGGACCATGGGGCATCCCGTTGTTGGGCATCCTCCCCTTCCTGAACCGCCGTCCTCCCCACGTGGTTTACGTGAACATGTCTAAGCAATATGGCGACGTGTTCTCTGTTCAAATGGGCTCCAACCTCACCGTCTGCATCGGCTCCACTATGCTCATGAAAGAGTTCTTCAGCAGAAACGACTCCACCGGCAGGCCTCACACTCCTTTGAACAATCTCCTTGGTGGACTGGGAGTAATCACGAGTGAGGGTGATCTGTGGAAGAGGCAGCGCCAGTTCCTTCATGAAAAATTCCGCGCTCTCGGCGTCAAGCTATGGCCCAACACCCGCTTCGAGAAAGAAATCTTTGTGGAAATTGAAGAACTGATGGCTGAATTAGATGGATCTAAAGGAAAAGCCGTGAACCCCACCAGCTTGTTCGGAAGACACATCCACAATGTCATTACCCAGTTGATGATGAGCTTCCGTTTCACGGCCAATGATGAAGCCTTCACCATGTTCAACGAAAGGGTGTCCAGAGGCATGAGGTTGTTTGGGCTGGTGCTTATTGGAGAACACGTGAAAGCCTACCTGAAACTACCAGGAAAACAAGTGATCATCAATGAAATTAAAAGGAATTTATCGGACCTGAGCCAGTTCCACCGTGATCACATAGTCGAGCGTATGAAGGAACGCGCTAGTCTAACCATTCCTAAGGAGCCTCAAGACCTGTTGGACCACTACCTTGACAAAATTGAAGCTGAAAAGAAGGCTTTGGACAAGAATGAAAAGAAGAATATTTTCCCTGGTGTTCAACCTGAAAACCAAATAGTCCAAGTAATGAACGATCTCTTTTCTGCTGGTATGGAGACTTCTCTGTCWACATTGATGTGGACGTTTATCATGATGCTGAGGAATCCTGAGGTAGCTGACAAGGCTCGGTCTGAGCTGAAGAAGGTGGTGCCCCCTGGTGAGATGGTGACAATGGCCCATCGTTTGGAACTGCCTTACATTGAAGCTGTCCTTTTGGAAACGATGCGATATGTGTCAATCGTGCCTTTGGGGACCACGCATGTTAATACTGCGGACTGGAAAATCGGCAAATACATCGTTCCYGCTGGCACTCACATCATACCTCTCATCAACAAGATGAACATGGACCCTGACATCTACCCAGAGCCTGAACTATTCAAGCCTGAGAGATTCATCAAAGGCGACAAATTCACCGTGACGGACACATTCATGCAATTTGGAATCGGTCAGAGAATGTGCATCGGCAACTTACTGGCCAGAATGGAACTATTCCTTTTCTTCTCGAACGTTATGCACAACTTTGAATTCAGAATGCCCGAAGGAGAAGAAATCCCACCATTGGAGGGAATTTTGGGCGCGACTCACGCTCCAGTGCCTTTCCAATTATGCTTCACGAGGCTTCAAGGTACCATG
>200003.HaRef
ATGCTGTCGAATTTTCTCAGTTATTTTTTCCTAGTAATAGCAATTAACTATTTATCGAGTGACATTGTACGGATTTTTATGTATTCTACTTTGATGTTCTGGATAATATTTAAAAATGTTAAATATTACAAAAACCTTCCGCCTGGACCATGGGGCATCCCGTTGTTGGGCATCCTCCCCTTCTTGAACCGCCGTCCTCCCCACGTAGTCTACGTGAACATGTCCAAGCAATATGGCGACGTGTTCTCTGTTCAAATGGGCTCCAACCTGACCGTCTGCATCGGATCCACTATACTCATGAAGGAGTTCTTCAGCAGAAACGACTCCACCGGCAGGCCTCACACTCCTTTGAACAATCTCCTGGGTGGACTGGGAGTAATCACGAGTGAGGGCGATCTATGGAAGAGGCAGCGCCAGTTCCTTCATGAAAAATTCCGCGCTCTCGGCGTCAAGTTGTGGCCCAACACCCGTTTCGAGAAAGAAATCTTTGTGGAAATTGAAGAACTGATGGCTGAATTAGATGGATCTAAAGGAAAAGCCGTGAACCCGACCAGTTTGTTCGGAAGACACATCCACAATGTCATCACCCAGTTGATGATGAGCTTCCGTTTCACGGCCAACGATGAAGCCTTCACCATGTTTAACGAAAGGGTGTCCAGAGGCATGAGGTTGTTTGGCCTGGTACTTATTGGAGAACACGTTAAAGCCTACCTGAAACTACCAGGAAAACAAGTGATCATCAATGAAATTAAAAGGAATTTATCGGACCTGAGCCAGTTTCACCGTGACCACATAGTCGAGCGTATGAAGGAACGCGCTAGTCTAACCATTCCTAAGGAGCCTCAAGATCTGTTGGACCACTACCTTGACAAAATTGAAGCTGAAAAGAAGGCTTTGGACAAGAATGAAAAGAAAAATATTTTCCCTGGTGTTCAACCTGAAAACCAAATAGTCCAAGTAATGAACGATCTCTTTTCTGCTGGTATGGAGACTTCTTTGTCAACATTGATGTGGACGTTTATCATGATGTTGAGGAACCCTGAGGTAGCTGACAAAGCTCGGTCTGAGCTGAAGAAGGTGGTGCCTCCTGGTGAGATGGTGACCATGGCCCATCGTCTGGAACTGCCTTACATTGAAGCTGTCCTTTTGGAAACGATGCGATATGTGTCAATCGTGCCTTTGGGAACCACGCATGTTAATACTGCGGACTGGAAAATCGGCAAATACATCGTCCCCGCTGGCACCCACATCATACCTCTCATCAACAAAATGAACATGGACCCTGACATTTACCCGGAACCCGAACTCTTCAAGCCTGAGAGGTTCATCAAAGGCGACAAGTTCACCGTGACAGACACATTCATGCAATTCGGAATCGGTCAGAGAATGTGCATCGGCAACTTACTGGCCAGAATGGAATTATTCCTCTTCTTCTCGAACGTTATGCACAACTTTGAATTCAGAATGCCAGAAGGAGAAGAAATCCCGCCATTGGAGGGAATTTTGGGAGCAACTCACGCTCCGGTGCCTTTCCAATTATGCTTTACGAGGCTTCAAAGTACCATG
>200003.HzRef 
ATGTTGTCGAATTTCCTCAGTTATTTTTTCCTAGTAATAGCAATTAACCATTTATCGAGTGACATCGTACGGATTTTTATGTATTCTACTTTGATGTTCTGGATAATATTTAAAAATGTTAAATATTACAAAAACCTTCCGCCTGGACCATGGGGCATCCCGTTGTTGGGCATCCTCCCCTTCTTGAACCGCCGTCCTCCCCACGTGGTTTACGTGAACATGTCTAAGCAATATGGCGACGTGTTCTCTGTTCAAATGGGCTCCAACCTCACCGTCTGCATCGGCTCCACTATGCTCATGAAAGAGTTCTTCAGCAGAAACGACTCCACCGGCAGGCCTCACACTCCTTTGAACAATCTCCTTGGTGGACTGGGAGTAATCACGAGTGAGGGTGATCTGTGGAAGAGGCAGCGCCAGTTCCTTCATGAAAAATTCCGCGCTCTCGGCGTCAAGCTATGGCCCAACACCCGCTTCGAGAAAGAAATCTTTGTGGAAATTGAAGAACTGATGGCTGAATTAGATGGATCTAAAGGAAAAGCCGTGAACCCCACCAGCTTGTTCGGAAGACACATCCACAATGTCATTACCCAGTTGATGATGAGCTTCCGTTTCACGGCCAATGATGAAGCCTTCACCATGTTCAACGAAAGGGTGTCCAGAGGCATGAGGTTGTTTGGGCTGGTGCTTATTGGAGAACACGTGAAAGCCTACCTGAAACTACCAGGAAAACAAGTGATCATCAATGAAATTAAAAGGAATTTATCGGACCTGAGCCAGTTCCACCGTGATCACATAGTCGAGCGTATGAAGGAACGCGCTAGTCTAACCATTCCTAAGGAGCCTCAAGACCTGTTGGACCACTACCTTGACAAAATTGAAGCTGAAAAGAAGGCTTTGGACAAGAATGAAAAGAAGAATATTTTCCCTGGTGTTCAACCTGAAAACCAAATAGTCCAAGTAATGAACGATCTCTTTTCTGCTGGTATGGAGACTTCTCTGTCAACATTGATGTGGACGTTTATCATGATGCTGAGGAATCCTGAGGTAGCTGACAAGGCTCGGTCTGAGCTGAAGAAGGTGGTGCCCCCTGGTGAGATGGTGACAATGGCCCATCGTTTGGAACTGCCTTACATTGAAGCTGTCCTTTTGGAAACGATGCGATATGTGTCAATCGTGCCTTTGGGGACCACGCATGTTAATACTGCGGACTGGAAAATCGGCAAATACATCGTTCCCGCTGGCACTCACATCATACCTCTCATCAACAAGATGAACATGGACCCTGACATCTACCCAGAGCCTGAACTATTCAAGCCTGAGAGATTCATCAAAGGCGACAAATTCACCGTGACGGACACATTCATGCAATTTGGAATCGGTCAGAGAATGTGCATCGGCAACTTACTGGCCAGAATGGAACTATTCCTTTTCTTCTCGAACGTTATGCACAACTTTGAATTCAGAATGCCCGAAGGAGAAGAAATCCCACCATTGGAGGGAATTTTGGGCGCGACTCACGCTCCAGTGCCTTTCCAATTATGCTTCACGAGGCTTCAAGGTACCATG
>200003.SCD
ATGCTGTCGAATTTTCTCAGTTATTTTTTCCTAGTAATAGCAATTAACTATTTATCGAGTGACATAGTTCGGATTTTTATGTACTCTACTTTGCTGTTCTGGGTAATATTTAAAAATGTTAAATATTACAAAAACCTTCCGCCTGGACCATGGGGCATTCCGTTGCTTGGCATTCTCCCATTCCTCAACCGCCGTCCTCCCCACGTGGTCTACGTGAACATGTCCAAGCAATATGGCGACGTGTTCTCTGTTCAAATGGGCTCCAACCTGACCGTCTGCATCGGGTCTACTATGCTCATGAAGGAGTTCTTCAGCAGGAACGACTCCACCGGCAGGCCTCACACTCCTTTGAACAATCTCCTTGGTGGACTGGGAGTAATCACGAGTGAGGGTGATCTATGGAAGAGGCAGCGCCAGTTCCTTCATGAAAAATTCCGCGCTCTCGGCGTCAAGTTGTGGCCCAACACCCGTTTCGAGAAAGAAATCTTTGTGGAAATTGAAGAACTGATGGCTGAATTAGATGGATCTAAAGGAAAAGCCGTGAACCCGACCAGTTTGTTCGGAAGACACATCCACAATGTCATTACCCAGTTGATGATGAGCTTCCGTTTCACGGCCAACGATGAAGCCTTCACTATGTTCAACGAGAGGGTTTCCAGAGGCATGAGGTTGTTTGGGCTGGTGCTTATTGGAGAACACGTTAAAGCCTACCTGAAACTACCAGGAAAACAAGTGATTATCAATGAAATTAAAAGGAATTTATCGGACCTGAGCCAGTTCCACCGTGATCACATAGTCGAGCGTATGAAGGAACGCGCTAGTCTAACCATTCCTAAGGAGCCTCAGGACCTGTTGGACCACTACCTTGACAAAATTGAAGCTGAAAAGAAGGCTCTGGACAAGAATGAAAAGAAGAATATTTTCCCTGGTGTTCAACCTGAAAACCAAATAGTCCAAGTAATGAACGATCTCTTTTCTGCTGGTATGGAAACTTCTTTGTCAACATTGATGTGGACGTTTATCATGATGTTGAGGAATCCTGAGGTAGCTGACAAAGCTCGGTCTGAGCTGAAGAAGGTGGTGCCTCCTGGTGAGATGGTGACCATGGCCCATCGTCTGGAATTGCCTTACATTGAAGCTGTCCTTTTGGAAACGATGCGATATGTGTCAATCGTGCCTTTGGGAACCACGCATGTTAATACTGCGGACTGGAAAATTGGTAAATACATCGTTCCCGCTGGCACTCACATCATACCTCTCATCAACAAGATGAACATGGACCCTGACATCTACCCAGAGCCCGAACTATTCAAGCCTGAGAGGTTCATCAAAGGCGACAAATTCACCGTGACAGACACATTCATGCAGTTCGGAATCGGCCAGAGAATGTGCATCGGCAACTTACTGGCCAGGATGGAATTATTCCTCTTCTTCTCGAACGTTATGCACAACTTTGAATTCAGAATGCCAGAAGGAGAAGAAATCCCACCATTGGAGGGAATTTTGGGCGCAACTCACGCTCCGGTGCCTTTCCAATTGTGCTTTACGAGGCTTCAAGGTACCATG
>200003.XJSW
ATGTTGTCGAATTTTCTCAGCTATTTTTTCCTAGTAATAGCAATTAACTATTTATCGAGTGATATAGTTCGGATTTTTATGTACTCTACTTTGCTGTTCTGGATAATATTTAAAAATGTTAAATATTACAAAAACCTTCCGCCTGGACCATGGGGCATCCCGTTGTTGGGCATCCTCCCGTTCCTCAACCGCCGTCCTCCCCACGTGGTCTACGTGAACATGTCCAAGCAATATGGCGACGTGTTCTCTGTTCAAATGGGCTCCAACCTCACCGTCTGCATCGGATCCACTATGCTTATGAAGGAGTTCTTCAGCAGAAACGACTCCACCGGCAGGCCTCACACTCCTTTGAACAATCTCCTGGGTGGACTGGGAGTAATCACGAGTGAGGGTGATCTATGGAAGAGGCAGCGCCAGTTCCTCCATGAAAAATTCCGCGCTCTCGGCGTCAAGTTGTGGCCCAACACCCGTTTCGAGAAAGAAATCTTTGTGGAAATTGAAGAACTGATGGCTGAATTAGATGGATCTAAAGGAAAAGCCGTGAACCCCACCAGCTTGTTCGGAAGACACATCCACAATGTCATCACCCAGTTGATGATGAGCTTCCGTTTCACCGCCAACGATGAAGCCTTCACCATGTTCAACGAAAGAGTGTCCAGAGGCATGAGGTTATTTGGCCTGGTGCTTATTGGAGAACACGTTAAAGCCTACCTGAAACTACCAGGAAAACAAGTGATTATCAATGAAATTAAAAGGAATTTATCGGACCTGAGCCAGTTCCACCGTGACCACATAGTCGAGCGTATGAAGGAACGCGCTAGCCTCACCATTCCTAAGGAGCCTCAAGACCTGTTGGACCACTACCTTGACAAAATTGAAGCTGAAAAGAAAGCTTTGGACAAGAATGAAAAGAAGAATATTTTCCCTGGTGTTCAACCTGAAAACCAAATAGTCCAAGTAATGAACGATCTTTTTTCTGCTGGTATGGAGACTTCTTTGTCAACATTGATGTGGACGTTTATCATGATGTTGAGGAACCCTGAGGTAGCTGACAAAGCTCGTTCTGAGCTGAAGAAGGTGGTGCCTCCTGGGGAGATGGTGACCATGGCCCATCGTCTGGAACTGCCTTACATTGAAGCTGTCCTTTTGGAAACGATGCGATATGTGTCAATCGTACCTTTGGGAACCACGCATGTTAATACTGCGGACTGGAAAATCGGCAAATACATCGTTCCCGCTGGCACTCACATCATACCTCTCATCAACAAGATGAACATGGACCCTGACATCTACCCAGAACCCGAACTATTCAAGCCTGAGAGGTTCATCAAAGGCGACAAGTTCACCGTGACAGACACATTCATGCAATTCGGAATCGGTCAGAGAATGTGCATCGGCAACTTACTGGCCAGAATGGAATTATTCCTCTTCTTCTCGAACGTTATGCACAACTTCGAATTCAGAATGCCTGAAGGAGAAGAAATTCCACCGTTGGAGGGAATTTTGGGAGCAACTCACGCTCCAGTGCCTTTCCAACTATGCTTCACGAGGGTTCAAGGTACCATG
>200003.Hpunct
ATGATGTCGAATTTTATCAGTTATTTTTTCCTAGTAATAGCAATTAACTATTTATCGAGTGACATAGTTCGGATTTTTATGTACTCTACTTTGCTGTTCTGGATAATATTTAAAAATGTTAAATATTACAAAAACCTTCCGCCTGGACCATGGGGCATCCCTTTGCTGGGTATCCTCCCCTTCCTGAACCGCCGGCCTCCCCACGTGGTCTACGTGAACATGTCCAAGCAATATGGCGACGTGTTCTCTGTTCAAATGGGCTCTAACCTCACCGTCTGCATCGGCTCCACTATGCTCATGAAGGAGTTCTTCAGCAGAAATGACTCCACTGGCAGGCCTCACACTCCTTTGAACAATCTCTTGGGTGGACTGGGAGTAATCACAAGTGAGGGTGATCTATGGAAGAGGCAGCGCATGTTTCTTCATGAAAAATTCCGCGCTCTCGGCGTCAAGTTGTGGCCCAACACCCGTTTCGAGAAAGAAATCTTTGTGGAAATTGAAGAGCTGATGGATGAATTAGATGGTTCTAAAGGAAAAGCCGTGAACCCAACCAGTCTGTTCGGAAGACACATCCACAATGTCATCACCCAGTTGATGATGAGCTTCCGTTTCAAGGCCAATGATGAAGCCTTCACCATGTTCAACGAAAGGGTTTCCAGAGGCATGAGGTTGTTTGGGCTGGTGCTTATTGGAGAACACGTGAAAGCCTACCTGAAACTACCAGGAAAACAAGTGATTATTAATGAAATTAAAAGGAATTTATCGGACCTGAGTCAGTTCCACCGTGATCACATAGTCGAGCGTATGAAGGAACGCGCCAGTTTGACCATTCCTAAGGAGCCCCAAGATCTGTTGGACCACTATCTTGACAAAATTGAAGCTGAGAAGAAAGCTTTGGACAAGAATGAGAAGAAGAATATTTTCCCTGGTGTTCTACCTGAAAACCAAATAGTCCAAGTAATGAACGACCTCTTTTCTGCTGGTATGGAGACTTCTCTGTCAACATTGATGTGGACGTTTATCATGATGTTGAGGAATCCTGAGGTAGCTGACAAAGTTCGGTCTGAACTGAAGAAGGTCGTGCCTCCTGGTGAGAAGGTGACGATGGCCCATCGCCTGGAACTGCCTTACATTGAAGCTGTCCTTTTGGAAACGATGCGATATGTGTCAATCGTGCCTTTGGGGACCACGCATGTCAATACTGCGGACTGGAAAATCGGCAAATACATCGTTCCCGCTGGCACTCACATCATACCTCTCATCAACAAGATGAACATGGACCCTGACATTTACCCAGAGCCCGAACAATTCAAGCCCGAGAGGTTCATCAAAGGCGACAGGTTCACCGTGACGGACACATTCATGCAGTTCGGAATCGGCCAGAGAATGTGCATCGGCAACTTGCTAGCAAGAATGGAATTATTCCTCTTCTTCTCTAACGTTATGCACAACTTTGAATTTAGAATGCCCGAAGGAGAAGAAATTCCGGCATTGGAGGGAATTTTGGGCGCGACTCACGCTCCAGTGCCGTTCCAATTATGCTTCACGAGGCTTCAAGGTACCATG
