# Supplementary material for: Genomic innovations, transcriptional plasticity and gene loss underlying the evolution and divergence of two highly polyphagous and invasive Helicoverpa pest species
Source: BMC Biol. 2017 Jul 31;15:63. doi: 10.1186/s12915-017-0402-6 (PMC5535293; doi:10.1186/s12915-017-0402-6)
Supplement: Supplementary file 12 — Phylogenetic trees for genes analysed in Additional file 3: Figure S5. (ZIP 21 kb) [file 12915_2017_402_MOESM12_ESM.zip › 200012.fasta]

>200012.AY23 
ATGTCTCTTCCGGGAGTTTTCCTTTTTTCTCACTACGTAGAAAGCTTYTGGAGCACGCCGCCGCCCCTGGTGGACTGGTCGTACGTGCCKACGYTGGTGCTGGCAGTGATCCTGGTGGTRGTGGCGGCGACGGCGTTAGCTGCGCGCGCGGCTGATGGCAARCARGCKACCCGGCTGCCTGGCCCGCAGGCACTACCGTTTTTGGGCACCCGGTGGCTCTTCTGGGGCCGGTACAAGATGAATAAGCTGCATGAAGCTTATGAAGACATGTTCAGGCGTTACGGGCCGGTTTTCGTGGAGACCACTCCGGGAGGTGCYTCTGTGGTGTCCATCGCGGAGAGAGCAGCSYTGGAGGCGGTGTTGCGGGCCCCAGCCAAGAGGCCCTACCGYCCGCCCACCGAGATCGTRCAAGTGTACCGTAGGAGCAGRCCCGACAGATACGCCTCTACTGGACTTGTAAATGARCAAGGCGAAAAATGGCACCATCTTCGTCGYCACCTGACCGCGGAGCTRACRAGTCCYAACACAATGCAAGGCTTCCTACCGGAGCTGAACAATATTTGTGACGACTTCCTMGAACTTYTGGAGTCYTGTCGYCGAAGCGATGGCACTGTTGCCGGATTTGATCAGCTTACYAACAGGATGGGMTTGGAATCTGTCTGCGGGTTGATGCTTGGTTCAAGACTGGGCTTCTTAGAGCGATGGATGTCGGGTCGWGCGGCAACTCTCGCGGCYGCCGTGAAGGCCCACTTCAGGGCCCAGAGGGACTCCTACTACGGAGCTCCCCTATGGAAGTTCGCCCCCACCACTCTCTACAGGACATTYGTSAAGAGCGAGGAAACCATTCATACGATAGTATCGGAGCTGATGGAGGAAGCCAAGACAAAGAAACAGGGMACTGCCAATGATGACGCCATGMGGGAGATCTTCCTGAGGATCTTGGAAAACCCTGCTGTRGAYATGAGGGACAAGAAGGCTGCAGTCATTGACTTYATCACGGCTGGCATTGAGACGCTAGCRAACAGCYTAGTWTTCCTGCTATACTTGCTGAGCGGTCGTCCGGACTGGCAGCGGGTCATCCGCTCCGAGCTGCCGTCCTGCAGCACCCTGACTGCCGAGGACYTGGCAGCCGCCCCCTCAGTCCGYGCYGCGATATACGAGGCCTTCCGACTGCTGCCAACAGCACCTTTCTTGGCCAGGGTCCTGGRTACCCCTATGACTGTTGGGGGACATAAATTGCCGGCTGGGACGTTCGTGCTAGCCCACACAGGRGCRGCCTGTCGTCGYGARGAGAACTTYTACCGCGCGCGGGAGTTCGTCCCCGAGCGCTGGCTCACGCACGCGGCTCCTCACGCGCCSGCACTCGTGGCGCCCTTCGGYAGGGGMCGCCGCATGTGTCCCGGGAAACGATTYGTKGATCTTGAACTGCATTTGCTGCTTGCCAAGATAATGCAGAAATGGCGCGTGGAGTTTGACGGTGAGYTGGACATCCAGTTCGACTTCCTGCTGGCACCAAAGTCACCTGTGTCTCTGCGACTAGTSGAATGG
>200012.Hzea-3
ATGTCTCTTCCGGGAGTTTTCCTTTTTTCTCACTACGTAGAAAGCTTTTGGAGCACGCCGCCGCCCCTGGTGGACTGGTCGTACGTGCCGACGTTGGTGCTGGCTGTGATCCTGGTGGTGGTGGCGGCGACGGCGTTAGCTGCGCGCGCGGCTGATGGCAAACAGGCTACACGCCTGCCCGGCCCGCAGGCACTRCCGTTTTTGGGCACCCGKTGGCTCTTCTGGGGTCGATACAAGATGAATAAGCTGCATGAAGCTTATGAAGACATGTTCAGGCGTTACGGGCCGGTTTTCGTGGAGACCACTCCGGGAGGWGCTTCTGTGGTGTCCATCGCGGAGAGAGCAGCYCTGGAGGCGGTGTTGCGGGCCCCGGCCAAGAGGCCCTACCGTCCGCCCACCGAGATCGTGCAAGTGTACCGTAGGAGCAGGCCCGACAGATACGCCTCTACTGGACTTGTAAATGAACAAGGCGAAAAATGGCACCATCTTCGTCGTCACCTGACCGCGGAGCTGACAAGTCCCAACACGATGCAAGGCTTCCTACCGGAGCTGAACAATATTTGTGACGACTTCCTCGAACTTCTGGAATCTTGTCGCCGTAGCGATGGCACTGTTGCCGGCTTTGATCAACTTACTAACAGGATGGGCTTGGAATCTGTCTGCGGGTTGATGCTTGGTTCAAGACTGGGCTTCTTAGAGCGATGGATGTCGGGTCGTGCGGCAACCCTCGCGGCCGCCGTGAAGGCCCACTTCAGGGCCCAGAGGGACTCCTACTACGGAGCTCCCCTATGGAAGTTCGCCCCCACCACTCTCTACAGGACATTCGTGAAGAGCGAGGAAACCATTCATACGATAGTATCGGAKCTGATGGAGGAAGCCAAGACAAAGAAACAGGGCACTGCCAATGATGACGCCATGAGAGAGATCTTTCTCAGGATATTGGAAAACCCTGCCGTTGACATGAGGGACAAGAAGRCTGCAGTCATTGACTTCATCACRGCTGGCATTGARACGCTAGCGAACAGCCTAGTTTTCCTGCTATACTTGTTGAGCGGTCGTCCGGACTGGCAGCGGGTCATCCGCTCGGAGCTGCCGTCCTGCAGCACCCTGACTGCCGAGGACCTTGCAGCCGCCCCCTCAGTCCGCGCCGCGATATACGAGGCCTTCCGGCTGCTGCCAACAGCACCTTTCTTGGCCAGGGTCCTGGATACCCCGATGACTGTTGGGGGACATAAATTGCCGGCTGGCACGTTCGTGCTAGCCCACACAGGGGCGGCCTGCCGTCGCGAGGAGAACTTCTACCGCGCGCGGGAGTTCGTCCCCGAGCGCTGGCTCTCGCACGCGGCTCCTCACGCGCCTGCTCTTGTGGCTCCCTTCGGCAGAGGCCGCCGCATGTGTCCCGGGAAACGATTCGTTGATCTTGAACTGCATTTGCTTCTTGCCAAGATAATGCAAAAATGGCGCGTGGAGTTTGACGGTGAGTTGGACATTCAGTTCGACTTCCTGCTGGCACCAAAGTCACCTGTGTCTCTGCGACTAGTCGAATGG
>200012.Hzea-5
ATgtcTCTTCCGggagttttccttttttctcactacgtagaaagcttttggagcacgccGCCGCCCCTGGTGGACTGGTCGTACGTGCCGACGTTGGTGCTGGCTGTGATCCTGGTGGTGGTGGCGGCGACGGCGTTAGCTGCGCGCGCGGCTGATGGCAAACAGGCTACACGCCTGCCCGGCCCGCAGGCACTACCGTTTTTGGGCACCCGTTGGCTCTTCTGGGGTCGATACAAGATGAATAAGCTGCATGAAGCTTATGAAGACATGTTCAGGCGTTACGGGCCGGTTTTCGTGGAGACCACTCCGGGAGGTGCTTCTGTGGTGTCCATCGCGGAGAGAGCAGCCCTGGAGGCGGTGTTGCGGGCCCCGGCCAAGAGGCCCTACCGTCCGCCCACCGAGATCGTGCAAGTGTACCGTAGGAGCAGGCCCGACAGATACGCCTCTACTGGACTTGTAAATGAACAAGGCGAAAAATGGCACCATCTTCGTCGTCACCTGACCGCGGAGCTGACAAGTCCCAACACGATGCAAGGCTTCCTACCGGAGCTGAACAATATTTGTGACGACTTCCTCGAACTTCTGGAATCTTGTCGCCGTAGCGATGGCACTGTTGCCGGCTTTGATCAACTTACTAACAGGATGGGCTTGGAATCTGTCTGCGGGTTGATGCTTGGTTCAAGACTGGGCTTCTTAGAGCGATGGATGTCGGGTCGTGCGGCAACCCTCGCGGCCGCCGTGAAGGCCCACTTCAGGGCCCAGAGGGACTCCTACTACGGAGCTCCCCTATGGAAGTTCGCCCCCACCACTCTCTACAGGACATTCGTGAAGAGCGAGGAAACCATTCATACGATAGTATCGGAKCTGATGGAGGAAGCCAAGACAAAGAAACAGGGCACTGCCAATGATGACGCCATGAGAGAGATCTTTCTCAGGATATTGGAAAACCCTGCCGTTGACATGAGGGACAAGAAGGCTGCAGTCATTGACTTCATCACGGCTGGCATTGAGACGCTAGCGAACAGCCTAGTTTTCCTGCTATACTTGTTGAGCGGTCGTCCGGACTGGCAGCGGGTCATCCGCTCGGAGCTGCCGTCCTGCAGCACCCTGACTGCCGAGGACCTTGCAGCCGCCCCCTCAGTCCGCGCCGCGATATACGAGGCCTTCCGGCTGCTGCCAACAGCACCTTTCTTGGCCAGGGTCCTGGATACCCCGATGACTGTTGGGGGACATAAATTGCCGGCTGGCACGTTCGTGCTAGCCCACACAGGGGCGGCCTGYCGTCGCGAGGAGAACTTCTACCGCGCGCGGGAGTTCGTCCCCGAGCGCTGGCTCTCGCACGCGGCTCCTCACGCGCCTGCTCTTGTGGCTCCCTTCGGCAGAGGCCGCCGCATGTGTCCCGGGAAACGATTCGTTGATCTTGAACTGCATTTGCTTCTTGCCAAGATAATGCAAAAATGGCGCGTGGAGTTTGACGGTGAGTTGGACATTCAGTTCGACTTCCTGCTGGCACCAAAGTCACCTGTGTCTCTGCGACTAGTCGAATGG
>200012.Hzea-6
ATGTCTCTTCCGGGAGTTTTCCTTTTTTCTCACTACGTAGAAAGCTTTTGGAGCACGCCGCCGCCCCTGGTGGACTGGTCGTACGTGCCGACGTTGGTGCTGGCTGTGATCCTGGTGGTGGTGGCGGCGACGGCGTTAGCTGCGCGCGCGGCTGATGGCAAACAGGCTACACGCCTGCCCGGCCCGCAGGCACTACCGTTTTTGGGCACCCGTTGGCTCTTCTGGGGTCGATACAAGATGAATAAGCTGCATGAAGCTTATGAAGACATGTTCAGGCGTTACGGGCCGGTTTTCGTGGAGACCACTCCGGGAGGAGCTTCTGTGGTGTCCATCGCGGAGAGAGCAGCTCTGGAGGCGGTGTTGCGGGCCCCGGCCAAGAGGCCCTACCGTCCGCCCACCGAGATCGTGCAAGTGTACCGTAGGAGCAGGCCCGACAGATACGCCTCTACTGGACTTGTAAATGAACAAGGCGAAAAATGGCACCATCTTCGTCGTCACCTGACCGCGGAGCTGACAAGTCCCAACACGATGCAAGGCTTCCTACCGGAGCTGAACAATATTTGTGACGACTTCCTCGAACTTCTGGAATCTTGTCGCCGTAGCGATGGCACTGTTGCCGGCTTTGATCAACTTACTAACAGGATGGGCTTGGAATCTGTCTGCGGGTTGATGCTTGGTTCAAGACTGGGCTTCTTAGAGCGATGGATGTCGGGTCGTGCGGCAACCCTCGCGGCCGCCGTGAAGGCCCACTTCAGGGCCCAGAGGGACTCCTACTACGGAGCTCCCCTATGGAAGTTCGCCCCCACCACTCTCTACAGGACATTCGTGAAGAGCGAGGAAACCATTCATACGATAGTATCGGAKCTGATGGAGGAAGCCAAGACAAAGAAACAGGGCACTGCCAATGATGACGCCATGAGAGAGATCTTTCTCAGGATATTGGAAAACCCTGCCGTTGACATGAGGGACAAGAAGGCTGCAGTCATTGACTTCATCACGGCTGGCATTGARACGCTAGCGAACAGCCTAGTTTTCCTGCTATACTTGTTGAGCGGTCGTCCGGACTGGCAGCGGGTCATCCGCTCGGAGCTGCCGTCCTGCAGCACCCTGACTGCCGAGGACCTTGCAGCCGCCCCCTCAGTCCGCGCCGCGATATACGAGGCCTTCCGGCTGCTGCCAACAGCACCTTTCTTGGCCAGGGTCCTGGATACCCCGATGACTGTTGGGGGACATAAATTGCCGGCTGGCACGTTCGTGCTAGCCCACACAGGGGCGGCCTGYCGTCGCGAGGAGAACTTCTACCGCGCGCGGGAGTTCGTCCCCGAGCGCTGGCTCTCGCACGCGGCTCCTCACGCGCCTGCTCTTGTGGCTCCCTTCGGCAGAGGCCGCCGCATGTGTCCCGGGAAACGATTCGTTGATCTTGAACTGCATTTGCTTCTTGCCAAGATAATGCAAAAATGGCGCGTGGAGTTTGACGGTGAGTTGGACATTCAGTTCGACTTCCTGCTGGCACCAAAGTCACCTGTGTCTCTGCGACTAGTCGAATGG
>200012.Hzea-7
ATGTCTCTTCCGGGAGTTTTCCTTTTTTCTCACTACGTAGAAAGCTTTTGGAGCACGCCGMCGCCCCTGGTGGACTGGTCGTACGTGCCGACGTTGGTGCTGGCTGTGATCCTGGTGGTGGTGGCGGCGACGGCGTTAGCTGCGCGCGCGGCTGATGGCAAACAGGCTACACGCCTGCCCGGCCCGCAGGCACTACCGTTTTTGGGCACCCGKTGGCTCTTCTGGGGTCGATACAAGATGAATAAGCTGCATGAAGCTTATGAAGACATGTTCAGGCGTTACGGGCCGGTTTTCGTGGAGACCACTCCGGGAGGTGCTTCTGTGGTGTCCATCGCGGAGAGAGCAGCCCTGGAGGCGGTGTTGCGGGCCCCGGCCAAGAGGCCCTACCGTCCGCCCACCGAGATCGTGCAAGTGTACCGTAGGAGCAGGCCCGACAGATACGCCTCTACTGGACTTGTAAATGAACAAGGCGAAAAATGGCACCATCTTCGTCGTCACCTGACCGCGGAGCTGACAAGTCCCAACACGATGCAAGGCTTCCTACCGGAGCTGAACAATATTTGTGACGACTTCCTCGAACTTCTGGAATCTTGTCGCCGTAGCGATGGCACTGTTGCCGGCTTTGATCAACTTACTAACAGGATGGGCTTGGAATCTGTCTGCGGGTTGATGCTTGGTTCAAGACTGGGCTTCTTAGAGCGATGGATGTCGGGTCGTGCGGCAACCCTCGCGGCCGCCGTGAAGGCCCACTTCAGGGCCCAGAGGGACTCCTACTACGGAGCTCCCCTATGGAAGTTCGCCCCCACCACTCTCTACAGGACATTCGTGAAGAGCGAGGAAACCATTCATACGATAGTATCGGAKCTGATGGAGGAAGCCAAGACAAAGAAACAGGGCACTGCCAATGATGACGCCATGAGAGAGATCTTTCTCAGGATATTGGAAAACCCTGCCGTTGACATGAGGGACAAGAAGGCTGCAGTCATTGACTTCATCACGGCTGGCATTGAGACGCTAGCGAACAGCCTAGTTTTCCTGCTATACTTGTTGAGCGGTCGTCCGGACTGGCAGCGGGTCATCCGCTCGGAGCTGCCGTCCTGCAGCACCCTGACTGCCGAGGACCTTGCAGCCGCCCCCTCAGTCCGCGCCGCGATATACGAGGCCTTCCGGCTGCTGCCAACAGCACCTTTCTTGGCCAGGGTCCTGGATACCCCGATGACTGTTGGGGGACATAAATTGCCGGCTGGCACGTTCGTGCTAGCCCACACAGGGGCGGCCTGYCGTCGCGAGGAGAACTTCTACCGCGCGCGGGAGTTCGTCCCCGAGCGCTGGCTCTCGCACGCGGCTCCTCACGCGCCTGCTCTTGTGGCTCCCTTCGGCAGAGGCCGCCGCATGTGTCCCGGGAAACGATTCGTTGATCTTGAACTGCATTTGCTTCTTGCCAAGATAATGCAAAAATGGCGCGTGGAGTTTGACGGTGAGTTGGACATTCAGTTCGACTTCCTGCTGGCACCAAAGTCACCTGTGTCTCTGCGACTAGTCGAATGG
>200012.HaRef 
ATGTCTCTTCCGGGAGTTTTCCTTTTTTCTCACTACGTAGAAAGCTTTTGGAGCACGCCGCCACCCTTGGTGGACTGGTCGTACGTACCGACGCTGGTGCTGGCAGTGATCCTGGTGGTGGTAGCGGCGACGGCGTTAGCTGCGCGCGCGGCTGATGGCAAACAGGCCACCCGCCTGCCTGGCCCGCAGGCACTACCGTTTTTGGGCACCCGGTGGCTCTTCTGGGGCCGGTACAAGATGAATAAGCTGCATGAAGCTTATGAAGACATGTTCAGGCGTTACGGGCCGGTTTTCGTGGAGACCACTCCGGGAGGTGCTTCTGTGGTGTCCATCGCGGAGAGAGCAGCGTTGGAGGCGGTGTTGCGGGCCCCGGCCAAGAGGCCTTACCGTCCGCCCACCGAGATCGTGCAAGTGTACCGAAGGAGCAGACCCGACAGATACGCCTCAACTGGACTTGTAAATGAACAAGGCGAAAAATGGCACCATCTTCGTCGCCACCTGACCGCGGAGCTAACAAGTCCTAACACAATGCAAGGCTTCCTACCGGAGCTGAACAATATTTGTGACGACTTCCTCGAACTTCTGGAGTCTTGTCGCCGAAGCGATGGCACTGTTGCCGGCTTTGATCAACTAACTAACAGGATGGGCTTGGAATCTGTCTGTGGGTTGATGCTTGGTTCAAGACTGGGCTTCTTAGAGCGATGGATGTCGGGCCGTGCGGCAACTCTCGCGGCCGCCGTGAAGGCCCACTTCAGGGCCCAGAGGGACTCCTACTACGGAGCTCCCCTATGGAAGTTCGCCCCCACCACTCTCTACAGGACATTCGTGAAGAGCGAGGAAACCATTCATACGATAGTATCGGAGCTGATGGAGGAAGCCAAGACAAAGAAACAGGGCACTGCCAATGATGACGCCATGAGAGAGATCTTCCTGAGGATCTTGGAAAACCCTGCCGTTGACATGAGGGACAAGAAGGCTGCAGTCATTGACTTCATCACAGCTGGCATTGAGACGCTAGCGAACAGCCTAGTTTTCCTGCTATACTTGCTGAGCGGTCGTCCTGACTGGCAGAGGGTCATCCGCTCCGAGCTGCCGTCCTGCAGCACACGGACTGCCGAGGACTTGGCAGCCGCCCCCTCGGTCCGCGCCGCCATATACGAGGCCTTCCGACTGCTGCCAACTGCACCTTTCTTAGCCAGGGTCCTGGATACCCCTATGACTGTTGGGGGACATAAATTGCCGGCTGGGACGTTCGTGCTAGCCCACACAGGGGCAGCCTGTCGTCGGGAAGAGAACTTCTACCGCGCGCGGGAGTTCGTCCCCGAGCGCTGGCTCACGCACGCGGCTCCTCACGCGCCCGCACTCGTGGCTCCCTTCGGCAGGGGCCGCCGCATGTGTCCCGGGAAACGATTCGTTGATCTTGAACTGCATTTGCTGCTTGCCAAGATAATGCAAAAATGGCGCGTGGAGTTTGACGGTGAGTTGGACATCCAGTTCGACTTCCTACTGGCACCAAAGTCACCTGTGTCTCTGCGACTAGTGGAATGG
>200012.HzRef
ATGTCTCTTCCGGGAGTTTTCCTTTTTTCTCACTACGTAGAAAGCTTTTGGAGCACGCCGCCGCCCCTGGTGGACTGGTCGTACGTGCCGACGTTGGTGCTGGCTGTGATCCTGGTGGTGGTGGCGGCGACGGCGTTAGCTGCGCGCGCGGCTGATGGCAAACAGGCTACACGCCTGCCCGGCCCGCAGGCACTACCGTTTTTGGGCACCCGGTGGCTCTTCTGGGGTCGATACAAGATGAATAAGCTGCATGAAGCTTATGAAGACATGTTCAGGCGTTACGGGCCGGTTTTCGTGGAGACCACTCCGGGAGGAGCTTCTGTGGTGTCCATCGCGGAGAGAGCAGCTCTGGAGGCGGTGTTGCGGGCCCCGGCCAAGAGGCCCTACCGTCCGCCCACCGAGATCGTGCAAGTGTACCGTAGGAGCAGGCCCGACAGATACGCCTCTACTGGACTTGTAAATGAACAAGGCGAAAAATGGCACCATCTTCGTCGTCACCTGACCGCGGAGCTGACAAGTCCCAACACGATGCAAGGCTTCCTACCGGAGCTGAACAATATTTGTGACGACTTCCTCGAACTTCTGGAATCTTGTCGCCGTAGCGATGGCACTGTTGCCGGCTTTGATCAACTTACTAACAGGATGGGCTTGGAATCTGTCTGCGGGTTGATGCTTGGTTCAAGACTGGGCTTCTTAGAGCGATGGATGTCGGGTCGTGCGGCAACCCTCGCGGCCGCCGTGAAGGCCCACTTCAGGGCCCAGAGGGACTCCTACTACGGAGCTCCCCTATGGAAGTTCGCCCCCACCACTCTCTACAGGACATTCGTGAAGAGCGAGGAAACCATTCATACGATAGTATCGGATCTGATGGAGGAAGCCAAGACAAAGAAACAGGGCACTGCCAATGATGACGCCATGAGAGAGATCTTTCTCAGGATATTGGAAAACCCTGCCGTTGACATGAGGGACAAGAAGGCTGCAGTCATTGACTTCATCACGGCTGGCATTGAAACGCTAGCGAACAGCCTAGTTTTCCTGCTATACTTGTTGAGCGGTCGTCCGGACTGGCAGCGGGTCATCCGCTCGGAGCTGCCGTCCTGCAGCACCCTGACTGCCGAGGACCTTGCAGCCGCCCCCTCAGTCCGCGCCGCGATATACGAGGCCTTCCGGCTGCTGCCAACAGCACCTTTCTTGGCCAGGGTCCTGGATACCCCGATGACTGTTGGGGGACATAAATTGCCGGCTGGCACGTTCGTGCTAGCCCACACAGGGGCGGCCTGCCGTCGCGAGGAGAACTTCTACCGCGCGCGGGAGTTCGTCCCCGAGCGCTGGCTCTCGCACGCGGCTCCTCACGCGCCTGCTCTTGTGGCTCCCTTCGGCAGAGGCCGCCGCATGTGTCCCGGGAAACGATTCGTTGATCTTGAACTGCATTTGCTTCTTGCCAAGATAATGCAAAAATGGCGCGTGGAGTTTGACGGTGAGTTGGACATTCAGTTCGACTTCCTGCTGGCACCAAAGTCACCTGTGTCTCTGCGACTAGTCGAATGG
>200012.SCD 
ATGTCTCTTCCGGGAGTTTTCCTTTTTTCTCACTACGTAGAAAGCTTTTGGAGCACGCCGCCGCCCCTGGTGGACTGGTCGTACGTGCCGACGCTGGTGCTGGCAGTGATCCTGGTGGTGGTGGCGGCGACGGCGTTAGCTGCGCGCGCGGCTGATGGCAAACAGGCCACGCGCCTGCCTGGCCCGCAGGCACTTCCGTTTTTGGGCACCCGGTGGCTCTTCTGGGGTCGATACAAGATGAATAAGCTGCATGAAGCTTATGAAGACATGTTCAGGCGTTACGGGCCGGTTTTCGTGGAGACCACTCCGGGAGGTGCCTCTGTGGTGTCCATCGCGGAGAGAGCAGCCCTGGAGGCGGTGTTGCGGGCCCCAGCCAAGAGGCCGTACCGCCCGCCCACCGAGATCGTGCAAGTGTACCGAAGGAGCAGACCCGACAGATACGCCTCTACAGGACTTGTAAATGAACAAGGCGAAAAATGGCACCATCTTCGTCGTCACCTGACCGCGGAGCTGACAAGTCCCAACACAATGCAAGGCTTCCTACCGGAGCTGAACAATATTTGTGACGACTTCCTCGAACTTTTGGAGTCTTGTCGCCGAAGCGATGGCACTGTTGCCGGCTTTGATCAACTTACTAACAGGATGGGCTTGGAATCGGTCTGCGGTTTAATGCTTGGTTCAAGACTGGGCTTCTTAGAGCGATGGATGTCGGGCCGTGCGGCAACTCTCGCGGCTGCCGTGAAGGCCCATTTCAGGGCCCAGAGGGACTCCTACTACGGAGCTCCTCTATGGAAGTTCGCCCCCACCACTCTCTACAGGACATTCGTGAAGAGCGAGGAAACCATTCATACGATAGTATCGGAGCTGATGGAGGAAGCCAAGACCAAGAAACAGGGCACTGCCAACGATGACGCCATGAGAGAGATCTTTCTCAGGATCTTGGAAAACCCTGCTGTAGATATGAGGGACAAGAAGGCTGCAGTCATTGACTTCATCACGGCTGGCATTGAGACGCTAGCGAACAGCCTAGTATTCCTGCTATACTTGCTGAGCGGTCGTCCGGACTGGCAGCGAGTCATCCGCTCCGAGCTGCCGTCCTGCAGCACCCTGACTGCCGAAGACCTGGCAGCCGCCCCCTCAGTCCGCGCCGCGATATACGAGGCCTTCCGGCTGCTGCCAACTGCACCTTTCTTGGCTAGGGTCCTGGATACCCCGATGACTGTTGGGGGACATAAATTGCCGGCTGGGACGTTCGTGCTAGCTCACACAGGGGCAGCCTGCCGTCGTGAAGAGAACTTCTACCGCGCGCGGGAGTTCGTCCCCGAGCGCTGGCTCACGCACGCGGCTCCTCACGCGCCGGCGCTAGTGGCTCCCTTCGGCAGGGGCCGCCGCATGTGTCCCGGGAAACGATTTGTGGACCTTGAACTGCATTTGCTGCTTGCCAAGATAATGCAGAAATGGCGCGTGGAGTTTGACGGTGAGTTGGACATCCAGTTCGACTTCCTGCTGGCACCAAAGTCACCAGTGTCTCTGCGACTAGTCGAATGG
>200012.XJSW 
ATGTCTCTTCCGGGAGTTTTCCTTTTTTCTCACTACGTAGAAAGCTTTTGGAGCACGCCGCCACCCCTGGTGGACTGGTCGTACGTGCCGACGCTGGTGCTGGCAGTGATCCTGGTGGTGGTGGCGGCGACGGCGTTAGCTGCACGCGCGGCTGATGGAAAACAGGCCACCCGACTGCCTGGCCCGCAGGCACTACCGTTTTTGGGCACCCGGTGGCTCTTCTGGGGCCGATACAAGATGAATAAGCTGCATGAAGCTTATGAAGACATGTTCAGGCGTTACGGGCCGGTTTTCGTGGAGACCACTCCGGGAGGTGCGTCTGTGGTGTCCATCGCGGAGAGAGCAGCGTTGGAGGCGGTGTTGCGGGCCCCAGCCAAGAGGCCCTACCGTCCGCCTACCGAGATTGTGCAAGTGTACCGAAGGAGCAGACCCGACAGATACGCCTCTACAGGACTTGTAAATGAACAAGGCGAAAAATGGCATCATCTTCGTCGTCACCTGACCGCGGAGCTGACGAGTCCCAACACGATGCAAGGCTTCCTACCGGAGCTGAACAATATTTGTGATGACTTCCTCGAACTTTTGGAGTCTTGTCGCCGAAGCGATGGCACTGTTGCCGGCTTTGATCAGCTTACTAACAGGATGGGCTTGGAATCTGTCTGTGGGTTGATGCTTGGCTCAAGACTGGGCTTCTTAGAGCGATGGATGTCAGGCCGTGCGGCAACTCTCGCGGCTGCCGTGAAGGCCCACTTCAGGGCCCAGAGGGACTCCTACTACGGAGCTCCCCTATGGAAGTTCGCCCCCACCACTCTCTACAGGACATTCGTGAAGAGCGAGGAAACCATTCATACGATAGTATCGGAGCTGATGGAGGAAGCCAAGACAAAGAAACAGGGCACTGCCAATGATGACGCTATGCGGGAGATCTTCCTGAGGATCTTGGAAAACCCTGCTGTTGACATGAGGGACAAGAAGGCTGCAGTCATTGACTTCATCACGGCTGGCATTGAGACGCTAGCGAACAGCCTAGTATTCCTGCTATACTTGCTGAGCGGTCGCCCAGACTGGCAGCGGGTCATTCGCTCCGAGCTGCCGTCCTGCAGCACCCTGACTGCTGAGGACTTGGCAGCCGCCCCCTCAGTCCGTGCTGCGATATACGAGGCCTTCCGACTGCTGCCAACTGCACCTTTCTTGGCCAGGGTCCTGGATACCCCTATGACTGTTGGGGGACATAAATTGCCGGCTGGGACGTTCGTGCTAGCCCACACAGGGGCGGCCTGTCGTCGCGAGGAGAACTTCTACCGCGCGCGGGAGTTCGTCCCCGAGCGCTGGCTCACTCACACGGCTCCGCACGCGCCGGCGCTAGTGGCGCCCTTCGGCAGGGGCCGCCGCATGTGTCCAGGGAAACGATTCGTTGATCTTGAACTGCATTTGCTGCTTGCCAAGATAATGCAGAAATGGCGCGTGGAGTTTGACGGTGAGTTGGACATCCAGTTCGACTTCCTGCTGGCACCAAAGTCACCTGTGTCTCTGCGACTAGTCGAATGG
>200012.Hpunct
ATGTCTCTTCCGGGAGTTTTCCTTTTTTCTCACTACGTAGAAAGCTTTTGGAGCACGCCGCCGCCCCTGGTGGACTGGTCTTACGTGCCGACGCTGGTGCTGGCTGTGATCCTGGTGGTAGTGGCGGCGACGGCGCTGACTGCGCGCGCAGCTGATGGCAAACAGGCCACCCGCCTGCCCGGCCCACAGGCATTACCGTTTTTGGGCACCCGGTGGCTCTTCTGGGGTCGATACAAGATGAATAAGCTGCATGAAGCTTATGAAGACATGTTCAGGCGTTACGGGCCGGTTTTCGTGGAGACCACTCCGGGAGGTGCTTCTGTGGTGTCGATCGCGGACAGAGCGGCCCTGGAGGCGGTGTTGCGGGCCCCGGCCAAGAGACCCTACCGCCCGCCCACCGAGATCGTGCAAGTGTACCGCAGGAGCAGACCCGACAGATACGCCTCTACTGGACTTGTGAATGAACAAGGCGAAAAATGGCACCATCTTCGTCGTCACCTGACCGCGGAGCTGACGAGTCCTAACACAATGCAAGGTTTCCTACCAGAGCTGAACAATATTTGTGACGACTTTCTCGAACTTCTGGAATCTTGTCGTCGAAGCGACGGCACTGTTGCCGGCTTTGATCAACTTACTAACAGGATGGGCTTGGAATCGGTCTGCGGTTTAATGCTTGGTTCAAGACTGGGCTTCTTAGAGCGATGGATGTCGGGTCGCGCGGCAACTCTTGCAGCCGCCGTGAAGGCTCACTTCAGGGCCCAGAGGGACTCCTACTACGGAGCCCCCCTATGGAAGTTCGCCCCCACCACTCTCTACAGGACATTCGTCAAGAGCGAAGAAACCATTCATACGATAGTATCGGAGCTGATGGACGAAGCCAAGACAAGGAAACAGGGCACTGCAAACGATGACGCCATGCGGGAGATCTTTCTGAGGATCTTGGAAAACCCTGCTGTTGACATGAGGGACAAGAAAGCCGCAGTCATTGACTTCATCACGGCTGGCATTGAGACGCTAGCGAACAGCCTAGTATTCCTGCTATACTTGCTGAGCGGTCGTCCCGATTGGCAGCGCGTTATTCGCTCCGAGCTGCCGTCCTGCAGCACCCTGACTGCTGAGGACCTGGCAGCCGCCCCCTCAGTCCACGCCGCGATATACGAGGCCTTCCGACTGTTACCAACAGCACCTTTCTTAGCCAGGGTTTTGGATACCCCTATGAATGTTGGGGGACATAAATTGCCGGCTGGGACCTTCGTGCTAGCTCACACGGGCGCGGCTTGCAGACGTGAGGAGAACTTCTACCGTGCGCGGGACTTCCTCCCCGAGCGCTGGCTGCGGCACACCGCGCCCCACGCCCCCGCTCTTGTGGCGCCCTTCGGCCGCGGCCGCCGCATGTGTCCAGGGAAACGATTTGTGGACCTTGAACTGCATTTGCTGCTTGCCAAGATAATGCAGAAATGGCGCGTGGAGTTTGACGGTGAGTTGGACATTCAGTTCGACTTCCTGCTGGCACCAAAGTCACCAGTGTCTCTGCGACTAGTCGAATGG
