# Supplementary material for: Genomic innovations, transcriptional plasticity and gene loss underlying the evolution and divergence of two highly polyphagous and invasive Helicoverpa pest species
Source: BMC Biol. 2017 Jul 31;15:63. doi: 10.1186/s12915-017-0402-6 (PMC5535293; doi:10.1186/s12915-017-0402-6)
Supplement: Supplementary file 12 — Phylogenetic trees for genes analysed in Additional file 3: Figure S5. (ZIP 21 kb) [file 12915_2017_402_MOESM12_ESM.zip › 200028.fasta]

>200028.AY23 
ATGTATCTAAATCAATTGCGAAATGTTCAACCGTACGTCAGATTAGGATTGGCTAATATCCAAAAAAGATGTTATGAAAAGGCAATATTGCARACTCAAAAGCTTCAAAGTCAAGAASTGAATACCAATAAGGCATGCTCAGCTTCTGTTGGTTTATCCGACAAAGATCCTCTAATGAACGAAATATTCCCAGCAACTAGGGTGATGCCTATGGTGCTTACGAATAAGGAACCTATTGTGCTTTCATTCGATGACGTACCTGGACCCAGAGCTTTGAAATACATATCAAATTTTCGTCACTACCTTTCAGAAATTGGTACCCAACTCACAGTGGGCGTGCTCACTATAGCACTTAACATGAGCACATATTTAAACACCAAGAAACCGCTGAAGAACCTTTCCGCCCTTTTYGACGAGTACGGGCCTGTRGTTCGGTTTGTTAGTCCCGTGGGAGGGGAYATAGTCTTGATAAATCACCCCGAGCATATCCAGAAAGTTTATACTATGGAGGGRGAGTATCCTATAAGGTCAACCTTGGACTCTCTGGAGAAATATAGATCGGAGCACAGGAGCCTCGTTTACGGTGGACTGTATTCCGTTCAAGGAGAAGAATGGAATCGTCAAAGGGCAGTTGTGCTCGCACCACTAAACAACTCGATCTCACACCACATYAGTGGAATCAACGAYGTGTGCGAAAATTTCACGACMAAGATATACAATATTCGAAACTATCAAGAYGAGATTTCAAAGGATCTGTATAAGGAGCTCCAYAAGTGGGCCTTCGATTGTATGGGATTAGTGCTTTTCTCGAAAAGGTTCACGATGCTAGACACRGAGCTGGTKTACAGTCAGTGCGATATGTCGTGGCTCTACCACAGCTTGGAGAAGGCGACTGACGCCATCATCAAATGCGAGTCCGGCCTCCAYTTCTGGAAGCTGTTCCCGACGCCCGCATGGAACTCTCTCGTCAAATACTGCGACAGCTTAGACAACCTAATTGGAAAACATGTTATAGAAGCGGAACAAGCTCTYTCTTTYCAAGCATCAAAAGATGCAAATACTGATTTCACCTTTCCTACAGATAAGAACTGTGTGATCAATGCYATGCTGATGGGCGAAGACAAAATGAATGCTGAAGATATTTCTACTATTATAATGGACATGCTTCTTATTGGAGTAAACACTATTACTTCTTCTATGTCATTCCTTTTGTATTACATAGCTAAGTATCAAAGRGCGCAAAGGATACTTTACGATGAAATAGACAAAGTTGGCGCCAATTTGAGCATTAACGACTTGTCGAAGATTACGGAACTAACGCCTTATCTTCARGCSTGCATAAAGGAGTCCTTAMGATTAGTTCCTCCYATTCCAGTGCTGACTCGGATTCTGCCRAAAAATATAACTATAGACAGATATAATATCCCTCGTGGCACTCTCATAATAATGTCTACTCAAGATGCTTCACTGAAAGAAGGCAACTATGATGATGCATCTGTATTCTACCCCGAGAGATGGTTGAAGGGAGATGCAAAAGAATACCATGCATTTGCCTCCATCCCATTCGGTTTTGGAGCCCGGAAGTGTTTGGGTCAAAACATTGCAGAAACCATGATGTCACTGCTTACCCTCAGAATTATCCAAAAATATAAACTCGAATATCATTATGGAGATGTTGGATCAACAAGAAGTTTTATATCCAGACCCAATAAGGCCCTGAAAGTGAGATTTGTGGACAGATTG
>200028.Hzea-3 
ATGTATCTAAATCAATTGCGAAATGTTCAACCGTACGTCAGATTAGGATTGGCTAATATCCAAAAAAGATGTTATGAAAAGGCAATATTGCAGACTCAAAAGCTTCAAAGTCAAGAACTGAATACCAATAAGGCATGCTCAGCTTCTGTTGGTATATCCGACAAAGATCCTCTAATGAACGAAATATTCCCAGCAACTAGGGTGATGCCTATGGTGCTTACGAATAAGGAACCCATTGTGCTTTCATTCGATGACGTACCTGGACCCAGAGCTTTGAAATACATATCAAATTTTCGTCACTACCTTTCAGAAATTGGTACCCAACTCACAGTTGGCGTGCTCACTATAGCACTTAACATGAGCACATATTTAAACACCAAGAAACCGCTGAAGAACCTTTCCGCCCTTTTCGACGAGTACGGGCCTGTAGTCCGGTTTGTTAGTCCCGTGGGAGGGGATATAGTCTTGATAAATCACCCCGAGCATATCCAGAAAGTTTATACTATGGAAGGAGAGTATCCTATAAGGTCAACCTTGGACTCTCTGGAGAAATATAGATCGGAGCACAGGAGCCTCGTTTACGGTGGACTGTATTCCGTTCAAGGAGAAGAATGGAATCGTCAAAGGGCAGTTGTGCTCGCACCACTAAATAACTCTATCTCACACCACATCAGTGGAATCAACGACGTGTGCGAAAATTTCACGACCAAGATATACAATATTCGAAACTATCAAGACGAGATTTCAAAGGATCTGTATAAGGAGCTCCACAAGTGGGCCTTCGATTGTATGGGATTAGTGCTTTTCTCGAAGAGGTTCACGATGCTAGACACAGAGCTGGTGTACAGTCAGTGCGATATGTCGTGGCTCTACCACAGCTTGGAGAAGGCGACTGACGCCATCATCAAATGCGAGTCCGGCCTCCACTTTTGGAAGCTGTTCCCGACCCCCGCATGGAACTCTCTCGTCAAATACTGCGACAGCTTAGACAACCTAATTGGAAAACATGTTATAGAAGCGGAACAAGCTCTCTCTTTTCAAGCATCAAAAGATGCAAATACTGATTTCACCTTTCCTACAGATAAGAACTGTGTGATCAATGCTATGCTGATGGGCGAAGACAAAATGAATGCTGAAGATATTTCTACTATTATAATGGACATGCTTCTTATTGGAGTAAACACTATTACTTCTTCTATGTCATTYCTTTTGTATTACATAGCTAAGTATCAAAGAGCGCAAAGGATACTATACGATGAAATAGACAAAGTTGGCGCCAATTTGAGCATTAACGACTTGTCGAAGATTACGGAACTAACGCCTTATCTTCAAGCCTGYATAAAGGAGTCCTTACGATTAGTTCCTCCCATTCCAGTGCTGACTCGGATTCTGCCGAAAAATATAACTATAGACAGATATAATATCCCTCGTGGCACTCTCATAATAATGTCTACTCAAGATGCTTCGCTGAAAGAAGGCAACTATGATGATGCATCCGTATTCTACCCGGAGAGATGGTTGAAGGGAGATGCAAAAGAATACCATGCATTTGCCTCCATTCCATTCGGTTTTGGAGCCCGGAAGTGTTTGGGTCAAAACATTGCAGAAACCATGATGTCACTGCTTACCCTCAGAATTATCCAAAAATATAAACTTGAATATCATTATGGAGATGTTGGATCAACAAGAAGTTTTATATCCAGACCCAATAAGGCCCTGAAAGTGAGATTTGTGGACAGATTG
>200028.Hzea-5 
ATGTATCTAAATCAATTGCGAAATGTTCAACCGTACGTCAGATTAGGATTGGCTAATATCCAAAAAAGATGTTATGAAAAGGCAATATTGCAGACTCAAAAGCTTCAAAGTCAAGAACTGAATACCAATAAGGCATGCTCAGCTTCTGTTGGTATATCCGACAAAGATCCTCTAATGAACGAAATATTCCCAGCAACTAGGGTGATGCCTATGGTGCTTACGAATAAGGAACCCATTGTGCTTTCATTCGATGACGTACCTGGACCCAGAGCTTTGAAATACATATCAAATTTTCGTCACTACCTTTCAGAAATTGGTACCCAACTCACAGTTGGCGTGCTCACTATAGCACTTAACATGAGCACATATTTAAACACCAAGAAACCGCTGAAGAACCTTTCCGCCCTTTTCGACGAGTACGGGCCTGTAGTCCGGTTTGTTAGTCCCGTGGGAGGGGATATAGTCTTGATAAATCACCCCGAGCATATCCAGAAAGTTTATACTATGGAAGGAGAGTATCCTATAAGGTCAACCTTGGACTCTCTGGAGAAATATAGATCGGAGCACAGGAGCCTCGTTTACGGTGGACTGTATTCCGTTCAAGGAGAAGAATGGAATCGTCAAAGGGCAGTTGTGCTCGCACCACTAAATAACTCTATCTCACACCACATCAGTGGAATCAACGACGTGTGCGAAAATTTCACGACCAAGATATACAATATTCGAAACTATCAAGACGAGATTTCAAAGGATCTGTATAAGGAGCTCCACAAGTGGGCCTTCGATTGTATGGGATTAGTGCTTTTCTCGAAGAGGTTCACGATGCTAGACACAGAGCTGGTGTACAGTCAGTGCGATATGTCGTGGCTCTACCACAGCTTGGAGAAGGCGACTGACGCCATCATCAAATGCGAGTCCGGCCTCCACTTTTGGAAGCTGTTCCCGACCCCCGCATGGAACTCTCTCGTCAAATACTGCGACAGCTTAGACAACCTAATTGGAAAACATGTTATAGAAGCGGAACAAGCTCTCTCTTTTCAAGCATCAAAAGATGCAAATACTGATTTCACCTTTCCTACAGATAAGAACTGTGTGATCAATGCTATGCTGATGGGCGAAGACAAAATGAATGCTGAAGATATTTCTACTATTATAATGGACATGCTTCTTATTGGAGTAAACACTATTACTTCTTCTATGTCATTYCTTTTGTATTACATAGCTAAGTATCAAAGAGCGCAAAGGATACTATACGATGAAATAGACAAAGTTGGCGCCAATTTGAGCATTAACGACTTGTCGAAGATTACGGAACTAACGCCTTATCTTCAAGCCTGYATAAAGGAGTCCTTACGATTAGTTCCTCCCATTCCAGTGCTGACTCGGATTCTGCCGAAAAATATAACTATAGACAGATATAATATCCCTCGTGGCACTCTCATAATAATGTCTACTCAAGATGCTTCGCTGAAAGAAGGCAACTATGATGATGCATCCGTATTCTACCCGGAGAGATGGTTGAAGGGAGATGCAAAAGAATACCATGCATTTGCCTCCATTCCATTCGGTTTTGGAGCCCGGAAGTGTTTGGGTCAAAACATTGCAGAAACCATGATGTCACTGCTTACCCTCAGAATTATCCAAAAATATAAACTTGAATATCATTATGGAGATGTTGGATCAACAAGAAGTTTTATATCCAGACCCAATAAGGCCCTGAAagtgagaTTTGTGGACagattg
>200028.Hzea-6 
ATGTATCTAAATCAATTGCGAAATGTTCAACCGTACGTCAGATTAGGATTGGCTAATATCCAAAAAAGATGTTATGAAAAGGCAATATTGCAGACTCAAAAGCTTCAAAGTCAAGAACTGAATACCAATAAGGCATGCTCAGCTTCTGTTGGTATATCCGACAAAGATCCTCTAATGAACGAAATATTCCCAGCAACTAGGGTGATGCCTATGGTGCTTACGAATAAGGAACCCATTGTGCTTTCATTCGATGACGTACCTGGACCCAGAGCTTTGAAATACATATCAAATTTTCGTCACTACCTTTCAGAAATTGGTACCCAACTCACAGTTGGCGTGCTCACTATAGCACTTAACATGAGCACATATTTAAACACCAAGAAACCGCTGAARAACCTTTCCGCCCTTTTCGACGAGTACGGGCCTGTAGTCCGGTTTGTTAGTCCCGTGGGAGGGGATATAGTCTTGATAAATCACCCCGAGCATATCCAGAAAGTTTATACTATGGAAGGAGAGTATCCTATAAGGTCAACCTTGGACTCTCTGGAGAAATATAGATCGGAGCACAGGAGCCTCGTTTACGGTGGACTGTATTCCGTTCAAGGAGAAGAATGGAATCGTCAAAGGGCAGTTGTGCTCGCACCACTAAATAACTCTATCTCACACCACATCAGTGGAATCAACGACGTGTGCGAAAATTTCACGACCAAGATATACAATATTCGAAACTATCAAGACGAGATTTCAAAGGATCTGTATAAGGAGCTCCACAAGTGGGCCTTCGATTGTATGGGATTAGTGCTTTTCTCGAAGAGGTTCACGATGCTAGACACAGAGCTGGTGTACAGTCAGTGCGATATGTCGTGGCTCTACCACAGCTTGGAGAAGGCGACTGACGCCATCATCAAATGCGAGTCCGGCCTCCACTTTTGGAAGCTGTTCCCGACCCCCGCATGGAACTCTCTCGTCAAATACTGCGACAGCTTAGACAACCTAATTGGAAAACATGTTATAGAAGCGGAACAAGCTCTCTCTTTTCAAGCATCAAAAGATGCAAATACTGATTTCACCTTTCCTACAGATAAGAACTGTGTGATCAATGCTATGCTGATGGGCGAAGACAAAATGAATGCTGAAGATATTTCTACTATTATAATGGACATGCTTCTTATTGGAGTAAACACTATTACTTCTTCTATGTCATTCCTTTTGTATTACATAGCTAAGTATCAAAGAGCGCAAAGGATACTATACGATGAAATAGACAAAGTTGGCGCCAATTTGAGCATTAACGACTTGTCGAAGATTACGGAACTAACGCCTTATCTTCAAGCCTGYATAAAGGAGTCCTTACGATTAGTTCCTCCCATTCCAGTGCTGACTCGGATTCTGCCGAAAAATATAACTATAGACAGATATAATATCCCTCGTGGCACTCTCATAATAATGTCTACTCAAGATGCTTCGCTGAAAGAAGGCAACTATGATGATGCATCCGTATTCTACCCGGAGAGATGGTTGAAGGGAGATGCAAAAGAATACCATGCATTTGCCTCCATTCCATTCGGTTTTGGAGCCCGGAAGTGTTTGGGTCAAAACATTGCAGAAACCATGATGTCACTGCTTACCCTCAGAATTATCCAAAAATATAAACTTGAATATCATTATGGAGATGTTGGATCAACAAGAAGTTTTATATCCAGACCCAATAAGGCCCTGAAAGTGAGATTTGTGGACAGATTG
>200028.Hzea-7 
ATGTATCTAAATCAATTGCGAAATGTTCAACCGTACGTCAGATTAGGATTGGCTAATATCCAAAAAAGATGTTATGAAAAGGCAATATTGCAGACTCAAAAGCTTCAAAGTCAAGAACTGAATACCAATAAGGCATGCTCAGCTTCTGTTGGTATATCCGACAAAGATCCTCTAATGAACGAAATATTCCCAGCAACTAGGGTGATGCCTATGGTGCTTACGAATAAGGAACCCATTGTGCTTTCATTCGATGACGTACCTGGACCCAGAGCTTTGAAATACATATCAAATTTTCGTCACTACCTTTCAGAAATTGGTACCCAACTCACAGTTGGCGTGCTCACTATAGCACTTAACATGAGCACATATTTAAACACCAAGAAACCGCTGAARAACCTTTCCGCCCTTTTCGACGAGTACGGGCCTGTAGTCCGGTTTGTTAGTCCCGTGGGAGGGGATATAGTCTTGATAAATCACCCCGAGCATATCCAGAAAGTTTATACTATGGAAGGAGAGTATCCTATAAGGTCAACCTTGGACTCTCTGGAGAAATATAGATCGGAGCACAGGAGCCTCGTTTACGGTGGACTGTATTCCGTTCAAGGAGAAGAATGGAATCGTCAAAGGGCAGTTGTGCTCGCACCACTAAATAACTCTATCTCACACCACATCAGTGGAATCAACGACGTGTGCGAAAATTTCACGACCAAGATATACAATATTCGAAACTATCAAGACGAGATTTCAAAGGATCTGTATAAGGAGCTCCACAAGTGGGCCTTCGATTGTATGGGATTAGTGCTTTTCTCGAAGAGGTTCACGATGCTAGACACAGAGCTGGTGTACAGTCAGTGCGATATGTCGTGGCTCTACCACAGCTTGGAGAAGGCGACTGACGCCATCATCAAATGCGAGTCCGGCCTCCACTTTTGGAAGCTGTTCCCGACCCCCGCATGGAACTCTCTCGTCAAATACTGCGACAGCTTAGACAACCTAATTGGAAAACATGTTATAGAAGCGGAACAAGCTCTCTCTTTTCAAGCATCAAAAGATGCAAATACTGATTTCACCTTTCCTACAGATAAGAACTGTGTGATCAATGCTATGCTGATGGGCGAAGACAAAATGAATGCTGAAGATATTTCTACTATTATAATGGACATGCTTCTTATTGGAGTAAACACTATTACTTCTTCTATGTCATTCCTTTTGTATTACATAGCTAAGTATCAAAGAGCGCAAAGGATACTATACGATGAAATAGACAAAGTTGGCGCCAATTTGAGCATTAACGACTTGTCGAAGATTACGGAACTAACGCCTTATCTTCAAGCCTGYATAAAGGAGTCCTTACGATTAGTTCCTCCCATTCCAGTGCTGACTCGGATTCTGCCGAAAAATATAACTATAGACAGATATAATATCCCTCGTGGCACTCTCATAATAATGTCTACTCAAGATGCTTCGCTGAAAGAAGGCAACTATGATGATGCATCCGTATTCTACCCGGAGAGATGGTTGAAGGGAGATGCAAAAGAATACCATGCATTTGCCTCCATTCCATTCGGTTTTGGAGCCCGGAAGTGTTTGGGTCAAAACATTGCAGAAACCATGATGTCACTGCTTACCCTCAGAATTATCCAAAAATATAAACTTGAATATCATTATGGAGATGTTGGATCAACAAGAAGTTTTATATCCAGACCCAATAAGGCCCTGAAAGTGAGATTTGTGGACAGATTG
>200028.HaRef 
ATGTATCTAAATCAATTGCGAAATGTTCAACCGTACGTCAGATTAGGATTGGCTAATATCCAAAAAAGATGTTATGAAAAGGCAATATTGCAGACTCAAAAGCTTCAAAGTCAAGAAGTGAATACCAATAAGGCATGCTCAGCTTCTGTTGGTTTATCCGACAAAGATCCTCTAATGAACGAAATATTCCCAGCAACTAGGGTGATGCCTATGGTGCTTACGAATAAGGAACCTATTGTGCTTTCATTCGATGACGTACCTGGACCCAGAGCTTTGAAATACATATCAAATTTTCGTCACTACCTTTCAGAAATTGGTACCCAACTCACAGTGGGCGTGCTCACTATAGCACTTAACATGAGCACATATTTAAACACCAAGAAACCGCTGAAGAACCTTTCCGCCCTTTTCGACGAGTACGGGCCTGTGGTTCGGTTTGTTAGTCCCGTGGGAGGGGACATAGTCTTGATAAATCACCCCGAGCATATCCAGAAAGTTTATACTATGGAGGGGGAGTATCCTATAAGGTCAACCTTGGACTCTCTGGAGAAATATAGATCTGAACACAGGAGCCTCGTTTACGGTGGACTGTATTCCGTTCAAGGAGAAGAATGGAATCGTCAAAGGGCAGTTGTGCTCGCACCACTAAACAACTCGATCTCACACCACATTAGTGGAATCAACGATGTTTGCGAAAATTTCACGACAAAGATATACAATATTCGAAACTATCAAGACGAGATTTCAAAGGATCTGTATAAGGAGCTCCACAAGTGGGCCTTCGATTGTATGGGATTAGTGCTTTTCTCGAAAAGATTCACGATGCTAGACACGGAGCTGGTTTACAGTCAGTGCGATATGTCGTGGCTCTACCACAGCTTGGAGAAGGCGACTGACGCCATCATCAAATGCGAGTCCGGCCTCCATTTCTGGAAGCTGTTCCCGACGCCCGCATGGAACTCTCTCGTCAAATACTGCGACAGCTTAGACAACCTCATTGGAAAACATGTTATAGAAGCAGAACAAGCTCTCTCTTTCCAAGCATCAAAAGATGCAAATACTGATTTCACCTTTCCTACAGATAAGAACTGTGTGATCAATGCTATGCTGATGGGCGAAGATAAAATGAATGCTGAAGATATTTCTACTATTATAATGGACATGCTTCTGATTGGAGTAAACACTATTACTTCTTCTATGTCATTCCTTTTGTATTACATAGCTAAGTATCAAAGAGCGCAAAGGATACTATACGATGAAATAGACAAAGTTGGCGCCAATTTGAGCATTAACGACTTGTCGAAGATTACGGAACTAACGCCTTATCTTCAAGCGTGCATAAAGGAGTCCTTACGATTAGTTCCTCCTATTCCAGTGCTGACTCGGATTCTGCCGAAAAATATAACTATAGACAGATATAATATCCCTCGTGGCACTCTCATAATAATGTCTACTCAAGATGCTTCGCTGAAAGAAGGCAACTATGATGATGCATCTGTATTCTACCCCGAGAGATGGTTGAAGGGAGATGCAAAAGAATACCATGCGTTTGCCTCCATCCCATTCGGTTTTGGAGCCCGGAAGTGTTTGGGTCAAAACATTGCAGAAACCATGATGTCACTGCTTACCCTCAGAATTATCCAAAAATATAAACTTGAATATCATTATGGAGATGTTGGATCAACAAGAAGTTTTATATCCAGACCCAATAAGGCCCTGAAAGTGAGATTTGTGGACAGATTG
>200028.HzRef 
ATGTATCTAAATCAATTGCGAAATGTTCAACCGTACGTCAGATTAGGATTGGCTAATATCCAAAAAAGATGTTATGAAAAGGCAATATTGCAGACTCAAAAGCTTCAAAGTCAAGAACTGAATACCAATAAGGCATGCTCAGCTTCTGTTGGTATATCCGACAAAGATCCTCTAATGAACGAAATATTCCCAGCAACTAGGGTGATGCCTATGGTGCTTACGAATAAGGAACCCATTGTGCTTTCATTCGATGACGTACCTGGACCCAGAGCTTTGAAATACATATCAAATTTTCGTCACTACCTTTCAGAAATTGGTACCCAACTCACAGTTGGCGTGCTCACTATAGCACTTAACATGAGCACATATTTAAACACCAAGAAACCGCTGAAGAACCTTTCCGCCCTTTTCGACGAGTACGGGCCTGTAGTCCGGTTTGTTAGTCCCGTGGGAGGGGATATAGTCTTGATAAATCACCCCGAGCATATCCAGAAAGTTTATACTATGGAAGGAGAGTATCCTATAAGGTCAACCTTGGACTCTCTGGAGAAATATAGATCGGAGCACAGGAGCCTCGTTTACGGTGGACTGTATTCCGTTCAAGGAGAAGAATGGAATCGTCAAAGGGCAGTTGTGCTCGCACCACTAAATAACTCTATCTCACACCACATCAGTGGAATCAACGACGTGTGCGAAAATTTCACGACCAAGATATACAATATTCGAAACTATCAAGACGAGATTTCAAAGGATCTGTATAAGGAGCTCCACAAGTGGGCCTTCGATTGTATGGGATTAGTGCTTTTCTCGAAGAGGTTCACGATGCTAGACACAGAGCTGGTGTACAGTCAGTGCGATATGTCGTGGCTCTACCACAGCTTGGAGAAGGCGACTGACGCCATCATCAAATGCGAGTCCGGCCTCCACTTTTGGAAGCTGTTCCCGACCCCCGCATGGAACTCTCTCGTCAAATACTGCGACAGCTTAGACAACCTAATTGGAAAACATGTTATAGAAGCGGAACAAGCTCTCTCTTTTCAAGCATCAAAAGATGCAAATACTGATTTCACCTTTCCTACAGATAAGAACTGTGTGATCAATGCTATGCTGATGGGCGAAGACAAAATGAATGCTGAAGATATTTCTACTATTATAATGGACATGCTTCTTATTGGAGTAAACACTATTACTTCTTCTATGTCATTCCTTTTGTATTACATAGCTAAGTATCAAAGAGCGCAAAGGATACTATACGATGAAATAGACAAAGTTGGCGCCAATTTGAGCATTAACGACTTGTCGAAGATTACGGAACTAACGCCTTATCTTCAAGCCTGTATAAAGGAGTCCTTACGATTAGTTCCTCCCATTCCAGTGCTGACTCGGATTCTGCCGAAAAATATAACTATAGACAGATATAATATCCCTCGTGGCACTCTCATAATAATGTCTACTCAAGATGCTTCGCTGAAAGAAGGCAACTATGATGATGCATCCGTATTCTACCCGGAGAGATGGTTGAAGGGAGATGCAAAAGAATACCATGCATTTGCCTCCATTCCATTCGGTTTTGGAGCCCGGAAGTGTTTGGGTCAAAACATTGCAGAAACCATGATGTCACTGCTTACCCTCAGAATTATCCAAAAATATAAACTTGAATATCATTATGGAGATGTTGGATCAACAAGAAGTTTTATATCCAGACCCAATAAGGCCCTGAAAGTGAGATTTGTGGACAGATTG
>200028.SCD 
ATGTATCTAAATCAATTGCGAAATGTTCAACCGTACGTCAGATTAGGATTGGCTAATATCCAAAAAAGATGTTATGAAAAGGCAATATTGCAGACTCAAAAGCTTCAAAGTCAAGAAGTGAATACCAATAAGGCATGCTCAGCTTCTGTTGGTTTATCCGACAAAGATCCTCTAATGAACGAAATATTCCCAGCAACTAGGGTGATGCCTATGGTGCTTACGAATAAGGAACCTATTGTGCTTTCATTCGATGACGTACCTGGACCCAGAGCTTTGAAATACATATCAAATTTTCGTCACTACCTTTCAGAAATTGGTACCCAACTCACAGTGGGCGTGCTCACTATAGCACTTAACATGAGCACATATTTAAACACCAAGAAACCGCTGAAGAACCTTTCCGCCCTTTTCGACGAGTACGGGCCTGTGGTTCGGTTTGTTAGTCCCGTGGGAGGGGATATAGTCTTGATAAATCACCCCGAGCATATCCAGAAAGTTTATACTATGGAGGGGGAGTATCCTATAAGGTCAACCTTGGACTCTCTGGAGAAATATAGATCGGAGCACAGGAGCCTCGTTTACGGTGGACTGTATTCCGTTCAAGGAGAAGAATGGAATCGTCAAAGGGCAGTTGTGCTCGCACCACTAAACAACTCGATCTCACACCACATTAGTGGAATCAACGATGTGTGCGAAAATTTCACGACCAAGATATACAATATTCGAAACTATCAAGACGAGATTTCAAAGGATCTGTATAAGGAGCTCCATAAGTGGGCCTTCGATTGTATGGGATTAGTGCTTTTCTCGAAAAGGTTCACGATGCTAGACACAGAGCTGGTTTACAGTCAGTGCGATATGTCGTGGCTCTACCACAGCTTGGAGAAGGCGACTGACGCCATCATCAAATGCGAGTCCGGCCTCCATTTCTGGAAGCTGTTCCCGACGCCCGCATGGAACTCTCTCGTCAAATACTGCGACAGCTTAGACAACCTAATTGGAAAACATGTTATAGAAGCGGAACAAGCTCTTTCTTTCCAAGCATCAAAAGATGCAAATACTGATTTCACCTTTCCTACAGATAAGAACTGTGTGATCAATGCCATGCTGATGGGCGAAGACAAAATGAATGCTGAAGATATTTCTACTATTATAATGGACATGCTTCTTATTGGAGTAAACACTATTACTTCTTCTATGTCATTCCTTTTGTATTACATAGCTAAGTATCAAAGAGCGCAAAGGATACTTTACGATGAAATAGACAAAGTTGGCGCCAATTTGAGCATTAACGACTTGTCGAAGATTACGGAACTAACGCCTTATCTTCAGGCGTGCATAAAGGAGTCCTTACGATTAGTTCCTCCTATTCCAGTGCTGACTCGGATTCTGCCAAAAAATATAACTATAGACAGATATAATATCCCTCGTGGCACTCTCATAATAATGTCTACTCAAGATGCTTCACTGAAAGAAGGCAACTATGATGATGCATCTGTATTCTACCCTGAGAGATGGTTGAAGGGAGATGCAAAAGAATACCATGCATTTGCCTCCATCCCATTCGGTTTTGGAGCCCGGAAGTGTTTGGGTCAAAACATTGCAGAAACCATGATGTCACTGCTTACCCTCAGAATTATCCAAAAATATAAACTCGAATATcattaTgGAGATgTtggATCAACAAGAAGTTTTATATCCAGACCCAATAAGGCCCTGAAAGTGAGATTTGTGGACAGATTG
>200028.XJSW 
ATGTATCTAAATCAATTGCGAAATGTTCAACCGTACGTCAGATTAGGATTGGCTAATATCCAAAAAAGATGTTATGAAAAGGCAATATTGCAGACTCAAAAGCTTCAAAGTCAAGAASTGAATACCAATAAGGCATGCTCAGCTTCTGTTGGTTTATCCGACAAAGATCCTCTAATGAACGAAATATTCCCAGCAACTAGGGTGATGCCTATGGTGCTTACGAATAAGGAACCTATTGTGCTTTCATTCGATGACGTACCTGGACCCAGAGCTTTGAAATACATATCAAATTTTCGTCACTACCTTTCAGAAATTGGTACCCAACTCACAGTGGGCGTGCTCACTATAGCACTTAACATGAGCACATATTTAAACACCAAGAAACCGCTGAAGAACCTTTCCGCCCTTTTYGACGAGTACGGGCCTGTRGTTCGGTTTGTTAGTCCCGTGGGAGGGGATATAGTCTTGATAAATCACCCCGAGCATATCCAGAAAGTTTATACTATGGAGGGRGAGTATCCTATAAGGTCAACCTTGGACTCTCTGGAGAAATATAGATCGGAGCACAGGAGCCTCGTTTACGGTGGACTGTATTCCGTTCAAGGAGAAGAATGGAATCGTCAAAGGGCAGTTGTGCTCGCACCACTAAACAACTCGATCTCACACCACATTAGTGGAATCAACGAYGTRTGCGAAAATTTCACGACCAAGATATACAATATTCGAAACTATCAAGACGAGATTTCRAAGGATCTGTATAAGGAGCTCCAYAAGTGGGCCTTCGATTGTATGGGATTAGTGCTTTTCTCGAARAGGTTCACGATGCTAGACACAGAGCTGGTKTACAGTCAGTGYGATATGTCGTGGCTCTACCAYAGCTTGGAGAAGGCGACTGACGCCATCATCAAATGCGAGTCCGGCCTCCAYTTCTGGAAGCTGTTCCCGACGCCCGCATGGAACTCTCTCGTCAAATACTGCGACAGCTTAGACAACCTAATTGGAAAACATGTTATAGAAGCGGAACAAGCTCTTTCTTTYCAAGCATCAAAAGATGCAAATACTGATTTCACCTTTCCTACAGATAAGAACTGTGTGATYAATGCYATGCTGATGGGCGAAGACAAAATGAATGCTGAAGATATTTCTACTATTATAATGGACATGCTTCTTATTGGAGTAAACACTATTACTTCTTCTATGTCATTCCTTTTGTATTACATAGCTAAGTATCAAAGAGCGCAAAGGATACTWTACGATGAAATAGACAAAGTTGGCGCCAATTTGAGCATTAACGACTTGTCGAAGATTACGGAACTAACGCCTTATCTTCARGCGTGCATAAAGGAGTCCTTACGATTAGTTCCTCCTATTCCAGTGCTGACTCGGATTCTGCCRAAAAATATAACTATAGACAGATATAATATCCCTCGTGGCACTCTCATAATAATGTCTACTCAAGATGCTTCRCTGAAAGAAGGCAACTATGATGATGCATCTGTATTCTACCCYGAGAGATGGTTGAAGGGAGATGCAAAAGAATACCATGCATTTGCCTCCATCCCATTCGGTTTTGGAGCCCGGAAGTGTTTGGGTCAAAACATTGCAGAAACCATGATGTCACTGCTTACCCTCAGAATTATCCAAAAATATAAACTYGAATATCATTATGGAGATGTTGGATCAACAAGAAGTTTTATATCCAGACCCAATAAGGCMCTGAAAGTGAGATTTGTGGACAGATTG
>200028.Hpunct
ATGTATCTAAATCAATTGCGAAACGCTCAACCGTACGTCAGATTAGGATTGGCTAATATCCAAAAAAGGTGTTATGAAAAGGCAATATTGCAGACTCAAAAGCTTCAAAGTCAAGAATTGAACACCAATAAGGCATGCTCAGCTTCTGTTGGTATATCTGACAAAGATCCTCTAATGAACGAAATATTCCCAGCAACTAGGGTGATGCCTATGGTGCTTACGAACAAGGAACCCATTGTGCTTTCATTCGATGACGTACCAGGACCCAGAGCTTTGAAATACATATCAAATTTTCGTCACTACCTTTCAGAAATTGGTACCCAACTCACAGTGGGCGTGCTCACTGTAGCACTTAACATAAGCACATATTTAAACACCAAGAAACCGCTGAAGAACCTTTCCGCCCTTTTCGACGAGTACGGGCCTGTAGTTCGGTTTGTTAGTCCCGTGGGAGGGGATATAGTCTTGATAAATCACCCCGAGCATATCCAGAAAGTTTACACTATGGAGGGAGAGTATCCTATAAGGTCAACCTTGGACTCTCTGGAGAAATATAGGTCGGAGCACAGGAGCCTCGTTTACGGTGGACTGTATTCCGTTCAAGGGGAAGAATGGAATCGTCAAAGGTCAGTTGTGCTCACACCACTAAATAACTCAATCTCGCACCACATTAGTGGAATCAACGATGTATGCGAAAATTTCACGACAAAGATATACAATATTCGAAACTATCAAGACGAGATATCAAAGGATCTTTATAAAGAGCTCCACAAGTGGGCCTTCGATTGTATGGGATTGGTGCTTTTCTCTAAGAGGTTCACGATGCTAGACACCGAGCTAGTGTACAGCCAATGCGATATGTCGTGGCTATACCACAGCTTGGAGAAGGCGACTGACGCCATCATCAAATGCGAGTCCGGCCTCCACTTCTGGAAGCTGTTCCCGACACCCGCATGGAACTCTCTCGTCAAATATTGCGACAGCTTAGACAACCTAATTGGAAAACATGTTATAGAAGCGGAACAAGCTCTTTCTTTTCAAGCATCAAAAGATGCAAATACTGATTTCACCTTTCCTTCAGATAAAAACTGTGTGATCAATGCTATGTTGATGGGCGAAGACAAAATGAATGCTGAAGATATTTCTACAATTATAATGGACATGCTTCTTATTGGAGTAAACACTATTACTTCTTCTATGTCATTCCTTTTGTATTACATAGCTAAGTATCAAAGAGCGCAAAGAATACTATTCGATGAAATAGACAAAGTCGGCGCCAATTTGAGCATTAACGACTTGTCGAAGATAACGGAACAAACGCCTTATCTTCAAGCGTGCATAAAGGAGTCCTTACGATTAGTTCCTCCTATTCCAGTGCTGACTCGGATTCTGCCGAAAAATATAACTATAGACAGATATAATATCCCTCGTGGCACTCTCATAATAATGTCTACTCAAGATGCTTCGCTGAAAGAAGGCAACTATGATGATGCATCTGTATTCTACCCCGAGAGATGGTTGAAGGGAGATGCAAAAGAATACCATGCATTTGCCTCCATACCATTCGGTTTTGGAGCCCGGAAGTGTTTGGGTCAAAACATTGCAGAAACCATGTTGTCACTGCTTACCCTCAGAATTCTCCAAAAATATAAACTTGAGTATCATTATGGAGATGTTGGATCAACAAGAAGTTTTATATCCAGACCCAATAAGACCCTGAAACTGAGGTTTGTGGACAGATTG
