# Supplementary material for: Genomic innovations, transcriptional plasticity and gene loss underlying the evolution and divergence of two highly polyphagous and invasive Helicoverpa pest species
Source: BMC Biol. 2017 Jul 31;15:63. doi: 10.1186/s12915-017-0402-6 (PMC5535293; doi:10.1186/s12915-017-0402-6)
Supplement: Supplementary file 12 — Phylogenetic trees for genes analysed in Additional file 3: Figure S5. (ZIP 21 kb) [file 12915_2017_402_MOESM12_ESM.zip › 200067.fasta]

>200067.AY23 
ATGGTAGCCCCCACTGCTTCCTCTGTAGTGCAGAACTTAGGGGCTGAAGCCAAAGCCATTGACAATTCGTTCGCGATGAGTAACGCGCGGTGCTACGCGGTCATGCCKGGCCCCAAGCCCTTGCCWATATTCGGCAATAGTTGGCGGTTTGCTATWGGCAARAATCCTTGGAAAACTCGCGCTTTGGACATTTCYCTCTGGTTCTTAAGAGCCTTGGCAGGCGCCGGKGGAGCGGCTAAAGTRTCAAAACTGTTTGGACACCCCGATCTGGTATTTCCTTTCTGTGCCGAGGAAACAGCAAAGATWTACAGACGTGAAGACTCAATGCCRCACAGAGCAAAAGCACCGTGCCTCAGCCATTATAAGCATGATTTGAGAAAGGATTTCTTTGGAAATGAACCCGGTCTTATTGGAGTACATGGCGAGCCGTGGTCTAGATTTAGATCTAAAGTATCCAAAGCATTGATAGCGCCGGAGGCAGCAAGGGCTGCGGTTCCAGATTTAGAATATGTGACCGACGATTTCGTACACAGAATGGAATGCATTCTCGACGATAATCGTGAGCTGCCGAAAGATTTTCTCACGGAACTCTACAAATGGGCCCTTGAGTCTGTGGGTGCTTGGGCACTGGGGACAAGATTGGGATGCCTACAAGATAACGATGCGGACGCGAAACAAATCATTAAATGTATTCACGGCTTCTTCCATAGTGTTCCTGTGTTGGAACTGTCAGCACCATTATGGCGAATATATTCTACACCGGAATACAAAACATATGTCGAAGCTCTAGACACTTTTACATCACTCTGTTTGAARAGATTGACTGATAAAGGCATATGTTCKCAAATAGYRAAAGCTTCTGGKGAAAAGGTAGCCACTATATTAGCTTTGGATCTACTATTRGTYGGRGTAGACACCACAGCRGCTGCTGCAGCAAGTACTATTTATTTRTTGGCTAATAATGAAAGAGCACAGAGAAAATTACARACTGARCTGGACAAAAATCTGCCAACAGATAGAGGAATGACWAGCAAGGACTTGGAYAAGTTGCAATATCTSAAAGCTTGTATCAAAGAATCGCTMAGAATGAAACCCGTCATTCTGGGAAATGGAAGATGCATTCARTCWGATGCCGTGATMTCTGGATACGARGTTCYCAAAGGGTCTCACATAGTATTCCCGCATTACATCCTATCGAACGAGGATAGATACTTCCCATCACCAAAGGATTACGTTCCCGAAAGATGGCTAAGAGACAATGAGATTTCGAATACGGAGGATATGAAAGAAGGATCGATAGCTGATGCCAAAGCTTCGTGTCCCTATACCCGAGCTATGGAAGTATGTCGCAAGCAAAAGGAAGTAGGGATACACCCATTCGCATCGCTTCCTTTCGGCTTCGGCCGTCGTATGTGTATCGGGAARAGATTTGCTGAAGCTGAATTGCAACTTCTACTAGCTAAGGTATTCCAYAAATACAACGTRTCATGGCGTTTCGGGGAGCTAACCTACAGCGTGACGCCGACATACGTACCAAACGAACCGTTGCAGTTCGCTCTACACAAGAGAAACGGTACCAACTCTAGCCTG
>200067.Hzea-3
ATGGTAGCCCCCACTGCTTCCTCTGTAGTGCAGAACTTAGGGGCTGAAGCCAAAGCCATTGACAATTCGTTCGCGATGAGTAACGCGCGGTGCTACGCGGTCATGCCGGGCCCCAGGCCCTTGCCAATATTCGGCAATAGTTGGCGCTTTGCTATAGGCAAGAATCCTTGGAAAACTCGCGCTTTGGACATTTCTCTCTGGTTCTTAAGAGCCTTAGCAGGCGCCGGGGGAGCGGCTAAAGTGTCAAAACTGTTTGGACATCCCGATCTGGTATTTCCGTTCTGTGCTGAGGAAACAGCAAAGATTTACAGACGTGAAGACTCAATGCCGCACAGAGCAAAAGCACCGTGCCTCAGCCATTATAAGCATGACTTGAGAAAGGATTTCTTTGGAAATGAACCCGGTCTTATTGGAGTACATGGCGAGCCGTGGTCTAGATTTAGATCTAAAGTATCCAAAGCATTGATAGCGCCGGAGGCAGCAAGGGCTGCGGTTCCAGATTTAGAATATGTGACCGACGATTTCGTACACAGAATGGAATGCATTCTCGACGATAATCGTGAGCTGCCGAAAGATTTTCTCACGGAACTCTACAAATGGGCCCTTGAGTCTGTGGGTGCTTGGGCACTGGGGACAAGATTGGGATGCCTACAAGATAACGATGCGGACGCGAAACAAATCATTAAATGTATTCACGGCTTCTTCCATAGTGTTCCTGTGTTGGAACTGTCAGCACCATTATGGCGAATATATTCTACACCGGAATACAAAACATACGTCGAAGCTCTAGACACTTTTACATCACTCTGTTTGAAAAGATTGACTGATAAAGGCATATGTTCGCAAATAGCGAAAGCTTCTGGTGAAAAGGTGGCTACTATATTAGCTTTGGATCTTCTATTGGTCGGTGTAGACACCACAGCGGCTGCTGCAGCGAGTACTATTTATTTACTGGCCAATAACGAAAGAGCACAGAAAAAATTACAGACTGAACTGGACAAAAATCTGCCAAAAGATAGAGGAATGACTAGCAAGGACTTGGATAAGTTGCAATATCTCAAAGCTTGTATCAAAGAATCGCTAAGAATGAAACCCGTCATTTTGGGAAATGGAAGATGCATACAATCTGATGCCGTGATATCTGGATACGAAGTTCCCAAAGGGTCTCACATAGTATTCCCGCATTACATCCTATCGAACGAGGATAGATACTTCCCATCACCAAAGGATTACGTTCCCGAAAGATGGCTAAGAGACAATGAGATTTCGAATACGGAGGATATGAAAGAAGGATCGATAGGTGATGCTAAAGCTTCGTGTCCCTATACCCGAGCTATGGAAGTATGTCGCAAGCAAAAGGAAGTAGGGATACACCCATTCGCATCGCTTCCTTTCGGCTTTGGGCGTCGTATGTGTATCGGGAAGAGATTTGCTGAAGCTGAACTGCAACTTTTATTAGCCAAGGTATTCCACAAATACAACGTATCATGGCGTTTCGGGGAGCTAACCTACAGCGTGACGCCGACATACGTACCAAACGAACCGTTGCAGTTCGCTCTACACAAGAGAAACGGTACCAACTCTAGCCTG
>200067.Hzea-5
ATGGTAGCCCCCACTGCTTcctcTGTAGTGCAGAACTTAGGGGCTGAAGCCAAAGCCATTGACAATTCGTTCGCGATGAGTAACGCGCGGTGCTACGCGGTCATGCCGGGCCCCAGGCCCTTGCCAATATTCGGCAATAGTTGGCGCTTTGCTATAGGCAAGAATCCTTGGAAAACTCGCGCTTTGGACATTTCTCTCTGGTTCTTAAGAGCCTTAGCAGGCGCCGGGGGAGCGGCTAAAGTGTCAAAACTGTTTGGACATCCCGATCTGGTATTTCCGTTCTGTGCTGAGGAAACAGCAAAGATTTACAGACGTGAAGACTCAATGCCGCACAGAGCAAAAGCACCGTGCCTCAGCCATTATAAGCATGACTTGAGAAAGGATTTCTTTGGAAATGAACCCGGTCTTATTGGAGTACATGGCGAGCCGTGGTCTAGATTTAGATCTAAAGTATCCAAAGCATTGATAGCGCCGGAGGCAGCAAGGGCTGCGGTTCCAGATTTAGAATATGTGACCGACGATTTCGTACACAGAATGGAATGCATTCTCGACGATAATCGTGAGCTGCCGAAAGATTTTCTCACGGAACTCTACAAATGGGCCCTTGAGTCTGTGGGTGCTTGGGCACTGGGGACAAGATTGGGATGCCTACAAGATAACGATGCGGACGCGAAACAAATCATTAAATGTATTCACGGCTTCTTCCATAGTGTTCCTGTGTTGGAACTGTCAGCACCATTATGGCGAATATATTCTACACCGGAATACAAAACATACGTCGAAGCTCTAGACACTTTTACATCACTCTGTTTGAAAAGATTGACTGATAAAGGCATATGTTCGCAAATAGCGAAAGCTTCTGGTGAAAAGGTGGCTACTATATTAGCTTTGGATCTTCTATTGGTCGGTGTAGACACCACAGCGGCTGCTGCAGCGAGTACTATTTATTTACTGGCCAATAACGAAAGAGCACAGAAAAAATTACAGACTGAACTGGACAAAAATCTGCCAAAAGATAGAGGAATGACTAGCAAGGACTTGGATAAGTTGCAATATCTCAAAGCTTGTATCAAAGAATCGCTAAGAATGAAACCCGTCATTTTGGGAAATGGAAGATGCATACAATCTGATGCCGTGATATCTGGATACGAAGTTCCCAAAGGGTCTCACATAGTATTCCCGCATTACATCCTATCGAACGAGGATAGATACTTCCCATCACCAAAGGATTACGTTCCCGAAAGATGGCTAAGAGACAATGAGATTTCGAATACGGAGGATATGAAAGAAGGATCGATAGGTGATGCTAAAGCTTCGTGTCCCTATACCCGAGCTATGGAAGTATGTCGCAAGCAAAAGGAAGTAGGGATACACCCATTCGCATCGCTTCCTTTCGGCTTTGGGCGTCGTATGTGTATCGGGAAGAGATTTGCTGAAGCTGAACTGCAACTTTTATTAGCCAAGGTATTCCACAAATACAACGTATCATGGCGTTTCGGGGAGCTAACCTACAGCGTGACGCCGACATACGTACCAAACGAACCGTTGCAGTTCGCTCTACACAAGAGAAACGGTACCAACTCTAGCCTG
>200067.Hzea-6
ATGGTAGCCCCCACTGCTTCCTCTGTAGTGCAGAACTTAGGGGCTGAAGCCAAAGCCATTGACAATTCGTTCGCGATGAGTAACGCGCGGTGCTACGCGGTCATGCCGGGCCCCAGGCCCTTGCCAATATTCGGCAATAGTTGGCGCTTTGCTATAGGCAAGAATCCTTGGAAAACTCGCGCTTTGGACATTTCTCTCTGGTTCTTAAGAGCCTTAGCAGGCGCCGGGGGAGCGGCTAAAGTGTCAAAACTGTTTGGACATCCCGATCTGGTATTTCCGTTCTGTGCTGAGGAAACAGCAAAGATTTACAGACGTGAAGACTCAATGCCGCACAGAGCAAAAGCACCGTGCCTCAGCCATTATAAGCATGACTTGAGAAAGGATTTCTTTGGAAATGAACCCGGTCTTATTGGAGTACATGGCGAGCCGTGGTCTAGATTTAGATCTAAAGTATCCAAAGCATTGATAGCGCCGGAGGCAGCAAGGGCTGCGGTTCCAGATTTAGAATATGTGACCGACGATTTCGTACACAGAATGGAATGCATTCTCGACGATAATCGTGAGCTGCCGAAAGATTTTCTCACGGAACTCTACAAATGGGCCCTTGAGTCTGTGGGTGCTTGGGCACTGGGGACAAGATTGGGATGCCTACAAGATAACGATGCGGACGCGAAACAAATCATTAAATGTATTCACGGCTTCTTCCATAGTGTTCCTGTGTTGGAACTGTCAGCACCATTATGGCGAATATATTCTACACCGGAATACAAAACATACGTCGAAGCTCTAGACACTTTTACATCACTCTGTTTGAAAAGATTGACTGATAAAGGCATATGTTCGCAAATAGCGAAAGCTTCTGGTGAAAAGGTGGCTACTATATTAGCTTTGGATCTTCTATTGGTCGGTGTAGACACCACAGCGGCTGCTGCAGCGAGTACTATTTATTTACTGGCCAATAACGAAAGAGCACAGAAAAAATTACAGACTGAACTGGACAAAAATCTGCCAAAAGATAGAGGAATGACTAGCAAGGACTTGGATAAGTTGCAATATCTCAAAGCTTGTATCAAAGAATCGCTAAGAATGAAACCCGTCATTTTGGGAAATGGAAGATGCATACAATCTGATGCCGTGATATCTGGATACGAAGTTCCCAAAGGGTCTCACATAGTATTCCCGCATTACATCCTATCGAAYGAGGATAGATACTTCCCATCACCAAAGGATTACGTTCCCGAAAGATGGCTAAGAGACAATGAGATTTCGAATACGGAGGATATGAMAGAAGGATCGATAGGTGATGCTAAAGCTTCGTGTCCCTATACCCGAGCTATGGAAGTATGTCGCAAGCAAAAGGAAGTAGGGATACACCCATTCGCATCGCTTCCTTTCGGCTTTGGGCGTCGTATGTGTATCGGGAAGAGATTTGCTGAAGCTGAACTGCAACTTYTATTAGCYAAGGTATTCCACAAATACAACGTATCATGGCGTTTCGGGGAGCTAACCTACAGCGTGACGCCGACATACGTACCAAACGAACCGTTGCAGTTCGCTCTACACAAGAGAAACGGTACCAACTCTAGCCTG
>200067.Hzea-7
ATGGTAGCCCCCACTGCTTCCTCTGTAGTGCAGAACTTAGGGGCTGAAGCCAAAGCCATTGACAATTCGTTCGCGATGAGTAACGCGCGGTGCTACGCGGTCATGCCGGGCCCCAGGCCCTTGCCAATATTCGGCAATAGTTGGCGCTTTGCTATAGGCAAGAATCCTTGGAAAACTCGCGCTTTGGACATTTCTCTCTGGTTCTTAAGAGCCTTAGCAGGCGCCGGGGGAGCGGCTAAAGTGTCAAAACTGTTTGGACATCCCGATCTGGTATTTCCGTTCTGTGCTGAGGAAACAGCAAAGATTTACAGACGTGAAGACTCAATGCCGCACAGAGCAAAAGCACCGTGCCTCAGCCATTATAAGCATGACTTGAGAAAGGATTTCTTTGGAAATGAACCCGGTCTTATTGGAGTACATGGCGAGCCGTGGTCTAGATTTAGATCTAAAGTATCCAAAGCATTGATAGCGCCGGAGGCAGCAAGGGCTGCGGTTCCAGATTTAGAATATGTGACCGACGATTTCGTACACAGAATGGAATGCATTCTCGACGATAATCGTGAGCTGCCGAAAGATTTTCTCACGGAACTCTACAAATGGGCCCTTGAGTCTGTGGGTGCTTGGGCACTGGGGACAAGATTGGGATGCCTACAAGATAACGATGCGGACGCGAAACAAATCATTAAATGTATTCACGGCTTCTTCCATAGTGTTCCTGTGTTGGAACTGTCAGCACCATTATGGCGAATATATTCTACACCGGAATACAAAACATACGTCGAAGCTCTAGACACTTTTACATCACTCTGTTTGAAAAGATTGACTGATAAAGGCATATGTTCGCAAATAGCGAAAGCTTCTGGTGAAAAGGTGGCTACTATATTAGCTTTGGATCTTCTATTGGTCGGTGTAGACACCACAGCGGCTGCTGCAGCGAGTACTATTTATTTACTGGCCAATAACGAAAGAGCACAGAAAAAATTACAGACTGAACTGGACAAAAATCTGCCAAAAGATAGAGGAATGACTAGCAAGGACTTGGATAAGTTGCAATATCTCAAAGCTTGTATCAAAGAATCGCTAAGAATGAAACCCGTCATTTTGGGAAATGGAAGATGCATACAATCTGATGCCGTGATATCTGGATACGAAGTTCCCAAAGGGTCTCACATAGTATTCCCGCATTACATCCTATCGAACGAGGATAGATACTTCCCATCACCAAAGGATTACGTTCCCGAAAGATGGCTAAGAGACAATGAGATTTCGAATACGGAGGATATGAAAGAAGGATCGATAGGTGATGCTAAAGCTTCGTGTCCCTATACCCGAGCTATGGAAGTATGTCGCAAGCAAAAGGAAGTAGGGATACACCCATTCGCATCGCTTCCTTTCGGCTTTGGGCGTCGTATGTGTATCGGGAAGAGATTTGCTGAAGCTGAACTGCAACTTTTATTAGCCAAGGTATTCCACAAATACAACGTATCATGGCGTTTCGGGGAGCTAACCTACAGCGTGACGCCGACATACGTACCAAACGAACCGTTGCAGTTCGCTCTACACAAGAGAAACGGTACCAACTCTAGCCTG
>200067.HaRef 
ATGGTAGCCCCCACTGCTTCCTCTGTAGTGCAGAACTTAGGGGCTGAAGCCAAAGCCATTGACAATTCGTTCGCGATGAGTAACGCGCGGTGCTACGCGGTCATGCCGGGCCCCAAGCCCTTGCCTATATTCGGCAATAGTTGGCGATTTGCTATAGGCAAGAATCCTTGGAAAACTCGCGCTTTGGACATTTCTCTCTGGTTCTTAAGAGCCTTGGCAGGCGCCGGTGGAGCGGCTAAGGTGTCAAAACTTTTTGGACACCCCGATCTGGTATTTCCTTTCTGTGCCGAGGAAACGGCAAAGATTTACAGACGTGAAGACTCAATGCCGCACAGAGCAAAAGCACCGTGCCTCAGCCATTATAAACATGATTTGAGAAAGGATTTCTTTGGAAATGAGCCCGGTCTTATTGGAGTACATGGCGAGCCGTGGTCTAGATTTAGATCTAAAGTATCCAAAGCATTGATAGCGCCGGAGGCAGCAAGGGCTGCGGTTCCAGATTTAGAATATGTGACCGACGATTTCGTACACAGAATGGAATGCATTCTCGACGATAATCGTGAGCTGCCGAAAGATTTTCTCACGGAACTCTACAAATGGGCCCTTGAGTCTGTGGGTGCTTGGGCACTGGGGACAAGATTGGGATGCCTACAAGATAACGATGCGGACGCGAAACAAATCATTAAATGTATTCACGGGTTCTTCCATAGTGTTCCTGTGTTGGAACTGTCAGCACCATTATGGCGAATATATTCTACACCGGAATACAGAACATATATCGAAGCTCTAGACACTTTTACATCACTCTGTTTGAAAAGATTGACTGATAAAGGCATATGTTCTCAAATAGCAAAAGCTTCTGGTGAAAAGGTAGCCACTATATTAGCTTTGGATCTACTATTGGTTGGAGTAGACACCACAGCGGCTGCTGCAGCAAGTACTATTTATTTGTTGGCTAATAATGAAAGAGTACAGAGAAAATTACAAACTGAGCTGGACAAAAATCTGCCAAAAGATAGAGGAATGACTAGCAAGGACTTGGACAAGTTGCAATATCTCAAAGCTTGTATCAAAGAATCGCTAAGAATGAAACCAGTCATTTTGGGAAATGGAAGATGCATACAATCTGATGCCGTGATTTCTGGATACGAAGTTCCCAAAGGGTCTCACATAGTATTCCCGCATTACATCCTATCGAACGAGGATAGATACTTCCCATCACCAAAGGATTACGTTCCCGAAAGATGGCTAAGAGACAATGAGATTTCGAATACGGAGGATATGAAAGAAGGATCGATAGGTGATGCCAAAGCTTCGTGTCCCTATACCCGAGCTATGGAAGTATGTCGCAAGCAAAAGGAAGTAGGGATACACCCATTCGCATCGCTTCCTTTCGGCTTCGGCCGTCGTATGTGTATCGGGAAAAGATTTGCTGAAGCCGAACTGCAACTTCTATTAGCTAAGGTATTCCATAAATACAACGTGTCATGGCGTTTCGGGGAGCTAACCTACAGCGTGACGCCGACATACGTACCAAACGAACCGTTGCAGTTCGCTCTACACAAGAGAAACGGTACCAACTCTAGCCTG
>200067.HzRef
ATGGTAGCCCCCACTGCTTCCTCTGTAGTGCAGAACTTAGGGGCTGAAGCCAAAGCCATTGACAATTCGTTCGCGATGAGTAACGCGCGGTGCTACGCGGTCATGCCGGGCCCCAGGCCCTTGCCAATATTCGGCAATAGTTGGCGCTTTGCTATAGGCAAGAATCCTTGGAAAACTCGCGCTTTGGACATTTCTCTCTGGTTCTTAAGAGCCTTAGCAGGCGCCGGGGGAGCGGCTAAAGTGTCAAAACTGTTTGGACATCCCGATCTGGTATTTCCGTTCTGTGCTGAGGAAACAGCAAAGATTTACAGACGTGAAGACTCAATGCCGCACAGAGCAAAAGCACCGTGCCTCAGCCATTATAAGCATGACTTGAGAAAGGATTTCTTTGGAAATGAACCCGGTCTTATTGGAGTACATGGCGAGCCGTGGTCTAGATTTAGATCTAAAGTATCCAAAGCATTGATAGCGCCGGAGGCAGCAAGGGCTGCGGTTCCAGATTTAGAATATGTGACCGACGATTTCGTACACAGAATGGAATGCATTCTCGACGATAATCGTGAGCTGCCGAAAGATTTTCTCACGGAACTCTACAAATGGGCCCTTGAGTCTGTGGGTGCTTGGGCACTGGGGACAAGATTGGGATGCCTACAAGATAACGATGCGGACGCGAAACAAATCATTAAATGTATTCACGGCTTCTTCCATAGTGTTCCTGTGTTGGAACTGTCAGCACCATTATGGCGAATATATTCTACACCGGAATACAAAACATACGTCGAAGCTCTAGACACTTTTACATCACTCTGTTTGAAAAGATTGACTGATAAAGGCATATGTTCGCAAATAGCGAAAGCTTCTGGTGAAAAGGTGGCTACTATATTAGCTTTGGATCTTCTATTGGTCGGTGTAGACACCACAGCGGCTGCTGCAGCGAGTACTATTTATTTACTGGCCAATAACGAAAGAGCACAGAAAAAATTACAGACTGAACTGGACAAAAATCTGCCAAAAGATAGAGGAATGACTAGCAAGGACTTGGATAAGTTGCAATATCTCAAAGCTTGTATCAAAGAATCGCTAAGAATGAAACCCGTCATTTTGGGAAATGGAAGATGCATACAATCTGATGCCGTGATATCTGGATACGAAGTTCCCAAAGGGTCTCACATAGTATTCCCGCATTACATCCTATCGAACGAGGATAGATACTTCCCATCACCAAAGGATTACGTTCCCGAAAGATGGCTAAGAGACAATGAGATTTCGAATACGGAGGATATGAAAGAAGGATCGATAGGTGATGCTAAAGCTTCGTGTCCCTATACCCGAGCTATGGAAGTATGTCGCAAGCAAAAGGAAGTAGGGATACACCCATTCGCATCGCTTCCTTTCGGCTTTGGGCGTCGTATGTGTATCGGGAAGAGATTTGCTGAAGCTGAACTGCAACTTTTATTAGCCAAGGTATTCCACAAATACAACGTATCATGGCGTTTCGGGGAGCTAACCTACAGCGTGACGCCGACATACGTACCAAACGAACCGTTGCAGTTCGCTCTACACAAGAGAAACGGTACCAACTCTAGCCTG
>200067.SCD 
ATGGTAGCCCCCACTGCTTCCTCTGTAGTGCAGAACTTAGGGGCTGAAGCCAAAGCCATTGACAATTCGTTCGCGATGAGTAACGCGCGGTGCTACGCGGTCATGCCGGGCCCCAAGCCCTTGCCWATATTCGGCAATAGTTGGCGRTTTGCTATWGGCAARAATCCTTGGAAAACTCGCGCTTTGGACATTTCTCTCTGGTTCTTAAGAGCCTTRGCAGGCGCYGGGGGAGCGGCTAAAGTRTCAAAACTGTTTGGACACCCCGATCTGGTATTTCCKTTCTGTGCCGAGGAAACAGCAAAGATWTACAGACGTGAAGACTCAATGCCRCACAGAGCAAAAGCACCGTGCCTYAGCCATTATAAGCATGATTTGAGAAAGGATTTCTTTGGAAATGAACCCGGTCTTATTGGAGTACATGGCGAGCCGTGGTCTAGATTTAGATCTAAAGTATCCAAAGCATTGATAGCGCCGGAGGCAGCAAGGGCTGCGGTTCCAGATTTAGAATATGTGACCGACGATTTCGTACACAGAATGGAATGCATTCTCGACGATAATCGTGAGCTGCCGAAAGATTTTCTCACGGAACTCTACAAATGGGCCCTTGAGTCTGTGGGTGCTTGGGCACTGGGGACAAGATTGGGATGCCTACAAGATAACGATGCGGACGCGAAACAAATCATTAAATGTATTCACGGCTTCTTCCATAGTGTTCCTGTRYTGGAACTGTCAGCACCATTATGGMGAATATATTCTACACCGGAATACAAAACATATGTCGAAGCTCTAGACACTTTTACATCACTCTGTTTGAARAGATTGACTGATAAAGGCATATGTTCTCAAATAGCAAAAGCTTCTGGTGAAAAGGTAGCCACTATATTAGCTTTGGATCTACTATTGGTTGGAGTAGACACMACAGCGGCTGCTGCAGCAAGTACTATTTATTTGTTGGCTAATAATGAAAGAGCACARAGAAAATTACARACTGARCTGGACAAAAATCTGCCAACAGATAGAGGAATGACTAGCAAGGACTTGGAYAAGTTGCAATATCTCAAAGCTTGTATCAAAGAATCGCTAAGAATGAAACCCGTCATTYTGGGWAATGGAAGATGCATWCAATCTGATGCCGTKATMTCTGGATACGAAGTTCYCAAAGGGTCTCACATAGTATTCCCGCATTACATCCTATCGAACGAGGATAGATACTTCCCATCACCAAAGGATTACGTTCCCGAAAGATGGCTAAGAGACAATGAGATTTCGAATACGGAGGATATGAAAGAAGGATCGATAGSTGATGCYAAAGCTTCGTGTCCCTATACCCGAGCTATGGAAGTATGTCGCARKCAAAAGGAAGTAGGGATACACCCATTCGCATCGCTTCCTTTCGGCTTCGGCCGTCGYATGTGTATCGGGAARAGATTTGCTGAAGCYGAAYTGCAACTTCTAYTAGCKAAGGTATTCCAYAAATACAACGTRTCATGGCGTTTCGGGGAGCTAACCTACAGCGTGACGCCGACATACGTACCAAACGAACCGTTGCAGTTCGCTCTACACAAGAGAAACGGTACCAACTCTAGCCTG
>200067.XJSW 
ATGGTAGCCCCCACTGCTTCCTCTGTAGTGCAGAACTTAGGGGCTGAAGCCAAAGCCATTGACAATTCGTTCGCGATGAGTAACGCGCGGTGCTACGCGGTCATGCCGGGCCCCAAGCCCTTGCCAATATTCGGCAATAGTTGGCGGTTTGCTATTGGCAAAAATCCTTGGAAAACTCGCGCTTTGGACATTTCTCTCTGGTTCTTAAGAGCCTTGGCAGGCGCCGGGGGAGCGGCTAAAGTATCAAAACTGTTTGGACACCCCGATCTGGTATTTCCTTTCTGTGCCGAGGAAACAGCAAAGATATACAGACGTGAAGACTCAATGCCACACAGAGCAAAAGCACCGTGCCTCAGCCATTATAAGCATGATTTGAGAAAGGATTTCTTTGGAAATGAACCCGGTCTTATTGGAGTACATGGCGAGCCGTGGTCTAGATTTAGATCTAAAGTATCCAAAGCATTGATAGCGCCGGAGGCAGCAAGGGCTGCGGTTCCAGATTTAGAATATGTGACCGACGATTTCGTACACAGAATGGAATGCATTCTCGACGATAATCGTGAGCTGCCGAAAGATTTTCTCACGGAACTCTACAAATGGGCCCTTGAGTCTGTGGGTGCTTGGGCACTGGGGACAAGATTGGGATGCCTACAAGATAACGATGCGGACGCGAAACAAATCATTAAATGTATTCACGGCTTCTTCCATAGTGTTCCTGTGTTGGAACTGTCAGCACCATTATGGCGAATATATTCTACACCGGAATACAAAACATATGTCGAAGCTCTAGACACTTTTACATCACTCTGTTTGAAGAGATTGACTGATAAAGGCATATGTTCTCAAATAGCAAAAGCTTCTGGTGAAAAGGTAGCCACTATATTAGCTTTGGATCTACTATTGGTTGGAGTAGACACCACAGCGGCTGCTGCAGCAAGTACTATTTATTTGTTGGCTAATAATGAAAGAGCACAGAGAAAATTACAAACTGAGCTGGACAAAAATCTGCCAACAGATAGAGGAATGACTAGCAAGGACTTGGATAAGTTGCAATATCTCAAAGCTTGTATCAAAGAATCGCTAAGAATGAAACCCGTCATTCTGGGAAATGGAAGATGCATTCAATCTGATGCCGTGATCTCTGGATACGAAGTTCTCAAAGGGTCTCACATAGTATTCCCGCATTACATCCTATCGAACGAGGATAGATACTTCCCATCACCAAAGGATTACGTTCCCGAAAGATGGCTAAGAGACAATGAGATTTCGAATACGGAGGATATGAAAGAAGGATCGATAGCTGATGCCAAAGCTTCGTGTCCCTATACCCGAGCTATGGAAGTATGTCGCAAGCAAAAGGAAGTAGGGATACACCCATTCGCATCGCTTCCTTTCGGCTTCGGCCGTCGTATGTGTATCGGGAAAAGATTTGCTGAAGCTGAATTGCAACTTCTACTAGCTAAGGTATTCCACAAATACAACGTATCATGGCGTTTCGGGGAGCTAACCTACAGCGTGACGCCGACATACGTACCAAACGAACCGTTGCAGTTCGCTCTACACAAGAGAAACGGTACCAACTCTAGCCTG
>200067.Hpunct
ATGGTAGCCCCCACTGCTTCCTCTGTAGCGCAGAACTTAGGGGCTGAAGACAAAGCCATTGACAATTCGTTCGCGATGAGTAACGCGCGGTGCTTCGCAGTCATGCCGGGCCCCAAGCCCTTGCCTATATTCGGCAATAGTTGGCGATTTGCTATAGGCAAGAATCCTTGGAAAACTCGCGCTTTGGACATTTCTCTCTGGTTCTTAAGATCCTTAGCAGGCGCCGGGGGAGCGGCTAAAGTGTCAAAACTGTTCGGACACCCCGATCTGGTATTTCCGTTCTGTGCCGAGGAAACAGCAAAGATTTACAGACGTGAAGACTCAATGCCGCACAGAGCAAAAGCACCGTGCCTGAGCCATTATAAGCATGATTTGAGAAAGGATTTCTTTGGAAATGAACCCGGTCTTATTGGAGTACATGGCGAGCCGTGGTCTAGATTTAGATCTAAAGTATCCAAAGCATTGATAGCGCCGGAGGCAGCAAGGGCTGCGGTTCCAGATTTAGAATATGTGACCGACGATTTCGTACACAGAATGGAATGCATTCTCGACGATAATCGTGAGCTGCCGAAAGATTTTCTCACGGAACTCTACAAATGGGCCCTTGAGTCTGTGGGTGCTTGGGCACTGGGGACAAGATTGGGATGCCTACAAGATAACGATGCGGACGCGAAACAAATCATTAAATGTATTCACGGCTTCTTCCATAGTGTTCCTGTGTTGGAACTGTCAGCACCTTTATGGCGAATATATTCTACACCGGAATACAAAACATATGTCGAAGCTTTAGACACTTTTACATCACTATGTTTGAAGAGGTTGACTGATAAAGGCATATGTTCGCAAATAGCGAAAGCTTCTGGTGACAAGGTGGCCACTATATTAGCTTTGGATCTACTATTGGTTGGGGTAGACACCACAGCGGCTGCTGCAGCAAGTACTATTTATTTATTGGCCAATAATGAAAGAGCTCAGAGAAAATTACAAACTGAACTGGACAAAAATCTGCCAAAAGATAGAGGAATGACTAGCAAGGATTTGGATAAGTTGCAATATCTCAAAGCTTGTATCAAAGAATCGCTAAGAATGAAACCCGTCATTCTGGGAAATGGAAGATGCATACAATCTGACGCCGTGATATCTGGATACGAAGTTCCCAAAGGGTCTCACATAGTATTCCCGCATTACATCCTATCCAACGAGGATAGATACTTCCCATCACCAAAGGATTACGTTCCCGAAAGATGGCTAAGAGACAATGAGATTTCGAATACTGAGGATATGAAAGAAGGATCGATAGGTGATGGTAAAGCGTCGTGTCCCTATACCCGAGCTATGGATGTATGTCGCAAGCAAAAGGAAGTAGGGATACACCCATTCGCATCGCTTCCTTTCGGCTTCGGCCGTCGTATGTGTATCGGGAAGAGATTTGCTGAAGCTGAATTGCAACTTCTACTAGCTAAGGTATTCCATAAATACAACGTGTCATGGCGTTTCGGTGAGCTAACCTACAGCGTGACGCCGACATACGTACCAAACGAACCGTTGCAGTTCGCTCTACACAAGAGAAACGGTACCAACTCTAGCCTG
