# Supplementary material for: Genomic innovations, transcriptional plasticity and gene loss underlying the evolution and divergence of two highly polyphagous and invasive Helicoverpa pest species
Source: BMC Biol. 2017 Jul 31;15:63. doi: 10.1186/s12915-017-0402-6 (PMC5535293; doi:10.1186/s12915-017-0402-6)
Supplement: Supplementary file 12 — Phylogenetic trees for genes analysed in Additional file 3: Figure S5. (ZIP 21 kb) [file 12915_2017_402_MOESM12_ESM.zip › 200078.fasta]

>200078.AY23
ATGTTCATTTACTTAATTGGAATAATCGTTTTTCTTTGCATTGTTCATATATTGTTTAATTACAATAAAAGGGCTCGATTGGTCAGGAAGATACCAGGTCCTAAAGATGACTTTATTTTTGGAAATGGATTGACTGTCATTCGCTCCCCAGTTGAGATTATGAAaNNNNNNNNAACATTAAGCAATGCATTTAAAGGAATCTTCAGAGTGTGGGTATATCCGATGGGAGCTGTTTTTATTTACAATCCAGAAGATATCGAGATTATTATGTCGGGTATGAAATATGGGGAAAAAAGTTTTGTCTACAAGTTTCTGAAGCCTTGGTTAAGAGATGGATTACTGGTCAGCAACGGCTCCAAATGGCAAGAAAGAAGGAAGATTCTCACGCCTGCTTTCCACTTCAATATATTGAAACAGTTCTGTGAAATTATCGAAGAAAACAGTCACAGATTCCTTGACAGCCTCAAAGAAACTGCTGGAAAACCAATAGATATTATTCCTGTACTTTCAGAATTCACCCTGAACTCGATTTGTGAAACGGCAATGGGTACCCAACTGGGCGACGATAATTCAGGTGCTGCCAAATCCTACAAGAAAGCCATTTACGATATCGGACAAGTATTTTTCGAGCGATTTGTCAGAATATATTTGTATGTCGATTTTATACATAATCTAACCTCATTGGGAAGGTTACAAACGAAATATTTGAAAATCGTTCATAATTTTACTGAAAAAGTAATTCAGCAAAGACGGGAGTACATAGACAAGTATGGACCATATTTAAATGAAGAACTAGAAGTTGATCAAGATGACTCCTATGTGTATAAGAAAAAGAAGAAAACTGCTATGTTAGACTTACTCCTGTCCGCTGAGAAAGAAGGCCTTATAGATAAGTTGGGCGTACAAGAAGAGGTGGACACGTTTATGTTTGAGGGACACGACACAACAGCCGCTGGTTTGACATTTTGCTTTATGTTGATCGCAAACCATAAGGATATTCAGGACAAAATAGTACAGGAGTTAGACGATATATTCGGAGATTCGGACAGGCCAATCAAAATGGAWGATTTATCAAAGATGAAATACTTAGAGTGTTGTATCAAGGAGTCCTTGCGGATGTATCCGCCAGTACATTTCATCAGTCGCAATTTGAACGAAGATACAGTACTGAGTAAATACACGGTTCCAGCCGGCACWTTCTGTCACATYYTAATATTAGATCTGCACTACCGACCCGACCTGTTCAAGAACCCGCACCAGTTTGATCCGGATCGGTTCCTGCCGGAGAATAGCGTGGGACGCCATCCTTATGCGTACATACCGTTCAGTGCTGGACCAAGGAATTGCATAGGTCAGAAATTCGCAATGATAGAAATGAAGATAGCCGTTGCAAATGTATTGCGGAACTTCGTATTGGATCCTGTCACTCGTCCCGCGGATATTCGATTTGTTGCCGATTTGATTCTACGAAATGATGGTCCAGTGATCGTCAATTTCAAAGAAAGACAAAAGACGACTGCTCCT
>200078.Hzea-3 
ATGTTCATTTACTTAATCGGAATAATAGTTTTTCTTTGCATTGTTCATATATTGTTTAACTACAATAAAAGGGCTCGATTGGTCAGGAAGATACCAGGTCCTAAAGATGACTTTATTTTCGGAAATGGATTGACTGTCATTCGCTCCCCAGTTGAGATCATGAAAATGGGGAGAACATTGAGCAATGCATTTAAAGGAATCTTCAGAGTGTGGGYTTATCCGATGGGAGCTGTTTTTATTTACAATCCTGAAGATATAGAGATTATTATGTCGGGTATGAAATATGGGGAAAAAAGTTTTGTCTACAAGTTTCTGAAGCCTTGGTTAAGAGATGGATTACTGGTCAGCAACGGCTCCAAATGGCAAGAAAGAAGGAAGATTCTCACGCCTGCTTTTCACTTCAATATATTAAAGCAGTTCTGCGAAATTATCGAAGAAAACAGTCACAGATTCCTTGATAGCCTCAAAGAAACTGCTGGAAAACCAATAGATATTATTCCTGTACTTTCAGAATTCACCCTGAACTCGATTTGTGAAACCGCAATGGGTACCCAACTGGGCGACGATAATTCAGGTGCTGCCAAATCATACAAAAAAGCCATCTACGATATCGGACAAGTATTCTTCGAGCGATTTGTCAGAATATACTTATATGTTGATTTTATACATAACTTAACCTCATTGGGAAGATTGCAAACGAAATATTTGAAGATCGTCCATAATTTTACTGAAAAAGTAATTCAACAAAGGCGGGAGTACATAGACAAGTATGGATCGTATTTGAATGAAGAACTAGAAGTMGATCAAGATGACTCTTATGTGTRTAAGAAAAAGAAGAAAACTGCTATGTTAGACTTACTCCTGTCCGCTGAGAAAGAAGGCCTTATAGATAAGTTGGGCGTCCAAGAGGAAGTCGACACGTTTATGTTTGAGGGACACGACACAACAGCCGCTGGTTTGACATTTTGCTTTATGTTGATCGCAAACCATAAGGATATTCAGGACAAAATAGTACAGGAATTAGATGATATATTCGGCGATTCGGACAGGCCAATCAAAATGGAAGATTTATCAAAGATGAAATACTTAGAGTGTTGTATCAAGGAGTCCTTGCGGATGTATCCACCAGTACACTTCATCAGTCGCAATTTGAACGAAGATACAGTGCTGAGTAAATACACAGTTCCAGCCGGCACATTCTGTCACATCTTAATATTAGATCTGCACTACCGACCCGACCTGTTCAAGAACCCGCACCAGTTTGATCCGGATCGGTTCTTGCCGGAGAACAGCGTGGGACGCCATCCTTATGCATACATACCGTTCAGTGCTGGACCAAGGAATTGCATAGGTCAGAAATTCGCAATGATAGAAATGAAGATAGCCATTGCAAATGTGTTGCGGAACTTCGTGTTGGAACCTGTCACTCGTCCCGCGGATATTCGATTTGTTGCCGATTTGATTCTACGAAATGATGGCCCGGTGATCGTCAATTTCAAAGAAAGACAAAAGACGGCTGCACGT
>200078.Hzea-5 
ATGTTCATTTACTTAATCGGAATAATAGTTTTTCTTTGCATTGTTCATATATTGTTTAACTACAATAAAAGGGCTCGATTGGTCAGGAAGATACCAGGTCCTAAAGATGACTTTATTTTYGGAAATGGATTGACTGTCATTCGCTCCCCAGTTGAGATCATGAAAATGGGGAGAACATTGAGCAATGCATTTAAAGGAATCTTCAGAGTGTGGGCTTATCCGATGGGAGCTGTTTTTATTTACAATCCTGAAGATATAGAGATTATTATGTCGGGTATGAAATATGGGGAAAAAAGTTTTGTCTACAAGTTTCTGAAGCCTTGGTTAAGAGATGGATTACTGGTCAGCAACGGCTCCAAATGGCAAGAAAGAAGGAAGATTCTCACGCCTGCTTTTCACTTCAATATATTAAAGCAGTTCTGCGAAATTATCGAAGAAAACAGTCACAGATTCCTTGATAGCCTCAAAGAAACTGCTGGAAAACCAATAGATATTATTCCTGTACTTTCAGAATTCACCCTGAACTCGATTTGTGAAACCGCAATGGGTACCCAACTGGGCGACGATAATTCAGGTGCTGCCAAATCATACAAAAAAGCCATCTACGATATCGGACAAGTATTCTTCGAGCGATTTGTCAGAATATACTTATATGTTGATTTTATACATAACTTAACCTCATTGGGAAGATTGCAAACGAAATATTTGAAGATCGTCCATAATTTTACTGAAAAAGTAATTCAACAAAGGCGGGAGTACATAGACAAGTATGGATCGTATTTGAATGAAGAACTAGAAGTCGATCAAGATGACTCTTATGTGTGTAAGAAAAAGAAGAAAACTGCTATGTTAGACTTACTCCTGTCCGCTGAGAAAGAAGGCCTTATAGATAAGTTGGGCGTCCAAGAGGAAGTCGACACGTTTATGTTTGAGGGACACGACACAACAGCCGCTGGTTTGACATTTTGCTTTATGTTGATCGCAAACCATAAGGATATTCAGGACAAAATAGTACAGGAATTAGATGATATATTCGGCGATTCGGACAGGCCAATCAAAATGGAAGATTTATCAAAGATGAAATACTTAGAGTGTTGTATCAAGGAGTCCTTGCGGATGTATCCACCAGTACACTTCATCAGTCGCAATTTGAACGAAGATACAGTGCTGAGTAAATACACAGTTCCAGCCGGCACATTCTGTCACATCTTAATATTAGATCTGCACTACCGACCCGACCTGTTCAAGAACCCGCACCAGTTTGATCCGGATCGGTTCTTGCCGGAGAACAGCGTGGGACGCCATCCTTATGCATACATACCGTTCAGTGCTGGACCAAGGAATTGCATAGGTCAGAAATTCGCAATGATAGAAATGAAGATAGCCATTGCAAATGTGTTGCGGAACTTCGTGTTGGAACCTGTcactcgtcccgcggatattcgatttgttgccgatttGATTCTACGAAATGATGGCCCGGTGATCGTCAATTTCAAAGAAAGACAAAAGACGGCTGCACGT
>200078.Hzea-6 
ATGTTCATTTACTTAATCGGAATAATAGTTTTTCTTTGCATTGTTCATATATTGTTTAACTACAATAAAAGGGCTCGATTGGTCAGGAAGATACCAGGTCCTAAAGATGACTTTATTTTYGGAAATGGATTGACTGTCATTCGCTCCCCAGTTGAGATCATGAAAATGGGGAGAACATTGAGCAATGCATTTAAAGGAATCTTCAGAGTGTGGGCTTATCCGATGGGAGCTGTTTTTATTTACAATCCTGAAGATATAGAGATTATTATGTCGGGTATGAAATATGGGGAAAAAAGTTTTGTCTACAAGTTTCTGAAGCCTTGGTTAAGAGATGGATTACTGGTCAGCAACGGCTCCAAATGGCAAGAAAGAAGGAAGATTCTCACGCCTGCTTTTCACTTCAATATATTAAAGCAGTTCTGCGAAATTATCGAAGAAAACAGTCACAGATTCCTTGATAGCCTCAAAGAAACTGCTGGAAAACCAATAGATATTATTCCTGTACTTTCAGAATTCACCCTGAACTCGATTTGTGAAACCGCAATGGGTACCCAACTGGGCGACGATAATTCAGGTGCTGCCAAATCATACAAAAAAGCCATCTACGATATCGGACAAGTATTCTTCGAGCGATTTGTCAGAATATACTTATATGTTGATTTTATACATAACTTAACCTCATTGGGAAGATTGCAAACGAAATAYTTGAAGATCGTCCATAATTTTACTGAAAAAGTAATTCAACAAAGGCGGGAGTACATAGACAAGTATGGATCGTATTTGAATGAAGAACTAGAAGTCGATCAAGATGACTCTTATGTGTGTAAGAAAAAGAAGAAAACTGCTATGTTAGACTTACTCCTGTCCGCTGAGAAAGAAGGCCTTATAGATAAGTTGGGCGTCCAAGAGGAAGTCGACACGTTTATGTTTGAGGGACACGACACAACAGCCGCTGGTTTGACATTTTGCTTTATGTTGATCGCAAACCATAAGGATATTCAGGACAAAATAGTACAGGAATTAGAYGATATATTCGGCGATTCGGACAGGCCAATCAAAATGGAAGATTTATCAAAGATGAAATACTTAGAGTGTTGTATCAAGGAGTCCTTGCGGATGTATCCACCAGTACACTTCATCAGTCGCAATTTGAACGAAGATACAGTGCTGAGTAAATACACAGTTCCAGCCGGCACATTCTGTCACATCTTAATATTAGATCTGCACTACCGACCCGACCTGTTCAAGAACCCGCACCAGTTTGATCCGGATCGGTTCTTGCCGGAGAACWGCGTGGGACGCCATCCTTATGCRTACATACCGTTCAGTGCTGGACCAAGGAATTGCATAGGTCAGAAATTCGCAATGATAGAAATGAAGATAGCCATTGCAAATGTGTTGCGGAACTTCGTGTTGGAACCTGTCACTCGTCCCGCGGATATTCGATTTGTTGCCGATTTGATTCTACGAAATGATGGCCCGGTGATCGTCAATTTCAAAGAAAGACAAAAGACGGCTGCACGT
>200078.Hzea-7 
ATGTTCATTTACTTAATCGGAATAATAGTTTTTCTTTGCATTGTTCATATATTGTTTAACTACAATAAAAGGGCTCGATTGGTCAGGAAGATACCAGGTCCTAAAGATGACTTTATTTTCGGAAATGGATTGACTGTCATTCGCTCCCCAGTTGAGATCATGAAAATGGGGAGAACATTGAGCAATGCATTTAAAGGAATCTTCAGAGTGTGGGCTTATCCGATGGGAGCTGTTTTTATTTACAATCCTGAAGATATAGAGATTATTATGTCGGGTATGAAATATGGGGAAAAAAGTTTTGTCTACAAGTTTCTGAAGCCTTGGTTAAGAGATGGATTACTGGTCAGCAACGGCTCCAAATGGCAAGAAAGAAGGAAGATTCTCACGCCTGCTTTTCACTTCAATATATTAAAGCAGTTCTGCGAAATTATCGAAGAAAACAGTCACAGATTCCTTGATAGCCTCAAAGAAACTGCTGGAAAACCAATAGATATTATTCCTGTACTTTCAGAATTCACCCTGAACTCGATTTGTGAAACCGCAATGGGTACCCAACTGGGCGACGATAATTCAGGTGCTGCCAAATCATACAAAAAAGCCATCTACGATATCGGACAAGTATTCTTCGAGCGATTTGTCAGAATATACTTATATGTTGATTTTATACATAACTTAACCTCATTGGGAAGATTGCAAACGAAATATTTGAAGATCGTCCATAATTTTACTGAAAAAGTAATTCAACAAAGGCGGGAGTACATAGACAAGTATGGATCGTATTTGAATGAAGAACTAGAAGTMGATCAAGATGACTCTTATGTGTGTAAGAAAAAGAAGAAAACTGCTATGTTAGACTTACTCCTGTCCGCTGAGAAAGAAGGCCTTATAGATAAGTTGGGCGTCCAAGAGGAAGTCGACACGTTTATGTTTGAGGGACACGACACAACAGCCGCTGGTTTGACATTTTGCTTTATGTTGATCGCAAACCATAAGGATATTCAGGASAAAATAGTACAGGAATTAGACGATATATTCGGCGATTCGGACAGGCCAATCAAAATGGAAGATTTATCAAAGATGAAATACTTAGAGTGTTGTATCAAGGAGTCCTTGCGGATGTATCCACCAGTACACTTCATCAGTCGCAATTTGAACGAAGATACAGTGCTGAGTAAATACACAGTTCCAGCCGGCACATTCTGTCACATCTTAATATTAGATCTGCACTACCGACCCGACCTGTTCAAGAACCCGCACCAGTTTGATCCGGATCGGTTCCTGCCGGAGAACAGCGTGGGACGCCATCCTTATGCGTACATACCGTTCAGTGCTGGACCAAGGAATTGCATAGGTCAGAAATTCGCAATGATAGAAATGAAGATAGCCATTGCAAATGTGTTGCGGAACTTCGTGTTGGAACCTGTCACTCGTCCCGCGGATATTCGATTTGTTGCCGATTTGATTCTACGAAATGATGGCCCGGTGATCGTCAATTTCAAAGAAAGACAAAAGACGGCTGCACGT
>200078.HaRef
ATGTTCGTTTACTTAATTGGAATAATCGTTTTTCTTTGCATTGTTCATGTATTGTTTAACTACAATAAAAGGGCTCGATTGGTCAGGAAGATACCAGGTCCTAAAGATGACTTTATTTTTGGAAATGGATTGACTGTCATTCGCTCCCCAGTTGAGATCATGAAAATGGGGAGGACATTGAGCAACGCATTTAAAGGAATCTTCAGAGTGTGGGTATATCCGATGGGAGCTGTTTTTATTTACAATCCGGAAGATATCGAGATTATTATGTCGGGTATGAAATATGGGGAAAAAAGTTTTGTCTACAAGTTTCTGAAGCCTTGGTTAAGAGATGGATTACTGGTTAGCAATGGCTCCAAATGGCAAGAAAGAAGGAAGATTCTCACGCCTGCTTTTCACTTTAACATATTAAAACAGTTCTGCGAAATTATCGAAGAAAACAGTCACAGATTCCTTGATAGCCTCAAAGAAACTGCTGGAAAACCAATAGATATTATTCCTGTACTTTCAGAATTCACCCTGAACTCGATTTGTGAAACGGCAATGGGTACCCAACTGAGCGACGATAATTCAGGTGCTGCCAAATCCTACAAAAAAGCCATCTACGATATCGGCCAGGTATTCTTCGAACGATTCGTCAGAATATATTTGTATGTCGATTTTATTCATAACTTAACCTCCTTGGGAAGGTTACAAACGAAATATTTGAAAATCGTTCATAATTTCACTGAAAAAGTAATTCAACAAAGACGGGAGTACATAGACAAGTATGGACCATATTTAAATGAAGAACTAGAAGTTGATCAAGATGACTCTTATGTGTATAAGAAAAAGAAGAAAACCGCTATGTTAGATTTACTCCTGACCGCTGAGAAAGAAGGCCTTATAGATAAGTTGGGCGTCCAAGAAGAGGTGGACACGTTCATGTTTGAGGGACACGACACAACAGCCGCTGGTTTGACATTTTGCTTTATGTTGATCGCAAACCATAAGGATATTCAGGACAAAATAGTACAGGAATTAGACGATATATTCGGAGATTCGGACAGGCCAATCAAAATGGAAGATTTGTCAAGGATGAAATACTTAGAGTGTTGTATCAAGGAGTCCTTGCGGATGTATCCGCCAGTACATTTCATCAGTCGCAATTTGAACGAAGATACAGTGCTGAGTAAATACACGGTTCCAGCCGGCACTTTCTGTCACATTCTGATATTAGATCTGCACTACCGACCCGACTTGTTCAAGAACCCGCACCAGTTTGATCCGGATCGGTTCCTGCCGGAGAATAGCGTGGGACGCCATCCTTATGCGTACATACCGTTCAGTGCTGGACCAAGGAATTGCATAGGTCAAAAATTCGCAATGATAGAAATGAAGATAGCCGTCGCAAATGTGTTGAGGAATTTCGTGTTGGAACCAGTCACTCGTCCGTCAGATATTCGATTTGTTGCCGATTTGATTCTACGAAACGACGGTCCAGTGGTCGTCAATTTCAAAGAAAGACAAAAGACGACTGCTCCT
>200078.HzRef 
ATGTTCATTTACTTAATCGGAATAATAGTTTTTCTTTGCATTGTTCATATATTGTTTAACTACAATAAAAGGGCTCGATTGGTCAGGAAGATACCAGGTCCTAAAGATGACTTTATTTTCGGAAATGGATTGACTGTCATTCGCTCCCCAGTTGAGATCATGAAAATGGGGAGAACATTGAGCAATGCATTTAAAGGAATCTTCAGAGTGTGGGCTTATCCGATGGGAGCTGTTTTTATTTACAATCCTGAAGATATAGAGATTATTATGTCGGGTATGAAATATGGGGAAAAAAGTTTTGTCTACAAGTTTCTGAAGCCTTGGTTAAGAGATGGATTACTGGTCAGCAACGGCTCCAAATGGCAAGAAAGAAGGAAGATTCTCACGCCTGCTTTTCACTTCAATATATTAAAGCAGTTCTGCGAAATTATCGAAGAAAACAGTCACAGATTCCTTGATAGCCTCAAAGAAACTGCTGGAAAACCAATAGATATTATTCCTGTACTTTCAGAATTCACCCTGAACTCGATTTGTGAAACCGCAATGGGTACCCAACTGGGCGACGATAATTCAGGTGCTGCCAAATCATACAAAAAAGCCATCTACGATATCGGACAAGTATTCTTCGAGCGATTTGTCAGAATATACTTATATGTTGATTTTATACATAACTTAACCTCATTGGGAAGATTGCAAACGAAATACTTGAAGATCGTCCATAATTTTACTGAAAAAGTAATTCAACAAAGGCGGGAGTACATAGACAAGTATGGATCGTATTTGAATGAAGAACTAGAAGTCGATCAAGATGACTCTTATGTGTGTAAGAAAAAGAAGAAAACTGCTATGTTAGACTTACTCCTGTCCGCTGAGAAAGAAGGCCTTATAGATAAGTTGGGCGTCCAAGAGGAAGTCGACACGTTTATGTTTGAGGGACACGACACAACAGCCGCTGGTTTGACATTTTGCTTTATGTTGATCGCAAACCATAAGGATATTCAGGACAAAATAGTACAGGAATTAGATGATATATTCGGCGATTCGGACAGGCCAATCAAAATGGAAGATTTATCAAAGATGAAATACTTAGAGTGTTGTATCAAGGAGTCCTTGCGGATGTATCCACCAGTACACTTCATCAGTCGCAATTTGAACGAAGATACAGTGCTGAGTAAATACACAGTTCCAGCCGGCACATTCTGTCACATCTTAATATTAGATCTGCACTACCGACCCGACCTGTTCAAGAACCCGCACCAGTTTGATCCGGATCGGTTCTTGCCGGAGAACTGCGTGGGACGCCATCCTTATGCGTACATACCGTTCAGTGCTGGACCAAGGAATTGCATAGGTCAGAAATTCGCAATGATAGAAATGAAGATAGCCATTGCAAATGTGTTGCGGAACTTCGTGTTGGAACCTGTCACTCGTCCCGCGGATATTCGATTTGTTGCCGATTTGATTCTACGAAATGATGGCCCGGTGATCGTCAATTTCAAAGAAAGACAAAAGACGGCTGCACGT
>200078.SCD
ATGTTCGTTTACTTAATTGGAATAATAGTTTTTCTTTGCATTGTTCATGTATTGTTTAACTACAATAAAAGGGCTCGATTGGTCAGGAAGATACCAGGTCCGAAAGATGACTTTATTTTTGGAaatggattgactGTAATTCGCTCCCCAGTTGAGATCatgaaaatggggagAACATTGAGCAACGCATTTAAAGGAATCTTCAGAGTGTGGGTATATCCGATGGGAGCTGTTTTTATTTACAATCCTGAAGATATAGAGATTATTATGTCGGGTATGAAATATGGGGAAAAAAGTTTTGTCTACAAGTTTCTGAAGCCTTGGTTAAGAGATGGATTACTGGTCAGCAACGGCTCTAAATGGCAAGAAAGAAGGAAGATTCTCACGCCTGCTTTCCACTTCAATATATTAAAGCAGTTCTGCGAAATTATCGAAGAAAACAGTCACAGATTCCTTGACAGCCTCAAAGAAACTGCTGGAAAACCAATAGATATTATTCCTGTACTTTCAGAATTCACCCTGAACTCGATTTGTGAAACGGCAATGGGCACCCAACTGAGCGACGATAATTCAGGTGCTGCCAAATCCTACAAAAAAGCCATCTACGATATCGGCCAGGTATTCTTCGAACGATTCGTCAGAATATATTTGTATGTCGACTTTATTCATAACTTAACCTCCTTGGGAAGATTGCAAACGAAATATTTGAAAATCGTTCATAATTTCACTGAAAAAGTAATTCAACAAAGACGGGAGTACATAGACAAGTATGGACCATATTTAAATGAAGAACTAGAAGTTGATCAAGATGACTCCTATGTGTATAAGAAAAAGAAGAAAACTGCTATGTTAGACTTACTCCTGTCCGCTGAGAAAGAAGGCCTTATAGATAAGTTGGGCGTACAAGAAGAGGTGGACACGTTCATGTTTGAGGGACACGACACAACAGCCGCTGGTTTGACATTTTGCTTTATGTTGATTGCAAACCATAAGGATATTCAGGACAAAATAGTACAGGAGTTAGACGATATATTCGGAGATTCGGACAGGCCGATCAAAATGGAAGATTTATCAAAGATGAAATATTTAGAGTGTTGTATCAAGGAGTCCTTGCGGATGTATCCACCAGTCCACTTCATCAGTCGCAATTTGAACGAAGATACAGTACTGAGTAAATACACAGTTCCAGCCGGCACATTTTGTCACATCTTGATATTAGATCTGCACTACCGACCCGACCTGTTCAAGAACCCGCACCAGTTTGATCCGGATCGGTTCCTGCCGGAGAACAGCGTGGGACGCCATCCTTATGCGTACATACCGTTCAGTGCTGGACCAAGGAATTGCATAGGTCAGAAATTCGCAATGATAGAAATGAAGATAGCCGTTGCAAATGTGTTGCGGAACTTCGTATTGGAACCTGTCACTCGTCCCGCGGATATTCGATTTGTTGCCGATTTGATTCTACGAAATGATGGTCCGGTAATCGTCAATTTCAAAGAAAGACAAAAGACGACTGCTCCT
>200078.XJSW
ATGTTCGTTTACTTAATTGGAATAATAGTTTTTCTCTGCATTGTTCATATATTGTTTAACTACAATAAAAGGGCTCGATTGGTCAGGAAGATACCAGGTCCTAaAGATGACTTTATCTTTGGAAATGGATTGACTGTAATTCGCTCCCCAGTTGAGATCATGAAAATGGGGAGAACATTGAGCAATGCATTCAAAGGAATTTTCAGAGTGTGGGTATATCCGATGGGAGCTGTTTTTATTTACAATCCCGAAGATATAGAGATTATTATGTCGGGTATGAAATATGGGGAAAAAAGTTTTGTCTACAAGTTTCTGAAGCCTTGGTTAAGAGATGGATTACTGGTCAGCAACGGCTCCAAATGGCAAGAAAGAAGGAAGATTCTCACGCCTGCTTTCCACTTCAATATATTGAAACAGTTCTGTGAAATTATCGAAGAAAACAGTCACAGATTCCTTGACAGCCTCAAAGAAACTGCTGGAAAACCAATAGATATTATTCCTGTACTTTCAGAATTCACCCTGAACTCGATTTGTGAAACGGCAATGGGTACCCAACTGGGCGACGATAACTCAGGTGCTGCCAAATCCTACAAAAAAGCCATCTACGATATCGGCCAGGTATTCTTCGAACGATTCGTCAGAATATATTTGTATGTCGATTTTATACATAACCTAACCTCGTTGGGAAGATTGCAAACGAAATATTTGAAAATTGTTCATAATTTTACTGAAAAAGTAATTCAACAAAGACGGGAGTACATAGACAAGTATGGACCATATTTAAATGAAGAACTAGAAGTTGATCAAGATGACTCCTATGTGTATAAGAAAAAGAAGAAAACTGCTATGTTAGACTTACTCCTGTCCGCTGAGAAAGAAGGCCTTATAGATAAGTTGGGCGTTCAAGAAGAAGTCGACACGTTCATGTTTGAGGGACACGACACAACAGCCGCTGGTTTGACATTTTGCTTTATGTTGATCGCAAACCATAAGGATATTCAGGACAAAATAGTACAGGAATTAGACGATATATTCGGAGATTCGGACAGGCCAATCAAAATGGAAGATTTATCAAAGATGAAATACTTAGAGTGTTGTATCAAGGAGTCCTTGCGGATGTATCCACCAGTGCACTTCATCAGTCGCAATTTGAACGAAGATACAGTGCTGAGTAAATACACGGTTCCAGCCGGCACATTCTGTCACATCCTGATACTAGATCTGCACTACCGACCCGACCTGTTCAAGAACCCGCATCAGTTTGATCCGGATCGGTTCCTGCCGGAGAACAGCGTGGGGCGCCATCCTTATGCGTACATACCGTTCAGTGCTGGACCAAGGAATTGCATAGGTCAGAAATTCGCAATGATAGAAATGAAGATAGCCATCGCAAACGTATTACGGAACTTCGTATTGGAACCTGTCACTCGTCCCGCGGATATTCGATTTGTTGCTGATTTGATTCTACGAAATGATGGTCCAGTGGTTGTCAATTTCAAAGAAAGAGAAAAGACGACTGCTCCT
>200078.Hpunct
ATGTTCATTTACTTAATTGGAATAATAGCTTTTCTTTGCATTGTTCACATATTATTTAACTACAATAAAAGAGCTCGGCTGGTCAGGAAGATACCGGGTCCTAAGGATGACTTTATCTTTGGAAATGGATTGACTGTAATTCGATCCCCAGTTGAGATCATGAAAATGGGGAGAACATTAAGCAATGCATTTAAAGGAATCTTCAGAGTATGGATATATCCGATGGGAGCTGTTTTTATTTACAATCCAGAAGATATCGAGATTATTATGTCGGGTATGAAATATGGGGAAAAAAGCTTCGTCTACAAGTTTCTGAAGCCTTGGTTAAGAGATGGATTACTGGTCAGCAATGGCTCCAAATGGCAAGAAAGAAGGAAGATTCTCACGCCTGCCTTCCACTTCAACATATTGAAACAGTTCTGTGAAATAATCGAAGAAAACAGTCATAGATTCCTGGATAGTCTCAAACAAACTGCTGGAAAACCAATAGATATTACTCCTGTACTCTCAGAATTCACCCTGAATTCGATTTGTGAAACGGCAATGGGTACCCAACTGGGCGACGATAATTCAGGAGCAGCCAAATCCTACAAGAAAGCCATTTACGATATCGGACAAGTATTCTTCGAACGATTTGTTAGAATATATTTGTATGTCGATTTTATACATAACTTAACCGCCTTGGGAAGGTTGCAATCGAAATATTTGAAAATCGTTCACAATTTCACTGAAAAAGTAATTCAGCAAAGACGAGAGTACATAGACAAGTATGGATCTTACATGAACGAAGAACTAGACGTTGATCAAGATGACTCCTATGTGTATAAGAAAAAGAAAAAAACTGCTATGTTAGACTTACTCCTGTCCGCAGAGAAAGAAGGCCTTATAGATAAGTTGGGCATTCAAGAAGAAGTGGACACGTTCATGTTTGAGGGACACGACACAACAGCCGCTGGTTTGACGTTTTGCTTTATGTTGCTCGCGAATCATAAGGACATTCAGGAGAAAATAGTACAGGAGTTAGATGAAATATTCGGAGATTCGGACAGGCCAATCAAAATGGAGGATTTGTCCAAGATGAAATACTTAGAGTGTTGTATCAAGGAGTCCTTACGGCTGTATCCACCAGTACACTTCATCAGTCGCAATTTGAACGAAGATACAGTACTGAGTAAATACACGGTTCCAGCCGGCACATATTGTCACATCCTGATATTGGATCTGCACTATCGACCCGACTTGTTCAAGAACCCGCACCAGTTTGATCCGGATCGGTTCCTGCCGGAGAACAGCGTGGGCCGCCATCCCTACGCCTACATACCGTTCAGTGCTGGACCTAGGAACTGCATAGGTCAGAAGTTCGCTATGATAGAAATGAAGATAGCCGTTGCAAATGTGTTGCGGAACTTCGTGTTGGAACCAGTCACTCGTCCCGCGGATATTCGATTTGTTGCCGATTTGATTCTAAGAAATGATGGTCCAGTGGTCGTCAATTTCAAAGAAAGAAATAAATGTACTGTTTCT
