# Supplementary material for: Genomic innovations, transcriptional plasticity and gene loss underlying the evolution and divergence of two highly polyphagous and invasive Helicoverpa pest species
Source: BMC Biol. 2017 Jul 31;15:63. doi: 10.1186/s12915-017-0402-6 (PMC5535293; doi:10.1186/s12915-017-0402-6)
Supplement: Supplementary file 12 — Phylogenetic trees for genes analysed in Additional file 3: Figure S5. (ZIP 21 kb) [file 12915_2017_402_MOESM12_ESM.zip › 200080.fasta]

>200080.AY23
ATGTGGCTGTACCTTTGCGCTATAGTAATATTTTTATGTGTTCTGGACCTGTGTCTAAACTATAATGAACGAGCTCGGATGATCAAGAAGTTGCCGGGTCCTCCTGATGACTTCATCGTGGGAAATGGACTCAGGATTATCAAATCTTCAGTGGATGTGATGAAAGTGAGAAGAGAATACGCCAAAAAATGGAATGGAATCTATCGTATTTGGGCGTACCCGTTTGGTGCAGTGCTGGTATTCAATCCTGAAGATGTTGAGTTGATTATGTCCAGCATGAAGTATGGCGAAAAGAGTATCATCTACACAATTTTAAAGCCCTGGCTCCAAGACGGATTACTGCTCAGTAATGGTGCAAAATGGCAGGAACGAAGGAAGATCCTGACTCCTGCTTTCCACTTCAACATCCTGCGTCAGTTCTGTGACATCATACAAGAGAACACGCAACGTTTTCTGGAAAAATTGGAACAAACTGCTGGGCAAGATGTGGATGTTGTACCTTTACTGTCCGAATATACACTTAACTCCATATGCGAAACTGCAATGGGTACGCAGTTATCTGAAGATCTGACAGGCACAGTCCAGTCATACAAGCAAGCTATCTATGATCTCGGATACGTATTTTGTCAAAGGTTCATCAGGATCTACCTTTATCCTGAAACAGTATTCAATTTGACTTCATTAGGACGTATGCAAAAAAGAAGCGTAAAAACTGTAAAAAACTTTACTGAAGATGTGATAAAACAAAGGAGAGATTACGTGGAACAATATGGTTTCCATACAATAGGTGATAATAACGACAGTGAAGAAGTTTTTGTTTACAAGAAAAAGAAGAAGACTGCTATGTTGGATCTGCTCTTGTCTGCTGAGAAGGAAGGACTGATTGACAAAACCGGCATCCAAGAGGAGGTCGACACATTTATGTTTGAAGGACACGACACAACTGCATCTGGACTGACCTTCATGTTCATGTTACTCGCTCATCACAAAGACGTCCAAGATAAAATTGTAGAAGAACTGAATGAAATATTAGGCGACTCGGAGCGATGGCTCAACATGGATGACTTAGCCAAGATGAAGTACATGGAGCGTTGCATCAAGGAGTCGCTGCGAATTTACCCGCCAGTGCACTTCATCAGCCGAAAGTTGAATGAAACCACAGTACTAAGTGGCTACCAAGTACCAGCTGATACTCTGTGCCACATTCCCATTTATGACATGCATCACCGTGAAGATTTGTTCGAAGACCCGGAGCGTTTCGACCCAGACAGGTTCCTGCCTGAGAACAGCGTGGGGAGACACCGTTATGCCTACATACCGTTCAGCGCTGGTCCTAGAAATTGTATAGGTCAAAAGTTCGCCATGCTTGAAATGAAAATCGCCGTCGCGGAAGTGCTGCGCAAGTTTGAATTGAAGCCAGTGACGAAACCATCAGAAATTGAATTTATAGCCGATCTTGTGCTAAGAAACAATGGGCCAGTCAAAGTAAATTTTGTTAAGCGAAAG
>200080.Hzea-3 
ATGTGGCTGTACCTTTGCGCTATAATAATATTTTTATGTGTTCTGGACCTGTGTCTAAACTATAATGAACGAGCTCGGATGATCAAGAAGTTACCGGGTCCTCCTGATGACTTCATCGTGGGAAATGGACTCAGGATTATCAAATCTTCAGTGGATGTGATGAAGGTGAGAAGAGAATACGCCAAAAAATGGAATGGAATCTATCGTATTTGGGCGTACCCGTTTGGTGCAGTGCTGGTATTCAATCCTGAAGATGTTGAGCTGATAATGTCCAGCATGAAGTATGGCGAAAAGAGTATCATCTACACAATTTTAAAGCCCTGGCTCCAAGATGGATTACTGCTCAGTAATGGTGCAAAATGGCAGGAGCGAAGGAAGATCCTGACTCCTGCTTTCCACTTCAACATCCTGCGTCAGTTCTGTGACATCATACAAGAGAACACGCAACGTTTTCTGGAAAAATTGGAACAAACCGCTGGGCAAGATGTGGATGTTGTGCCTATACTGTCTGAATATACACTTAACTCCATCTGCGAAACTGCAATGGGTACGCAATTATCTGAAGATCTGACAGGCACAGTCCAGTCATACAAGCAAGCTATCTATGATCTCGGATACGTATTTTGTCAAAGGTTCATCAGGATCTACCTTTATCCAGAAACAGTATTCAATTTGACTTCATTAGGACGTATGCAAAAACGAAGCGTAAAAACTGTAAAAAACTTTACTGAAGATGTGATAAAACAAAGGAGAGATTACGTGGAACAATATGGTTTCCATACAATAGGAGATAATAATGACAGTGAAGAAGTTTTTGTTTACAAGAAAAAGAAGAAGACTGCTATGTTGGATCTGCTCTTGTCTGCTGAGAAGGAAGGGCTGATTGACAAAACTGGCATCCAAGAGGAGGTCGATACATTTATGTTTGAAGGACATGACACAACCGCATCTGGACTGACCTTCATGTTCATGCTCCTCGCTCACCACAAAGATATCCAAGATAAAATTGTAGAAGAACTGAATGAAATATTAGGCGACTCGGACCGATGGCTCACCATGGACGACTTAGCCAAGATGAAGTACATGGAGCGTTGCATCAAGGAGTCGCTGCGAATCTACCCGCCAGTGCACTTTATTAGCCGAAAGTTAAATGAAACCACAGTACTAAGTGGCTACCAAGTACCAGCTGATACTCTRTGCCACATTCCCATTTATGACATGCATCACCGTGAAGATTTGTTCGAAGACCCGGAGCGTTTTGACCCGGACAGGTTCCTGCCTGAGAACAGCGTGGGGAGACACCCTTATGCCTACATACCGTTCAGTGCTGGTCCTAGAAATTGTATAGGTCAAAAGTTTGCCATGCTGGAGATGAAAATCGCCGTCGCGGAAGTATTACGCAAGTTTGAATTGAAGCCAGTGACGAAACCATCAGAAATTGAATTTATAGCCGATCTTGTGCTAAGAAACAATGGGCCAGTGAAAGTAAATTTTGTTAAACGAAAG
>200080.Hzea-5 
ATGTGGCTGTACCTTTGCGCTATAATAATATTTTTATGTGTTCTGGACCTGTGTCTAAACTATAATGAACGAGCTCGGATGATCAAGAAGTTACCGGGTCCTCCTGATGACTTCATCGTGGGAAATGGACTCAGGATTATCAAATCTTCAGTGGATGTGATGAAGGTGAGAAGAGAATACGCCAAAAAATGGAATGGAATCTATCGTATTTGGGCGTACCCGTTTGGTGCAGTGCTGGTATTCAATCCTGAAGATGTTGAGCTGATAATGTCCAGCATGAAGTATGGCGAAAAGAGTATCATCTACACAATTTTAAAGCCCTGGCTCCAAGATGGATTACTGCTCAGTAATGGTGCAAAATGGCAGGAGCGAAGGAAGATCCTGACTCCTGCTTTCCACTTCAACATCCTGCGTCAGTTCTGTGACATCATACAAGAGAACACGCAACGTTTTCTGGAAAAATTGGAACAAACCGCTGGGCAAGATGTGGATGTTGTGCCTATACTGTCTGAATATACACTTAACTCCATCTGCGAAACTGCAATGGGTACGCAATTATCTGAAGATCTGACAGGCACAGTCCAGTCATACAAGCAAGCTATCTATGATCTCGGATACGTATTTTGTCAAAGGTTCATCAGGATCTACCTTTATCCAGAAACAGTATTCAATTTGACTTCATTAGGACGTATGCAAAAACGAAGCGTAAAAACTGTAAAAAACTTTACTGAAGATGTGATAAAACAAAGGAGAGATTACGTGGAACAATATGGTTTCCATACAATAGGAGATAATAATGACAGTGAAGAAGTTTTTGTTTACAAGAAAAAGAAGAAGACTGCTATGTTGGATCTGCTCTTGTCTGCTGAGAAGGAAGGGCTGATTGACAAAACTGGCATCCAAGAGGAGGTCGATACATTTATGTTTGAAGGACATGACACAACCGCATCTGGACTGACCTTCATGTTCATGCTCCTCGCTCACCACAAAGATATCCAAGATAAAATTGTAGAAGAACTGAATGAAATATTAGGCGACTCGGACCGATGGCTCACCATGGACGACTTAGCCAAGATGAAGTACATGGAGCGTTGCATCAAGGAGTCGCTGCGAATCTACCCGCCAGTGCACTTTATTAGCCGAAAGTTAAATGAAACCACAGTACTAAGTGGCTACCAAGTACCAGCTGATACTCTRTGCCACATTCCCATTTATGACATGCATCACCGTGAAGATTTGTTCGAAGACCCGGAGCGTTTTGACCCGGACAGGTTCCTGCCTGAGAACAGCGTGGGGAGACACCCTTATGCCTACATACCGTTCAGTGCTGGTCCTAGAAATTGTATAGGTCAAAAGTttgcCATGCTGGAGATGAAAATCGCCGTCGCGGAAGTATTACGCaagtttgaattgaagccagtgacgaaaccatcagaaattgaATTTATAGCCGATCTTGTGCTAAGAAACAATGggccagtgaaagtAAATTTTGTTAAACGAAAG
>200080.Hzea-6 
ATGTGGCTGTACCTTTGCGCTATAATAATATTTTTATGTGTTCTGGACCTGTGTCTAAACTATAATGAACGAGCTCGGATGATCAAGAAGTTACCGGGTCCTCCTGATGACTTCATCGTGGGAAATGGACTCAGGATTATCAAATCTTCAGTGGATGTGATGAAGGTGAGAAGAGAATACGCCAAAAAATGGAATGGAATCTATCGTATTTGGGCGTACCCGTTTGGTGCAGTGCTGGTATTCAATCCTGAAGATGTTGAGCTGATAATGTCCAGCATGAAGTATGGCGAAAAGAGTATCATCTACACAATTTTAAAGCCCTGGCTCCAAGATGGATTACTGCTCAGTAATGGTGCAAAATGGCAGGAGCGAAGGAAGATCCTGACTCCTGCTTTCCACTTCAACATCCTGCGTCAGTTCTGTGACATCATACAAGAGAACACGCAACGTTTTCTGGAAAAATTGGAACAAACCGCTGGGCAAGATGTGGATGTTGTGCCTATACTGTCTGAATATACACTTAACTCCATCTGCGAAACTGCAATGGGTACGCAATTATCTGAAGATCTGACAGGCACAGTCCAGTCATACAAGCAAGCTATCTATGATCTCGGATAYGTATTTTGTCAAAGGTTCATCAGGATCTACCTTTATCCAGAAACAGTATTCAATTTGACTTCATTAGGACGTATGCAAAAACGAAGCGTAAAAACTGTAAAAAACTTTACTGAAGATGTGATAAAACAAAGGAGAGATTACGTGGAACAATATGGTTTCCATACAATAGGAGATAATAATGACAGTGAAGAAGTTTTTGTTTACAAGAAAAAGAAGAAGACTGCTATGTTGGATCTGCTCTTGTCTGCTGAGAAGGAAGGGCTGATTGACAAAACTGGCATCCAAGAGGAGGTCGATACATTTATGTTTGAAGGACATGACACAACCGCATCTGGACTGACCTTCATGTTCATGCTCCTCGCTCACCACAAAGATATCCAAGATAAAATTGTAGAAGAACTGAATGAAATATTAGGCGACTCGGACCGATGGCTCACCATGGACGACTTAGCCAAGATGAAGTACATGGAGCGTTGCATCAAGGAGTCGCTGCGAATCTACCCGCCAGTGCACTTTATTAGCCGAAAGTTAAATGAAACCACAGTACTAAGTGGCTACCAAGTACCAGCTGATACTCTRTGCCACATTCCCATTTATGACATGCATCACCGTGAAGATTTGTTCGAAGACCCGGAGCGTTTTGACCCGGACAGGTTCCTGCCTGAGAACAGCGTGGGGAGACACCCTTATGCCTACATACCGTTCAGYGCTGGTCCTAGAAATTGTATAGGTCAAAAGTTTGCCATGCTGGAGATGAAAATCGCCGTCGCGGAAGTATTACGCAAGTTTGAATTGAAGCCAGTGACGAAACCATCAGAAATTGAATTTATAGCCGATCTTGTGCTAAGAAACAATGGGCCAGTGAAAGTAAATTTTGTTAAACGAAAG
>200080.Hzea-7 
ATGTGGCTGTACCTTTGCGCTATAATAATATTTTTATGTGTTCTGGACCTGTGTCTAAACTATAATGAACGAGCTCGGATGATCAAGAAGTTACCGGGTCCTCCTGATGACTTCATCGTGGGAAATGGACTCAGGATTATCAAATCTTCAGTGGATGTGATGAAGGTGAGAAGAGAATACGCCAAAAAATGGAATGGAATCTATCGTATTTGGGCGTACCCGTTTGGTGCAGTGCTGGTATTCAATCCTGAAGATGTTGAGCTGATAATGTCCAGCATGAAGTATGGCGAAAAGAGTATCATCTACACAATTTTAAAGCCCTGGCTCCAAGATGGATTACTGCTCAGTAATGGTGCAAAATGGCAGGAGCGAAGGAAGATCCTGACTCCTGCTTTCCACTTCAACATCCTGCGTCAGTTCTGTGACATCATACAAGAGAACACGCAACGTTTTCTGGAAAAATTGGAACAAACCGCTGGGCAAGATGTGGATGTTGTGCCTATACTGTCTGAATATACACTTAACTCCATCTGCGAAACTGCAATGGGTACGCAATTATCTGAAGATCTGACAGGCACAGTCCAGTCATACAAGCAAGCTATCTATGATCTCGGATAYGTATTTTGTCAAAGGTTCATCAGGATCTACCTTTATCCAGAAACAGTATTCAATTTGACTTCATTAGGACGTATGCAAAAACGAAGCGTAAAAACTGTAAAAAACTTTACTGAAGATGTGATAAAACAAAGGAGAGATTACGTGGAACAATATGGTTTCCATACAATAGGAGATAATAATGACAGTGAAGAAGTTTTTGTTTACAAGAAAAAGAAGAAGACTGCTATGTTGGATCTGCTCTTGTCTGCTGAGAAGGAAGGGCTGATTGACAAAACTGGCATCCAAGAGGAGGTCGATACATTTATGTTTGAAGGACATGACACAACCGCATCTGGACTGACCTTCATGTTCATGCTCCTCGCTCACCACAAAGATATCCAAGATAAAATTGTAGAAGAACTGAATGAAATATTAGGCGACTCGGACCGATGGCTCACCATGGACGACTTAGCCAAGATGAAGTACATGGAGCGTTGCATCAAGGAGTCGCTGCGAATCTACCCGCCAGTGCACTTTATTAGCCGAAAGTTAAATGAAACCACAGTACTAAGTGGCTACCAAGTACCAGCTGATACTCTRTGCCACATTCCCATTTATGACATGCATCACCGTGAAGATTTGTTCGAAGACCCGGAGCGTTTTGACCCGGACAGGTTCCTGCCTGAGAACAGCGTGGGGAGACACCCTTATGCCTACATACCGTTCAGTGCTGGTCCTAGAAATTGTATAGGTCAAAAGTTTGCCATGCTGGAGATGAAAATCGCCGTCGCGGAAGTATTACGCAAGTTTGAATTGAAGCCAGTGACGAAACCATCAGAAATTGAATTTATAGCCGATCTTGTGCTAAGAAACAATGGGCCAGTGAAAGTAAATTTTGTTAAACGAAAG
>200080.HaRef
ATGTGGCTGTACCTTTGCGCTATAGTAATATTTTTATGTATTCTGGACCTGTGTCTAAACTACAATGAACGAGCTCGGATGATCAAGAAGTTACCTGGTCCTCCTGATGACTTCATCGTGGGAAATGGACTCAGGATTATCAAATCTTCAGTGGATGTGATGAAGGTGAGAAGAGAATACGCCAAAAAATGGAATGGAATCTATCGTATTTGGGCGTACCCGTTTGGTGCAGTGCTGGTATTCAATCCTGAAGATGTTGAGCTGATTATGTCCAGCATGAAGTATGGCGAAAAGAGTATCATCTACACAATTTTAAAGCCCTGGCTCCAAGACGGCTTACTGCTCAGTAATGGTGCAAAATGGCAAGAGCGAAGGAAGATTCTAACTCCTGCTTTTCACTTCAACATCCTGCGTCAGTTCTGTGACATCATACAAGAGAACACGCAACGTTTTCTGGAAAAATTGGAACAAACTGCTGGACAAGATGTGGATGTTGTACCTTTACTGTCTGAATATACACTTAACTCTATATGCGAAACTGCAATGGGTACGCAGTTATCTGAAGATCTGACAGGCACAGTCCAGTCATACAAGCAAGCTATCTATGATCTCGGATACGTATTTTGTCAAAGGTTTATCAGGATCTACCTTTATCCTGAAACAGTATTCAATTTGACTTCATTAGGACGTATGCAAAAAAGAAGCGTAAAAACTGTAAAAAACTTTACTGAAGATGTGATAAAACAAAGGAGAGACTACGTGGAACAATATGGTTTCCATACAATAGGTGATAATAATGACAGTGAAGAAGTTTTCGTTTATAAGAAAAAGAAGAAGACTGCTATGTTGGATCTGCTCTTGTCTGCTGAGAAGGAAGGACTGATTGACAAGACTGGCATCCAGGAGGAGGTCGATACATTTATGTTTGAAGGACACGACACAACTGCGTCTGGACTGACCTTCATGTTCATGTTGCTCGCTCATCACAAAGATGTCCAAGATAAAATTGTAGAAGAGCTGAAAGAACTATTAGGCGACTCGGAGCGATGGCTCACCATGGACGACTTAGCCAAGATGAAGTACATGGAGCGTTGCATCAAGGAGTCGCTGCGAATCTACCCGCCAGTGCACTTCATTAGCCGAAAGTTGAATGAAACCACAGTACTAAGTGGCTACCAAGTACCAGCTGATACTCTGTGCCACATTCCCATTTATGACATGCATCACCGTGAAGATTTGTTCGAAGACCCGGAGCGTTTCGACCCAGACAGGTTCCTGCCTGAGAACAGCGCGGGGAGACACCCTTATGCCTACATACCGTTCAGCGCTGGTCCTAGAAATTGTATAGGTCAAAAGTTCGCCATGTTGGAAATGAAAATCGCCGTCGCGGAAGTGCTGCGCAAGTTTGAATTGAAGCCAGTGACGAAACCATCAGAAATTGAATTTATAGCTGATCTTGTGCTAAGAAACAATGGGCCAGTCAAAGTAAATTTTGTTAAGCGAAAG
>200080.HzRef 
ATGTGGCTGTACCTTTGCGCTATAATAATATTTTTATGTGTTCTGGACCTGTGTCTAAACTATAATGAACGAGCTCGGATGATCAAGAAGTTACCGGGTCCTCCTGATGACTTCATCGTGGGAAATGGACTCAGGATTATCAAATCTTCAGTGGATGTGATGAAGGTGAGAAGAGAATACGCCAAAAAATGGAATGGAATCTATCGTATTTGGGCGTACCCGTTTGGTGCAGTGCTGGTATTCAATCCTGAAGATGTTGAGCTGATAATGTCCAGCATGAAGTATGGCGAAAAGAGTATCATCTACAAAATTTTAAAGCCCTGGCTCCAAGATGGATTACTGCTCAGTAATGGTGCAAAATGGCAGGAGCGAAGGAAGATCCTGACTCCTGCTTTCCACTTCAACATCCTGCGTCAGTTCTGTGACATCATACAAGAGAACACGCAACGTTTTCTGGAAAAATTGGAACAAACCGCTGGGCAAGATGTGGATGTTGTGCCTATACTGTCTGAATATACACTTAACTCCATCTGCGAAACTGCAATGGGTACGCAATTATCTGAAGATCTGACAGGCACAGTCCAGTCATACAAGCAAGCTATCTATGATCTCGGATACGTATTTTGTCAAAGGTTCATCAGGATCTACCTTTATCCAGAAACAGTATTCAATTTGACTTCATTAGGACGTATGCAAAAACGAAGCGTAAAAACTGTAAAAAACTTTACTGAAGATGTGATAAAACAAAGGAGAGATTACGTGGAACAATATGGTTTCCATACAATAGGAGATAATAATGACAGTGAAGAAGTTTTTGTTTACAAGAAAAAGAAGAAGACTGCTATGTTGGATCTGCTCTTGTCTGCTGAGAAGGAAGGGCTGATTGACAAAACTGGCATCCAAGAGGAGGTCGATACATTTATGTTTGAAGGACATGACACAACCGCATCTGGACTGACCTTCATGTTCATGCTCCTCGCTCACCACAAAGATATCCAAGATAAAATTGTAGAAGAACTGAATGAAATATTAGGCGACTCGGACCGATGGCTCACCATGGACGACTTAGCCAAGATGAAGTACATGGAGCGTTGCATCAAGGAGTCGCTGCGAATCTACCCGCCAGTGCACTTTATTAGCCGAAAGTTAAATGAAACCACAGTACTAAGTGGCTACCAAGTACCAGCTGATACTCTATGCCACATTCCCATTTATGACATGCATCACCGTGAAGATTTGTTCGAAGACCCGGAGCGTTTTGACCCGGACAGGTTCCTGCCTGAGAACAGCGTGGGGAGACACCCTTATGCCTACATACCGTTCAGTGCTGGTCCTAGAAATTGTATAGGTCAAAAGTTTGCCATGCTGGAGATGAAAATCGCCGTCGCGGAAGTATTACGCAAGTTTGAATTGAAGCCAGTGACGAAACCATCAGAAATTGAATTTATAGCCGATCTTGTGCTAAGAAACAATGGGCCAGTGAAAGTAAATTTTGTTAAACGAAAG
>200080.SCD
ATGTGGCTGTACcTTTGcgCTATAGTAATATTTTTATGTaTTCTGGACCTGTGTCTCAACTACAATGAACGAGCTCGGATGATCAAGAAGTTACCGGGTCCTCCTGATGACTTCATCGTGGGAAATGGACTCAGGATTATCAAATCTTCAGTGGATGTGATGAAAGTGAGAAGAGAATACGCCAAAAAATGGAATGGAATCTATCGTATTTGGGCGTACCCGTTTGGTGCAGTGCTGGTATTCAATCCTGAAGATGTTGAGTTGATTATGTCCAGCATGAAGTATGGCGAAAAGAGTATCATCTACACAATTTTAAAGCCCTGGCTCCAAGACGGATTACTGCTCAGTAATGGTGCAAAATGGCAGGAACGAAGAAAGATCCTGACTCCGGCTTTCCACTTCAACATCCTGCGTCAGTTCTGTGACATCATACAAGAGAACACGCAACGTTTTCTGGAAAAATTGGAACAAACCGCTGGACAAGATGTGGATGTTGTACCTTTACTGTCTGAATATACACTTAACTCTATATGCGAAACGGCAATGGGTACGCAGTTATCTGAAGATCTGACAGGTACAGTCCAGTCTTACAAGCAAGCTATCTACGATCTCGGATACGTATTTTGTCAAAGGTTCATCAGGATCTACCTTTATCCTGAAACAGTATTCAATTTGACTTCATTAGGACGTATGCAAAAACGAAGCGTAAAAACTGTGAAGAACTTTACTGAAGATGTGATAAAACAAAGGAGAGATTACGTGGAACAATATGGTTTCCATACAATAGGAGATAATAACGACAGTGAAGAAGTTTTTGTTTACAAGAAAAAGAAGAAGACTGCGATGTTGGATCTGCTCTTGTCTGCTGAGAAGGAAGGACTGATTGACAAAACTGGCATCCAGGAGGAGGTCGATACATTTATGTTTGAAGGACATGACACAACTGCATCTGGACTAACCTTCATGTTCATGTTACTCGCTCATCACAAAGACATCCAAGACAAAATTGTAGAAGAGCTGAATGAAATATTAGGCGACTCGGAGCGATGGCTCACCATGGACGACTTAGCCAAGATGAAGTACATGGAGCGCTGCATCAAGGAGTCGCTGCGTATCTACCCGCCAGTGCACTTCATCAGCCGAAAGTTGAATGAAACCACAGTACTAAGTGGCTACCAAGTACCAGCTGATACTCTGTGCCACATTCCCATTTATGACATGCATCACCGTGAAGATTTGTTCGAAGACCCGGAGCGTTTCGACCCAGACAGGTTCCTGCCTGAGAACAGCGTGGGGAGACACCCTTATGCCTACATACCGTTCAGCGCTGGTCCTAGAAATTGTATAGGTCAAAAGTTCGCCATGCTGGAAATGAAAATCGCCGTCGCSGAAGTGCTGCGCAAGTTTGAATTGAAGCCAGTGACGAAACCATCAGAAATTGAATTCATAGCCGATCTTGTGCTAAGAAACAATGGGCCAGTCAAAGTAAATTTTGTTAAACGAAAG
>200080.XJSW
ATGTGGCTGTACCTTTGCGCTTTAATAATATTTTTATGTGTTCTGGACCTGTGTCTAAACTACAATGAACGAGCTCGGATGATCAAGAAGTTACCAGGACCTCCTGATGATTTCATCGTGGGAAATGGACTCAGGATTATCAAATCTTCAGTGGATGTGATGAAAGTGAGAAGGGAATACGCCAAAAAATGGAATGGAATCTATCGTATTTGGGCGTACCCGTTTGGTGCAGTGCTGGTATTTAATCCTGAAGATGTTGAGTTGATTATGTCCAGCATGAAGTATGGCGAAAAGAGTATCATCTACACAATTTTAAAGCCCTGGCTCCAAGACGGATTACTGCTCAGTAATGGTGCAAAATGGCAGGAACGAAGGAAGATCCTGACTCCTGCTTTCCACTTCAACATCCTGCGTCAGTTCTGTGACATCATACAAGAGAACACACAACGTTTTCTGGAAAAATTGGAACAAACCGCTGGGCAAGATGTGGATGTTGTACCTTTACTCTCTGAATATACACTTAACTCCATATGCGAAACTGCAATGGGTACGCAGTTATCTGAAGATCTGACAGGCACAGTCCAGTCATACAAGCAAGCTATCTATGATCTCGGATACGTATTTTGTCAAAGGTTCATCAGGATCTACCTCTATCCTGAAACAGTATTCAATTTGACTTCATTAGGACGTATGCAAAAACGAAGCGTAAAAACAGTAAAAAACTTTACTGAAGATGTGATAAAACAAAGGAGAGATTACGTGGAACAATATGGTTTCCATACAATAGGTGATAATAATGACAGTGAAGAAGTTTTTGTTTACAAGAAAAAGAAGAAGACTGCTATGTTGGATCTGCTCTTGTCTGCTGAGAAGGAAGGACTGATTGACAAAACTGGCATCCAAGAGGAGGTCGATACATTTATGTTTGAAGGACACGATACAACTGCATCTGGACTGACATTCATGTTCATGTTACTTGCTCATCACAAAGATATCCAAGATAAAATTGTGGAAGAGCTGAATGAAATATTAGGCGACTCGGAGCGATGGTTCACCATGGATGACTTAGCCAAGATGAAGTATATGGAGCGTTGCATCAAGGAGTCGCTACGAATCTATCCGCCAGTGCACTTCATCAGCCGAAAGTTGAATGAAACCACAGTACTAAGTGGCTACCAAGTACCAGCTGATACTCTGTGCCACATTCCCATTTATGACATGCATCACCGTGAAGATTTGTTCGAAGACCCGGAGCGTTTCGACCCAGACAGGTTCCTGCCTGAGAACAGCGTGGGGAGACACCCTTATGCCTACATACCGTTCAGCGCTGGTCCCAGAAATTGTATAGGTCAAAAGTTCGCCATGTTGGAAATGAAACTCGCCGTCGCCGAAGTGCTGCGCAAGTTTGAATTGAAGCCAGTGACGAAACCATCAGAAATTGAATTCATAGCCGATCTTGTGCTAAGAAACAATGGGCCAGTCAAAGTAAATTTTGTTAAGCGAAAG
>200080.Hpunct
ATGTGGCTGTACTTTTGCGCTGTAATAATATTTTTATTTGTTCTGGACCTGTGTCTAAACTACAATGAACGTGCTCGCATGATCAAAAAGTTACCAGGACCACCTGATGACTTCATCGTGGGAAATGGACTCAGGATCATCCAATCTTCAGTGGATGTGATGAAAGTGGGAAGAGAATACGCCAAAAAATGGAAGGGCATTTATCGAATTTGGGCATACCCGTTTGGTGCAGTGCTGGTATTCAATCCTGAAGATATTGAGCTTATTATGTCCAGCATGAAGTATGGCGAAAAGAGTGTGATCTACATGATTTTAAAGCCCTGGCTCCAAGACGGATTACTGCTCAGTAATGGTGCAAAATGGCAAGAGCGAAGGAAGATCCTGACTCCTGCTTTCCACTTCAACATCCTGCGTCAGTTCTGTGACATCATACAAGAGAACACGCAACGTTTTCTGGAAAGATTGGAACAAACTGCTGAACAAGATGTGGATGTTGTCCCTATACTCTCTGAATACACACTTAACTCCATATGCGAAACTGCAATGGGTACGCAGTTATCTGAAGATCGGACAAGTACAGTGCAGTCATACAAGCAAGCTATCTACGATCTCGGATACGTATTTTGTGAAAGGTTCATCAGAATTTACCTTTATCCTGAAATAGTATTCAATTTGACTTCATTTGGACGTAAGCAAAAGCGAAGCATAAAAATTGTAAAAAACTTCACTGAAGATGTGATAAAACAAAGGAGAGATTACGTGGAACAATATGGTTTCCATACGACAGGTGATAATAACGACAGTGAAGAAGTTTTTGTTTACAAGAAAAAGAAGAAAACTGCTATGTTGGATCTGCTCTTGTCTGCTGAGAAGGAAGGACTGATTGACAAAACCGGCATCCAAGAGGAGGTCGATACATTTATGTTTGAAGGACATGACACAACTGCATCAGGATTGACCTTCATGTTCATGTTGCTCGCTAATCACAAAGATATTCAAGATAAAATTGTAGAAGAAGTGAATGAAATATTAGGCGACTCGAAGCGATGGCTCACCATGGACGACTTATCTAAGATGAAATACTTGGAGCGTTGCATCAAGGAGTCGATGCGAATCTACCCGCCAGTGCACTTCATTAGCCGAAAGATAAACGAGACCACAGTATTAAGTGGCTACACCGTACCAGCTGGTACTCTGTGCCACATACCCATTTACGACCTCCATCACCGGGAAGATTTGTTCGAAAACCCGGAGCGTTTCGACCCAGACAGGTTTCTGCCTGAGAATAGCGTGGGGAGACACCCTTATGCCTACATACCGTTCAGCGCTGGTCCTAGAAATTGTATAGGTCAAAAGTTCGCCATGCTAGAAATGAAAATCGCCGTTGCAGAAGTGTTGCGCAAGTTTGAATTGAAGCCAGTGACGGTACCATCAGAAATTGAATTTATAGCCGATCTTGTGCTAAGAAACAATGGGCCGGTCAAAGTTAATTTTGTTAAACGAAAG
