# Supplementary material for: Genomic innovations, transcriptional plasticity and gene loss underlying the evolution and divergence of two highly polyphagous and invasive Helicoverpa pest species
Source: BMC Biol. 2017 Jul 31;15:63. doi: 10.1186/s12915-017-0402-6 (PMC5535293; doi:10.1186/s12915-017-0402-6)
Supplement: Supplementary file 12 — Phylogenetic trees for genes analysed in Additional file 3: Figure S5. (ZIP 21 kb) [file 12915_2017_402_MOESM12_ESM.zip › 200096.fasta]

>200096.AY23 
ATGTTCTTCTACTTACTCGTGACGCTAATAGCCGTCACTTACTACATCATCACACGTAAATATGACTACTGGCAGAAAAAGAAAGTAGCACACAAAAAACCTACGTTCGTACTCGGCAACTATGGAGACATCATTCTGCAGAAGAAAAACTTTGGGATTGTTCTTCAAGATCTTTGCAATGAATTCCCTGAAGAGAAATTTATTGGAGCATTCCAAGGAACCGAACCTGTACTGATCCCAAAAGATCCTGAAATCATCAAACTGATCGTGACAAAAGATTTCGCCTATTTCAGCGGAAGAGACTTGTCTGAGCACAACCACAAGGACCCCGCCGCCTTGAACCTGTTCGCCACTTACGGAGACAAATGGAAGGTGTTGCGACAAAACTTGACACCATTGTTCTCATCTGCTAAGATGAAGAACATGTTCCAACTCATTGCGAACTGTTCACATGTTTTTGAGAAAATGTTAGATCGTGAAACAAAAATATCACAGGAGCAAGAAGTTAGAATGCTAACATCGAAATATACTATGGAATGTATAGGAACTTGTGCTTTTGGAGTAGATACGAAAACTATGACAGAGGATAAATCCGAAAATCCCTTCATTAAAATTGCTGATTTCTTCAATCCTCCAAAAAGTGCGGTCTACTTAAGACACATCCGATCTATGTGGCCGTCAATATTCTATTTGTTCGGAGGTCGACTGCTCAAGAAACAGCTGGAGTTCTTCCACAACCTGATTACTTCTGTAATGGCTAGCCGAGACTATAAGTTTACAGGAAGGAATGATTTTGTCGATCTCATAATGGGCTGGAAGCAAAACCATCAAATCACAGGAGACAGTATAAGTAACATAAAAAGTCATGAACATAAGAAAGTGACTTTAGAGGTTAACGACGACTTGTTAGTTGCTCAGTGCTTCGTGTTCTTTGCTGCTGGATTTGAAACATCATCAAGCACTCTGAGTTACACTCTGTACGAGTTAGCCAAGAACCAGGACATACAAGAGAAAGTGCTAGCAGAGGTAGACGCATACTTAGTTCGCCATGAGAACAAACTGAAATACGATTGTATTACTGATCTGCCGTACTTGGATGCTGTGTTAGACGAAACTCTGCGTTACTATCCCCTTCTGGGTATGATCCCGCGGGAGTTGATGGAAGATTACGTGATGCCCAATGGTGTGAAGCTAGAGAAACACTTGCGTGTGCATCTGCCTGTGTATTATCTTCATCACAATCCGGAGTACTTCCCCGAGCCTCACGTCTTCCGCCCGGAGAGGTTCTATGGCGAAGAGAAGAAGAAGGTGAATCAGTACGCTTACCTACCTTTTGGAGAAGGACCTAGGACTTGTATAGGAAACCGTTTTGCGAAGATGCAAATGATAGCCGGTCTTATCACGATGCTGAAGAAGTACCGTCTAGAACTAGCTGATAACATGCCCCGGACTGTCACGTTCAAGGCTCAGAGCTTCCTCACGCACCCTGAAGGCGGAATCTATGTGAAATTCATCGAGAGAGAAGGATGGGAGAACAGAGTTTTTGTGAAG
>200096.Hzea-3 
ATGTTCTTCTACTTATTCGTGACGCTTATAGCCGTCACTTACTACATCATCACACGTAAATATGACTACTGGCAGAAAAAGAAAGTAGCACACAAAAAACCTACTTTCGTACTCGGCAACTATGGAGACATCATTCTGCAGAAGAAAAATTTTGGGATTGTTCTTCAAGATCTTTGCAATGAATTTCCTGAAGAGAAATTTATTGGAGCATTCCATGGAACCGAACCAGTACTGATCCCAAAAGATCCTGAAATCATCAAGCTTATTGTGACGAAAGACTTCGCCTATTTCAGTGGAAGGGACTTGTCTGAGCACAACCACCGGGACCCCGCTTCCTTGAACCTGTTCGCCACTCACGGAGACAAATGGAAGGTGTTGCGACAGAACTTGACACCATTGTTCTCATCTGCTAAGATGAAGAACATGTTCCAACTCATTGCGAACTGTTCACATGTTTTTGAGAAAATGTTGGATCGTGAAACAAAGATATCACAGGAGCAAGAAGTTAGAATGCTAACATCGAAATATACTATGGAATGTATAGGAACTTGTGCTTTTGGCGTAGATACGAAAACTATGACAGAGAATAAATCCGAAAATCCCTTCATAAAAATTGCTGATTTCTTCAATCCTCCAAAAAGTGCAGTCTACTTAAGACAYATCCGATCTATGTGGCCGTCAATATTTTATTTGTTCGGTGGTCGACTGCTCAAGAAACAGCTGGAGTTCTTCCACAACCTGATTACTTCTGTAATGGCTAGCCGAGACTATAAATTTACAGGAAGGAATGATTTTGTCGATCTCATAATGGGCTGGAAGCAAAACCATCAAATCACAGGAGACAGTATAAGTAACATAAAAAGTAATGAACAWAAGAAAGTAACTTTAGAAGTTAACGACGACTTGTTAGTTGCKCAGTGCTTCGTGTTCTTTGCTGCTGGATTCGAAACATCATCAAGCACTCTGAGTTACACTCTGTATGAGTTAGCCAAGAACCAGGACATACAAGACAAAGTGTTAGCAGAGGTGGACGCATATTTAGTTCGCCATGAAAACAAACTGAAATACGACTGTATTACTGATCTGCCGTACTTGGATGCTGTGTTAGACGAAACTCTGCGTTACTATCCCCTGCTGGGTATGATCCCGCGGGAGTTGATGGAAGATTACGTGATGCCGAATGGTGTGAAGTTAGAGAAACACTTGCGTGTACATCTGCCTGTATATTATCTTCATCACAACCCGGAGTACTTCCCCGAGCCTCACGTTTTCCGTCCGGAGCGATTCTATGGCGAAGAGAAGAAGAAGRTKAATCAGTACGCTTACCTGCCYTTTGGAGAAGGACCTAGGACATGTATAGGAAATCGTTTCGCGAAGATGCAAATGATAGCTGGTCTTATTACGATGCTGAAGAAATACCGTCTAGAACTAGCTGACAACATGCCCAGGACTGTCACGTTCAAGGCTCAGAGTTTCCTCACACACCCTGAAGGTGGAATCTATGTGAAATTCATCGAAAGAGAAGGATGGGAGAACAGAGTTTTTGTGAAG
>200096.Hzea-5 
ATGTTCTTCTACTTATTCGTGACGCTTATAGCCGTCACTTACTACATCATCACACGTAAATATGACTACTGGCAGAAAAAGAAAGTAGCACACAAAAAACCTACTTTCGTACTCGGCAACTATGGAGACATCATTCTGCAGAAGAAAAATTTTGGGATTGTTCTTCAAGATCTTTGCAATGAATTTCCTGAAGAGAAATTTATTGGAGCATTCCATGGAACCGAACCAGTACTGATCCCAAAAGATCCTGAAATCATCAAGCTTATTGTGACGAAAGACTTCGCCTATTTCAGTGGAAGGGACTTGTCTGAGCACAACCACCGGGACCCCGCTTCCTTGAACCTGTTCGCCACTCACGGAGACAAATGGAAGGTGTTGCGACAGAACTTGACACCATTGTTCTCATCTGCTAAGATGAAGAACATGTTCCAACTCATTGCGAACTGTTCACATGTTTTTGAGAAAATGTTGGATCGTGAAACAAAGATATCACAGGAGCAAGAAGTTAGAATGCTAACATCGAAATATACTATGGAATGTATAGGAACTTGTGCTTTTGGCGTAGATACGAAAACTATGACAGAGAATAAATCCGAAAATCCCTTCATAAAAATTGCTGATTTCTTCAATCCTCCAAAAAGTGCAGTCTACTTAAGACATATCCGATCTATGTGGCCGTCAATATTTTATTTGTTCGGTGGTCGACTGCTCAAGAAACAGCTGGAGTTCTTCCACAACCTGATTACTTCTGTAATGGCTAGCCGAGACTATAAATTTACAGGAAGGAATGATTTTGTCGATCTCATAATGGGCTGGAAGCAAAACCATCAAATCACAGGAGACAGTATAAGTAACATAAAAAGTAATGAACAWAAGAAAGTAAYTTTAGAAGTTAACGACGACTTGTTAGTTGCGCAGTGCTTCGTGTTCTTTGCTGCTGGATTCGAAACATCATCAAGYACTCTGAGTTACACTCTGTATGAGTTAGCCAAGAACCAGGACATACAAGACAAAGTGTTAGCAGAGGTGGACGCATATTTAGTTCGCCATGAAAACAAACTGAAATACGACTGTATTACTGATCTGCCGTACTTGGATGCTGTGTTAGACGAAACTCTGCGTTACTATCCCCTGCTGGGTATGATCCCGCGGGAGTTGATGGAAGATTACGTGATGCCGAATGGTGTGAAGTTAGAGAAACACTTGCGTGTACATCTGCCTGTATATTATCTTCATCACAACCCGGAGTACTTCCCCGAGCCTCACGTTTTCCGTCCGGAGCGATTCTATGGCGAAGAGAAGAAGAAGATTAATCAGTACGCTTACCTGCCTTTTGGAGAAGGACCTAGGACATGTATAGGAAATCGTTTCGCGAAGATGCAAATGATAGCTGGTCTTATTACGATGCTGAAGAAATACCGTCTAGAACTAGCTGACAACATGCCCAGGACTGTCACGTTCAAGGCTCAGAGTTTCCTCACACACCCTGAAGGTGGAATCTATGTGAAATTCATCGAAAGAgaaggatgggagaacagagtttttgtgaag
>200096.Hzea-6 
ATGTTCTTCTACTTATTCGTGACGCTTATAGCCGTCACTTACTACATCATCACACGTAAATATGRCTACTGGCAGAAAAAGAAAGTAGCACACAAAAAACCTACTTTCGTACTCGGCAACTATGGAGACATCATTCTGCAGAAGAAAAATTTTGGGATTGTTCTTCAAGATCTTTGCAATGAATTTCCTGAAGAGAAATTTATTGGAGCATTCCATGGAACCGAACCAGTACTGATCCCAAAAGATCCTGAAATCATCAAGCTTATTGTGACRAAAGACTTCGCCTATTTCAGTGGAAGGGACTTGTCTGAGCACAACCACCGGGACCCCGCTTCCTTGAACCTGTTYGCCACTCACGGAGACAAATGGAAGGTGTTGCGACAGAACTTGACACCATTGTTCTCATCTGCTAAGATGAAGAACATGTTCCAACTCATTGCGAACTGTTCACATGTTTTTGAGAAAATGTTGGATCGTGAAACAAAGATATCACAGGAGCAAGAAGTTAGAATGCTAACATCGAAATATACTATGGAATGTATAGGAACTTGTGCTTTTGGCGTAGATACGAAAACTATGACAGAGAATAAATCCGAAAATCCCTTCATAAAAATTGCTGATTTCTTCAATCCTCCAAAAAGTGCAGTCTACTTAAGACATATCCGATCTATGTGGCCGTCAATATTTTATTTGTTCGGTGGTCGACTGCTCAAGAAACAGCTGGAGTTCTTCCACAACCTGATTACTTCTGTAATGGCTAGCCGAGACTATAAATTTACAGGAAGGAATGATTTTGTCGATCTCATAATGGGCTGGAAGCAAAACCATCAAATCACAGGAGACAGTATAAGTAACATAAAAAGTAATGGACATAAGAAAGTAACTTTAGARGTTAACGACGACTTGTTAGTTGCKCAGTGCTTCGTGTTCTTTGCTGCTGGATTCGAAACATCATCAAGCACTYTGAGTTACACTCTGTATGAGTTAGCCAAGAACCAGGACATACAAGACAAAGTGTTAGCAGAGGTGGACGCATATTTAGTTCGCCATGAAAACAAACTGAAATACGACTGTATTACTGATCTGCCGTACTTGGATGCTGTGTTAGACGAAACTCTGCGTTACTATCCCCTGCTGGGTATGATCCCGCGGGAGTTGATGGAAGATTACGTGATGCCGAATGGTGTGAAGTTAGAGAAACACTTGCGTGTACATCTGCCTGTATATTATCTTCATCACAACCCGGAGTACTTCCCCGAGCCTCACGTTTTCCGTCCGGAGCGATTCTATGGCGAAGAGAAGAAGAAGATTAATCAGTACGCTTACCTGCCTTTTGGAGAAGGACCTAGGACATGTATAGGAAATCGTTTCGCGAAGATGCAAATGATAGCTGGTCTTATYACGATGCTGAAGAAATACCGTCTRGAACTAGCTGACAACATGCCCAGGACTGTCACGTTCAAGGCTCAGAGTTTCCTCACACACCCTGAAGGTGGAATCTATGTGAAATTCATCGAAAGAGAAGGATGGGAGAACAGAGTTTTTGTGAAG
>200096.Hzea-7 
ATGTTCTTCTACTTATTCGTGACGCTTATAGCCGTCACTTACTACATCATCACACGTAAATATGRCTACTGGCAGAAAAAGAAAGTAGCACACAAAAAACCTACTTTCGTACTCGGCAACTATGGAGACATCATTCTGCAGAAGAAAAATTTTGGGATTGTTCTTCAAGATCTTTGCAATGAATTTCCTGAAGAGAAATTTATTGGAGCATTCCATGGAACCGAACCAGTACTGATCCCAAAAGATCCTGAAATCATCAAGCTTATTGTGACAAAAGACTTCGCCTATTTCAGTGGAAGGGACTTGTCTGAGCACAACCACCGGGACCCCGCTTCCTTGAACCTGTTYGCCACTCACGGAGACAAATGGAAGGTGTTGCGACAGAACTTGACACCATTGTTCTCATCTGCTAAGATGAAGAACATGTTCCAACTCATTGCGAACTGTTCACATGTTTTTGAGAAAATGTTGGATCGTGAAACAAAGATATCACAGGAGCAAGAAGTTAGAATGCTAACATCGAAATATACTATGGAATGTATAGGAACTTGTGCTTTTGGCGTAGATACGAAAACTATGACAGAGAATAAATCCGAAAATCCCTTCATAAAAATTGCTGATTTCTTCAATCCTCCAAAAAGTGCAGTCTACTTAAGACATATCCGATCTATGTGGCCGTCAATATTTTATTTGTTCGGTGGTCGACTGCTCAAGAAACAGCTGGAGTTCTTCCACAACCTGATTACTTCTGTAATGGCTAGCCGAGACTATAAATTTACAGGAAGGAATGATTTTGTCGATCTCATAATGGGCTGGAAGCAAAACCATCAAATCACAGGAGACAGTATAAGTAACATAAAAAGTARTGRACATAAGAAAGTAACTTTAGARGTTAACGACGACTTGTTAGTTGCKCAGTGCTTCGTGTTCTTTGCTGCTGGATTCGAAACATCATCAAGCACTYTGAGTTACACTCTGTATGAGTTAGCCAAGAACCAGGACATACAAGACAAAGTGTTAGCAGAGGTGGACGCATATTTAGTTCGCCATGAAAACAAACTGAAATACGACTGTATTACTGATCTGCCGTACTTGGATGCTGTGTTAGACGAAACTCTGCGTTACTATCCCCTGCTGGGTATGATCCCGCGGGAGTTGATGGAAGATTACGTGATGCCGAATGGTGTGAAGTTAGAGAAACACTTGCGTGTACATCTGCCTGTATATTATCTTCATCACAACCCGGAGTACTTCCCCGAGCCTCACGTTTTCCGTCCGGAGCGATTCTATGGCGAAGAGAAGAAGAAGATTAATCAGTACGCTTACCTGCCTTTTGGAGAAGGACCTAGGACATGTATAGGAAATCGTTTCGCGAAGATGCAAATGATAGCTGGTCTTATYACGATGCTGAAGAAATACCGTCTRGAACTAGCTGACAACATGCCCAGGACTGTCACGTTCAAGGCTCAGAGTTTCCTCACACACCCTGAAGGTGGAATCTATGTGAAATTCATCGAAAGAGAAGGATGGGAGAACAGAGTTTTTGTGAAG
>200096.HaRef 
ATGTTCTTCTACTTACTCGTGACGCTTATAGCCGTCACTTACTACATCATCACACGTAAATATGACTACTGGCAGAAAAAGAAAGTAGCACACAAAAAACCTACTTTCGTACTCGGCAACTATGGAGACATCATTCTGCAGAAGAAAAACTTTGGGATTGTTCTTCAAGATCTTTGCAATGAATTTCCTGAAGAGAAATTTATTGGAGCATTCCAAGGAACCGAACCTGTACTGATCCCAAAAGATCCTGAAATCATCAAACTGATCGTGACAAAAGATTTCGCCTATTTCAGCGGAAGAGACTTGTCTGAGCACAACCACAAGGACCCCGCCGCCTTGAACCTGTTCGCCACTTACGGAGACAAATGGAAGGTGTTGCGACAGAACTTGACGCCATTGTTCTCATCTGCTAAGATGAAGAACATGTTCCAACTCATTGCAAACTGTTCACATGTTTTTGAGAAAATGTTGGATCGTGAAACAAAAATATCACAGGAGCAAGAAGTTAGAATGCTAACATCGAAATATACTATGGAATGTATAGGAACATGTGCTTTTGGAGTAGATACGAAAACTATGACAGAGGATAAATCCGAAAATCCCTTCATTAAAATTGCTGATTTCTTCAATCCTCCAAAAAGTGCGGTCTACTTAAGACACATCCGATCTATGTGGCCGTCAATATTCTATTTGTTCGGAGGTCGACTGCTCAAGAAACAGCTGGAGTTCTTCCACAACCTGATTACTTCTGTAATGGCTAGCCGAGACTATAAGTTTACAGGAAGGAATGATTTTGTCGATCTCATAATGGGCTGGAAGCAAAACCATCAAATCACAGGAGACAGTATAAGTAACATAAAAAGTCATGAACATAAGAAAGTGACTTTAGAGGTTAACGACGACTTGTTAGTTGCTCAGTGCTTCGTGTTCTTTGCTGCTGGATTTGAAACATCATCAAGCACTCTGAGTTACACTCTGTACGAGTTAGCCAAGAACCAGGACATACAAGAGAAAGTGCTAGCAGAGGTAGACGCATACTTAGTTCGCCATGAGAACAAACTGAAATACGATTGTATTACTGATCTGCCGTACTTGGATGCTGTGTTAGACGAAACTCTGCGTTACTATCCCCTGCTGGGTATGATCCCGCGGGAGTTGATGGAAGACTATGTGATGCCGAATGGTGTGAAGTTAGAGAAACACTTGCGTGTGCATCTGCCAGTGTATTATCTTCATCACAACCCGGAGTACTTCCCCGAGCCTCACGTGTTCCGCCCGGAACGGTTCTATGGAGAAGAGAAGAAGAAGGTGAATCAGTACGCTTACCTGCCTTTTGGAGAAGGACCTAGAACATGTATAGGAAACCGTTTCGCAAAGATGCAAATGATAGCCGGTCTTATCACGATGCTGAAGAAGTACCGTCTAGAACTAGCTGACAACATGCCCCGGACTGTCACGTTCAAGGCTCAGAGCTTCCTCACGCACCCTGAAGGTGGAATCTATGTGAAATTCATCGAAAGAGAAGGATGGGAGAACAGAGTTTTTGTGAAG
>200096.HzRef 
ATGTTCTTCTACTTATTCGTGACGCTTATAGCCGTCACTTACTACATCATCACACGTAAATATGACTACTGGCAGAAAAAGAAAGTAGCACACAAAAAACCTACTTTCGTACTCGGCAACTATGGAGACATCATTCTGCAGAAGAAAAATTTTGGGATTGTTCTTCAAGATCTTTGCAATGAATTTCCTGAAGAGAAATTTATTGGAGCATTCCATGGAACCGAACCAGTGCTGATCCCAAAAGATCCTGAAATCATCAAGCTTATTGTGACGAAAGACTTCGCCTATTTCAGTGGAAGGGACTTGTCTGAGCACAACCACCGGGATCCCGCTTCCTTGAACCTGTTCGCCACTCACGGAGACAAATGGAAGGTGTTGCGACAGAACTTGACACCATTGTTCTCATCTGCTAAGATGAAGAACATGTTCCAACTCATTGCGAACTGTTCACATGTTTTTGAGAAAATGTTGGATCGTGAAACAAAGATATCACAGGAGCAAGAAGTTAGAATGCTAACATCGAAATATACTATGGAATGTATAGGAACTTGTGCTTTTGGCGTAGATACGAAAACTATGACAGAGAATAAATCCGAAAATCCCTTCATAAAAATTGCTGATTTCTTCAATCCTCCAAAAAGTGCAGTCTACTTAAGACATATCCGATCTATGTGGCCGTCAATATTTTATTTGTTCGGTGGTCGACTGCTCAAGAAACAGCTGGAGTTCTTCCACAACCTGATTACTTCTGTAATGGCTAGCCGAGACTATAAATTTACAGGAAGGAATGATTTTGTCGATCTCATAATGGGCTGGAAGCAAAACCATCAAATCACAGGAGACAGTATAAGTAACATAAAAAGTAGTGAACATAAGAAAGTAACTTTAGAGGTTAACGACGACTTGTTAGTTGCTCAGTGCTTCGTGTTCTTTGCTGCTGGATTCGAAACATCATCAAGCACTCTGAGTTACACTCTGTATGAGTTAGCCAAGAACCAGGACATACAAGACAAAGTGTTAGCAGAGGTGGACGCATATTTAGTTCGCCATGAAAACAAACTGAAATACGACTGTATTACTGATCTGCCGTACTTGGATGCTGTGTTAGACGAAACTCTGCGTTACTATCCCCTGCTGGGTATGATCCCGCGGGAGTTGATGGAAGATTACGTGATGCCGAATGGTGTGAAGTTAGAGAAACACTTGCGTGTACATCTGCCTGTATATTATCTTCATCACAACCCGGAGTACTTCCCCGAGCCTCACGTTTTCCGTCCGGAGCGATTCTATGGCGAAGAGAAGAAGAAGATTAATCAGTACGCTTACCTGCCTTTTGGAGAAGGACCTAGGACATGTATAGGAAATCGTTTCGCGAAGATGCAAATGATAGCTGGTCTTATTACGATGCTGAAGAAATACCGTCTAGAACTAGCTGACAACATGCCCAGGACTGTCACGTTCAAGGCTCAGAGTTTCCTCACACACCCTGAAGGTGGAATCTATGTGAAATTCATCGAAAGAGAAGGATGGGAGAACAGAGTTTTTGTGAAG
>200096.SCD 
ATGTTCTTCTACTTATTCGTGACGCTAATAGCCGTCACTTACTACATCATCACACGCAAATATGACTACTGGCAGAAAAAGAAAGTAGCACACAAGAAACCTACTTTCGTACTCGGCAACTATGGAGACATCATTCTACAGAAGAAAAACTTTGGGATTGTTCTTCAAGATCTTTGCAATGAATTTCCTGAAGAGAAATTTATTGGAGCATTCCAAGGAACCGAACCTGTACTGATCCCAAAAGATCCTGAAATCATCAAGCTGATCGTGACAAAAGATTTCGCCTATTTCAGCGGAAGAGACTTGTCTGAGCACAACCACAAGGACCCCGCCGCCTTGAACCTGTTCGCCACTTACGGAGACAAATGGAAGGTGTTGCGACAAAACTTGACGCCATTGTTCTCATCTGCTAAGATGAAGAACATGTTCCAACTCATTGCAAACTGTTCACATGTTTTTGAGAAAATGTTGGATCGTGAAACAAAAATATCACAGGAGCAAGAAGTTAGAATGCTAACATCGAAATATACTATGGAATGTATAGGAACTTGTGCTTTTGGAGTAGATACGAAAACTATGACAGAGGATAAATCCGAAAATCCCTTCATTAAAATTGCCGATTTCTTCAATCCTCCAAAAAGTGCAGTCTACTTAAGACACATCCGATCTATGTGGCCGTCCATATTTTATTTGTTCGGGGGTCGACTGCTCAAGAAACAGCTGGAGTTCTTCCACAACCTGATTACTTCTGTAATGGCTAGCCGAGACTATAAATTTACAGGAAGGAATGATTTTGTCGATCTCATAATGGGCTGGAAGCAAAACCATCAAATCACAGGAGACAGTATAAGTAACATAAAAAGTCATGAACATAAGAAAGTGACTTTAGAGGTTAACGACGACTTGTTAGTTGCTCAGTGCTTCGTGTTCTTTGCTGCTGGATTTGAAACATCATCAAGTACTCTGAGTTACACTCTGTATGAGTTAGCCAAGAACCAGGACATACAAGAAAAAGTGTTAGCAGAGGTGGACGCATATTTAGTTCGCCATGAGAACAAACTGAAATACGATTGTATTACTGATCTGCCGTACTTGGATGCTGTGTTAGACGAAACCCTCCGTTACTATCCCCTGCTGGGTATGATCCCGCGAGAGTTGATGGAAGATTACGTGATGCCCAATGGTGTGAAGCTAGAGAAACACTTGCGTGTTCATCTGCCAGTGTATTATCTTCATCACAACCCGGAGTACTTCCCCGAGCCTCACGTGTTCCGGCCGGAGCGGTTCTATGGCGAAGAGAAGAAGAAGGTGAATCAGTATGCTTACCTGCCTTTTGGAGAAGGACCTAGAACATGTATAGGAAATCGTTTCGCGAAGATGCAAATGATAGCCGGTCTCATCACAATGCTGAAGAAGTACCGTCTAGAACTAGCTGACAACATGCCCCGGACTGTCACGTTCAAGGCTCAGAGCTTCCTCACACACCCTGAAGGTGGAATCTACGTCAAATTCATCGAAAGAGAAGGATGGGAGAACAGAGTTTTTGTCAAG
>200096.XJSW 
ATGTTCTTCTACTTATTCGTGACGCTTATAGCCGTCACTTACTACATCATCACACGTAAATATGACTACTGGCAGAAAAAGAAAGTAGCACACAAAAAACCTACGTTCGTACTCGGCAACTATGGAGACATCATTCTGCAGAAGAAAAACTTTGGGATTGTTCTTCAAGATCTTTGCAATGAATTCCCTGAAGAGAAATTTATTGGAGCATTCCAAGGAACCGAACCTGTACTGATCCCAAAAGATCCTGAAATCATCAAGCTTATTGTGACGAAAGACTTCGCCTATTTCAGCGGAAGAGACTTGTCTGAGCACAACCACAAGGACCCCGCCGCCTTGAACCTGTTCGCCACTTACGGAGACAAATGGAAGGTGTTGCGACAAAACTTGACGCCATTGTTCTCATCTGCTAAGATGAAGAACATGTTCCAACTCATTGCAAACTGTTCACATGTTTTTGAGAAAATGTTGGATCGTGAAACAAAAATATCACAGGAGCAAGAAGTTAGAATGCTAACATCGAAATATACTATGGAATGTATAGGAACTTGTGCTTTTGGAGTAGATACGAAAACTATGACAGAGGATAAATCCGAAAATCCCTTCATTAAAATTGCTGATTTCTTCAATCCTCCAAAAAGTGCAGTCTACTTAAGACATATTCGATCTATGTGGCCGTCAATATTCTATTTGTTCGGTGGTCGCCTGCTCAAGAAACAGCTGGAATTCTTCCACAACCTGATTACTTCTGTAATGGCTAGCCGAGACTACAAATTTACAGGAAGGAATGATTTTGTCGATCTCATAATGGGCTGGAAGCAAAACCATCAAATCACAGGAGATAGTATAAGTAATATAAAAAGTAATGAACATAAGAAAGTAACTTTAGAGGTTAACGATGACTTGTTAGTTGCTCAGTGCTTCGTGTTCTTTGCTGCTGGATTTGAAACATCATCAAGCACTCTGAGTTACACTCTGTACGAGTTAGCCAAGAACCAAGACATACAAGACAAAGTGTTAGCAGAAGTGGACGCATATTTAGTTCGTCATGAGAACAAACTGAAATACGATTGTATTACTGATCTGCCGTACTTGGATGCTGTGTTGGACGAAACTCTGCGTTACTATCCCCTGCTGGGTATGATCCCGCGGGAGTTGATGGAAGATTACGTGATGCCCAATGGTGTGAAGTTAGAGAAACACTTGCGTGTGCATCTGCCTGTGTATTATCTTCATCACAACCCGGAGTACTTCCCCGAGCCTCACGTGTTCCGCCCGGAGCGATTCTATGGCGAAGAGAAGAAGAAGGTGAACCAATACGCTTACCTGCCTTTTGGAGAAGGACCTAGGACTTGTATAGGAAACCGTTTTGCGAAGATGCAAATGATAGCTGGTCTCATCACAATGCTGAAGAAGTACCGTCTAGAACTAGCTGATAACATGCCCCGGACTGTCACGTTCAAGGCTCAGAGCTTCCTCACACACCCTGAAGGTGGAATCTACGTGAAGTTCATCGAAAGAGAAGGATGGGAGAACAGAGTTTTTGTGAAG
>200096.Hpunct
ATGTTCCTCTACTTATTCGTGACGCTACTAGCCGTCATTTACTACATCATCACACGAAAATATGACTACTGGCAGAAAAAGAAAGTAGCACATAAAAAACCTACTTTCGTACTCGGCAACTATGGAGACATCATTCTGCAGAAGAAAAACTTTGGGGTGGTTCTTCAAGAACTTTGCAACGAATTTCCCGAAGAGAAATTTATTGGAGCATTCCAAGGAACCGAACCTGTGCTGATCCCGAAAGATCCTGAGATTATCAAGCTTATCGTGACGAAAGACTTCGCCTATTTCAATGGAAGAGACTTGTCTGAACATAACCATCGGGATCCCGCTTCCTTGAACCTGTTCGCCACTCATGGAGACAAGTGGAAGGTGCTGCGACAGAACTTGACACCATTGTTCTCATCTGCAAAGATGAAGAACATGTTCCAACTCATTGCGAACTGTTCATATGTTTTTGAGAAAATGTTGGATCGTGAAACAAAAATATCACAGGAGCAAGAAGTTAGAATGCTAACATCGAAATATACTATGGAATGTATAGGAACTTGTGCTTTTGGAGTAGATACGAAAACTATGACAGAGGATAAATCCGAAAATCCCTTCATCAAAATTGCTGATTTCTTCAATCCTCCAAAGATTACAGTCTACATGAGACACATCCGATCTATGTGGCCGTCAATATTTTATTTGTTCGGGGGTCGACTGCTCAAGAAACAGATGCAGTTCTTCCACAACTTGATTACTTCTGTAATGGCTAGCCGAGACTATAAATTTACAGGAAGGAATGATTTTGTCGATCTCATTATGGGCTGGAAGCAAACCCATCAAATCACGGGAGACAGTATGACTAACATGAAAACTAATGAACATAAGAAAGTAACTTTAGAAGTTGACGACGACTTGTTAGTTGCTCAGTGCTTCGTGTTCTTTGCTGCTGGATTCGAAACATCATCAAGCACTCTGAGCTACACTCTGTATGAGTTAGCCAAGAACCAAGATGTACAAGAGAAAGTGTTAGCAGAAGTGGACGCATATTTAGTTCGCCATGACAACAAACTGAAATACGATTGTATTACTGATCTGCCGTACTTGGATGCTGTGTTAGACGAAACTCTGCGTTACTATCCCCTGCTTGGTATGATACCTCGGGAGTTGATGGAAGACTACGTGATGCCGAATGGTGTGAAGTTAGAGAAACGCTTGCGTGTCCACCTGCCTGTGTATTATCTTCATCACAATCCGGAGTATTTCCCGGAGCCCGAGGTGTACCGTCCAGAGCGGTTCTATGGCGAAGAGAAGAAGAACGTGAATCAATACGCTTACCTGCCCTTTGGAGAGGGACCTAGGACTTGTATAGGAATGAGGTTCGCGAAGATGCAAATGATCGCTGGTCTCATCACGATGCTGAAGAAGTACCGTCTGGAACTAGCTGATAACATGCCCAGGACAGTCAAGTTCAAGGCACAATCCTTCCTCACACACCCTGAAGGTGGAATCTATGTGAAGTTCATCGAAAGAGATGGATGGGAGAAGAGAGTTTTTGTGAAG
