# Supplementary material for: Genomic innovations, transcriptional plasticity and gene loss underlying the evolution and divergence of two highly polyphagous and invasive Helicoverpa pest species
Source: BMC Biol. 2017 Jul 31;15:63. doi: 10.1186/s12915-017-0402-6 (PMC5535293; doi:10.1186/s12915-017-0402-6)
Supplement: Supplementary file 12 — Phylogenetic trees for genes analysed in Additional file 3: Figure S5. (ZIP 21 kb) [file 12915_2017_402_MOESM12_ESM.zip › 200098.fasta]

>200098.AY23
ATGATATTCCTGCTGCTACTGCCTATTGCACTCGTGCTCTTATACAAATACACCACCAGGAACCAYGACTACTGGGAGAAACGCAACRTCAAGCACGAGAAACCAATACCCGTATTTGGAACGCTATACGACAATGTGTTTGCCAAGAAAAGCATAATAGAAGTGGCCGCTGATTTATACCGCCAGTATCCCAATGAGAAAGTTGTGGGCATGTTCCGGGGAAACACTCCGGAGCTCGTCATTCGAGACYTGGAAATAGTAAGGAAGATCCTGAATGTAGACTTCGCGTACTTCTACCCAAGAGGAATCGGCAGAAACCCTAMATATGAGCCTCTGTTTATGAATCTTTTCCATGCYGAAGGKGATTCGTGGAAGTTATTACGGCAGCGAYTAACATCCACGTTCACGACTGCCAAGCTGAAAAAAATGTTTCCACTGGTAGTTGGGTGCGCTGAGAAACTGACACACGTCGGAGAAGACATCGTGAACAAAGGCGGAGACTGTGAYGTSCGCGARCTGATGGCGCGCTTTACCACGGAGTTCATCGGCGCGTGCGGCTTCGGCATACAGATGGACACCATCAAYGACGAGCACTCACTCTTCAGAGATTTGGGCAGAAAAATGTTCAACAGATCGACRAAAATTCATTTCCTCGTAGCACTATAYGATCTATTTCCYGAGTTTGGGACATTCTTTCAAAAAACATTSAAGGAGACATTCCTACTGGATTCCATGACAGAGATAGTTCAAAATATTCGTAAACAACGTAACTTCAAGCCCATTGGCCGAAATGACTTCATTGATTTACTTTTAGAGCTGGAAGAAAAAGGTAAAATCACAGGGGAGTCGGTGGAGAAGAGAACTSCGGATGGAAAGCCARTGCAAGTAGAAATGGAMATGGATYTGACATGCATGGTGGCGCAGGTGTTCGTGTTCTTCGCAGCAGGGTTCGAAACTTCCTCATCGGCAACGAGTTTCATGTTACATCAGTTGGCATTCCACCCAGAAGAACAAAAGAAAATTCAGGAAGATATCGATAGGGTGCTTGCRAAGTACAACAAYCAACTGTGCTATGACTCGATCTCTGAAATGAAAGCATTGAGTAAYGGSTTCAAGGAGGCMATGAGAATGTTCCCCTCTCTCGGCACCTTRCACAGAGTRTGTGCWAAGAAGTACAAGATCGAAGAGTTGGGCATCACAATCGACCCTGATGTGAAGATTATCATCCCACTGCAAGGCATACAAAATGACGAGAAATATTTTGAACATCCGGAGAAGTTCATGCCGGATAGATTCAACGATACATCGGAAGAAAGAAATAAGTTTGCATACATGCCTTTCGGYGAAGGACCTCGGCAGTGCATCGGTGCTCGACTGGGTGAGATGCAGTCGCTAGCAGGACTTGCAGCAGTWCTGCACAAGTTCAGCGTGGAGCCGACGACGACCACCAAGAGGTACCCAGACATCAACCACGGCAGYAACATTGTGCAATCCATCGAGGGAGGCCTGCCACTCAAACTGAAACTTAGGAGCAAGGAAAAYAATGTSGCTGCA
>200098.Hzea-3
ATGATATTCCTRCTGCTACTGCCTATTGCACTCGTGCTCTTATATTACTACACCACCAGGAACCATGACTACTGGGAGAAACGTAACATCAAGCACGAGAAACCAATACCCGTATTTGGAACGCTATACGACAATGTGTTTGCCAAGAAAAGCATTATAGAAATGGCCGCTGATTTATACCGCCAGTATCCGAATGAGAAAGTTGTGGGCATGTTCCGGGGAAACACTCCRGAGCTCGTCATTCGAGACCTGGAAATAGTAAGGAAGATCCTGAATGTAGACTTCGCGTACTTCTACCCAAGAGGAATCGGCAGAAACCCTACATATGAGCCTCTGTTTATGAATCTTTTCCATGCTGAAGGTGATTCGTGGAAGTTATTACGGCAGCGACTAACATCCACGTTCACGACTGCCAAGCTGAAAAAAATGTTTCCACTGGTAGTTGGGTGCGCTGAGAAACTGACACACGTCGGAGAAGACATCGTGAACAAAGGCGGAGACTGTGACGTGCGCGAGCTGATGGCGCGGTTCACCACGGAGTTCATCGGCGCGTGCGGCTTCGGCATACAGATGGACACCATCAATGACGAGCACTCACTCTTCAGAGATTTGGGCAGAAAAATGTTCAACAGATCGACGAAAATTCATTTCCTCGTAGCACTATATGATCTATTTCCTGAGTTTGGGACATTCTTTCAAAAAACATTGAAGGAGACATTCCTACTGGATTCCATGACAGAGATAGTTCAAAATATTCGTAAACAACGTAACTTCAAGCCCATTGGCCGAAATGAYTTCATTGATTTACTTTTAGAGCTGGAAGAAAAAGGTAAAATCACAGGGGAGTCGGTGGAGAAGAGAACTGCGGATGGAAAGCCAATGCAAGTAGAAATGGAAATGGATCTGACATGCATGGTAGCGCAGGTRTTTGTGTTCTTCGCAGCAGGGTTCGAAACTTCCTCATCGGCAACGAGTTTCATGTTACATCAGTTGGCATTCCACCCAGAAGAACAAAAGAAAATTCAGGAAGATATCGATAGGGTGCTTGCGAAGTACAACAATCAACTGTGCTATGACTCGATCTCTGAAATGAAAGCATTGAGTAACGGGTTCAAGGAGGCAATGAGAATGTTCCCCTCTCTCGGCACCTTACACAGAGTGTGTGCAAAGAAGTACAAGATCGAAGAGTTGGGCATCACAATCGACCCAGATGTGAAGATTATCATCCCACTGCAAGGCATACAAAATGACGAGAAATATTTTGAACATCCGGAGAAGTTCATGCCGGATAGATTCAACGATACATCGGAGGAAAGAAATAAGTTTGCATACATGCCTTTCGGTGAAGGACCTCGGCAATGCATCGGTGCTCGACTGGGCGAGATGCAGTCGCTGGCAGGACTTGCAGCAGTTCTGCACAAGTTCAGCGTGGAGCCGACGACGACCACCAAGAGGTACCCCGAAATCAACCACGGCAGCAACATTGTGCAATCCATCGAGGGAGGCCTRCCACTCAAACTGAAACTTAGGAGCAAGGAAAATAATGTCGCTGCA
>200098.Hzea-5
ATGATATTCCTRCTGCTACTGCCTATTGCACTCGTGCTCTTATATTACTACACCACCAGGAACCatgactactgggagaaacgtaacatcaagcacragaaaccaaTACCCGTATTTGGAACGCTATACGACAATGTGTTTGCCAAGAAAAGCATTATAGAAATGGCCGCTGATTTATACCGCCAGTATCCGAATGAGAAAGTTGTGGGCATGTTCCGGGGAAACACTCCGGAGCTCGTCATTCGAGACCTGGAAATAGTAAGGAAGATCCTGAATGTAGAYTTCGCGTACTTCTACCCAAGAGGAATCGGCAGAAACCCTACATATGAGCCTCTGTTTATGAATCTTTTCCATGCTGAAGGTGATTCGTGGAAGTTATTACGGCAGCGACTAACATCCACGTTCACGACTGCCAAGCTGAAAAAAATGTTTCCACTGGTAGTTGGGTGCGCTGAGAAACTGACACACGTCGGAGAAGACATCGTGAACAAAGGCGGAGACTGTGACGTGCGCGAGCTGATGGCGCGGTTCACCACGGAGTTCATCGGCGCGTGCGGCTTCGGCATACAGATGGACACCATCAATGACGAGCACTCACTCTTCAGAGATTTGGGCAGAAAAATGTTCAACAGATCGACGAAAATTCATTTCCTCGTAGCACTATATGATCTATTTCCTGAGTTTGGGACATTCTTTCAAAAAACATTGAAGGAGACATTCCTACTGGATTCCATGACAGAGATAGTTCAAAATATTCGTAAACAACGTAACTTCAAGCCCATTGGCCGAAATGACTTCATTGATTTACTTTTAGAGCTGGAAGAAAAAGGTAAAATCACAGGGGAGTCGGTGGAGAAGAGAACTGCGGATGGAAAGCCAATGCAAGTAGAAATGGAAATGGATCTGACATGYATGGTAGCGCAGGTGTTTGTGTTCTTCGCAGCAGGGTTCGAAACTTCCTCATCGGCAACGAGTTTCATGTTACATCAGTTGGCATTCCACCCAGAAGAACAAAAGAAAATTCAGGAAGATATCGATAGGGTGCTTGCGAAGTACAACAATCAACTGTGCTATGACTCGATCTCTGAAATGAAAGCATTGAGTAACGGGTTCAAGGAGGCAATGAGAATGTTCCCCTCTCTCGGCACCTTACACAGAGTGTGTGCAAAGAAGTACAAGATCGAAGAGTTGGGCATCACAATCGACCCAGATGTGAAGATTATCATCCCACTKCAAGGCATACAAAATGACGAGAAATATTTTGAACATCCGGAGAAGTTCATGCCGGATAGATTCAACGATACATCGGAGGAAAGAAATAAGTTTGCATACATGCCTTTCGGTGAAGGACCTCGGCAATGCATCGGTGCTCGACTGGGCGAGATGCAGTCGCTGGCAGGACTTGCAGCAGTTCTGCACAAGTTCAGCGTGGAGCCGACGACGACCACCAAGAGGTACCCCGAAATCAACCACGGCAGCAACATTGTGCAATCCATCGAGGGAGGCCTGCCACTCAAACTGAAACTTAGGAGCAAGGAAAATAATGTCGCTGCA
>200098.Hzea-6
ATGATATTCCTGCTGCTACTGCCTATTGCACTCGTGCTCTTATATTACTACACCACCAGGAACCatgactactgggagaaACGTAACATCAAGCACGAGAAACCAATACCCGTATTTGGAACGYTATACGACAATGTGTTTGCCAAGAAAAGCATTATAGAAATGGCCGCTGATTTATACCGCCAGTATCCGAATGAGAAAGTTGTGGGCATGTTCCGGGGAAACACTCCRGAGCTCGTCATTCGAGACCTGGAAATAGTAAGGAAGATCCTGAATGTAGACTTCGCGTACTTCTACCCAAGAGGAATCGGCAGAAACCCTACATATGAGCCTCTGTTTATGAATCTTTTCCATGCTGAAGGTGATTCGTGGAAGTTATTACGGCAGCGACTAACATCCACGTTCACGACTGCCAAGCTGAAAAAAATGTTTCCACTGGTAGTTGGGTGCGCTGAGAAACTGACACACGTCGGAGAAGACATCGTGAACAAAGGCGGAGACTGTGACGTGCGCGAGCTGATGGCGCGGTTCACCACGGAGTTCATCGGCGCGTGCGGCTTCGGCATACAGATGGACACCATCAATGACGAGCACTCACTCTTCAGAGATTTGGGCAGAAAAATGTTCAACAGATCGACGAAAATTCATTTCCTCGTAGCACTATATGATCTATTTCCTGAGTTTGGGACATTCTTTCAAAAAACATTGAAGGAGACATTCCTACTGGATTCCATGACAGAGATAGTTCAAAATATTCGTAAACAACGTAACTTCAAGCCCATTGGCCGAAATGACTTCATTGATTTACTTTTAGAGCTGGAAGAAAAAGGTAAAATCACAGGGGAGTCGGTGGAGAAGAGAACTGCGGATGGAAAGCCAATGCAAGTAGAAATGGAAATGGATCTGACATGCATGGTAGCGCAGGTGTTTGTGTTCTTCGCAGCAGGGTTCGAAACTTCCTCATCGGCAACGAGTTTCATGTTACATCAGTTGGCATTCCACCCAGAAGAACAAAAGAAAATTCAGGAAGATATCGATAGGGTGCTTGCGAAGTACAACAATCAACTGTGCTATGACTCGATCTCTGAAATGAAAGCATTGAGTAACGGGTTCAAGGAGGCAATGAGAATGTTCCCCTCTCTCGGCACCTTACACAGAGTGTGTGCAAAGAAGTACAAGATCGAAGAGTTGGGCATCACAATCGACCCAGATGTGAAGATTATCATCCCACTGCAAGGCATACAAAATGACGAGAAATATTTTGAACATCCGGAGAAGTTCATGCCGGATAGATTCAACGATACATCGGAGGAAAGAAATAAGTTTGCATACATGCCTTTCGGTGAAGGACCTCGGCAATGCATCGGTGCTCGACTGGGCGAGATGCAGTCGCTGGCAGGACTTGCAGCAGTTCTGCACAAGTTCAGCGTGGAGCCGACGACGACCACCAAGAGGTACCCCGAAATCAACCACGGCAGCAACATTGTGCAATCCATCGAGGGAGGCCTGCCACTCAAACTGAAACTTAGGAGCAAGGAAAATAATGTCGCTGCA
>200098.Hzea-7
ATGATATTCCTGCTGCTACTGCCTATTGCACTCGTGCTCTTATATTACTACACCACCAGGAACCATGACTACTGGGAGAAACGTAACATCAAGCACGAGAAACCAATACCCGTATTTGGAACGYTATACGACAATGTGTTTGCCAAGAAAAGCATTATAGAAATGGCCGCTGATTTATACCGCCAGTATCCGAATGAGAAAGTTGTGGGCATGTTCCGGGGAAACACTCCGGAGCTCGTCATTCGAGACCTGGAAATAGTAAGGAAGATCCTGAATGTAGAYTTCGCGTACTTCTACCCAAGAGGAATCGGCAGAAACCCTACATATGAGCCTCTGTTTATGAATCTTTTCCATGCTGAAGGTGATTCGTGGAAGTTATTACGGCAGCGACTAACATCCACGTTCACGACTGCCAAGCTGAAAAAAATGTTTCCACTGGTAGTTGGGTGCGCTGAGAAACTGACACACGTCGGAGAAGACATCGTGAACAAAGGCGGAGACTGTGACGTGCGCGAGCTGATGGCGCGGTTCACCACGGAGTTCATCGGCGCGTGCGGCTTCGGCATACAGATGGACACCATCAATGACGAGCACTCACTCTTCAGAGATTTGGGCAGAAAAATGTTCAACAGATCGACGAAAATTCATTTCCTCGTAGCACTATATGATCTATTTCCTGAGTTTGGGACATTCTTTCAAAAAACATTGAAGGAGACATTCCTACTGGATTCCATGACAGAGATAGTTCAAAATATTCGTAAACAACGTAACTTCAAGCCCATTGGCCGAAATGACTTCATTGATTTACTTTTAGAGCTGGAAGAAAAAGGTAAAATCACAGGGGAGTCGGTGGAGAAGAGAACTGCGGATGGAAAGCCAATGCAAGTAGAAATGGAAATGGATCTGACATGCATGGTAGCGCAGGTGTTTGTGTTCTTCGCAGCAGGGTTCGAAACTTCCTCATCGGCAACGAGTTTCATGTTACATCAGTTGGCATTCCACCCAGAAGAACAAAAGAAAATTCAGGAAGATATCGATAGGGTGCTTGCGAAGTACAACAATCAACTGTGCTATGACTCGATCTCTGAAATGAAAGCATTGAGTAACGGGTTCAAGGAGGCAATGAGAATGTTCCCCTCTCTCGGCACCTTACACAGAGTGTGTGCAAAGAAGTACAAGATCGAAGAGTTGGGCATCACAATCGACCCAGATGTGAAGATTATCATCCCACTKCAAGGCATACAAAATGACGAGAAATATTTTGAACATCCGGAGAAGTTCATGCCGGATAGATTCAACGATACATCGGAGGAAAGAAATAAGTTTGCATACATGCCTTTCGGTGAAGGACCTCGGCAATGCATCGGTGCTCGACTGGGCGAGATGCAGTCGCTGGCAGGACTTGCAGCAGTTCTGCACAAGTTCAGCGTGGAGCCGACGACGACCACCAAGAGGTACCCCGAAATCAACCACGGCAGCAACATTGTGCAATCCATCGAGGGAGGCCTGCCACTCAAACTGAAACTTAGGAGCAAGGAAAATAATGTCGCTGCA
>200098.HaRef
ATGATATTCCTGCTGCTACTGCCTATTGCACTCGTGCTCTTATACAAATACACCACCAGGAACCACGACTACTGGGAGAAACGCAACATCAAGCACGAGAAACCAATACCCGTATTTGGAACGCTATACGACAATGTGTTTGCCAAGAAAAGCATAATAGAAGTGGCCGCTGATTTATACCGCCAGTATCCCAATGAGAAAGTTGTGGGCATGTTCCGGGGAAACACTCCGGAGCTCGTCATTCGAGACCTGGAAATAGTAAGGAAGATCCTGAATGTAGACTTCGCGTACTTCTACCCAAGAGGAATCGGCAGAAACCCTAAATATGAGCCTCTGTTTATGAATCTTTTCCATGCTGAAGGGGATTCGTGGAAGTTATTACGGCAGCGACTAACATCCACGTTCACGACTGCCAAGCTGAAAAAAATGTTTCCACTGGTAGTTGGGTGCGCTGAGAAACTGACACACGTCGGAGAAGACATCGTGAACAAAGGCGGAGACTGTGACGTGCGCGAGCTGATGGCGCGCTTTACCACGGAGTTCATCGGCGCGTGCGGCTTCGGCATACAGATGGACACCATCAACGACGAGCACTCACTCTTCAGAGATTTGGGCAGAAAAATGTTCAACAGATCGACGAAAATTCATTTCCTCGTAGCACTATATGATCTATTTCCTGAGTTTGGGACATTCTTTCAAAAAACATTCAAGGAGACATTCCTACTGGATTCCATGACAGAGATAGTTCAAAATATTCGTAAACAACGTAACTTCAAGCCCATTGGCCGAAATGACTTCATTGATTTACTTTTAGAGCTGGAAGAAAAAGGTAAAATCACAGGGGAGTCGGTGGAGAAGAGAACCCCGGATGGAAAGCCAATGCAAGTAGAAATGGAAATGGATCTGACATGCATGGTGGCGCAGGTGTTCGTGTTCTTCGCAGCAGGGTTCGAAACTTCCTCATCGGCAACGAGTTTCATGTTACATCAGTTGGCATTCCACCCAGAAGAACAAAAGAAAATTCAGGAAGATATCGATAGGGTGCTTGCGAAGTACAACAATCAACTGTGCTATGACTCGATCTCTGAAATGAAAGCATTGAGTAACGGGTTCAAGGAGGCAATGAGAATGTTCCCCTCTCTCGGCACCTTACACAGAGTGTGTGCTAAGAAGTACAAGATCGAAGAGTTAGGCATCACAATCGACCCTGATGTGAAGATTATCATCCCACTGCAAGGCATACAAAATGACGAGAAATATTTCGAACATCCGGAGAAGTTCATGCCGGATAGATTCAACGATACATCAGAGGAAAGAAATAAGTTTGCTTACATGCCTTTCGGTGAAGGACCTCGGCAGTGCATCGGTGCTCGACTGGGCGAGATGCAGTCGCTAGCAGGACTTGCAGCAGTACTGCACAAGTTCAGCGTGGAGCCGACGACGACCACCAAGAGGTACCCAGATATCAACCACGGCAGCAACATCGTTCAATCCATCGAAGGGGGCCTGCCTCTCAAACTGAAACTTAGGAGCAAGGAAAACAATGTGGCTGCA
>200098.HzRef
ATGATATTCCTGCTGCTACTGCCTATTGCACTCGTGCTCTTATATTACTACACCACCAGGAACCATGACTACTGGGAGAAACGTAACATCAAGCACGAGAAACCAATACCCGTATTTGGAACGCTATACGACAATGTGTTTGCCAAGAAAAGCATTATAGAAATGGCCGCTGATTTATACCGCCAGTATCCGAATGAGAAAGTTGTGGGCATGTTCCGGGGAAACACTCCAGAGCTCGTCATTCGAGACCTGGAAATAGTAAGGAAGATCCTGAATGTAGACTTCGCGTACTTCTACCCAAGAGGAATCGGCAGAAACCCTACATATGAGCCTCTGTTTATGAATCTTTTCCATGCTGAAGGTGATTCGTGGAAGTTATTACGGCAGCGACTAACATCCACGTTCACGACTGCCAAGCTGAAAAAAATGTTTCCACTGGTAGTTGGGTGCGCTGAGAAACTGACACACGTCGGAGAAGACATCGTGAACAAAGGCGGAGACTGTGACGTGCGCGAGCTGATGGCGCGGTTCACCACGGAGTTCATCGGCGCGTGCGGCTTCGGCATACAGATGGACACCATCAATGACGAGCACTCACTCTTCAGAGATTTGGGCAGAAAAATGTTCAACAGATCGACGAAAATTCATTTCCTCGTAGCACTATATGATCTATTTCCTGAGTTTGGGACATTCTTTCAAAAAACATTGAAGGAGACATTCCTACTGGATTCCATGACAGAGATAGTTCAAAATATTCGTAAACAACGTAACTTCAAGCCCATTGGCCGAAATGACTTCATTGATTTACTTTTAGAGCTGGAAGAAAAAGGTAAAATCACAGGGGAGTCGGTGGAGAAGAGAACTGCGGATGGAAAGCCAATGCAAGTAGAAATGGAAATGGATCTGACATGCATGGTAGCGCAGGTGTTTGTGTTCTTCGCAGCAGGGTTCGAAACTTCCTCATCGGCAACGAGTTTCATGTTACATCAGTTGGCATTCCACCCAGAAGAACAAAAGAAAATTCAGGAAGATATCGATAGGGTGCTTGCGAAGTACAACAATCAACTGTGCTATGACTCGATCTCTGAAATGAAAGCATTGAGTAACGGGTTCAAGGAGGCAATGAGAATGTTCCCCTCTCTCGGCACCTTACACAGAGTGTGTGCAAAGAAGTACAAGATCGAAGAGTTGGGCATCACAATCGACCCAGATGTGAAGATTATCATCCCACTGCAAGGCATACAAAATGACGAGAAATATTTTGAACATCCGGAGAAGTTCATGCCGGATAGATTCAACGATACATCGGAGGAAAGAAATAAGTTTGCATACATGCCTTTCGGTGAAGGACCTCGGCAATGCATCGGTGCTCGACTGGGCGAGATGCAGTCGCTGGCAGGACTTGCAGCAGTTCTGCACAAGTTCAGCGTGGAGCCGACGACGACCACCAAGAGGTACCCCGAAATCAACCACGGCAGCAACATTGTGCAATCCATCGAGGGAGGCCTGCCACTCAAACTGAAACTTAGGAGCAAGGAAAATAATGTCGCTGCA
>200098.SCD
ATGATATTCCTGCTGCTACTGCCTATTGCACTCGTGCTCTTATACAAATACACCACCAGGAACCACGACTACTGGGAGAAACGCAACRTCAAGCACGAGAAACCAATACCCGTATTTGGAACGCTATACGACAATGTGTTTGCCAAGAAAAGCATAATAGAAGTGGCCGCTGATTTATACCGCCAGTATCCCAATGAGAAAGTTGTGGGCATGTTCCGGGGAAACACTCCGGAGCTCGTCATTCGAGACYTGGAAATAGTAAGGAAGATCCTGAATGTAGACTTCGCGTACTTCTACCCAAGAGGAATCGGCAGAAACCCTACATATGAGCCTCTGTTTATGAATCTTTTCCATGCTGAAGGTGATTCGTGGAAGTTATTACGGCAGCGATTAACATCCACGTTCACGACTGCCAAGCTGAAAAAAATGTTTCCACTGGTAGTTGGGTGCGCTGAGAAACTGACACACGTCGGCGAAGACATCGTGAACAAAGGCGGAGACTGTGAYGTSCGCGAGCTGATGGCGCGCTTTACCACGGAGTTCATCGGCGCGTGCGGCTTCGGCATACAGATGGACACCATCAATGACGAGCACTCACTCTTCAGAGATTTGGGCAGAAAAATGTTYAACAGATCGACRAAAATTCATTTCCTCGTAGCACTATAYGATCTATTTCCCGAGTTTGGGACATTCTTTCAAAAAACATTGAAGGAGACATTCCTACTGGATTCCATGACAGAGATAGTTCAAAATATTCGTAAACAACGTAACTTCAAGCCCATTGGCCGAAATGACTTCATTGATTTACTTTTAGAGCTGGAAGAAAAAGGTAAAATCACAGGGGAGTCGGTGGAGAAGAGAACTGCGGATGGAAAGCCAGTGCAAGTAGAAATGGAAATGGATYTGACATGCATGGTGGCGCAGGTGTTCGTGTTCTTCGCAGCAGGGTTCGAAACTTCCTCATCGGCAACGAGTTTCATGTTACATCAGTTGGCATTCCACCCAGAAGAACAAAAGAAAATTCAGGAAGATATCGATAGRGTGCTTGCGAAGTACAACAACCAACTGTGCTATGACTCRATCTCTGAAATGAAAGCATTGAGTAACGGGTTCAAGGAGGCMATGAGAATGTTCCCCTCTCTCGGCACCTTACACAGAGTGTGTGCWAAGAAGTACAAGATCGAAGAGTTGGGCATCACAATCGACCCWGATGTGAAGATTATCATCCCACTGCAAGGYATACAAAATGACGAGAAATATTTTGAACATCCGGAGAAGTTCATGCCGGATAGATTCAACGATACATCRGARGAAAGAAATAAGTTTGCATACATGCCTTTCGGTGAAGGACCTCGGCAGTGCATCGGTGCTCGACTGGGYGAGATGCAGTCGCTAGCAGGACTTGCAGCAGTWCTGCACAAGTTCAGCGTGGAGCCGACGACGACCACCAAGAGGTACCCAGACATCAACCACGGCAGYAACATTGTGCAATCCATCGARGGAGGCCTGCCACTCAAACTGAAACTTAGGAGCAAGGAAAATAAKGTCGCTGCA
>200098.XJSW
ATGATATTCCTGCTGCTACTGCCTATTGCACTCGTGCTCTTATACAAATACACCACCAGGAACCACGACTACTGGGAGAAACGCAACATCAAGCACGAGAAACCAATACCCGTATTTGGAACGCTATACGACAATGTGTTTGCCAAGAAAAGCATAATAGAAGTGGCCGCTGATTTATACCGCCAGTATCCCAATGAGAAAGTTGTGGGCATGTTCCGGGGAAACACTCCGGAGCTCGTCATTCGAGACTTGGAAATAGTAAGGAAGATCCTGAATGTAGACTTCGCGTACTTCTACCCAAGAGGAATCGGCAGAAACCCTACATATGAGCCTCTGTTTATGAATCTTTTCCATGCTGAAGGTGATTCGTGGAAGTTATTACGGCAGCGATTAACATCCACGTTCACGACTGCCAAGCTGAAAAAAATGTTTCCACTGGTAGTTGGGTGCGCTGAGAAACTGACACACGTCGGCGAAGACATCGTGAACAAAGGCGGAGACTGTGATGTCCGCGAGCTGATGGCGCGCTTTACCACGGAGTTCATCGGCGCGTGCGGCTTCGGCATACAGATGGACACCATCAATGACGAGCACTCACTCTTCAGAGATTTGGGCAGAAAAATGTTCAACAGATCGACAAAAATTCATTTCCTCGTAGCACTATACGATCTATTTCCCGAGTTTGGGACATTCTTTCAAAAAACATTGAAGGAGACATTCCTACTGGATTCCATGACAGAGATAGTTCAAAATATTCGTAAACAACGTAACTTCAAGCCCATTGGCCGAAATGACTTCATTGATTTACTTTTAGAGCTGGAAGAAAAAGGTAAAATCACAGGGGAGTCGGTGGAGAAGAGAACTGCGGATGGAAAGCCAGTGCAAGTAGAAATGGAAATGGATTTGACATGCATGGTGGCGCAGGTGTTCGTGTTCTTCGCAGCAGGGTTCGAAACTTCCTCATCGGCAACGAGTTTCATGTTACATCAGTTGGCATTCCACCCAGAAGAACAAAAGAAAATTCAGGAAGATATCGATAGGGTGCTTGCGAAGTACAACAACCAACTGTGCTATGACTCGATCTCTGAAATGAAAGCATTGAGTAAYGGGTTCAAGGAGGCMATGAGAATGTTCCCCTCTCTCGGCACCTTRCACAGAGTGTGTGCTAAGAAGTACAAGATCGAAGAGTTGGGCATCACAATCGACCCTGATGTGAAGATTATCATCCCACTGCAAGGCATACAAAATGACGAGAAATATTTTGAACATCCGGAGAAGTTCATGCCGGATAGATTCAACGATACATCGGAAGAAAGAAATAAGTTTGCATACATGCCTTTCGGTGAAGGACCTCGGCAGTGCATCGGTGCTCGACTGGGTGAGATGCAGTCGCTAGCAGGACTTGCAGCAGTWCTGCACAAGTTCAGCGTGGAGCCGRCGRCGACCACCAAGAGGTACCCMGACATCAACCACGGCAGCAACATTGTGCAATCCATCGAGGGAGGCCTGCCACTCAAACTGAAACTTAGGAGCAAGGAAAATAATGTCGCTGCA
>200098.Hpunct
ATGATATTCCTGCTACTACTGCCTATTGCGCTCGTGCTCTTATACTACTACACCACCAAGAACCACGACTACTGGGAGAAACGCAATGTCAAGCACCAGAAACCAATACCCGTATTTGGAACGCTTTACGACAATGTATTTGCTAAGAAAAGCATCACCGAAGTGGCCACTGATTTATACCACCAGTATCCCAATGAAAAAGTTGTCGGGATGTTCCGAGGAACCACTCCGGAGCTCGTCATCCGAGACCTGGATATAGTAAGGAAGATCCTGAATGTAGACTTCGCGTACTTCTACCCGAGAGGACTGGGCAGAAACCCTGCATATGAGCCTCTGTTTATGAATCTTTTCCATGCCGATGGTGACTCATGGAAGTTATTACGGCAGCGACTAACATCCACGTTCACAACTGCCAAGCTCAAAAAAATGTTTCCACTGGTAGTGGCGTGCGCTGAGAAACTGCAACACGTCGGTGAAGACATCGTGAACAAAGGCGGAGAGTGTGACGTGCGTGAGCTGATGGCGCGTTTTACCACGGAGTTCATCGGCGCGTGCGGCTTCGGCATACAGATGGACACCATCAATGATGAGCACTCACTCTTCAGAGATTTGGGCAGAAAAATGTTCAACAGATCGACTAAAATTCATATCCTCGTAGCACTATATGATCTATTTCCTGACTTCGGGACATTCTTTCAAAAAACCTTGAGGGAGACATTCCTGCTGGATTCCATGACAGAGATAGTTCAAAATATTCGCAAACAACGTAACTTCAAGCCCATTGGCCGAAATGACTTCATTGATTTACTTTTAGAACTGGAAGGAAAAGGTAAAATCACAGGAGAGTCGGTAGAGAAGAGAACAGCGGATGGAAAGCCAGTGCAAGTAGAAATGGAAATGGATCTGACATGCATGGTGGCACAGGTGTTCGTGTTCTTCGCTGCAGGTTTCGAAACTTCCTCATCCGCGACAAGTTTCATGTTACATCAGCTGGCGTTCCATCCAGAAGAACAAAAGAAAATTCAGGAAGATATCGACAGGGTACTTGCGAAGTACAACAACCAACTGTGCTATGACTCGATCTCTGAAATGAAAGCATTGAGCAACGGGTTCAAGGAAGCCATGAGAATGTTCCCCTCTCTCGGCACCTTACACAGAGTGTGCGCAAAGAAGTACAAAATCGAAGAGTTGGGCATCACAATTGATCCAGATGTGAAAATTATCATCCCACTGCAAGGAATACAAAATGACGAGAAATATTTTGAAAATCCAACTAAGTTCATGCCGGATAGATTCAACGATACATCGGAGGAAAGAAATAATTTTGCATACATGCCTTTCGGTGAAGGACCTCGGCAGTGCATCGGTGCTCGACTGGGTGAGATGCAGTCGCTAGCAGGACTTGCAGCAGTACTGCACAAGTTCAGCGTGGAACCAGCAGCTACCACGAAGAGGTACCCAGACGTCAACCACTCTAGCAATATAGTGCAATCTATTGAGGGAGGCCTGCCTCTCAAACTGAAGCTGAGGAGTAAGGATAACACTGTCGCGGCG
