# Supplementary material for: Genomic innovations, transcriptional plasticity and gene loss underlying the evolution and divergence of two highly polyphagous and invasive Helicoverpa pest species
Source: BMC Biol. 2017 Jul 31;15:63. doi: 10.1186/s12915-017-0402-6 (PMC5535293; doi:10.1186/s12915-017-0402-6)
Supplement: Supplementary file 12 — Phylogenetic trees for genes analysed in Additional file 3: Figure S5. (ZIP 21 kb) [file 12915_2017_402_MOESM12_ESM.zip › 200100.fasta]

>200100.AY23 
ATGTGGCTCAGTGGTATTTTAYTAGTGGTTTTACTATTCCTAACAGCTTTGTTAGCTGTTTTTCACTATACGTCCAGAGGAAGAAAGTATTGGTTAAACAGAAATGTGCCTTACAGGGARCCYTGTCCCTTATTYGGGAACTTTGGTGCGACGTTTACAATGAGRAGAAGTTACACGCGAATGTTAAAGTTTTTYTATGATAACTACAGAGGMTATAAATTTGTTGGACTGTTTCAAGCTCGTAGACCAACCTTRATGGTGTTAGATTTAGATGTGGCTAAAACCGTATTCTCTAAGGAGTTCCAGTGCTTCAGCGATCGCGTGTCGGTGTCAACAGATACACARCGTGAGCCGCTGCTTCGTAACCTGGCYAACATGAGCGGAGCTGAGTGGAAGGCAATGCGACACATCGTTACACCAACCTTCTCGTCTGCTAAGATGAAGGCTATGTTYCCCTTGATAGCTGAATGTGCTCAAACATTGAAAACCGTTATGTTGAAAGAAGCTGAAGAAGATATGAATGTACCCAGTGTCATGATGCGATTTACCACCGATGTTATTGGCAGCTGCGCTTTTGGCGTRGATCCTGGAGCCCTCAAAGATCCAGAATCACCATTCCTCAAGATGTCGCAGAAGATGTTTAAGCTCGATCGCAAAACAATCCTCAAACGATACTGTCGCGCGTTCTTCCCCAGATTATTCAAATTATTGAATCTGCGATCTTACGAACCTAGYGTAGAGACTTTCTTCACCTCTATCATTAACCAGGTTTTGTCAGAGAGAAGRTCTGGAGTTCAAAGACACGACTTTCTTCAACTTATGTTAAACGAACAAAAGACRGATTCAGGTTTCTTAATGACGGATGCCCTAATAACGTCTAACTCATTCATATTTATGCTTGCGGGATTGGAGACGTCGGCRACCACTTTGTCTTTCTGTTTGTACGAATTAGCAAAGGACAAAGAAATACARGATAATTTAAGAAAGGAGATATTGGAATGTTTRGAAGAGCACGATGGGCTGAACTATGAAGCCGTGATTGCGATGCGGTTGGCGTACCAGGTRGTGGCGGAGACGCTGCGGCTGCACCCGCCCACGCCGATGACCACGAGGCTCTGCACGGCGCCCTGCACGCTCGACGGAGAACTCAYGCTCAAAGTCAGGGACCCCGTGCTAATACCCATACATTGCATTCAAAGGGACGCWAGATATTTCCCAGACCCAGACAAATTCGATCCAgAGCGGTTTAAAGATGATTTAAAYCCTCCTGGATTTatggcctayggagaaggACCAAGGAGTTGTCCCGGTGCACGCTTCGCGCAGCTGACGGTRGTGGCCGGCTTRGCTTCAATCCTCAGTACCTTCGCGGTGGTTCCCTGCGAGCGAACCACCCCTCGAATCCAGTACGACCCAAGAAGTGTCATGCTGAAGAACAAAGGAGGAATATGGCTGAAATTTGAAGCTTTGCAA
>200100.Hzea-3 
ATGTGGCTCAGTGGTATTTTACTAGTGGTTTTACTATTCCTAACAGCTTTGTTAGCTGTTTTTCACTATACGTCCAGAGGAAGAAAGTATTGGTTAAACAGAAATGTGCCTTACAGGGAACCTTGTCCCTTATTCGGGAACTTTGGTGCGACGTTTACGATGAGAAGGAGTTACACGCGAATGTTAAAGTTTTTTTATGATAACTACAGAGGCTATAAATTTGTTGGACTGTTTCAAGCTCGTAGACCAACCTTAATGGTGTTAGATTTAGATGTGGCTAAAACCGTATTCTCTAAGGAGTTCCAGTGCTTCAGCGATCGCGTGTCGGTGTCAACAGATACACAGCGTGAGCCGCTGCTTCGTAACCTGGCCAACATGAGCGGAGCTGAGTGGAAGGCAATGCGACACATCGTAACACCAACCTTCTCGTCTGCTAAGATGAAGGCTATGTTTCCTTTGATAGCTGAATGTGCTCAAACATTGAAAACCATCATGTTGAAAGAAGCTGTAGAAGATATGAATGTACCCAGTGTCATGATGCGATTTACTACCGATGTTATTGGCAGCTGCGCTTTTGGCGTAGATCCWGGAGCCCTCAAAGATCCAGAATCACCATTCCTCAAGATGTCGCAGAAGATGTTTAAGCTCGATCGTAAAACAATCCTCAAACGATACTGCCGCGCGTTCTTCCCCAGATTATTCAAATTATTGAATCTGCGATCTTACGAACCTAGTGTAGAGACTTTCTTCACCTCTATCATTAACCAGGTTTTGTCAGAGAGAAGGTCTGGAGTTCAAAGACACGACTTTCTGCAACTTATGTTAAACGAACAAAAGACAGATTCAGGATTCTTAATGACGGATGCCTTAATAACGTCTAACTCATTCATATTTATGCTTGCGGGATTGGAAACGTCGGCGACCACTTTGTCTTTCTGTTTGTACGAATTAGCAAAGRACAAAGAAATACAAGATAATTTAAGAAAGGAGATATTGGAATGTTTGGAAGAGCACGACGGGCTGAACTATGAAGCTGTGACTGCGATGCGGTTGGCATACCAGGTGGTGGCGGAGACGCTGCGGCTGCACCCGCCCACGCCGATGACCACGAGGCTCTGCACGGCGCCCTGCACGCTCGACGGAGAACTCACGCTCAAAGTCAGGGACCCCGTGTTAATACCCATACATTGCATTCAAAGGGACGCTAGATATTTCCCAGACCCAGACAAATTCGATCCAGAGCGGTTTAAAGATGATTTAAATCCTCCTGGATTTATGGCCTATGGAGAAGGACCAAGGAGTTGTCCCGGTGCACGCTTCGCGCAGCTGACGGTGGTGGCCGGCTTAGCTTCAATCCTCAGTACCTTCGCGGTGGTTCCCTGCGAGCGAACCACTCCTCGAATCCAGTACGACCCAAGAAGTGTCATGCTGAAGAACAAAGGAGGAATATGGCTGAAATTTGAAGCTTTGCAA
>200100.Hzea-5 
ATGTGGCTCAGTGGTATTTTACTAGTGGTTTTACTATTCCTAACAGCTTTGTTAGCTGTTTTTCACTATACGTCCAGAGGAAGAAAGTATTGGTTAAACAGAAATGTGCCTTACAGGGAACCTTGTCCCTTATTCGGGAACTTTGGTGCGACGTTTACGATGAGAAGGAGTTACACGCGAATGTTAAAGTTTTTTTATGATAACTACAGAGGCTATAAATTTGTTGGACTGTTTCAAGCTCGTAGACCAACCTTAATGGTGTTAGATTTAGATGTGGCTAAAACCGTATTCTCTAAGGAGTTCCAGTGCTTCAGCGATCGCGTGTCGGTGTCAACAGATACACAGCGTGAGCCGCTGCTTCGTAACCTGGCCAACATGAGCGGAGCTGAGTGGAAGGCAATGCGACACATCGTAACACCAACCTTCTCGTCTGCTAAGATGAAGGCTATGTTTCCTTTGATAGCTGAATGTGCTCAAACATTGAAAACCATCATGTTGAAAGAAGCTGTAGAAGATATGAATGTACCCAGTGTCATGATGCGATTTACTACCGATGTTATTGGCAGCTGCGCTTTTGGCGTAGATCCTGGAGCCCTCAAAGATCCAGAATCACCATTCCTCAAGATGTCGCAGAAGATGTTTAAGCTCGATCGTAAAACAATCCTCAAACGATACTGCCGCGCGTTCTTCCCCAGATTATTCAAATTATTGAATCTGCGATCTTACGAACCTAGTGTAGAGACTTTCTTCACCTCTATCATTAACCAGGTTTTGTCAGAGAGAAGGTCTGGAGTTCAAAGACACGACTTTCTGCAACTTATGTTAAACGAACAAAAGACAGATTCAGGATTCTTAATGACGGATGCCTTAATAACGTCTAACTCATTCATATTTATGCTTGCGGGATTGGAAACGTCGGCGACCACTTTGTCTTTCTGTTTGTACGAATTAGCAAAGGACAAAGAAATACAAGATAATTTAAGAAAGGAGATATTGGAATGTTTGGAAGAGCACGACGGGCTGAACTATGAAGCTGTGACTGCGATGCGGTTGGCATACCAGGTGGTGGCGGAGACGCTGCGGCTGCACCCGCCCACGCCGATGACCACGAGGCTCTGCACGGCGCCCTGCACGCTCGACGGAGAACTCACGCTCAAAGTCAGGGACCCCGTGTTAATACCCATACATTGCATTCAAAGGGACGCTAGATATTTCCCAGACCCAGACAAATTCGATCCAGAGCGGTTTAAAGATGATTTAAATCCTCCTGGATTTATGGCCTATGGAGAAGGACCAAGGAGTTGTCCCGGTGCACGCTTCGCGCAGCTGACGGTGGTGGCCGGCTTAGCTTCAATCCTCAGTACCTTCGCGGTGGTTCCCTGCGAGCGAACCACTCCTCGAATCCAGTACGACCCAAGAAGTGTCATGCTGAAGAACAAAGGAGGAATATGGCTGAAATTTGAAGCtttgcaa
>200100.Hzea-6 
ATGTGGCTCAGTGGTATTTTACTAGTGGTTTTACTATTCCTAACAGCTTTGTTAGCTGTTTTTCACTATACGTCCAGAGGAAGAAAGTATTGGTTAAACAGAAATGTGCCTTACAGGGAACCTTGTCCCTTATTCGGGAACTTTGGTGCGACGTTTACGATGAGAAGGAGTTACACGCGAATGTTAAAGTTTTTTTATGATAACTACAGAGGCTATAAATTTGTTGGACTGTTTCAAGCTCGTAGACCAACCTTAATGGTGTTAGATTTAGATGTGGCTAAAACCGTATTCTCTAAGGAGTTCCAGTGCTTCAGCGATCGCGTGTCGGTGTCAACAGATACACAGCGTGAGCCGCTGCTTCGTAACCTGGCCAACATGAGCGGAGCTGAGTGGAAGGCAATGCGACACATCGTAACACCAACCTTCTCGTCTGCTAAGATGAAGGCTATGTTTCCTTTGATAGCTGAATGTGCTCAAACATTGAAAACCATCATGTTGAAAGAAGCTGTAGAAGATATGAATGTACCCAGTGTCATGATGCGATTTACTACCGATGTTATTGGCAGCTGCGCTTTTGGCGTAGATCCTGGAGCCCTCAAAGATCCAGAATCACCATTCCTCAAGATGTCGCAGAAGATGTTTAAGCTCGATCGTAAAACAATCCTCAAACGATACTGCCGCGCGTTCTTCCCCAGATTATTCAAATTATTGAATCTGCGATCTTACGAACCTAGTGTAGAGACTTTCTTCACCTCTATCATTAACCAGGTTTTGTCAGAGAGAAGGTCTGGAGTTCAAAGACACGACTTTCTGCAACTTATGTTAAACGAACAAAAGACAGATTCAGRATTCTTAATGACGGATGCCTTAATAACGTCTAACTCATTCATATTTATGCTTGCGGGATTGGAAACGTCGGCGACCACTTTGTCTTTCTGTTTGTACGAATTAGCAAAGGACAAAGAAATACAAGATAATTTAAGAAAGGAGATATTGGAATGTTTGGAAGAGCACGACGGGCTGAACTATGAAGCTGTGACTGCGATGCGGTTGGCATACCAGGTGGTGGCGGAGACGCTGCGGCTGCACCCGCCCACGCCGATGACCACGAGGCTCTGCACGGCGCCCTGCACGCTCGACGGAGAACTCACGCTCAAAGTCAGGGACCCCGTGTTAATACCCATACATTGCATTCAAAGGGACGCTAGATATTTCCCAGACCCAGACAAATTCGATCCAGAGCGGTTTAAAGATGATTTAAATCCTCCTGGATTTATGGCCTATGGAGAAGGACCAAGGAGTTGTCCCGGTGCACGCTTCGCGCAGCTGACGGTGGTGGCCGGCTTAGYTTCAATCCTCAGTACCTTCGCGGTGGTTCCCTGCGAGCGAACCACTCCTCGAATCCAGTACGACCCAAGAAGTGTCATGCTGAAGAACAAAGGAGGAATATGGCTGAAATTTGAAGCTTTGCAA
>200100.Hzea-7 
ATGTGGCTCAGTGGTATTTTACTAGTGGTTTTACTATTCCTAACAGCTTTGTTAGCTGTTTTTCACTATACGTCCAGAGGAAGAAAGTATTGGTTAAACAGAAATGTGCCTTACAGGGAACCTTGTCCCTTATTCGGGAACTTTGGTGCGACGTTTACGATGAGAAGGAGTTACACGCGAATGTTAAAGTTTTTTTATGATAACTACAGAGGCTATAAATTTGTTGGACTGTTTCAAGCTCGTAGACCAACCTTAATGGTGTTAGATTTAGATGTGGCTAAAACCGTATTCTCTAAGGAGTTCCAGTGCTTCAGCGATCGCGTGTCGGTGTCAACAGATACACAGCGTGAGCCGCTGCTTCGTAACCTGGCCAACATGAGCGGAGCTGAGTGGAAGGCAATGCGACACATCGTAACACCAACCTTCTCGTCTGCTAAGATGAAGGCTATGTTTCCTTTGATAGCTGAATGTGCTCAAACATTGAAAACCATCATGTTGAAAGAAGCTGTAGAAGATATGAATGTACCCAGTGTCATGATGCGATTTACTACCGATGTTATTGGCAGCTGCGCTTTTGGCGTAGATCCTGGAGCCCTCAAAGATCCAGAATCACCATTCCTCAAGATGTCGCAGAAGATGTTTAAGCTCGATCGTAAAACAATCCTCAAACGATACTGCCGCGCGTTCTTCCCCAGATTATTCAAATTATTGAATCTGCGATCTTACGAACCTAGTGTAGAGACTTTCTTCACCTCTATCATTAACCAGGTTTTGTCAGAGAGAAGGTCTGGAGTTCAAAGACACGACTTTCTGCAACTTATGTTAAACGAACAAAAGACAGATTCAGGATTCTTAATGACGGATGCCTTAATAACGTCTAACTCATTCATATTTATGCTTGCGGGATTGGAAACGTCGGCGACCACTTTGTCTTTCTGTTTGTACGAATTAGCAAAGGACAAAGAAATACAAGATAATTTAAGAAAGGAGATATTGGAATGTTTGGAAGAGCACGACGGGCTGAACTATGAAGCTGTGACTGCGATGCGGTTGGCATACCAGGTGGTGGCGGAGACGCTGCGGCTGCACCCGCCCACGCCGATGACCACGAGGCTCTGCACGGCGCCCTGCACGCTCGACGGAGAACTCACGCTCAAAGTCAGGGACCCCGTGTTAATACCCATACATTGCATTCAAAGGGACGCTAGATATTTCCCAGACCCAGACAAATTCGATCCAGAGCGGTTTAAAGATGATTTAAATCCTCCTGGATTTATGGCCTATGGAGAAGGACCAAGGAGTTGTCCCGGTGCACGCTTCGCGCAGCTGACGGTGGTGGCCGGCTTAGYTTCAATCCTCAGTACCTTCGCGGTGGTTCCCTGCGAGCGAACCACTCCTCGAATCCAGTACGACCCAAGAAGTGTCATGCTGAAGAACAAAGGAGGAATATGGCTGAAATTTGAAGCTTTGCAA
>200100.HaRef 
ATGTGGCTCAGTGGTATTTTACTAGTGGTTTTACTATTCCTAACAGCTTTGTTAGCTGTTTTTCACTATACGTCCAGAGGAAGAAAGTATTGGTTAAACAGAAATGTGCCTTACAGGGAACCTTGTCCCTTATTCGGGAACTTTGGTGCGACGTTTACAATGAGAAGAAGCTACACGCGAATGTTAAAGTTTTTTTATGATAACTACAGAGGATATAAATTTGTTGGACTGTTTCAAGCTCGTAGACCAACCTTGATGGTGTTAGATTTAGATGTGGCTAAAACCGTATTCTCTAAGGAGTTCCAGTGCTTCAGCGATCGCGTGTCGGTGTCAACAGATACACAGCGTGAGCCGCTGCTTCGTAACCTGGCCAACATGAGCGGAGCTGAGTGGAAGGCAATGCGACACATCGTAACACCAACCTTCTCGTCTGCCAAGATGAAGGCTATGTTTCCCTTGATAGCTGAATGTGCTCAAACATTGAAAACTGTTATGTTGAAAGAAGCTGTAGAAGATATGAATGTACCCAGTGTCATGATGCGATTTACCACCGATGTTATTGGCAGCTGCGCTTTTGGCGTAGATCCTGGAGCCCTCAAAGATCCAGAATCACCATTCCTCAAGATGTCGCAGAAGATGTTTAAGCTCGATCGCAAAACAATCCTCAAACGATACTGTCGCGCGTTCTTCCCCAGATTATTCAAATTATTGAATCTGCGATCTTACGAACCTAGCGTAGAGACTTTCTTCACCTCTATCATTAACCAGGTTTTGTCAGAGAGAAGGTCTGGAGTTCAAAGACACGACTTTCTTCAACTTATGTTAAACGAACAAAAGACGGATTCAGGTTTCTTAATGACGGATGCCCTAATAACGTCTAACTCATTCATATTTATGCTTGCGGGATTGGAGACGTCGGCGACCACTTTGTCTTTCTGTTTGTACGAATTAGCAAAGGACAAAGAAATACAAGATAATTTAAGAAAGGAGATATTGGAATGTTTGGAAGAGCACGACGGGCTGAACTATGAAGCAGTGACTGCGATGCGGTTGGCGTACCAGGTGGTGGCGGAGACGCTGCGGCTGCACCCGCCCACGCCGATGACCACGCGGCTCTGTACGAGTCCATGCACGCTCGACGGAGAACTCACGCTCAAAGTCAGGGACCCCGTGCTAATACCCATACATTGCATTCAAAGGGACGCTAGATATTTCCCAGACCCAGACAAATTCGATCCAGAGCGGTTTAAAGATGATTTAAATCCTCCTGGATTTATGGCCTATGGAGAAGGACCGAGGAGTTGTCCCGGTGCACGCTTCGCGCAGCTGACGGTGGTGGCCGGCTTAGCTTCAATCCTCAGTACCTTCGCGGTGGTTCCCTGCGAGCGAACCACCCCTCGAATCCAGTACGACCCAAGAAGTGTCATGCTGAAGAACAAAGGAGGAATATGGCTGAAATTTGAAGCTTTGCAA
>200100.HzRef 
ATGTGGCTCAGTGGTATTTTACTAGTGGTTTTACTATTCCTAACAGCTTTGTTAGCTGTTTTTCACTATACGTCCAGAGGAAGAAAGTATTGGTTAAACAGAAATGTGCCTTACAGGGAACCTTGTCCCTTATTCGGGAACTTTGGTGCGACGTTTACGATGAGAAGGAGTTACACGCGAATGTTAAAGTTTTTTTATGATAACTACAGAGGCTATAAATTTGTTGGACTGTTTCAAGCTCGTAGACCAACCTTAATGGTGTTAGATTTAGATGTGGCTAAAACCGTATTCTCTAAGGAGTTCCAGTGCTTCAGCGATCGCGTGTCGGTGTCAACAGATACACAGCGTGAGCCGCTGCTTCGTAACCTGGCCAACATGAGCGGAGCTGAGTGGAAGGCAATGCGACACATCGTAACACCAACCTTCTCGTCTGCTAAGATGAAGGCTATGTTTCCTTTGATAGCTGAATGTGCTCAAACATTGAAAACCATCATGTTGAAAGAAGCTGTAGAAGATATGAATGTACCCAGTGTCATGATGCGATTTACTACCGATGTTATTGGCAGCTGCGCTTTTGGCGTAGATCCTGGAGCCCTCAAAGATCCAGAATCACCATTCCTCAAGATGTCGCAGAAGATGTTTAAGCTCGATCGTAAAACAATCCTCAAACGATACTGCCGCGCGTTCTTCCCCAGATTATTCAAATTATTGAATCTGCGATCTTACGAACCTAGTGTAGAGACTTTCTTCACCTCTATCATTAACCAGGTTTTGTCAGAGAGAAGGTCTGGAGTTCAAAGACACGACTTTCTGCAACTTATGTTAAACGAACAAAAGACAGATTCAGGATTCTTAATGACGGATGCCTTAATAACGTCTAACTCATTCATATTTATGCTTGCGGGATTGGAAACGTCGGCGACCACTTTGTCTTTCTGTTTGTACGAATTAGCAAAGGACAAAGAAATACAAGATAATTTAAGAAAGGAGATATTGGAATGTTTGGAAGAGCACGACGGGCTGAACTATGAAGCTGTGACTGCGATGCGGTTGGCATACCAGGTGGTGGCGGAGACGCTGCGGCTGCACCCGCCCACGCCGATGACCACGAGGCTCTGCACGGCGCCCTGCACGCTCGACGGAGAACTCACGCTCAAAGTCAGGGACCCCGTGTTAATACCCATACATTGCATTCAAAGGGACGCTAGATATTTCCCAGACCCAGACAAATTCGATCCAGAGCGGTTTAAAGATGATTTAAATCCTCCTGGATTTATGGCCTATGGAGAAGGACCAAGGAGTTGTCCCGGTGCACGCTTCGCGCAGCTGACGGTGGTGGCCGGCTTAGCTTCAATCCTCAGTACCTTCGCGGTGGTTCCCTGCGAGCGAACCACTCCTCGAATCCAGTACGACCCAAGAAGTGTCATGCTGAAGAACAAAGGAGGAATATGGCTGAAATTTGAAGCTTTGCAA
>200100.SCD 
ATGTGGCTCAGTGGTATTTTATTAGTGGTTTTACTGTTCCTAACAGCTTTGTTAGCTGTTTTTCACTATACGTCCAGAGGAAGAAAGTATTGGTTAAACAGAAATGTGCCTTACAGGGAACCTTGTCCCTTATTCGGGAACTTTGGTGCGACGTTTACAATGAGAAGAAGTTACACGCGAATGTTAAAGTTTTTCTATGATAACTACAGAGGATATAAATTTGTTGGACTGTTTCAAGCTCGTAGACCAACCTTAATGGTGTTAGATTTAGATGTGGCTAAAACCGTATTCTCTAAGGAGTTCCAGTGCTTCAGCGATCGCGTGTCGGTGTCAACAGATACACAGCGTGAGCCGCTGCTTCGTAACCTGGCCAACATGAGCGGAGCCGAGTGGAAGGCAATGCGACACATCGTTACGCCAACCTTCTCGTCTGCTAAGATGAAGGCTATGTTTCCCTTGATAGCTGAATGTGCTCAAACATTGAAAACCGTTATGTTGAAAGAAGCTGAAGAAGATATGAATGTACCCAGTGTCATGATGCGATTTACCACCGATGTTATTGGCAGCTGCGCTTTTGGCGTAGATCCTGGAGCCCTCAAAGATCCAGAATCACCATTCCTCAAGATGTCGCAGAAGATGTTTAAGCTCGATCGTAAAACAATCCTCAAACGATACTGCCGCGCGTTCTTCCCTAGATTATTCAAATTATTGAATCTGCGATCTTATGAACCTAGTGTAGAGACTTTCTTCACCTCTATCATTAACCAGGTTTTGTCAGAGAGAAGGTCTGGAGTTCAAAGACACGACTTTCTGCAACTTATGTTAAACGAACAAAAGACGGATTCAGGTTTCTTAATGACGGATGCCCTAATAACGTCTAACTCATTCATATTTATGCTTGCGGGATTGGAGACGTCGGCGACCACTTTGTCTTTCTGTTTGTACGAATTGGCAAAAGACAAAGAAATACAAGATAATTTAAGAAAGGAGATATTGGAATGTTTGGAAGAGCACGATGGGCTGAACTATGAAGCTGTGACTGCGATGCGGTTGGCGTACCAGGTGGTGGCGGAGACGCTGCGGCTGCACCCGCCTACGCCGATGACCACGCGGCTCTGCACGGCGCCCTGCACGCTCGACGGAGAACTCACGCTCAAAGTCAGGGACCCCGTGCTAATACCTATACATTGCATTCAAAGGGACGCAAGATATTTCCCAGACCCAGACAAATTCGATCCAGAGCGGTTTAAAGATGATTTAAATCCTCCTGGATTTATGGCCTATGGAGAAGGACCAAGGAGTTGTCCCGGTGCACGCTTCGCGCAGCTGACGGTGGTGGCCGGCTTAGCTTCAATCCTAAGTACCTTCGCGGTGGTTCCCTGCGAGCGAACCACCCCTCGAATCCAGTACGACCCAAGAAGTGTCATGCTGAAGAACAAAGGAGGAATATGGTTGAAATTTGAAGCTTTGCAA
>200100.XJSW 
ATGTGGCTCAGTGGTATTTTACTAGTGGTTTTACTATTCCTAACAGCTTTGTTAGCTGTTTTTCACTATACGTCCAGAGGAAGAAAGTATTGGTTAAACAGAAATGTGCCTTACAGGGAACCTTGTCCCTTATTCGGGAACTTTGGTGCGACGTTTACAATGAGAAGAAGCTACACGCGAATGTTAAAGTTTTTCTATGATAACTACAGAGGATATAAATTTGTTGGACTGTTTCAAGCTCGTAGACCAACCTTGATGGTGTTAGATTTAGATGTGGCTAAAACAGTATTCTCTAAGGAGTTCCAGTGCTTCAGCGATCGCGTGTCGGTGTCAACAGATACACAACGTGAGCCGCTGCTTCGTAACCTGGCCAACATGAGCGGAGCCGAGTGGAAGGCAATGCGACACATCGTTACACCAACCTTCTCGTCTGCTAAGATGAAGGCTATGTTTCCTTTGATAGCTGAATGTGCTCAAACATTGAAAACCGTTATGTTGAAAGAAGCTGTAGAAGATATGAATGTACCCAGTGTCATGATGCGGTTTACCACCGATGTTATTGGCAGCTGCGCTTTTGGCGTAGATCCTGGAGCCCTCAAAGATCCAGAATCACCATTCCTCAAGATGTCGCAGAAGATGTTTAAGCTCGATCGTAAAACAATCCTCAAACGGTACTGCCGCGCGTTCTTCCCCAGATTATTCAAATTATTGAATCTGCGATCTTACGAACCTAGTGTAGAGACTTTCTTCACCTCTATCATTAACCAGGTTTTGTCAGAGAGAAGGTCTGGAGTTCAAAGACACGACTTTCTTCAACTTATGTTAAACGAACAAAAGACGGATTCAGGTTTCTTAATGACGGATGCCCTAATAACGTCTAACTCATTCATATTTATGCTTGCGGGATTGGAGACGTCGGCGACCACTTTGTCTTTCTGTTTGTACGAATTGGCAAAAGACAAAGAAATACAAGATAATTTAAGAAAGGAGATATTGGAATGTTTGGAAGAGCACGACGGGCTGAACTATGAAGCTGTGACTGCGATGCGGTTGGCGTACCAGGTAGTGGCGGAGACGCTGCGGCTGCACCCGCCCACGCCGATGACCACGCGGCTCTGCACAGCGCCCTGCACGCTCGACGGAGAACTCACGCTCAAAGTCAGGGACCCCGTGCTAATACCCATACATTGCATTCAAAGGGACGCAAGATATTTCCCAGACCCAGACAAATTCGATCCAGAGCGGTTTAAAGATGATTTAAATCCTCCTGGATTTATGGCCTatggagaaggACCAAGGAGTTGTCCCGGTGCACGCTTCGCGCAGCTGACGGTGGTGGCCGGCTTAGCTTCAATCCTCAGTACCTTCGCGGTGGTTCCCTGCGAGCGAACCACCCCTCGAATCCAGTACGACCCAAGAAGTGTCATGCTGAAGAACAAAGGAGGAATATGGCTGAAATTTGAAGCTTTGCAA
>200100.Hpunct
ATGTGGCTTAGTGGTATTTTATTAGTGGTTTTACTATTCCTAACAGCTTTGTTAGCTGTTTTTCACTATACGTCCAGAGGAAGAAAGTATTGGTTACTCAGAAATGTGCCTTACAGGGAACCTTGTCCCTTATTCGGGAACTTTGGTGCGACGTTTACAATGAGAAGAAGTTACACGCGAATGCTTAAGTTTTTTTATGATAACTATAGAGGCTATAAATTTGTTGGATTATTTCAAGCTCGTAGACCAACCTTAATGGTATTAGATTTAGATGTGGCTAAAACCATATTCTCTAAGGAGTTCCAGTGCTTCAGTGATCGCGTGTCTGTGTCAACAGATACACAACGTGAACCGCTGCTCCGTAACCTGGCCAACATGAGCGGAGCCGAGTGGAAGGCGATGCGACACATCGTTACACCAACCTTCTCGTCTGCTAAGATGAAGGCGATGTTTCCCTTGATAGCTGAATGTGCTCAAACATTGAAAACCGTTATGTTGAAAGAAGCTGTAGAAGATATGAATGTACCCAGTGTCATGATGCGATTTACCACCGATGTTATTGGAAGCTGCGCTTTCGGTGTAGATCCTGGAGCGCTTAAAGACCCGGAATCACCATTCCTCCAGATGTCGCAAAAGATGTTTAAGTTAGATCGCAAAACAATCCTCAAACGATACTGCCGCGCATTCTTTCCCAGATTATTCAAATTATTGAATCTGCGGTCTTACTGTCCCAGTGTCGAGACTTTCTTCACCTCTATCATTAACCAGGTTTTGTCAGAGAGAAGGTCTGGAGTGCAAAGACACGACTTTCTTCAACTTATGTTAAACGAACAAAAGAATGATTCAGGTTTCTTAATGACGGATGCTCTAATAACGTCTAACTCATTCATATTTATGCTTGCGGGTTTGGAGACGTCGGCGACCACTTTGTCTTTCTGTTTGTATGAATTAGCAAAAGACAAAGAAATACAAGATAATTTAAGAAAGGAGATATTGGAATGTTTGGAAGAGCACAATGGGTTGAACTATGAAGCTGTGACTGCGATGCGGTTGGCGTACCAGGTGGTCGCGGAGGCGCTGCGGCTGCACCCGCCCACGCCGATGACCACGAGGCTCTGCACGGCTCCCTGCACGCTCGACGGAGAACTTACGCTTAAAGTCAGGGACCCCGTGCTAATACCCATACATTGCATTCAAAGGGACGCAAGATATTTCCCAAACCCAGACAAATTCGATCCAGAGCGGTTTAAAGATGATTTAAACCCTCCGGGATTTATGGCCTATGGAGAAGGACCAAGGAGTTGTCCCGGTGCACGCTTCGCCCAGCTGACGGTGGTGGCCGGCTTAGCTTCAATCCTAAGTACCTTCGCGGTGGTGCCCTGCGACAGAACCACTCCTCGAATCAAGTACGACCCAAGAAGTGTCATGCTGAAGAACAAAGGAGGAATATGGCTGAAATTTGAAGCTTTGCAA
