# Supplementary material for: Genomic innovations, transcriptional plasticity and gene loss underlying the evolution and divergence of two highly polyphagous and invasive Helicoverpa pest species
Source: BMC Biol. 2017 Jul 31;15:63. doi: 10.1186/s12915-017-0402-6 (PMC5535293; doi:10.1186/s12915-017-0402-6)
Supplement: Supplementary file 12 — Phylogenetic trees for genes analysed in Additional file 3: Figure S5. (ZIP 21 kb) [file 12915_2017_402_MOESM12_ESM.zip › 200232.fasta]

>200232.AY23
ATGGGGTTGAAGCTATACAAAAAGGATACTAGCGCGCCCTGTCGGTCAGTCTACATGGTGATTGAAATCTTAAAMATTCCTAATGTTGAGTATATTAACATGGACTTGGCAAAACGCGAACATTTTAAGGAAGAWTTTTTGAAGTTAAACCCCCAACATACCGTACCRACGTTGGTCGACGGAGATTTTKCAATTTGGGACAGCCATGCMATCAACACTTACTTGGTCAATCAATATGCTAAGGATGATTCACTTTACCCAACTGAGCCSAAGAGGAGAGCAGTGGTAGATCAGAGGCTGCATTTTGATAATGCTATACTATTTTCAGCTCTCAGAGAAAGTATGATACCYATCYTATACCATGGYGAGACACAATTCAGACCAGAGAATTTGGAAAAAATTAAGTCAGGGTACGAGTTYATTGAAAAATTCTTCAATRGGCCCTGGCTCGCTGGTGACTCCATCACAGTGGCTGACATTTGCTCCATGGCTAACATAAGYGGTTTGAACGAGATTTTACCAATCGATAAAGCATTATACCCTAAGCTGACCGCGTGGTTTGAGCAGTGCTCAAAACAAGAYTTCTACGTAAAGGCAAACGTGCCAGGCCTRCGMRTTTTYCAAGAATTTTTGAAAAATGCTATTCAC
>200232.Hzea-3 
ATGGGGTTGAAGCTATACAAAAAGGATACTAGCGCGCCCTGTCGGTCAGTCTACATGGTGATTGAAATCTTAAACATTCCTAATGTTGAGTATATTAACATGGACTTGGCAAAACGCGAACATTTTAAGGAAGAATTTTTGAAGTTAAACCCCCAACATACCGTACCAACGTTGGTCGACGGAGATTTTGCTATTTGGGACAGTCATGCCAYCAACACTTACTTGGTCAATCAATATGCTAAGGATGATTCACTTTACCCAACTGAGCCAAAAAGGAGAGCACTGGTAGATCAGAGGCTGCATTTTGATAATGCTATACTATTTTCAGCCCTCAGAGAAAGTATGATACCCATCCTATACCACGGCGAGACACAATTCGGACCAGAGAATCTGGAAAAAATTAAGTCAGGGTACGAGTTCATTGAAAAATTCTTCAATGGGCCCTGGCTAGCTGGCGACTCCATCACAGTGGCTGACATTTGCTCCATGGCTAATATAAGCGGTTTGAACGAGATTTTACCAATCGATAAAGCATTATACCCTAAACTAACCGCGTGGTTTGAGCAGTGCTCAAAACAAGACTTCTACGTAAAGGCAAACGTGCCAGGCCTGCGGATTTTCCAAGAATTTTTGAAAAATGCCATTCAC
>200232.Hzea-5 
ATGGGGTTGAAGCTATACAAAAAGGATACTAGCGCGCCCTGTCGGTCAGTCTACATGGTGATTGAAATCTTAAACATTCCTAATGTTGAGTATATTAACATGGACTTGGCAAAACGCGAACATTTTAAGGAAGAATTTTTGAAGTTAAACCCCCAACATACCGTACCAACGTTGGTCGACGGAGATTTTGCTATTTGGGACAGTCATGCCATCAACACTTACTTGGTCAATCAATATGCTAAGGATGATTCACTTTACCCAACTGAGCCAAAAAGGAGAGCACTGGTAGATCAGAGGCTGCATTTTGATAATGCTATACTATTTTCAGCCCTCAGAGAAAGTATGATACCCATCCTATACCACGGCGAGACACAATTCGGACCAGAGAATCTGGAAAAAATTAAGTCAGGGTACGAGTTCATTGAAAAATTCTTCAATGGGCCCTGGCTAGCTGGCGACTCCATCACAGTGGCTGACATTTGCTCCATGGCTAATATAAGCGGTTTGAACGAGATTTTACCAATCGATAAAGCATTATACCCTAAACTAACCgcgtgGTTTGAGCAGTGCTCAAAAcaagacttctacgtaaaggcaaacgtgcCAGGCCTGCGGATTTTCCAAGAATTTTTGAAAAATGCCATTCAC
>200232.Hzea-6 
ATGGGGTTGAAGCTATACAAAAAGGATACTAGCGCGCCCTGTCGGTCAGTMTACATGGTGATTGAAATCTTAAACATTCCTAATGTTGAGTATATTAACATGGACTTGGCAAAACGCGAACATTTTAAGGAAGAATTTTTGAAGTTAAACCCCCAACATACCGTACCAACGTTGGTCGACGGAGATTTTGCTATTTGGGACAGTCATGCCATCAACACTTACTTGGTCAATCTATACGCTAAGGATGATTCACTTTACCCAACTGAGCCAAAAAGGAGAGCACTGGTAGATCAGAGGCTGCATTTTGATAATGCTATACTATTTTCAGCCCTCAGAGAAAGTATGATACCCATCCTATACCACGGCGAGACACAATTCGGACCAGAGAATCTGGAAAAAATTAAGTCAGGGTACGAGTTCATTGAAAAATTCTTCAATGGGCCCTGGCTAGCTGGCGACTCCATCACAGTGGCTGACATTTGCTCCATGGCTAATATAAGCGGTTTGAACGAGATTTTACCAATCGATAAAGCATTATACCCTAAACTAACCGCGTGGTTTGAGCAGTGCTCAAAACAAGACTTCTACGTAAAGGCAAACGTGCCAGGCCTGCGGATTTTCCAAGAATTTTTGAAAAATGCCATTCAC
>200232.Hzea-7 
ATGGGGTTGAAGCTATACAAAAAGGATACTAGCGCGCCCTGTCGGTCAGTCTACATGGTGATTGAAATCTTAAACATTCCTAATGTTGAGTATATTAACATGGACTTGGCAAAACGCGAACATTTTAAGGAAGAATTTTTGAAGTTAAACCCCCAACATACCGTACCAACGTTGGTCGACGGAGATTTTGCTATTTGGGACAGTCATGCCATCAACACTTACTTGGTCAATCAATATGCTAAGGATGATTCACTTTACCCAACTGAGCCAAAAAGGAGAGCACTGGTAGATCAGAGGCTGCATTTTGATAATGCTATACTATTTTCAGCCCTCAGAGAAAGTATGATACCCATCCTATACCACGGCGAGACACAATTCGGACCAGAGAATCTGGAAAAAATTAAGTCAGGGTACGAGTTCATTGAAAAATTCTTCAATGGGCCCTGGCTAGCTGGCGACTCCATCACAGTGGCTGACATTTGCTCCATGGCTAATATAAGCGGTTTGAACGAGATTTTACCAATCGATAAAGCATTATACCCTAAACTAACCGCGTGGTTTGAGCAGTGCTCAAAACAAGACTTCTACGTAAAGGCAAACGTGCCAGGCCTGCGGATTTTCCAAGAATTTTTGAAAAATGCCATTCAC
>200232.HaRef
ATGGGGTTGAAGCTATACAAAAAGGATACTAGCGCGCCCTGTCGGTCAGTCTACATGGTGATTGAAATCTTAAACATTCCTAATGTTGAGTATATTAACATGGACTTGGCAAAACGCGACCATTTCAAGGAAGATTTTTTGAAGTTAAACCCCCAACATACCGTACCAACGTTGGTCGACGGAGATTTTGCAATTTGGGACAGCCATGCCATCAACACTTACTTGGTAAATCAATATGCTAAGGATGATTCACTTTACCCAACTGAGCCCAAGAGGAGAGCAGTGGTAGATCAGAGGCTGCATTTTGATAATGCTATACTATTTTCAGCTCTCAGAGAAAGTATGATACCCATCCTATACCACGGCGAGACACAATTCAGACCAGAGAATTTGGAAAAAATTAAGTCAGGGTACGAGTTCATTGAAAAATTCTTCAATGGGCCCTGGCTAGCTGGCGAGTCCATCACAGTGGCTGACATTTGCTCCATGGCTAACATAAGCGGTTTGAACGAGATTTTACCAATCGATAAAGCATTATACCCTAAGCTGACCGCATGGTTTGAGCAGTGCTCAAAACAAGATTTCTACGTAAAGGCAAACGTGCCAGGCCTACGCATTTTCCAAGAATTTTTGAAAAATGCTATTCAC
>200232.HzRef 
ATGGGGTTGAAGCTATACAAAAAGGATACTAGCGCGCCCTGTCGGTCAGTCTACATGGTGATTGAAATCTTAAACATTCCTAATGTTGAGTATATTAACATGGACTTGGCAAAACGCGAACATTTTAAGGAAGAATTTTTGAAGTTAAACCCCCAACATACCGTACCAACGTTGGTCGACGGAGATTTTGCTATTTGGGACAGTCATGCCATCAACACTTACTTGGTCAATCAATATGCTAAGGATGATTCACTTTACCCAACTGAGCCAAAAAGGAGAGCACTGGTAGATCAGAGGCTGCATTTTGATAATGCTATACTATTTTCAGCCCTCAGAGAAAGTATGATACCCATCCTATACCACGGCGAGACACAATTCGGACCAGAGAATCTGGAAAAAATTAAGTCAGGGTACGAGTTCATTGAAAAATTCTTCAATGGGCCCTGGCTAGCTGGCGACTCCATCACAGTGGCTGACATTTGCTCCATGGCTAATATAAGCGGTTTGAACGAGATTTTACCAATCGATAAAGCATTATACCCTAAACTAACCGCGTGGTTTGAGCAGTGCTCAAAACAAGACTTCTACGTAAAGGCAAACGTGCCAGGCCTGCGGATTTTCCAAGAATTTTTGAAAAATGCCATTCAC
>200232.SCD
ATGGGGTTGAAGCTATACAAAAAGGATACTAGCGCGCCCTGTCGGTCAGTCTACATGGTGATTGAAATCTTAAAAATTCCTAATGTTGAGTATATTAACATGGACTTGGCAAAACGCGAACATTTTAAGGAAGAATTTTTGAAGTTAAACCCCCAACATACCGTACCGACGTTGGTCGACGGAGATTTTGCAATTTGGGACAGCCATGCCATCAACACTTACTTGGTCAATCAATATGCTAAGGATGATTCACTTTACCCAACTGAGCCCAAGAGGAGAGCAGTGGTAGATCAGAGGCTGCATTTTGATAATGCTATACTATTTTCAGCTCTCAGAGAAAGTATGATACCCATCTTATACCATGGTGAGACACAATTCAGACCAGAGAATTTGGAAAAAATTAAGTCAGGGTACGAGTTCATTGAAAAATTCTTCAATGGGCCCTGGCTCGCTGGTGACTCCATCACAGTGGCTGACATTTGCTCCATGGCTAACATAAGCGGTTTGAACGAGATTTTACCAATCGATAAAGCATTATACCCTAAGCTGACCGCGTGGTTTGAGCAGTGCTCAAAACAAGACTTCTACGTAAAGGCAAACGTGCCAGGCCTGCGAATTTTTCAAGAATTTTTGAAAAATGCTATTCAC
>200232.XJSW
ATGGGGTTGAAGCTATACAAAAAGGATACTAGCGCGCCCTGTCGGTCAGTCTACATGGTGATTGAAATCTTAAACATTCCTAATGTTGAGTATATTAACATGGACTTGGCAAAACGCGAACATTTTAAGGAAGATTTTTTGAAGTTAAACCCCCAACATACCGTACCAACGTTGGTCGACGGAGATTTTTCAATTTGGGACAGCCATGCAATCAACACTTACTTGGTCAATCAATATGCTAAGGATGATTCACTTTACCCAACTGAGCCGAAGAGGAGAGCAGTGGTAGATCAGAGGCTGCATTTTGATAATGCTATACTATTTTCAGCTCTCAGAGAAAGTATGATACCTATCCTATACCATGGCGAGACACAATTCAGACCAGAGAATTTGGAAAAAATTAAGTCAGGGTACGAGTTTATTGAAAAATTCTTCAATAGGCCCTGGCTCGCTGGTGACTCCATCACAGTGGCTGACATTTGCTCCATGGCTAACATAAGTGGTTTGAACGAGATTTTACCAATCGATAAAGCATTATACCCTAAGCTGACCGCGTGGTTTGAGCAGTGCTCAAAACAAGATTTCTACGTAAAGGCAAACGTGCCAGGCCTACGCGTTTTCCAAGAATTTTTGAAAAATGCTATTCAC
>200232.Hpunct
ATGGGGTTGAAGCTGTACAAAAAAGACACTAGTGCCCCCTGTCGGTCAGTCTACATGGTGATTGAAATCTTAAACATTCCTAATGTTGAATATATTGACATGGATTTGGCAAAACGCGACCATTTCAAGGAAGATTTTTTGAAGTTAAACCCCCAACACACCGTACCAACGTTGGTAGACGGAGACTTCGCAATATGGGACAGTCATGCCATCAACACTTACTTGGTGAATCAATATGCTAAGGATGATTCACTTTACCCAACAGAGCCGAAGAGGAGAGCAGTGGTAGACCAAAGGCTGCATTTTGATAATGCTATACTATTTTCAGCGCTCAGAGAAAGTATGATACCCATCCTATACCACGGCGAGACACAATTCAGACCAGAGAATCTGGAAAAAATTAAGTCAGGGTACGAGTTCATTGAAAAATTCTTCAATGGGCCCTGGCTAGCAGGCGACTACATCACAGTGGCTGATATTTGCTCCGTGGCTAACATAAGCGGTTTGAACGAGATTTTACCTATCGACAAGGCGCTGTACCCAAAGCTGACCGCGTGGTTAGACCGGTGCTCCAAACAAGACTTCTACGTAAAGGCTAACGTGCCAGGCCTGCGGATTTTCCAAGAATTTTTGAAAAATGCTATTCAC
