# Supplementary material for: Genomic innovations, transcriptional plasticity and gene loss underlying the evolution and divergence of two highly polyphagous and invasive Helicoverpa pest species
Source: BMC Biol. 2017 Jul 31;15:63. doi: 10.1186/s12915-017-0402-6 (PMC5535293; doi:10.1186/s12915-017-0402-6)
Supplement: Supplementary file 12 — Phylogenetic trees for genes analysed in Additional file 3: Figure S5. (ZIP 21 kb) [file 12915_2017_402_MOESM12_ESM.zip › 200445.fasta]

>200445.AY23 
ATGCGTATCTTTGCTTTACTTGCCCTGTGCTTCGCCGCTGTCGCAGCCGTACCTACCAATCCTCAGAGGATTGTGGGTGGTTCGCTCACTACTATTGATCGGTACCCAACCATCGCTGTTCTCCTATATACGTGGAACTTCAGCACTTTCAGGCAGAGCTGCGGTGGAACTATCATCAACAACAGGGCTGTCCTTACCGCTGCTCACTGTACCAATGGCGAAACACCCAACAGATGGCAAATTCGCGTTGGCTCAAGCTTTGCCCACAGTGGTGGAGCGACGCACTTCGTAAACGCGAACATCGTTCACCCAGCGTATAACCGTAACACTTACGAAAATGATCTCGCCATCCTTCGTTCCGCCACCACCTTCTCCTTCAACAACAATGTTCGCGCTGCTTCCATCGCTGGTGCCAACTACAACCTYGCTGACAACCAGGCTGTCTGGGCCGCTGGATGGGGTGCCACTTTCCATCTCGCATTCGAGCGATCTGAGCAGCTGCGTCACGTCGAGATGAGAAGTATCAACCAGGCCACTTGCAGGAACAATTACGCTGTCCGTGGTACCGTTATCACTGACAACATGGTTTGTTCTGGCTGGCCGACTGGTGGTCGTGACCAGTGCCAGGGAGACTCCGGCGGTCCTCTCTACCACAATGGCGTTCTTGTTGGTGTCTGCTCTTTCGGTGTTGGGTGCGGTCAAGCTCAATTCCCCGGTGTCAATGTTCGCGTTTCCCGCTACACTGCTTGGATCTCGTCTAACGCA
>200445.Hzea-3 
ATGCGTATCTTTGCTTTACTTGCCCTGTGCTTCGCCGCTGTCGCAGCCGTACCCACCAATCCTCAGAGGATTGTGGGTGGTTCGCTCACTACCATTGATCGGTACCCAACCATCGCTGTTCTCCTATATACGTGGAACTTCAGCACTTTCAGGCAGAGCTGCGGTGGAACTATCATCAACAACAGGGCTGTCCTTACCGCCGCTCACTGYACCAATGGAGAAACACCCAAYAGATGGCAAATCCGTGTTGGCTCAAGCTTTGCCCACAGTGGTGGTGCAACGCACTTCGTAAACGCGAACATCGTTCACCCAGCGTATAACCGTAACACTTACGAAAATGATCTCGCCATCCTGCGCTCCGCCACCACCTTYTCCTTCAACAACAATGTTCGCGCTGCTTCCATCGCTGGTGCCAACTACAACCTCGCTGACAACCAGGCTGTCTGGGCTGCTGGTTGGGGTGCCACKTTCCATCTCGCATTCGAGCGATCTGAACAGCTGCGTCACGTCGagatgagAAGTATCAACCAGGCCACTTGCAGAAACAATTACGCTGTCCGTGGTACCGTYATTACTGACAACATGGTTTGTTCTGGCTGGCCGACCGGTGGTCGTGACCAGTGCCAGGGAGACTCTGGTGGTCCTCTCTACCACAATGGCGTTCTTGTTGGTGTCTGCTCCTTCGGTGTTGGATGCGGTCAAGCTCAATTCCCCGGTGTCAATGTTCGCGTTTCCCGCTACACTTCTTGGATTTCGTCTAACGCA
>200445.Hzea-5 
ATGCGTATCTTTGCTTTACTTGCCCTGTGCTTCGCCGCTGTCGCAGCCGTACCCACCAATCCTCAGAGGATTGTGGGTGGTTCGCTCACTACCATTGATCGGTACCCAACCATCGCTGTTCTCCTATATACGTGGAACTTCAGCACTTTCAGGCAGAGCTGCGGTGGAACTATCATCAACAACAGGGCTGTCCTTACCGCCGCTCACTGYACCAATGGAGAAACACCCAACAGATGGCAAATCCGTGTTGGCTCAAGCTTTGCCCACAGTGGTGGTGCAACGCACTTCGTAAACGCGAACATCGTTCACCCAGCGTATAACCGTAACACTTACGAAAATGATCTCGCCATCCTGCGCTCCGCCACCACCTTCTCCTTCAACAACAATGTTCGCGCTGCTTCCATCGCTGGTGCCAACTACAACCTCGCTGACAACCAGGCTGTCTGGGCTGCTGGTTGGGGTGCCACKTTCCATCTCGCATTCGAGCGATCTGAACAGCTGCGTCACGTCGAGATGAGAAGTATCAACCAGGCCACTTGCAGAAACAATTACGCTGTCCGTGGTACCGTTATTACTGACAACATGGTTTGTTCTGGYTGGCCGACCGGTGGTCGTGACCAGTGCCAGGGAGACTCTGGTGGTCCTCTCTACCACAATGGCGTTCTTGTTGGTGTCTGCTCCTTYGGTGTTGGATGCGGTCAAGCTCAATTCCCCGGTGTCAATGTTCGCGTTTCCCGCTACACTTCTTGGATTTCGTCTAACGCA
>200445.Hzea-6 
ATGCGTATCTTTGCTTTACTTGCCCTGTGCTTCGCCGCTGTCGCAGCCGTACCCACCAATCCTCAGAGGATTGTGGGTGGTTCGCTCACTACCATTGATCGGTACCCAACCATCGCTGTTCTCCTATATACGTGGAACTTCAGCACTTTCAGGCAGAGCTGCGGTGGAACTATCATCAACAACAGGGCTGTCCTTACCGCCGCTCACTGYACCAATGGAGAAACACCCAACAGATGGCAAATCCGTGTTGGCTCAAGCTTTGCCCACAGTGGTGGTGCAACGCACTTCGTAAACGCGAACATCGTTCACCCAGCGTATAACCGTAACACTTACGAAAATGATCTCGCCATCCTGCGCTCCGCCACCACCTTCTCCTTCAACAACAATGTTCGCGCTGCTTCCATCGCTGGTGCCAACTACAACCTCGCTGACAACCAGGCTGTCTGGGCTGCTGGTTGGGGTGCCACTTTCCATCTCGCATTCGAGCGATCTGAACAGCTGcgtcacGTCGAGATGAGAAGTATCAACCaggccacttgcagaaaCAATTACGCTGTCCGTGGTaccgttattactgacAACATGGTTTGTTCtGgctggccgacCGGtggtcgtgaccaGTGCCAGGGAGACTCTGGTGGTCCTCTCTACCACAATGGCGTTCTTGTTGGTGTCTGCTCCTTCGGTGTTGGATGCGGTCAAGCTCAATTCCCCGGTGTCAATGTTCGYGTTTCYCGCTACACTTCTTGGATTTCGTCTAACGCA
>200445.Hzea-7 
ATGCGTATCTTTGCTTTACTTGCCCTGTGCTTCGCCGCTGTCGCAGCCGTACCCACCAATCCTCAGAGGATTGTGGGTGGTTCGCTCACTACCATTGATCGGTACCCAACCATCGCTGTTCTCCTATATACGTGGAACTTCAGCACTTTCAGGCAGAGCTGCGGTGGAACTATCATCAACAACAGGGCTGTCCTTACCGCCGCTCACTGYACCAATGGAGAAACACCCAAYAGATGGCAAATCCGTGTTGGCTCAAGCTTTGCCCACAGTGGTGGTGCAACGCACTTCGTAAACGCGAACATCGTTCACCCAGCGTATAACCGTAACACTTACGAAAATGATCTCGCCATCCTGCGCTCCGCCACCACCTTYTCCTTCAACAACAATGTTCGCGCTGCTTCCATCGCTGGTGCCAACTACAACCTCGCTGACAACCAGGCTGTCTGGGCTGCTGGTTGGGGTGCCACKTTCCATCTCGCATTCGAGCGATCTGAACAGCTGCGTCACGTCGAGATGAGAAGTATCAACCAGGCCACTTGCAGAAACAATTACGCTGTCCGTGGTACCGTYATTACTGACAACATGGTTTGTTCTGGCTGGCCGACCGGTGGTCGTGACCAGTGCCAGGGAGACTCTGGTGGTCCTCTCTACCACAATGGCGTTCTTGTTGGTGTCTGCTCCTTCGGTGTTGGATGCGGTCAAGCTCAATTCCCCGGTGTCAATGTTCGCGTTTCCCGCTACACTTCTTGGATTTCGTCTAACGCA
>200445.HaRef 
ATGCATAGCTTTGCTTTACTTGCCCTGTGCTTCGCCGCTGTCGCAGCCGTGCCTACCAATCCTCAGAGGATTGTGGGTGGTTCGCTCACTACCATTGATCGGTACCCAACCATCGCTGTTCTCCTATATACGTGGAACTTCAGCACTTTCAGGCAGAGCTGCGGTGGAACTATCATCAATAACAGGGCTGTCCTTACCGCCGCTCACTGTACCAATGGAGAAACACCCAACAGATTCCAAATCCGTGTTGGCTCAAGCTTTGCCCACAGTGGTGGTGCAACGCACTTCGTAAACGCAAACATCGTTCACCCAGCGTATAACCGTAACACTTACGAAAATGATCTCGCCATCCTTCGCTCCGCCACCACCTTCTCCTTCAACAACAATGTTCGCGCTGCTTCCATCGCTGGTGCCAACTACAACCTCGCTGATAACCAGGCTGTCTGGGCTGCTGGATGGGGTACCACTTTCCATCTCGCATTCGAGCGATCTGAGCAGCTGCGTCACGTCGAGATGAGAAGTATCAACCAAGCCACTTGCAGAAACAATTACGCTGTCCGTGGTACCGTTATTACTGACAACATGGTTTGTTCTGGCTGGCCGACTGGTGGTCGTGACCAGTGCCAGGGAGACTCCGGCGGTCCTCTCTACCACAATGGCGTTCTTGTTGGTGTCTGCTCCTTCGGTGTTGGATGCGGTCAGGCTCAATTCCCCGGTGTCAATGTTCGCGTTTCCCGCTACACTTCTTGGATATCGTCTAACGCA
>200445.HzRef 
ATGCGTATCTTTGCTTTACTTGCCCTGTGCTTCGCCGCTGTCGCAGCCGTACCCACCAATCCTCAGAGGATTGTGGGTGGTTCGCTCACTACCATTGATCGGTACCCAACCATCGCTGTTCTCCTATATACGTGGAACTTCAGCACTTTCAGGCAGAGCTGCGGTGGAACTATCATCAACAACAGGGCTGTCCTTACCGCCGCTCACTGCACCAATGGAGAAACACCCAACAGATGGCAAATCCGTGTTGGCTCAAGCTTTGCCCACAGTGGTGGTGCAACGCACTTCGTAAACGCGAACATCGTTCACCCAGCGTATAACCGTAACACTTACGAAAATGATCTCGCCATCCTGCGCTCCGCCACCACCTTCTCCTTCAACAACAATGTTCGCGCTGCTTCCATCGCTGGTGCCAACTACAACCTCGCTGACAACCAGGCTGTCTGGGCTGCTGGTTGGGGTGCCACTTTCCATCTCGCATTCGAGCGATCTGAACAGCTGCGTCACGTCGAAATGAGAAGTATCAACCAGGCCACTTGCAGAAACAATTACGCTGTCCGTGGTACCGTTATTACTGACAACATGGTTTGTTCTGGCTGGCCGACCGGTGGTCGTGACCAGTGCCAGGGAGACTCTGGTGGTCCTCTCTACCACAATGGCGTTCTTGTTGGTGTCTGCTCCTTCGGTGTTGGATGCGGTCAAGCTCAATTCCCCGGTGTCAATGTTCGCGTTTCCCGCTACACTTCTTGGATTTCGTCTAACGCA
>200445.SCD 
ATGCGTATATTTGCTTTGCTTGCCCTGTGCTTCGCCGCTGTCGCAGCCGTGCCTACCAATCCTCAGAGGATTGTGGGTGGTTCGCTCACTACCATTGATCGGTACCCAACCATCGCTGTTCTCCTATATACGTGGAACTTCAGCACTTTCAGGCAGAGCTGCGGTGGAACTATCATCAACAACAGGGCTGTCCTTACTGCCGCTCACTGTACCAATGGAGAAACACCCAACAGATGGCAAATCCGTGTTGGTTCAAGCTTTGCCCACAGTGGTGGTGCAACACACTTCGTAAACGCGAACATCGTTCACCCAGCGTATAACCGTAACACTTACGAAAATGATCTCGCTATCCTGCGCTCCGCCACCACCTTCTCCTTCAACAACAATGTTCGCGCTGCTTCCATCGCTGGTGCCAACTACAACCTCGCTGACAACCAGGCTGTCTGGGCTGCTGGATGGGGTRCCACTTTCCATCTCGCATTCGAGCGATCTGAACAGCTGCGTCACGTCGAGATGAGAAGTATCAACCAGGCCACTTGCAGAAACAATTACGCTGTCCGTGGTACCATTATTACCGACAACATGGTGTGCTCCGGCTGGCCGACTGGTGGTCGTGACCAGTGCCAGGGAGACTCCGGCGGTCCTCTCTACCACAATGGCGTTCTTGTCGGTGTCTGCTCTTTCGGTGTTGGATGCGGTCAAGCTCAATTCCCCGGTGTCAACGTTCGCGTTTCCCGCTACACTTCTTGGATCTCGTCTAACGCA
>200445.XJSW 
ATGCGTATCTTTGCTTTGCTTGCCCTGTGCTTCGCCGCTGTCGCAGCCGTGCCTACCAATCCTCAGAGGATTGTGGGTGGTTCGCTCACTACCATTGATCGGTACCCAACCATCGCTGTTCTCCTATATACGTGGAACTTCAGCACTTTCAGGCAGAGCTGCGGTGGAACTATCATCAATAACAGGGCTATCCTTACTGCCGCTCACTGTACCAATGGAGAAACACCCAACAGATGGCAGATCCGTGTTGGCTCAAGCTTTGCCCACAGTGGTGGTGCGACGCACTTCGTAAACGCGAACATCGTTCACCCAGCGTATAACCGTAACACTTACGAAAATGATCTCGCCATCCTTCGCTCCGCCACCACCTTCTCCTTCAACAACAATGTTCGCGCTGCTTCCATCGCTGGTGCCAACTACAACCTCGCTGACAACCARGCTGTCTGGGCTGCTGGATGGGGTGCCACTTTCCATCTCGCATTTGAGCGATCTGAGCAGCTGCGTCACGTCGAGATGAGAAGTATCAACCAGGCCACTTGCAGGAACAATTACGCTGTCCGTGGTACCGTTATTACTGACAACATGGTTTGCTCTGGTTGGCCGACTGGTGGTCGTGACCAGTGCCAGGGAGACTCCGGCGGTCCTCTCTACCACAATGGCGTTCTTGTCGGTGTCTGCTCTTTCGGTGTTGGATGCGGTCAAGCTCAATTCCCTGGTGTCAACGTTCGCGTTTCCCGCTACACTTCTTGGATCTCGTCTAACGCA
>200445.Hpunct
ATGGGTATCTTTGCTTTACTTGCCCTGTGCTGCGCCGCTGTCGCAGCCGTACCTACCAACCCTCAAAGGATTGTGGGCGGTTCGTCCACTACCATTGATCGGTACCCTACCATCGCTGTTCTCCTATATACGTTTAACTTCAGCACTTTCAGGCAGAGCTGCGGTGGAACTATCATTAACAACAGGGCTGTCCTCACCGCGGCTCACTGCACGAACGGAGAAACACCCAACAGATGGCAAATCCGTGTTGGGTCCAGCTTTGCCCACAGTGGTGGTGTAACGCACTTCGTAAACGCTAACATCGTTCACCCAGGGTATATCCGCAATACTAATGAAAATGATCTTGCCATCCTGCACTCTGCCACTAGCTTCTCGTTCAACAACAATGTGCGCGCCGTCTCCATCGCTGGTGCCAACTACAACCTCGCTGACAATCAAGCTGTCTGGGCTGCTGGTTGGGGCGCCACTTTCCATCTCGCATTCGAGCGACCTGAGCAGCTGCGTCACGTTGAGATGAGAAGTATCAACCAGGCCACTTGCAGAAATAATTATGCTGTCCGTAATAGGATTATTACTGACGACATGGTTTGTTCTGGCTGGCCTACTGGTGGTCGTGACCAGTGTCAGGGAGACTCCGGTGGTCCTCTCTACCACAATGGCGTTCTTGTCGGTGTCTGCTCTTTTGGTGCTGGATGCGGTCAAGCTCAATTCCCCGGTGTCAACATGCGCGTTTCCCGCTACACTAATTGGATCTCGTCTAACGCA
