# Supplementary material for: Genomic innovations, transcriptional plasticity and gene loss underlying the evolution and divergence of two highly polyphagous and invasive Helicoverpa pest species
Source: BMC Biol. 2017 Jul 31;15:63. doi: 10.1186/s12915-017-0402-6 (PMC5535293; doi:10.1186/s12915-017-0402-6)
Supplement: Supplementary file 12 — Phylogenetic trees for genes analysed in Additional file 3: Figure S5. (ZIP 21 kb) [file 12915_2017_402_MOESM12_ESM.zip › 200489.fasta]

>200489.AY23
ATGAAACTCTTGGCWGTGACTCTATTGGCTTTCGCCGCGGTCGTGTCCGCGAGGAACATCGACCTCGAGGATGTGATCGACCTCGAAGACATTACCGCCTACGATTATCACACCAAGATTGGAATTCCTTTGGCCGAGAAGATCCGTGCAGCTGAGGAGGAAGCTGAACGCAACCCATCCAGAATTGTTGGTGGCTCTACTTCCAGTCTYGGTGCATTCCCTTACCAGGCTGGTCTTCTCGCTACCTTCGCTAGCGGACAGGGTGTCTGCGGCGGTTCTCTGCTTAACAACAGGAGGGTTCTTACCGCTGCTCACTGCTGGTTCGATGGTCGCAACCAGGCTAGGAGTTTCACAGTTGTCCTCGGCTCAGTGCGCCTGTTCAGCGGCGGCACCAGACTGAACACCGCTAGCGTGGTCATGCACGGCAGCTGGAACCCCAACCTCATCCGYAACGACATCGCCATGATCAACTTGCCTTCCAACGTTGGTACTTCTGGTAACATCGCTCCTATYGCCCTGCCCTCTGGAAACGAGCTGAACAACAACTTCAACGGTTTCACYGCTACTGCATCTGGCTTCGGTCTTGCCCGTGACGGTGGAAGTGTCGATGGCAATCTGAGACACGTTAACCTRCCCGTGATCACCAACGCCGTATGCAGTCARACCTTCCCCGGTCTCATCCAGGCATCCAACATCTGCACCAGCGGYGCCAAYGGCAGAAGCACTTGCCAGGGTGACTCCGGCGGYCCCCTTGTGGTGAACAGCAACAACAGACGCATCTTGATCGGTGTGACCTCTTTCGGATCTGCCCGTGGTTGCCAAGTCGGAGCTCCYGCTGCCTTCGCCAGAGTTACCTCTTTCATCAGCTGGATCAACCAACGTCTT
>200489.Hzea-3
ATGAAACTCTTGGCAGTGACTTTATTGGCTTTCGCGGCGGTCGTCTCCGCGAGGAACATCGACCTCGAGGATGTGATCGACCTCGAAGACATTACCGCCTACGATTATCACACCAAGATTGGAATTCCTTTGGCCGAGAAGATCCGTGCAGCTGAGGAGGAAGCTGAACGCAACCCATCCAGAATTGTCGGTGGCTCCACTTCMAGCCTCGGTGCRTTCCCTTACCAGGCTGGTCTTCTCGCTAMCTTCGCTAGCGGACAGGGTGTCTGCGGTGGTTCTCTGCTTAACAACAGGAGGGTTCTTACCGCCGCTCACTGCTGGTTCGATGGTCGCAACCAGGCTAGGAGTTTCACAGTKGTCCTCGGATCAGTGCGCCTGTTCAGCGGCGGCACCAGACTGAACACCGCTAGCGTGGTCATGCACGGCAGCTGGAACCCCAACCTCATCCGCAACGACATCGCCATGATCAACTTGCCTTCCAACGTTGGTACTTCTGGTAACATCGCTCCTATCGCCCTGCCCTCTGGAAACGAGCTGAACAACAACTTCAACGGTTTCACTGCTACTGCATCTGGCTTCGGTCTTGCCCGTGACGGTGGAAGTGTCGATGGCAATCTGAGACACGTTAACCTGCCCGTGATCACCAACGCCGTATGCAGTCAGACCTTCCCCGGTCTCATCCAGGCATCCAACATCTGCACCAGCGGTGCCAACGGCAGAAGCACTTGCCAGGGTGACTCCGGCGGTCCTCTTGTAGTGAACAGCAACAACAGACGCATCTTGATCGGTGTGACCTCTTTCGGATCTGCCCGTGGTTGCCAAGTCGGAGCTCCCGCTGCCTTCGCCAGAGTTACCTCTTACATCAGCTGGATCAACCAACGTCTT
>200489.Hzea-5
ATGAAACTCTTggCAGTGACTTtattggctttcgcggcggtcgtctccgcgaggaacatcgacctcgaggATGTGATCGACCTCGAAGACATTACCGCCTACGATTATCACACCAAGATTGGAATTCCTTTGGCCGAGAAGATCCGTGCAGCTGAGGAGGAAGCTGAACGCAACCCATCCAGAATTGTCGGTGGCTCCACTTCMAGCCTCGGTGCRTTCCCTTACCAGGCTGGTCTTCTCGCTAMCTTCGCTAGCGGACAGGGTGTCTGCGGTGGTTCTCTGCTTAACAACAGGAGGGTTCTTACCGCCGCTCACTGCTGGTTCGATGGTCGCAACCAGGCTAGGAGTTTCACAGTKGTCCTCGGMTCAGTGCGCCTGTTCAGCGGCGGCACCAGACTGAACACCGCTAGCGTGGTCATGCACGGCAGCTGGAACCCCAACCTCATCCGCAACGACATCGCCATGATCAACTTGCCTTCCAACGTTGGTACTTCTGGTAACATCGCTCCTATCGCCCTGCCCTCTGGAAACGAGCTGAACAACAACTTCAACGGTTTCACTGCTACTGCATCTGGCTTCGGTCTTGCCCGTGACGGTGGAAGTGTCGATGGCAATCTGAGACACGTTAACCTGCCCGTGATCACCAACGCCGTATGCAGTCAGACCTTCCCCGGTCTCATCCAGGCATCCAACATCTGCACCAGCGGTGCCAACGGCAGAAGCACTTGCCAGGGTGACTCCGGCGGTCCTCTTGTAGTGAACAGCAACAACAGACGCATCTTGATCGGTGTGACCTCTTTCGGATCTGCCCGTGGTTGCCAAGTCGGAGCTCCCGCTGCCTTCGCCAGAGTTACCTCTTACATCAGCTGGATCAACCAACGTCTT
>200489.Hzea-6
ATGAAACTCTTGGCAGTGACTTTATTGGCTTTCGCGGCGGTCGTCTCCGCGAGGAACATCGACCTCGAGGATGTGATCGACCTCGAAGACATTACCGCCTACGATTATCACACCAAGATTGGAATTCCTTTGGCCGAGAAGATCCGTGCAGCTGAGGAGGAAGCTGAACGCAACCCATCCAGAATTGTCGGTGGCTCCACTTCMAGCCTCGGTGCRTTCCCTTACCAGGCTGGTCTTCTCGCTAMCTTCGCTAGCGGACAGGGTGTCTGCGGTGGTTCTCTGCTTAACAACAGGAGGGTTCTTACCGCCGCTCACTGCTRGTTCGATGGTCGCAACCAGGCTAGGAGTTTCACAGTKGTCCTCGGATCAGTGCGCCTGTTCAGCGGCGGCACCAGACTGAACACCGCTAGCGTGGTCATGCACGGCAGCTGGAACCCCAACCTCATCCGCAACGACATCGCCATGATCAACTTGCCTTCCAACGTTGGTACTTCTGGTAACATCGCTCCTATCGCCCTGCCCTCTGGAAACGAGCTGAACAACAACTTCAACGGTTTCACTGCTACTGCATCTGGCTTCGGTCTTGCCCGTGACGGTGGAAGTGTCGATGGCAATCTGAGACACGTTAACCTGCCCGTGATCACCAACGCCGTATGCAGTCAGACCTTCCCCGGTCTCATCCAGGCATCCAACATCTGCACCAGCGGYGCCAACGGCAGAAGCACTTGCCAGGGTGACTCCGGCGGTCCTCTTGTAGTGAACAGCAACAACAGACGCATCTTGATCGGTGTGACCTCTTTCGGATCTGCCCGTGGTTGCCAAGTCGGAGCTCCCGCTGCCTTCGCCAGAGTTACCTCTTACATCAGCTGGATCAACCAACGTCTT
>200489.Hzea-7
ATGAAACTCTTGGCAGTGACTTTATTGGCTTTCGCGGCGGTCGTCTCCGCGAGGAACATCGACCTCGAGGATGTGATCGACCTCGAAGACATTACCGCCTACGATTATCACACCAAGATTGGAATTCCTTTGGCCGAGAAGATCCGTGCAGCTGAGGAGGAAGCTGAACGCAACCCATCCAGAATTGTCGGTGGCTCCACTTCMAGCCTCGGTGCRTTCCCTTACCAGGCTGGTCTTCTCGCTAMCTTCGCTAGCGGACAGGGTGTCTGCGGTGGTTCTCTGCTTAACAACAGGAGGGTTCTTACCGCCGCTCACTGCTGGTTCGATGGTCGCAACCAGGCTAGSAGTTTCACAGTKGTCCTCGGMTCAGTGCGCCTGTTCAGCGGCGGCACCAGACTGAAYACCGCTAGCGTGGTCATGCACGGCAGCTGGAACCCCAACCTCATCCGCAACGACATCGCCATGATCAACTTGCCTTCCAACGTTGGTACTTCTGGTAACATCGCTCCTATCGCCCTGCCCTCTGGAAACGAGCTGAACAACAACTTCAACGGTTTCACTGCTACTGCATCTGGCTTCGGTCTTGCCCGTGACGGTGGAAGTGTCGATGGCAATCTGAGACACGTTAACCTGCCCGTGATCACCAACGCCGTATGCAGTCAGACCTTCCCCGGTCTCATCCAGGCATCCAACATCTGCACCAGCGGTGCCAACGGCAGAAGCACTTGCCAGGGTGACTCCGGCGGTCCTCTTGTAGTGAACAGCAACAACAGACGCATCTTGATCGGTGTGACCTCTTTCGGATCTGCCCGTGGTTGCCAAGTCGGAGCTCCCGCTGCCTTCGCCAGAGTTACCTCTTACATCAGCTGGATCAACCAACGTCTT
>200489.HaRef
ATGAAACTCTTGGCTGTGACTCTATTGGCTTTCGCCGCGGTCGTGTCCGCGAGGAACATCGACCTCGAGGATGTGATCGACCTCGAAGACATTACCGCCTACGATTATCACACCAAGATTGGAATTCCTTTGGCCGAGAAGATCCGTGCAGCTGAGGAGGAAGCTGAACGCAACCCATCCAGAATTGTTGGTGGCTCTACTTCCAGTCTCGGTGCATTCCCTTACCAGGCTGGTCTTCTCGCTACCTTCGCTAGCGGACAGGGTGTCTGCGGCGGTTCTCTGCTTAACAACAGGAGGGTTCTTACCGCTGCTCACTGCTGGTTCGATGGTCGCAACCAGGCTAGGAGTTTCACAGTTGTCCTCGGCTCAGTGCGCCTGTTCAGCGGCGGCACCAGACTGAACACCGCTAGCGTGGTCATGCACGGCAGCTGGAACCCCAACCTCATCCGCAACGACATCGCCATGATCAACTTGCCTTCCAACGTTGGTACTTCTGGTAACATCGCTCCTATCGCCCTGCCCTCTGGAAACGAGCTGAACAACAACTTCAACGGTTTCACTGCTACTGCATCTGGCTTCGGTCTTGCCCGTGACGGTGGAAGTGTCGATGGCAATCTGAGACACGTTAACCTGCCCGTGATCACCAACGCCGTATGCAGTCAGACCTTCCCCGGTCTCATCCAGGCATCCAACATCTGCACCAGCGGCGCCAACGGCAGAAGCACTTGCCAGGGTGACTCCGGCGGCCCCCTTGTGGTGAACAGCAACAACAGACGCATCTTGATCGGTGTGACTTCTTTCGGATCTGCCCGTGGTTGCCAAGTCGGAGCGCCCGCTGCCTTCGCCAGAGTTACCTCTTTCATCAGCTGGATCAACCAACGTCTT
>200489.HzRef
ATGAAACTCTTGGCAGTGACTCTATTGGCTTTCGCGGCGGTCGTCTCCGCGAGGAACATCGACCTCGAGGATGTGATCGACCTCGAAGACATTACCGCCTACGATTATCACACCAAGATTGGAATTCCTTTGGCCGAGAAGATCCGTGCAGCTGAGGAGGAAGCTGAACGCAACCCATCCAGAATTGTCGGTGGCTCTACTTCCAGCCTCGGTGCATTCCCTTACCAGGCTGGTCTTCTCGCTACCTTCGCTAGCGGACAGGGTGTCTGCGGTGGTTCTCTGCTTAACAACAGGAGGGTTCTTACCGCCGCTCACTGCTGGTTCGATGGTCGCAACCAGGCTAGGAGTTTCACAGTTGTCCTCGGATCAGTGCGCCTGTTCAGCGGCGGCACCAGACTGAACACCGCTAGCGTGGTCATGCACGGCAGCTGGAACCCCAACCTCATCCGCAACGACATCGCCATGATCAACTTGCCTTCCAACGTTGGTACTTCTGGTAACATCGCTCCTATCGCCCTGCCCTCTGGAAACGAGCTGAACAACAACTTCAACGGTTTCACTGCTACTGCATCTGGCTTCGGTCTTGCCCGTGACGGTGGAAGTGTCGATGGCAATCTGAGACACGTTAACCTGCCCGTGATCACCAACGCCGTATGCAGTCAGACCTTCCCCGGTCTCATCCAGGCATCCAACATCTGCACCAGCGGTGCCAACGGCAGAAGCACTTGCCAGGGTGACTCCGGCGGTCCTCTTGTAGTGAACAGCAACAACAGACGCATCTTGATCGGTGTGACCTCTTTCGGATCAGCCCGTGGTTGCCAAGTCGGAGCTCCCGCTGCCTTCGCCAGAGTTACCTCTTTCATCAGCTGGATCAACCAACGTCTT
>200489.SCD
ATGAAACTCTTGGCWGTGACTCTATTGGCTTTCGCCGCGGTCGTGtccgcgaggaacatcgacctcgaGGATGTGATCGACCTCGAAGACATTACCGCCTACGATTATCACACCAAGATTGGAATTCCTTTGGCCGAGAAGATCCGTGCAGCTGAGGAGGAAGCTGAACGCAACCCATCCAGAATTGTTGGTGGCTCTACTTCCAGTCTCGGTGCATTCCCTTACCAGGCTGGTCTTCTCGCTACCTTCGCTAGCGGACAGGGTGTCTGCGGCGGTTCTCTGCTTAACAACAGGAGGGTTCTTACCGCTGCTCACTGCTGGTTCGATGGTCGCAACCAGGCTAGGAGTTTCACAGTTGTCCTCGGCTCAGTGCGCCTGTTCAGCGGCGGCACCAGACTGAACACCGCTAGCGTGGTCATGCACGGCAGCTGGAACCCCAACCTCATCCGYAACGACATCGCCATGATCAACTTGCCTTCCAACGTTGGTACTTCTGGTAACATCGCTCCTATCGCCCTGCCCTCTGGAAACGAGCTGAACAACAACTTCAACGGTTTCACTGCTACTGCATCTGGCTTCGGTCTTGCCCGTGACGGTGGAAGTGTCGATGGCAATCTGAGACACGTTAACCTACCCGTGATCACCAACGCCGTATGCAGTCAAACCTTCCCCGGTCTCATCCAGGCATCCAACATCTGCACCAGCGGTGCCAACGGCAGAAGCACTTGCCAGGGTGACTCCGGCGGTCCCCTTGTGGTGAACAGCAACAACAGACGCATCTTGATCGGTGTGACCTCTTTCGGATCTGCCCGTGGTTGCCAAGTCGGAGCTCCCGCTGCCTTCGCCAGAGTTACCTCTTTCATCAGCTGGATCAACCAACGTCTT
>200489.XJSW
ATGAAACTCTTGGCWGTGACTCTATTGGCTTTCGCCGCGGTCGTGTCCGCGAGGAACATCGACCTCGAGGATGTGATCGACCTCGAAGACATTACCGCCTACGATTATCACACCAAGATTGGAATTCCTTTGGCCGAGAAGATCCGTGCAGCTGAGGAGGAAGCTGAACGCAACCCATCCAGAATTGTTGGTGGCTCTACTTCCAGTCTCGGTGCATTCCCTTACCAGGCTGGTCTTCTCGCTACCTTCGCTAGCGGACAGGGTGTCTGCGGCGGTTCTCTGCTTAACAACAGGAGGGTTCTTACCGCTGCTCACTGCTGGTTCGATGGTCGCAACCAGGCTAGGAGTTTCACAGTTGTCCTCGGCTCAGTGCGCCTGTTCAGCGGCGGCACCAGACTGAACACCGCTAGCGTGGTCATGCACGGCAGCTGGAACCCCAACCTCATCCGCAACGACATTGCCATGATCAACTTGCCTTCCAACGTTGGTACTTCTGGTAACATCGCTCCTATCGCCCTGCCCTCTGGAAACGAGCTGAACAACAATTTCAACGGTTTCACTGCTACTGCATCTGGCTTCGGTCTTGCCCGTGACGGTGGAAGTGTCGATGGCAATCTGAGACACGTTAACCTGCCCGTGATCACCAACGCTGTCTGCAGCCAGACCTTCCCTGGTCTCATCCAGGCATCCAACGTCTGCACCAGCGGTGCCAACGGCAGAAGCACTTGCCAGGGTGATTCCGGCGGCCCCCTTGTGGTGAACAGCAACAACAGACGCATCTTGATCGGTGTGACCTCTTTCGGATCTGCCCGCGGTTGCCAAGTCGGAGCGCCCGCTGCCTTCGCCAGAGTTACCTCTTTCATCAGCTGGATCAACCAACGCCTT
>200489.Hpunct
ATGAAACTCTTGGCTGTGACTCTATTGGCTTTCGCCGCGGTCGTCTCCGCGAGGAACATCGACCTCGAGGATGTGATCGACCTCGAAGACATTACCGCCTACGATTATCACACCAAGATTGGAATTCCTTTGGCCGAGAAGATCCGTGCAGCTGAGGAGGAAGCTGAACGCAACCCATCCAGAATCGTTGGTGGCTCAACTGCCAGTCTCGGCCAATTTCCTTATCAGGCTGGTCTTCTCGCTACTTTCGCTAGCGGACAGGGTGTCTGCGGTGGTTCTTTGCTTAACCAGAGGAGAGTTCTCACTGCCGCTCACTGCTGGTTCGATGGTCGCAACCAGGCTAGGAGTTTCACAGTTGTCCTCGGCTCAGTGCGCCTGTTCAGCGGTGGCACCAGACTGAACACCGCTAGCGTTGTCATGCACGGCAGCTGGAACCCCAACCTCATCCGCAACGACATCGCCATGATCAACTTGCCTTCCAACGTTGCTACTTCTGGTAACATCGCTCCTATTGCCCTGCCCTCTGGTAATGAGCTCAACAACAACTTCAACGGTGCCACCGCTACTGCATCTGGCTTCGGTCTTGCCCGTGACGGTGGAAGTGTCGATGGCAATCTGAGACACGTTAACCTGCCCGTGATCACCAACGCTGTATGCAGTCAGACCTTCCCCGGTCTGATCCAGGCATCTAACATTTGCACCAGCGGCGCCAACGGCAGAAGCACTTGCCAGGGTGACTCCGGCGGTCCTCTTGTGGTGAACAGCAACAACAGACGCATCTTGATCGGTGTAACCTCTTTCGGATCTGCCCGCGGTTGCCAAGTCGGAGCGCCTGCTGCCTTTGCCAGAGTTACCTCTTTCATCAGCTGGATCAACCAACGTCTT
