# Supplementary material for: Genomic innovations, transcriptional plasticity and gene loss underlying the evolution and divergence of two highly polyphagous and invasive Helicoverpa pest species
Source: BMC Biol. 2017 Jul 31;15:63. doi: 10.1186/s12915-017-0402-6 (PMC5535293; doi:10.1186/s12915-017-0402-6)
Supplement: Supplementary file 12 — Phylogenetic trees for genes analysed in Additional file 3: Figure S5. (ZIP 21 kb) [file 12915_2017_402_MOESM12_ESM.zip › 200501.fasta]

>200501.AY23
ATGAAGTTMTCGGCATTGACTCTGTTGTGTCTAGTAGCGGYTGCCTGCGCGAGGCATATCACCCTCGAAGATGTCATCGATTTAGAAAAGAACACTGCTTATGGATACATCAGCAAAATCGGAATTCCGTTAGCTGARAAAGTACGTAAAGCTGAGGAGGAAGCTCAACGTAATCCCAGTAGGATCATTGGCGGTTCTCACGCTATTCTCGGWCAATTCCCGTACCAGGTTGGTCTTCTCACTGAGCTGCCRACGGGTACTTCGTTGTCCAGTGCAGTTCTAGTGTCTCCAACAAGGGTACTTACRGCGGCWCACAACTTGAACGATGGCATAGTGTTCGTGACAAGAATCAATGTCGTGCTYGGCTCAATCACTATATTCACTGGTGGCACTAGACTAGTCTCATCTGATTTCATTTTACACGAAAATTGGACACCTTCTATCATCAGAAATGATGTAGCTATSATCAACTTACCGTCTGCCGTCAGTATATCTAATATCCTCGCTCCAATCGCTTTACCTTCTGGTAATCAACTCAATGAGGATTTCGCTGGAGACATAGCGATTGCATCTGGCTATGGACTTACTTCAGACTTTGGCGGTATCCCTGCTAATCAACARTTGAGYTTTGTGGACTTRCCTGTGATGACCAAYGCTGAGTGTGCTGCTGTCTGGCCCACTATCATCCACGARTCTAACGTATGCACTAGCGGCGTTGGAAACAAGAATATCTGCACCGGCGACTCCGGCGGTCCCCTGGCCGTGGTCAGGAACAATAGCCCACTCTTAATCGGTATCACTTCATTCGGAGCATTCAGTTGTGARAGCAGTATGCCCGCTGGTTTTGCCAGAGTCACCTACTATATGGACTGGATCAACAACCATCTC
>200501.Hzea-3 
ATGAAGTTCTCGGCATTGACTCTGTTGTGTCTAGCAGCGGTTGCCTGCGCGAGGCATATCACCMTCGAAGATGTCATCGATTTAGAAAAGAACACTGCWTATGGATACATCAGCAAAATCGGAATTCCGTTAGCTGAGAAAGTACGTAAAGCTGAGGAGGAAGCTCACCGTAATCCCAGTAGGATCATTGGCGGTTCTCACGCTATTCTCGGACAATTCCCGTACCAGGTTGGTCTTCTCACTGAGCTGCCGACGGGTACTTCGTTGTCCAGTGCAGTTCTAGTGTCTCCAACAAGGGTACTTACGGCGGCTCACAACTTGAACGATGGCATAGTGTTCGTGACAAGAATCAATGTCGTGCTTGGCTCAATCACTATATTCACTGGTGGCACTAGACTAGTCTCATCTGATTTYATTTTACACGAAAATTGGACACCTTCTATCATCAGAAATGATGTAGCTATGATCAACTTACCATCTGCCGTCAGTATATCTAATATCCTCGCTCCAATCGCTTTACCTTCTGGTAATCAACTCAATGAGGATTTCGCTGGAGACATTGCGATTGCATCTGGCTATGGACTTACTTCAGACTTTGGMGGTATCCCTGCTAATCAACAGTTGAGCTTTGTGGACTTGCCTGTGATGACCAATGCTGAGTGTGCTGCTGTCTGGCCCACTATCATCCACGAGTCTAACGTATGCACTAGYGGCGTTGGAAACAAGAATATCTGCACCGGTGACTCCGGCGGCCCCCTGGCCGTGGTCAGGAACAATAGCCCACTCTTAATCGGTATCACTTCATTCGGAGCATTCAGTTGTGAAAGCAGTATGCCCGCTGGTTTTGCCAGAGTCACCTACTATATGGACTGGATCAACAACCATCTC
>200501.Hzea-5 
ATGAAGTTCTCGGCATTGACTCTGTTGTGTCTAGCAGCGGTTGCCTGCGCGAGGCATATCACCMTCGAAGATGTCATCGATTTAGAAAAGAACACTGCWTATGGATACATCAGCAAAATCGGAATTCCGTTAGCTGAGAAAGTACGTAAAGCTGAGGAGGAAGCTCACCGTAATCCCAGTAGGATCATTGGCGGTTCTCACGCTATTCTCGGACAATTCCCGTACCAGGTTGGTCTTCTCACTGAGCTGCCGACGGGTACTTCGTTGTCCAGTGCAGTTCTAGTGTCTCCAACAAGGGTACTTACGGCGGCTCACAACTTGAACGATGGCATAGTGTTCGTGACAAGAATCAATGTCGTGCTTGGCTCAATCACTATATTCACTGGTGGCACTAGACTAGTCTCATCTGATTTYATTTTACACGAAAATTGGACACCTTCTATCATCAGAAATGATGTAGCTATGATCAACTTACCATCTGCCGTCAGTATATCTAATATCCTCGCTCCAATCGCTTTACCTTCTGGTAATCAACTCAATGAGGATTTCGCTGGAGACATTGCGATTGCATCTGGCTATGGACTTACTTCAGACTTTGGMGGTATCCCTGCTAATCAACAGTTGAGCTTTGTGGACTTGCCTGTGATGACCAATGCTGAGTGTGCTGCTGTCTGGCCCACTATCATCCACGAGTCTAACGTATGCACTAGCGGCGTTGGAAACAAGAATATCTGCACCGGTGACTCCGGCGGCCCCCTGGCCGTGGTCAGGAACAATAGCCCACTCTTAATCGGTATCACTTCATTCGGAGCATTCAGTTGTGAAAGCAGTATGCCCGCTGGTTTTGCCAGAGTCACCTACTATATGGACTGGATCAACAACCATCTC
>200501.Hzea-6 
ATGAAGTTCTCGGCATTGACTCTGTTGTGTCTAGCAGCGGTTGCCTGCGCGAGGCATATCACCMTCGAAGATGTCATCGATTTAGAAAAGAACACTGCWTATGGATACATCAGCAAAATCGGAATTCCGTTAGCTGAGAAAGTACGTAAAGCTGAGGAGGAAGCTCACCGTAATCCCAGTAGGATCATTGGCGGTTCTCACGCTATTCTCGGACAATTCCCGTACCAGGTTGGTCTTCTCACTGAGCTGCCGACGGGTACTTCGTTGTCCAGTGCAGTTCTAGTGTCTCCAACAAGGGTACTTACGGCGGCTCACAACTTGAACGATGGCATAGTGTTCGTGACAAGAATCAATGTCGTGCTTGGCTCAATCACTATATTCACTGGTGGCACTAGACTAGTCTCATCTGATTTTATTTTACACGAAAATTGGACACCTTCTATCATCAGAAATGATGTAGCTATGATCAACTTACCATCTGCCGTCAGTATATCTAATATCCTCGCTCCAATCGCTTTACCTTCTGGTAATCAACTCAATGAGGATTTCGCTGGAGACATTGCGATTGCATCTGGCTATGGACTTACTTCAGACTTTGGCGGTATCCCTGCTAATCAACAGTTGAGCTTTGTGGACTTGCCTGTGATGACCAATGCTGAGTGTGCTGCTGTCTGGCCCACTATCATCCACGAGTCTAACGTATGCACTAGCGGCGTTGGAAACAAGAATATCTGCACCGGTGACTCCGGCGGCCCCCTGGCCGTGGTCAGGAACAATAGCCCACTCTTAATCGGTATCACTTCATTCGGAGCATTCAGTTGTGAAAGCAGTATGCCCGCTGGTTTTGCCAGAGTCACCTACTATATGGACTGGATCAACAACCATCTC
>200501.Hzea-7 
ATGAAGTTCTCGGCATTGACTCTGTTGTGTCTAGCAGCGGTTGCCTGCGCGAGGCATATCACCATCGAAGATGTCATCGATTTAGAAAAGAACACTGCATATGGATACATCAGCAAAATCGGAATTCCGTTAGCTGAGAAAGTACGTAAAGCTGAGGAGGAAGCTCACCGTAATCCCAGTAGGATCATTGGCGGTTCTCACGCTATTCTCGGACAATTCCCGTACCAGGTTGGTCTTCTCACTGAGCTGCCGACGGGTACTTCGTTGTCCAGTGCAGTTCTAGTGTCTCCAACAAGGGTACTTACGGCGGCTCACAACTTGAACGATGGCATAGTGTTCGTGACAAGAATCAATGTCGTGCTTGGCTCAATCACTATATTCACTGGTGGCACTAGACTAGTCTCATCTGATTTYATTTTACACGAAAATTGGACACCTTCTATCATCAGAAATGATGTAGCTATGATCAACTTACCATCTGCCGTCAGTATATCTAATATCCTCGCTCCAATCGCTTTACCTTCTGGTAATCAACTCAATGAGGATTTCGCTGGAGACATTGCGATTGCATCTGGCTATGGACTTACTTCAGACTTTGGCGGTATCCCTGCTAATCAACAGTTGAGCTTTGTGGACTTGCCTGTGATGACCAATGCTGAGTGTGCTGCTGTCTGGCCCACTATCATCCACGAGTCTAACGTATGCACTAGCGGCGTTGGAAACAAGAATATCTGCACCGGTGACTCCGGCGGCCCCCTGGCCGTGGTCAGGAACAATAGCCCACTCTTAATCGGTATCACTTCATTCGGAGCATTCAGTTGTGAAAGCAGTATGCCCGCTGGTTTTGCCAGAGTCACCTACTATATGGACTGGATCAACAACCATCTC
>200501.HaRef
ATGAAGTTCTCGGCATTGACTCTGTTGTGTCTGGTAGCGGTTGCCTGCGCGAGGCATATCACCCTCGAAGATGTCATCGATTTCGAAAAGAACACCGCGTATGGATACATCAGCAAAATCGGAATTCCGTTAGCTGAGAAAGTTCGTAAAGCTGAGGAGGAAGCTCACCGTAATCCCAGTAGGATCATTGGCGGTTCTCACGCTATTCTTGGACAATTCCCGTACCAGGTTGGTCTTCTCACTGAGCTGCCGACGGGTACTTCGTTGTCCAGTGCAGTTCTAGTTTCTCCAACAAGAGTACTTACGGCGGCTCACAACTTGAACGATGGCATAGTGTTCGTGACAAGAATCAATGTCGTGCTTGGCTCAATCACTATATTCACTGGTGGCACTAGACTAGTCTCATCTGATTTCATTTTACACGAAAATTGGACACCTTCTATCATCAGAAATGATGTAGCTATGATCAACTTACCGTCTGCCGTCAGTATATCTAATATCCTAGCTCCAATCGCTTTACCTTCTGGTAATCAACTCAATGAGGATTTCGCTGGAGACATAGCGATTGCATCTGGCTATGGACTTACTTCAGACTTTGGCGGTATCCCTGCTAATCAACAGTTGAGCTTTGTGGACTTGCCTGTGATGACCAACGCTGAGTGTGCTGCTGTCTGGCCCACTATCATTCACGAGTCTAACGTATGCACCAGTGGCGTTGGAAACAAGAATATCTGCACCGGTGACTCCGGTGGCCCTCTGGCCGTGGTCAGGAACAATAGCCCACTCTTAATCGGTATCACTTCATTCGGAGCATTAAGTTGTGAGAGCAGTATGCCCGCTGGTTTTGCCAGAGTCACCTACTATATGGACTGGATCAACAACCATCTC
>200501.HzRef 
ATGAAGTTCTCGGCATTGACTCTGTTGTGTCTAGCAGCGGTTGCCTGCGCGAGGCATATCACCATCGAAGATGTCATCGATTTAGAAAAGAACACTGCATATGGATACATCAGCAAAATCGGAATTCCGTTAGCTGAGAAAGTACGTAAAGCTGAGGAGGAAGCTCACCGTAATCCCAGTAGGATCATTGGCGGTTCTCACGCTATTCTCGGACAATTCCCGTACCAGGTTGGTCTTCTCACTGAGCTGCCGACGGGTACTTCGTTGTCCAGTGCAGTTCTAGTGTCTCCAACAAGGGTACTTACGGCGGCTCACAACTTGAACGATGGCATAGTGTTCGTGACAAGAATCAATGTCGTGCTTGGCTCAATCACTATATTCACTGGTGGCACTAGACTAGTCTCATCTGATTTCATTTTACACGAAAATTGGACACCTTCTATCATCAGAAATGATGTAGCTATGATCAACTTACCATCTGCCGTCAGTATATCTAATATCCTCGCTCCAATCGCTTTACCTTCTGGTAATCAACTCAATGAGGATTTCGCTGGAGACATTGCGATTGCATCTGGCTATGGACTTACTTCAGACTTTGGCGGTATCCCTGCTAATCAACAGTTGAGCTTTGTGGACTTGCCTGTGATGACCAATGCTGAGTGTGCTGCTGTCTGGCCCACTATCATCCACGAGTCTAACGTATGCACTAGCGGCGTTGGAAACAAGAATATCTGCACCGGTGACTCCGGCGGCCCCCTGGCCGTGGTCAGGAACAATAGCCCACTCTTAATCGGTATCACTTCATTCGGAGCATTCAGTTGTGAAAGCAGTATGCCCGCTGGTTTTGCCAGAGTCACCTACTATATGGACTGGATCAACAACCATCTC
>200501.SCD
ATGAAGTTATCGGCATTGACTCTGTTGTGTCTAGTAGCGGTTGCCTGCGCGAGGCATATCACCCTCGAAGATGTCATCGATTTAGAAAAGAACACTGCTTATGGATACATCAGCAAAATCGGAATTCCGTTAGCTGAGAAAGTACGTAAAGCTGAGGAGGAAGCTCAACGTAATCCCAGTAGGATCATTGGCGGTTCTCACGCTATTCTCGGTCAATTCCCGTACCAGGTTGGTCTTCTCACTGAGCTGCCGACGGGTACTTCGTTGTCCAGTGCAGTTCTAGTGTCTCCAACAAGGGTACTTACGGCGGCACACAACTTGAACGATGGCATAGTGTTCGTGACAAGAATCAATGTCGTGCTCGGCTCAATCACTATATTCACTGGTGGCACTAGACTAGTCTCATCTGATTTCATTTTACACGAAAATTGGACACCTTCTATCATCAGAAATGATGTAGCTATGATCAACTTACCGTCTGCCGTCAGTATATCTAATATCCTCGCTCCAATCGCTTTACCTTCTGGTAATCAACTCAATGAGGATTTCGCTGGAGACATAGCGATTGCATCTGGCTATGGACTTACTTCAGACTTTGGCGGTATCCCTGCTAATCAACAGTTGAGCTTTGTGGACTTGCCTGTGATGACCAACGCTGAGTGTGCTGCTGTCTGGCCCACTATCATCCACGAATCTAACGTATGCACTAGCGGCGTTGGAAACAAGAATATCTGCACCGGCGACTCCGGCGGTCCCCTGGCCGTGGTCAGGAACAATAGCCCACTCTTAATCGGTATCACTTCATTCGGAGCATTCAGTTGTGAGAGCAGTATGCCCGCTGGTTTTGCCAGAGTCACCTACTATATGGACTGGATCAACAACCATCTC
>200501.XJSW
ATGAAGTTCTCGGCATTGACTCTGTTGTGTCTAGTAGCGGCTGCYTGCGCGAGGCATATYACCCTCGAAGATGTCATCGATTTAGAAAAGAACACCGCGTATGGATACATCAGCAAAATCGGAATTCCGTTAGCTGAGAAAGTACGTAAAGCTGAGGAGGAAGCTCACCGTAATCCCAGTAGGATCATTGGCGGTTCTCACGCTATTCTCGGACAATTCCCGTACCAGGTTGGTCTTCTCACTGAGCTGCCGACGGGTACTTCGTTGTCCAGTGCAGTTCTAGTGTCTCCAACAAGGGTACTTACGGCGGCTCACAACTTGAACGATGGCATAGTGTTCGTGACAAGAATCAATGTCGTGCTTGGCTCAATCACTATATTCACTGGTGGCACTAGACTAGTCTCATCTGATTTCATTTTACACGAAAATTGGACACCTTCTATCATCAGAAATGATGTAGCTATGATCAACTTACCGTCTGCCGTCAGTATTTCTAATATCCTCGCTCCAATCGCTTTACCTTCTGGTAATCAACTCAATGAAGATTTCGCTGGAGACATAGCGATTGCATCTGGCTATGGACTTACTTCAGACTTTGGCGGTATCCCTGCTAATCAACAGTTGAGCTTTGTGGACTTGCCTGTGATGACCAACGCTGAGTGTGCTGCTGTCTGGCCCACTATCATCCACGAATCTAACGTATGCACTAGCGGCGTTGGAAACAAGAATATCTGCACCGGTGACTCCGGTGGCCCTCTGGCCGTGGTCAGGAACAATAGCCCACTCTTAATCGGTATCACTTCATTCGGAGCATTCAGTTGTGAAAGCAGTATGCCCGCTGGTTTTGCCAGAGTCACCTACTATATGGACTGGATCAACAACCATCTC
>200501.Hpunct
ATGAAGTTCTTGGCATTGAGTCTGTTGTGTCTAGTAGCGGTCGCCTGCGCGAGGCATATCACCCTTGAAGATGTTATCGATTTAGAAAGGAACACCGCGTATGGATACATCAGCAAAATCGGAATTCCGTTAGCTGAGAAAGTACGCAAAGCTGAGGAGGAAGCTCAACGTAATCCAAGTAGGATCATTGGCGGATCTCACGCTGTTCTCGGACAATTCCCGTACCAGGTTGGTCTCCTTACAGAGCTGCCGACGGGTACTTCGTTGTCCAGTGCAGTTCTGGTATCTCCAACGAGAGTACTTACAGCAGCTCACAACTTGAATGATGGAATAGCGTTCGTGACAAGAATTAATGTTGTGCTTGGCTCTATCACTATATTCACTGGTGGCACTAGACTGGTCTCCACTTATTTCATTTTACATGAAAATTGGACACCTTCTATCATCAGAAATGATGTAGCTATGATCAACTTACCGTCTGCCGTCAGTATATCTAATATCCTCGCTCCAATCGCTTTACCTTCTGGTAATCAACTCAATGAGGATTTCGCTGGAGACATAGCGATTGCATCAGGCTACGGACTTACTTCAGACTTTGGCGGCATCCCTTCAAATCAACAGTTGAGCTTTGTGGACTTGCCTGTGATAACCAATGCTGAGTGTGCTGCGGTCTGGCCTACTATCATCCACGAGTCTAACGTATGCACTAGCGGCGTTGGTAACAAGAATATCTGCACTGGTGACTCCGGCGGCCCCCTGGCCGTTGTCAGGAACAATAACCCACTCTTAATCGGTATCACTTCATTCGGAGCATTTAATTGTGAGAGCAGTATGCCCGCCGGTTTTGCCAGAGTCACCTACTACATGGACTGGATCAACAATCATCTC
