# Supplementary material for: Genomic innovations, transcriptional plasticity and gene loss underlying the evolution and divergence of two highly polyphagous and invasive Helicoverpa pest species
Source: BMC Biol. 2017 Jul 31;15:63. doi: 10.1186/s12915-017-0402-6 (PMC5535293; doi:10.1186/s12915-017-0402-6)
Supplement: Supplementary file 12 — Phylogenetic trees for genes analysed in Additional file 3: Figure S5. (ZIP 21 kb) [file 12915_2017_402_MOESM12_ESM.zip › 200565.fasta]

>200565.AY23 
ATGAGACGGCTTCACTTGACAGATCGACATCTTCGCGTGATGCTGTGGTGCATTYTKCTCGGCTTGCAGCCAGCCTTCGCTGGCATCCTCGACCCSTTCAACTGGGCRCGWTCAGATCGCATAGAGGTCAACATCCCATGGTTACCATTTGAAAAYGAAACAAGATGCTATGATGAGCTAGGATGCTTGAACATCACAAGGAGTTGGTATCATCTCATCCATAGGCCATTCAATGTTTTCCCKTTGCCGAGAGTTGTCATCAATACCAGGTTTATTTTGTATACAAAGAAGAACCCGACTGATGGACAATTGTTGAACGTGAATGTTAACAAAACCATAGTGAAGTCCAATTTCAACCCAAAGAGACTTACGAAGATGATCATTCACGGTTTCATCGATACGCCACTCTCCAACTGGGTCAGTGAAATGAAAGATGAGCTCGTGAAAGCAGGTGACTTCAATGTAGTTATAGTAGACTGGGCGGGTGGCAGTCTGCCATTGTACACACAAGCCACAGCCAACACCAGGCTAGTRGGACTAGAAGTWGCACATTTCATCAAYACTTTACAGAAAGAACATGGTGTGGATCCATTGGATGTGCACATTATAGGCCATTCCTTAGGTGCCCAYACAGCAGGTTATGCAGGTGAAAGAATACAGGGCTTAGGAAGGATAACAGGCCTGGACCCGGCGGAACCGTACTTCCAAGGAATGCCGACGCATGTGCGGTTAGACCCGACCGACGCTCAGCTCGTCGACGTCATTCATACCGAYGGAAAGAGCATTTTCCTTTTAGGATATGGAATGTCACAACCCGTGGGGCATTTGGATTTCTATCCGAACAACGGGAAGGAGCAGCCAGGTTGTGACCTAACTGAAGGACCACTCGTACCGCTGACTCTTGTTAAACAAGGACTTGAAGAAGCTTCGCGGGTTCTAGTGGCGTGTAACCACGTCAGAGCCATTAAACTGTTCACAGAATCTATCAATGGGAAGTGTTCTTATATAGGACACCAGTGCCCGTCATATCAACATTTTCTGACMGGAAAATGTTTCCATTGCGGACATGGTTGTGCAATAATGGGATTCCAYGCAGACAGCTCTCCTGGKTTGATTACGAATAAAAACAATCAATCGGAGAATGAGGTCTAYCCGTCTGAAGAGCATGATACGATTGGCGCCAAGTATTAYCTCAGCACAGGCAAAGACCTACCGTATTGTCAACGCCAYTAYAGAGTGGCTATTCAACTGGCGAATCCCAAAGGTGCAGAATCGTGGGTGCAGGGTTTCCTGAAGGTAACTTTGTTGTCCGACAGAGGCGTCATTCGCGGAATGGACTTAACCCCAAATAACTACGTAAAATTAGARCATGGCACTACTTACACAATAGTMGTAACACACCCTATGGACTTGGGAGGAAAAGTTAGAAAGGTKGAACTATCGTGGGAGTACGACATGAATGTACTGGAGCCGCGATCTCTATGCATACTRTGGTGTAAYGACCGCCTGTACGTCAAGTCTGTTCTCGTTGACCAAATGGAACTGCCAAGCAGAGGGAAACGAAACGTTGACTTCAGCACMAAGTTGTGCACACCGAAACGTGAATTTGCTGAAATCCCCAACAGGGGCTCTGCCAGTTTCTATGACAACTGCGGCAGG
>200565.Hzea-3
ATGCGACGGCTTCACTTGACAGATAGACATCTTCGCGTGATGCTGTGGTGCATTCTGCTCGGCTTGCAGCCAGCCTTCGCTGGCATTCTCGACCCATTCAACTGGGCGCGATCAGATCGCATAGAGGTCAACATCCCATGGTTACCATTTGAAAATGAAACAAGATGCTATGATGAGCTAGGATGCTTGAACATCACAAGGAGTTGGTATCATCTCATCCATAGGCCATTCAATGTTTTCCCGTTGCCGAGAGTTGTCATCAATACCAGGTTTATTTTGTATACAAAGAAGAACCCGACTGATGGACAATTGTTGAACGTGAATGTTAACAAAACCATAGTGAAGTCCAATTTCAACCCAAAGAGACTTACGAAGATGATCATTCACGGTTTCATCGACACGCCACTCTCCAACTGGGTCAGTGAAATGAAAGATGAGCTCGTGAAAGCAGGCGATTTCAATGTAGTTATAGTAGACTGGGCGGGTGGCAGTCTGCCATTGTATACGCAAGCTACGGCCAACACCAGGCTAGTAGGACTAGAAGTAGCACATTTCATCAATACTTTACAGAAAGAACATGGTGTGGATCCATTGGATGTACACATTATAGGCCACTCCTTAGGTGCCCACACAGCAGGTTATGCAGGTGAAAGAATACAGGGCTTAGGAAGGATAACAGGCCTSGACCCGGCGGAACCGTACTTCCAAGGAATGCCGACGCATGTGCGGCTAGAYCCGACCGACGCTCAGCTCGTCGACGTCATTCATACCGACGGAAAGAGCATTTTCCTTTTAGGATATGGAATGTCACAACCCGTGGGGCATTTGGATTTCTATCCTAACAACGGGAAGGAGCAGCCAGGTTGTGACCTAACWGAAGGACCACTYGTACCGCTSACTCTTGTCAAACAAGGACTTGAAGAAGCTTCGCGRGTTCTAGTGGCGTGTAACCACGTCAGAGCCATTAAACTGTTCACAGAATCTATCAATGGGAAGTGTTCTTATATAGGACACCAGTGCCCGTCATATCAACATTTTCTGACAGGAAAATGTTTCCATTGCGGACATGGTTGTGCAATAATGGGATTCCATGCAGACAGCTCTCCTGGTTTGATTACGAATAAAAACAATCAATCGGAGAATGAAGTCTACCCGTCTGAAGAGCATGATACGATTGGCGCCAAGTATTACCTCAGCACAGGCAAAGACCTACCGTATTGTCAACGCCAYTAYAGAGTGGCTATTCAACTGGCGAATCCCAAAGGTGCAGAATCGTGGGTGCAGGGTTTCCTGAAGGTAACTTTGTTGTCCGACAGAGGCGTCATTCGCGGAATGGACTTAACCCCAAATAACTACGTAAAATTAGARCATGGCACTACTTACACAATAGTMGTAACACAYCCTATGGACTTGGGAGGAAAAGTTAGAAAGGTGGAACTATCGTGGGAGTACGACATGAATGTACTAGAGCCGCGATCTCTATGCATACTGTGGTGTAATGAYCGCCTGTACGTCAAGTCTGTTCTCGTTGACCAAATGGAACTGCCAAGCAGAGGGAAACGAAACGTTGACTTCAGCACAAAGTTGTGCACACCGAAACGTGAATTTGCTGAAATCCCCAACAGGGGCTCTGCCAGTTTCTATGACAACTGCGGCAGG
>200565.Hzea-5
ATGCGACGGCTTCACTTGACAGATAGACATCTTCGCGTGATGCTGTGGTGCATTCTGCTCGGCTTGCAGCCAGCCTTCGCTGGCATTCTCGACCCATTCAACTGGGCGCGATCAGATCGCATAGAGGTCAACATCCCATGGTTACCATTTGAAAATGAAACAAGATGCTATGATGAGCTAGGATGCTTGAACATCACAAGGAGTTGGTATCATCTCATCCATAGGCCATTCAATGTTTTCCCGTTGCCGAGAGTTGTCATCAATACCAGGTTTATTTTGTATACAAAGAAGAACCCGACTGATGGACAATTGTTGAACGTGAATGTTAACAAAACCATAGTGAAGTCCAATTTCAACCCAAAGAGACTTACGAAGATGATCATTCACGGTTTCATCGACACGCCACTCTCCAACTGGGTCAGTGAAATGAAAGATGAGCTCGTGAAAGCAGGCGATTTCAATGTAGTTATAGTAGACTGGGCGGGTGGCAGTCTGCCATTGTATACGCAAGCTACGGCCAACACCAGGCTAGTAGGACTAGAAGTAGCACATTTCATCAATACTTTACAGAAAGAACATGGTGTGGATCCATTRGATGTACACATTATAGGCCACTCCTTAGGTGCCCACACAGCAGGTTATGCAGGTGAAAGAATACAGGGCTTAGGAAGGATAACAGGCCTSGACCCGGCGGARCCGTACTTCCAAGGAATGCCGACGCATGTGCGGCTAGAYCCGACCGACGCTCAGCTCGTCGACGTCATTCATACCGACGGAAAGAGCATTTTCCTTTTAGGATATGGAATGTCACAACCCGTGGGGCATTTGGATTTCTATCCTAACAACGGGAAGGAGCAGCCAGGTTGTGACCTAACWGAAGGACCACTYGTACCGCTSACTCTTGTCAAACAAGGACTTGAAGAAGCTTCGCGRGTTCTAGTGGCGTGTAACCACGTCAGAGCCATTAAACTGTTCACAGAATCTATCAATGGGAAGTGTTCTTATATAGGACACCAGTGCCCGTCATATCAACATTTTCTGACAGGAAAATGTTTCCATTGCGGACATGGTTGTGCAATAATGGGATTCCATGCAGACAGCTCTCCTGGTTTGATTACGAATAAAAACAATCAATCGGAGAATGAGGTCTAYCCGTCTGAAGAGCATGATACGATTGGCGCCAAGTATTACCTCAGCACAGGCAAAGACCTACCGTATTGTCAACGCCAYTAYAGAGTGGCTATTCAACTGGCGAATCCCAAAGGTGCAGAATCGTGGGTGCAGGGTTTCCTGAAGGTAACTTTGTTGTCCGACAGAGGCGTCATTCGCGGAATGGACTTAACCCCAAATAACTACGTAAAATTAGARCATGGCACTACTTACACAATAGTMGTAACACAYCCTATGGACTTGGGAGGAAAAGTTAGAAAGGTGGAACTATCGTGGGAGTACGACATGAATGTACTAGAGCCGCGATCTCTATGCATACTGTGGTGTAATGATCGCCTGTACGTCAAGTCTGTTCTCGTTGACCAAATGGAACTGCCAAGCAGAGGGAAACGAAACGTTGACTTCAGCACAAAGTTGTGCACACCGAAACGTGAATTTGCTGAAATCCCCAACAGGGGCTCTGCCAGTTTCTATGACAACTGCGGCAGG
>200565.Hzea-6
ATGCGACGGCTTCACTTGACAGATAGACATCTTCGCGTGATGCTGTGGTGCATTCTGCTCGGCTTGCAGCCAGCCTTCGCTGGCATTCTCGACCCATTCAACTGGGCGCGATCAGATCGCATAGAGGTCAACATCCCATGGTTACCATTTGAAAATGAAACAAGATGCTATGATGAGCTAGGATGCTTGAACATCACAAGGAGTTGGTATCATCTCATCCATAGGCCATTCAATGTTTTCCCGTTGCCGAGAGTTGTCATCAATACCAGGTTTATTTTGTATACAAAGAAGAACCCGACTGATGGACAATTGTTGAACGTGAATGTTAACAAAACCATAGTGAAGTCCAATTTCAACCCAAAGAGACTTACGAAGATGATCATTCACGGTTTCATCGACACGCCACTCTCCAACTGGGTCAGTGAAATGAAAGATGAGCTCGTGAAAGCAGGCGATTTCAATGTAGTTATAGTAGACTGGGCGGGTGGCAGTCTGCCATTGTATACGCAAGCTACGGCCAACACCAGGCTAGTAGGACTAGAAGTAGCACATTTCATCAATACTTTACAGAAAGAACATGGTGTGGATCCATTGGATGTACACATTATAGGCCACTCCTTAGGTGCCCACACAGCAGGTTATGCAGGTGAAAGAATACAGGGCTTAGGAAGGATAACAGGCCTCGACCCGGCGGARCCGTACTTCCAAGGAATGCCGACGCATGTGCGGCTAGACCCGACCGACGCTCAGCTCGTCGACGTCATTCATACCGACGGAAAGAGCATTTTCCTTTTAGGATATGGAATGTCACAACCCGTGGGGCATTTGGATTTCTATCCTAACAACGGGAAGGAGCAGCCAGGTTGTGACCTAACWGAAGGACCACTYGTACCGCTSACTCTTGTCAAACAAGGACTTGAAGAAGCTTCGCGRGTTCTAGTGGCGTGTAACCACGTCAGAGCCATTAAACTGTTCACAGAATCTATCAATGGGAAGTGTTCTTATATAGGACACCAGTGCCCGTCATATCAACATTTTCTGACAGGAAAATGTTTCCATTGCGGACATGGTTGTGCAATAATGGGATTCCATGCAGACAGCTCTCCTGGTTTGATTACGAATAAAAACAATCAATCGGAGAATGAGGTCTATCCGTCTGAAGAGCATGATACGATTGGCGCCAAGTATTACCTCAGCACAGGCAAAGACCTACCGTATTGTCAACGCCAYTAYAGAGTGGCTATTCAACTGGCGAATCCCAAAGGTGCAGAATCGTGGGTGCAGGGTTTCCTGAAGGTAACTTTGTTGTCCGACAGAGGCGTCATTCGCGGAATGGACTTAACCCCAAATAACTACGTAAAATTAGARCATGGCACTACTTACACAATAGTMGTAACACAYCCTATGGACTTGGGAGGAAAAGTTAGAAAGGTGGAACTATCGTGGGAGTACGACATGAATGTACTAGAGCCGCGATCTCTATGCATACTGTGGTGTAATGAYCGCCTGTACGTCAAGTCTGTTCTCGTTGACCAAATGGAACTGCCAAGCAGAGGGAAACGAAACGTTGACTTCAGCACAAAGTTGTGCACACCGAAACGTGAATTTGCTGAAATCCCCAACAGGGGCTCTGCCAGTTTCTATGACAACTGCGGCAGG
>200565.Hzea-7
ATGCGACGGCTTCACTTGACAGATAGACATCTTCGCGTGATGCTGTGGTGCATTCTGCTCGGCTTGCAGCCAGCCTTCGCTGGCATTCTCGACCCATTCAACTGGGCGCGATCAGATCGCATAGAGGTCAACATCCCATGGTTACCATTTGAAAATGAAACAAGATGCTATGATGAGCTAGGATGCTTGAACATCACAAGGAGTTGGTATCATCTCATCCATAGGCCATTCAATGTTTTCCCGTTGCCGAGAGTTGTCATCAATACCAGGTTTATTTTGTATACAAAGAAGAACCCGACTGATGGACAATTGTTGAACGTGAATGTTAACAAAACCATAGTGAAGTCCAATTTCAACCCAAAGAGACTTACGAAGATGATCATTCACGGTTTCATCGACACGCCACTCTCCAACTGGGTCAGTGAAATGAAAGATGAGCTCGTGAAAGCAGGCGATTTCAATGTAGTTATAGTAGACTGGGCGGGTGGCAGTCTGCCATTGTATACGCAAGCTACGGCCAACACCAGGCTAGTAGGACTAGAAGTAGCACATTTCATCAATACTTTACAGAAAGAACATGGTGTGGATCCATTGGATGTACACATTATAGGCCACTCCTTAGGTGCCCACACAGCAGGTTATGCAGGTGAAAGAATACAGGGCTTAGGAAGGATAACAGGCCTCGACCCGGCGGAACCGTACTTCCAAGGAATGCCGACGCATGTGCGGCTAGACCCGACCGACGCTCAGCTCGTCGACGTCATTCATACCGACGGAAAGAGCATTTTCCTTTTAGGATATGGAATGTCACAACCCGTGGGGCATTTGGATTTCTATCCTAACAACGGGAAGGAGCAGCCAGGTTGTGACCTAACAGAAGGACCACTCGTACCGCTCACTCTTGTCAAACAAGGACTTGAAGAAGCTTCGCGAGTTCTAGTGGCGTGTAACCACGTCAGAGCCATTAAACTGTTCACAGAATCTATCAATGGGAAGTGTTCTTATATAGGACACCAGTGCCCGTCATATCAACATTTTCTGACAGGAAAATGTTTCCATTGCGGACATGGTTGTGCAATAATGGGATTCCATGCAGACAGCTCTCCTGGTTTGATTACGAATAAAAACAATCAATCGGAGAATGAGGTCTAYCCGTCTGAAGAGCATGATACGATTGGCGCCAAGTATTACCTCAGCACAGGCAAAGACCTACCGTATTGTCAACGCCATTACAGAGTGGCTATTCAACTGGCGAATCCCAAAGGTGCAGAATCGTGGGTGCAGGGTTTCCTGAAGGTAACTTTGTTGTCCGACAGAGGCGTCATTCGCGGAATGGACTTAACCCCAAATAACTACGTAAAATTAGAACATGGCACTACTTACACAATAGTCGTAACACAYCCTATGGACTTGGGAGGAAAAGTTAGAAAGGTGGAACTATCGTGGGAGTACGACATGAATGTACTAGAGCCGCGATCTCTATGCATACTGTGGTGTAATGATCGCCTGTACGTCAAGTCTGTTCTCGTTGACCAAATGGAACTGCCAAGCAGAGGGAAACGAAACGTTGACTTCAGCACAAAGTTGTGCACACCGAAACGTGAATTTGCTGAAATCCCCAACAGGGGCTCTGCCAGTTTCTATGACAACTGCGGCAGG
>200565.HaRef 
ATGCGACGGCTTCACTTAACAGATCGACATCTTCGCGTGATGCTGTGGTGCATTCTGCTCGGCTTGCAGCCAGCCTTCGCTGGCATCCTCGACCCCTTCAACTGGGCGCGTTCAGATCGCATAGAGGTCAACATCCCATGGTTGCCATTTGAAAATGAAACAAGATGCTATGATGAGCTAGGATGCTTGAACATCACAAGGAGTTGGTATCATCTCATCCATAGGCCATTCAATGTTTTCCCGTTGCCGAGAGTTGTCATCAATACCAGGTTTATTTTGTATACAAAGAAGAACCCGACTGATGGACAATTGTTGAACGTGAATGTTAACAAAACCATAGTGAAGTCCAATTTCAACCCAAAGAGACTTACGAAGATGATCATTCACGGTTTCATCGATACGCCACTCTCCAACTGGGTCAGTGAAATGAAAGATGAGCTCGTGAAAGCAGGTGATTTCAATGTAGTTATAGTAGACTGGGCGGGTGGCAGTCTGCCATTGTACACACAAGCCACAGCCAACACCAGGCTAGTAGGACTAGAAGTAGCACATTTCATCAACACTTTACAGAAAGAACATGGTGTGGATCCATTGGATGTACACATTATAGGCCACTCCTTAGGTGCCCACACAGCAGGTTATGCAGGTGAAAGAATACAGGGCTTAGGAAGGATAACAGGCCTGGACCCGGCGGAACCGTACTTCCAAGGAATGCCGACGCATGTGCGGTTAGACCCGACCGACGCTCAGCTCGTCGACGTCATTCATACCGACGGAAAGAGCATTTTCCTTTTAGGATATGGAATGTCACAACCCGTGGGGCATTTGGATTTCTATCCGAACAACGGGAAGGAGCAGCCAGGTTGTGACCTAACTGAAGGACCACTCGTACCGCTCACTCTTGTCAAACAAGGACTTGAAGAAGCTTCGCGAGTTCTAGTGGCGTGTAACCACGTCAGAGCCATTAAACTGTTCACAGAATCTATCAATGGGAAGTGTTCTTATATAGGACACCAGTGCCCGTCATATCAACATTTTCTGACCGGAAAATGTTTCCATTGCGGACATGGTTGTGCAATAATGGGATTCCATGCAGACAGCTCTCCTGGTTTGATTACAAATAAAAACAATCAATCGGAGAATGAAGTCTATCCGTCTGAAGAGCATGATACGATTGGCGCCAAGTATTACCTCAGCACAGGCAAAGACCTACCGTATTGTCAACGCCATTACAGAGTGGCTATTCAACTGGCGAATCCCAAAGGTGCAGAATCGTGGGTGCAGGGTTTCCTGAAGGTAACTTTGTTGTCCGACAGAGGTGTCATTCGCGGAATGGACCTAACCCCAAATAACTACGTAAAATTAGAGCATGGCACTACTTACACAATAGTCGTAACACACCCTATGGACTTGGGAGGAAAAGTTAGAAAGGTGGAACTATCGTGGGAGTACGACATGAATGTACTGGAGCCGCGATCTCTATGCATACTGTGGTGTAATGACCGCCTGTACGTCAAGTCTGTTCTCGTTGACCAAATGGAACTGCCAAGCAGAGGGAAACGAAACGTTGACTTCAGCACAAAGTTGTGCACACCGAAACGTGAATTTGCTGAAATCCCCAACAGGGGCTCTGCCAGTTTCTATGACAACTGCGGCAGG
>200565.HzRef
ATGCGACGGCTTCACTTGACAGATAGACATCTTCGCGTGATGCTGTGGTGCATTCTGCTCGGCTTGCAGCCAGCCTTCGCTGGCATTCTCGACCCATTCAACTGGGCGCGATCAGATCGCATAGAGGTCAACATCCCATGGTTACCATTTGAAAATGAAACAAGATGCTATGATGAGCTAGGATGCTTGAACATCACAAGGAGTTGGTATCATCTCATCCATAGGCCATTCAATGTTTTCCCGTTGCCGAGAGTTGTCATCAATACCAGGTTTATTTTGTATACAAAGAAGAACCCGACTGATGGACAATTGTTAAACGTGAATGTTAACAAAACCATAGTGAAGTCCAATTTCAACCCAAAGAGACTTACGAAGATGATCATTCACGGTTTCATCGACACGCCACTCTCCAACTGGGTCAGTGAAATGAAAGATGAGCTCGTGAAAGCAGGCGATTTCAATGTAGTTATAGTAGACTGGGCGGGTGGCAGTCTGCCATTGTATACGCAAGCTACGGCCAACACCAGGCTAGTAGGACTAGAAGTAGCACATTTCATCAATACTTTACAGAAAGAACATGGTGTGGATCCATTGGATGTACACATTATAGGCCACTCCTTAGGTGCCCACACAGCAGGTTATGCAGGTGAAAGAATACAGGGCTTAGGAAGGATAACAGGCCTCGACCCGGCGGAACCGTACTTCCAAGGAATGCCGACGCATGTGCGGCTAGACCCGACCGACGCTCAGCTCGTCGACGTCATTCATACCGACGGAAAGAGCATTTTCCTTTTAGGATATGGAATGTCACAACCCGTGGGGCATTTGGATTTCTATCCTAACAACGGGAAGGAGCAGCCAGGTTGTGACCTAACAGAAGGACCACTCGTACCGCTCACTCTTGTCAAACAAGGACTTGAAGAAGCTTCGCGAGTTCTAGTGGCGTGTAACCACGTCAGAGCCATTAAACTGTTCACAGAATCTATCAATGGGAAGTGTTCTTATATAGGACACCAGTGCCCGTCATATCAACATTTTCTGACAGGAAAATGTTTCCATTGCGGACATGGTTGTGCAATAATGGGATTCCATGCAGACAGCTCTCCTGGTTTGATTACGAATAAAAACAATCAATCGGAGAATGAGGTCTACCCGTCTGAAGAGCATGATACGATTGGCGCCAAGTATTACCTCAGCACAGGCAAAGACCTACCGTATTGTCAACGCCATTACAGAGTGGCTATTCAACTGGCGAATCCCAAAGGTGCAGAATCGTGGGTGCAGGGTTTCCTGAAGGTAACTTTGTTGTCCGACAAAGGCGTCATTCGCGGAATGGACTTAACCCCAAATAACTACGTAAAATTAGAACATGGCACTACTTACACAATAGTCGTAACACATCCTATGGACTTGGGAGGAAAAGTTAGAAAGGTGGAACTATCGTGGGAGTACGACATGAATGTACTAGAGCCGCGATCTCTATGCATACTGTGGTGTAATGATCGCCTGTACGTCAAGTCTGTTCTCGTTGACCAAATGGAACTGCCAAGCAGAGGGAAACGAAACGTTGACTTCAGCACAAAGTTGTGCACACCGAAACGTGAATTTGCTGAAATCCCCAACAGGGGCTCTGCCAGTTTCTATGACAACTGCGGCAGG
>200565.SCD 
ATGCGACGGCTTCACYTGACAGACMGACATCTTCGCGTGATGCTGTGGTGCATTCTGCTCGGCTTGCAGCCAGCCTTCGCTGGCATCCTCGACCCSTTCAACTGGGCGCGTTCMGATCGCATAGAGGTCAACATCCCATGGTTACCATTTGAAAAYGAAACAAGATGCTATGATGAGCTAGGATGCTTGAACATCACAAGGAGTTGGTATCATCTCATCCATAGGCCATTCAATGTTTTCCCGTTGCCGAGAGTTGTCATCAATACCAGGTTTATTTTGTATACAAAGAAGAACCCGACTGATGGACAATTGTTGAACGTGAATGTTAACAAAACCATAGTGAAGTCCAATTTYAACCCAAAGAGACTTACGAAGATGATCATTCACGGTTTCATCGATACGCCACTCTCTAACTGGGTCAGTGAAATGAAAGATGAGCTCGTGAAAGCAGGTGATTTCAATGTAGTTATAGTAGACTGGGCGGGTGGCAGTCTGCCATTGTACACRCAAGCWACAGCCAACACCAGGCTAGTAGGACTAGAAGTRGCACATTTCATCAAYACTTTACAGAAAGAACACGGTGTAGATCCATTGGATGTACACATTATAGGCCACTCCTTAGGTGCCCACACAGCAGGTTATGCAGGTGAAAGAATACAGGGCTTAGGAAGGATAACAGGCCTGGACCCCGCGGAACCGTACTTCCAAGGAATGCCGACGCATGTGCGGYTAGACCCGACCGACGCTCAGCTCGTCGACGTCATTCATACCGACGGAAAGAGCATTTTCCTTTTAGGATATGGAATGTCACAACCCGTGGGGCATTTGGATTTCTATCCGAACAACGGGAAGGAGCAGCCAGGTTGTGACCTAACTGAAGGACCACTYGTACCGCTCACTCTTGTTAAACAAGGACTTGAAGAAGCTTCGCGRGTTCTAGTGGCGTGTAACCACGTCAGAGCCATTAAACTGTTCACAGAATCTATCAATGGGAAGTGTTCTTATATAGGACACCAGTGCCCGTCATATCAACATTTTCTGACCGGAAAATGTTTCCATTGCGGACATGGTTGTGCAATAATGGGATTCCATGCAGACAGCTCTCCTGGKTTGATTACWAATAAAAACAATCAATCGGAGAATGAGGTCTAYCCGTCTGAAGAGCATGATACGATTGGCGCCAAGTATTAYCTCAGCACAGGCAAAGACCTACCGTATTGTCAACGCCAYTAYAGAGTRGCTATTCAACTGGCGAATCCCAAAGGTGCAGAATCGTGGGTGCAGGGTTTCCTGAAGGTAACTTTGTTGTCCGACAGAGGCGTCATTCGCGGAATGGACTTAACCCCAAATAACTACGTAAAATTAGAGCATGGCACTACTTACACAATAGTMGTAACACACCCTATGGACTTGGGAGGAAAAGTTAGAAAGGTGGAACTATCGTGGGAGTAYGACATGAATGTACTRGAGCCGCGATCTCTATGYATACTGTGGTGTAATGACCGCCTGTACGTCAAGTCTGTTCTCGTTGACCAAATGGAACTGCCAAGCAGAGGGAAACGAAACGTTGACTTCAGCACAAAGTTGTGCACaccGAAacgTGAATTTGCTGAAATCCCCAACAGGGGCTCTGCCAGTTTCTATGACAACTGCGGCAGG
>200565.XJSW 
ATGAGACGGCTTCACTTGACAGATCGACATCTTCGCGTGATGCTGTGGTGCATTTTGCTCGGCTTGCAGCCAGCCTTCGCTGGCATCCTCGACCCGTTCAACTGGGCGCGATCAGATCGCATAGAGGTCAACATCCCATGGTTACCATTTGAAAACGAAACAAGATGCTATGATGAGCTAGGATGCTTGAACATCACAAGGAGTTGGTATCATCTCATCCATAGGCCATTCAATGTTTTCCCGTTGCCGAGAGTTGTCATCAATACCAGGTTTATTTTGTATACAAAGAAGAACCCGACTGATGGACAATTGTTGAACGTGAATGTTAACAAAACCATAGTGAAGTCCAATTTCAACCCAAAGAGACTTACGAAGATGATCATTCACGGTTTCATTGATACGCCACTCTCCAACTGGGTCAGTGAAATGAAAGATGAGCTCGTGAAAGCAGGTGACTTCAATGTAGTTATAGTAGACTGGGCGGGTGGCAGTCTGCCATTGTACACACAAGCCACAGCCAACACCAGGCTAGTAGGACTAGAAGTTGCACATTTCATCAATACTTTACAGAAAGAACATGGTGTGGATCCATTGGATGTACACATTATAGGCCATTCCTTAGGTGCCCACACAGCAGGTTATGCAGGTGAAAGAATACAGGGCTTAGGAAGGATAACAGGCCTGGACCCGGCGGAACCGTACTTCCAAGGAATGCCGACGCATGTGCGGTTAGACCCGACCGACGCTCAGCTCGTCGACGTCATTCATACCGATGGAAAGAGCATTTTCCTTTTAGGATATGGAATGTCACAACCCGTGGGGCATTTGGATTTCTATCCGAACAACGGGAAGGAGCAGCCAGGTTGTGACCTAACTGAAGGACCACTCGTACCGCTGACTCTTGTTAAACAAGGACTTGAAGAAGCTTCGCGGGTTCTAGTGGCGTGTAACCACGTCAGAGCCATTAAACTGTTCACAGAATCTATCAATGGGAAGTGTTCTTATATAGGACACCAGTGCCCGTCATATCAACATTTTCTGACCGGAAAATGTTTCCATTGCGGACATGGTTGTGCAATAATGGGATTCCATGCAGACAGCTCTCCTGGGTTGATTACGAATAAAAACAATCAATCGGAGAATGAGGTCTACCCGTCTGAAGAGCATGATACGATTGGCGCCAAGTATTATCTCAGCACAGGCAAAGACCTACCGTATTGTCAACGCCATTACAGAGTGGCTATTCAACTGGCGAATCCCAAAGGTGCAGAATCGTGGGTGCAGGGTTTCCTGAAGGTAACTTTGTTGTCCGACAGAGGCGTCATTCGCGGAATGGACTTAACCCCAAATAACTACGTAAAATTAGAACATGGCACTACTTACACAATAGTCGTAACACACCCTATGGACTTGGGAGGAAAAGTTAGAAAGGTGGAACTATCGTGGGAGTACGACATGAATGTACTGGAGCCGCGATCTCTATGCATACTGTGGTGTAATGACCGCCTGTACGTCAAGTCTGTTCTCGTTGACCAAATGGAACTGCCAAGCAGAGGGAAACGAAACGTTGACTTCAGCACAAAGTTGTGCACACCGAAACGTGAATTTGCTGAAATCCCCAACAGGGGCTCTGCCAGTTTCTATGACAACTGCGGcagg
>200565.Hpunct
ATGCGACGGCTTCACCTGACAGATAGACATCTTCGCGTGATGCTGTGGTGCATTTTACTCGGCTTGCAGCCAGCCTTCGCTGGCATCCTCGACCCCTTCAACTGGGCGCGTTCAGATCGCATAGAGGTCAACATCCCATGGTTACCATTTGAAAATGAAACAAGATGCTATGATGAGCTAGGATGCTTGAACATCACAAGGAGTTGGTATCATCTTATTCATAGGCCATTCAATGTTTTCCCCTTGCCGAGAGTTGTCATCAATACCAGGTTTATTTTGTATACAAAGAAGAACCCGACTGATGGACAATTGTTGAACGTGAATGTTAACAAAACCATAGTGAAGTCCAATTTCAACCCAAAGAGACTTACGAAGATGATCATTCACGGTTTCATCGATACGCCACTCTCCAACTGGGTCAGTGAAATGAAAGATGAGCTCGTGAAAGCAGGTGATTTCAATGTAGTTATAGTAGACTGGGCTGGTGGCAGTCTGCCTTTGTATACACAAGCCACAGCCAACACCAGACTAGTAGGACTAGAAGTAGCACATTTCATCAACACTTTACAGAAAGAGCATGGTGTGGATCCATTGGATGTACACATTATAGGCCACTCCTTAGGTGCCCACACAGCAGGTTACGCAGGTGAAAGAATACAGGGCTTAGGAAGGATAACAGGCCTGGACCCGGCGGAACCGTACTTCCAAGGAATGCCGACGCATGTGCGGCTAGACCCGACCGACGCGCAGCTCGTCGACGTCATTCATACCGACGGAAAGAGCATTTTCCTTTTAGGATATGGAATGTCACAACCCGTGGGGCATTTGGATTTCTATCCGAACAATGGGAAGGAGCAGCCAGGTTGTGACCTAACTGAAGGACCACTCGTACCGCTGACTCTTGTTAAACAAGGACTTGAAGAAGCTTCGCGGGTTCTAGTGGCGTGTAACCACGTCAGAGCCATTAAACTGTTCACGGAATCTATCAATGGGAAGTGTTCTTATATAGGACACCAGTGCCCGTCATATCAACATTTTCTGACAGGAAAATGTTTCCATTGCGGACATGGTTGTGCAATAATGGGATTCCATGCAGACAGTTCTCCTGGTTTGATTACGAATAAAAACAATCAATCGGAGAATGAGGTCTACCCGTCTGAAGAGCATGATACGATTGGAGCCAAGTATTACCTGAGCACAGGCAAAGACCTACCGTATTGTCAACGCCACTACAGAGTGGCTATTCAACTGGCGAATCCCAAAGGTGCAGAATCGTGGGTGCAGGGTTTCCTGAAGGTAACTTTGTTGTCCGACAGAGGCGTCATTCGCGGAATGGATTTAACCCCAAATAACTACGTAAAATTAGAGCATGGCACTACTTACACAATAGTAGTAACCCACCCTATGGACTTAGGAGGAAAAGTTCGAAAGGTGGAACTATCGTGGGAGTACGACATGAATGTACTAGAGCCGCGATCTCTATGCATACTGTGGTGTAATGACCGCCTGTACGTCAAGTCTGTTCTCGTTGACCAAATGGAACTGCCAAGCAGAGGGAAACGAAACGTTGACTTCAGCACAAAGTTGTGCACACCGAAACGTGAATTTGCTGAAATCCCCAACAGGGGCTCTGCCAGTTTCTATGACAACTGCGGCAGG
