# Supplementary material for: Genomic innovations, transcriptional plasticity and gene loss underlying the evolution and divergence of two highly polyphagous and invasive Helicoverpa pest species
Source: BMC Biol. 2017 Jul 31;15:63. doi: 10.1186/s12915-017-0402-6 (PMC5535293; doi:10.1186/s12915-017-0402-6)
Supplement: Supplementary file 12 — Phylogenetic trees for genes analysed in Additional file 3: Figure S5. (ZIP 21 kb) [file 12915_2017_402_MOESM12_ESM.zip › 200610.fasta]

>200610.AY23
ATGAAGTTTCTGGTAYTGWTAGCTGCTTGCACAGCATTATGCGCTGGTAGCGCCATCCCCCTGGTCCCTATGGACAATAGCCACTATGTGGAGGGGGAGAGTCGCTACATCTGGATGCCTGAYGGTGAAGGAGTRCCRCACTTAGTGGACCTGCACGAACCTGCCGACGAAGCACTCCTCGCMTCACGAAATGGCGCCAACAACCARTACTGGCTATTTACCAGACAAAACCCCAATAATCCTCAAGTAATCGTMAATGGTAACGTTAATACTATWCGGAGCTCCAACTACCAAGCCAACCGTGGGCTTGTAGTGCTCGTACACGGATGGAGGGGCAGTGGCAACTCTGCGATGAACCCGCTTATTCGGTCTGCGTTCCTYGATACTCAGGATGTCAATGTCATCGTTGTGGACTGGCATGCTCTCGCTGGCAACTTGAACTACTTATCTGTTGTCAGAGGTGTCCCCAGTGTCGGCCAGTTCCTCGGTAACTTCCTCGTGTGGYTGATCAACAACGGAGGCGGCAACTGGAACAATGTCCATTTGATTGGCTTCAGTTTGGGAGCTCACGTCGTGGGTAACGCTGGACGCACCGCTGGTCGTCGCCCCGGCCGCATCACAGGTTTGGATCCTGCTGGACCTGACTTTGGTGGAAACCCAGATGCTTTGAACAGCAACGATGGTGTTTACGTCGAAGCGATTCACACTAATGGGGGMCGCCTCGGTATCTTTGACCGAGTTGCTAGGGCTGACTTCTACCCCAACGGAGGCCGGACTCAGCCTGGATGCTCAGTAAACCATGACTGCTCACACGGCAGAGCACCTGAACTGTTTGCATCCAGCGTACGCAATAACCGGTTTGTTGGAAGACAGTGCGGCAATTGGGATCAAGTAGCTTCAAACAGCTGCAGTGGAAATGCATTGAACATGGGCAACGGTGTTTTTTCGAAAAGCGGCGCAAACGGATTCTACGGTCTTGTAACTAGCGAAAACTGGCCTTAC
>200610.Hzea-3 
ATGAAGTTTCTGGTACTGTTAGCCGCTTGCACAGCATTATGCGCTGGTAGCGCCATCCCCYTAGTCCCTATGGACAATAGCCACTATGTGGAGGGGGAGAGTCGCTACATCTGGATGCCTGACGGTGAAGGAGTACCACACTTAGTGGACCTKCASGAACCTGYCGACGAAKCAYTYCTCGMCTCACGGAATGGTGCCAACAACCAGTACTGGCTATTTACCAGACAAAACCCCAATAATCCTCAAGTAATCGTCAATGGTAACGTTAATACTATACGGAGCTCCAACTACCAAGCCAACCGTGGGCTTGTRGTGCTCGTACACGGATGGAGGGGCAGTGGCAACTCTGCGATGAACCCGCTTATTCGGTCTGCGTTCCTCGATACTCAGGATGTCAATGTCATCGTTGTGGACTGGCATGCTCTCGCTGGCAACTTGAACTACTTGTCTGYTGTCAGAGGTGTCCCTAGTGTCGGCCAGTTCCTCGGTAACTTCCTCGTGTGGTTGATCAACAACGGAGGCGGCAACTGGAACAATGTCCAYTTGATTGGCTTCAGTTTGGGAGCTCACGTCGTCGGTAACGCTGGACGCACGGCTGGTCGYCGCCCCGGCCGCATCACAGGTTTGGATCCTGCTGGACCTGACTTTGGTGGAAACTCAGATGCTTTGAAYAGCAACGATGGTGTTTACGTTGAAGCGATTCACACWAATGGGGGACGCCTCGGTATCTTTGACCGAGTTGCTAGGGCTGACTTCTACCCCAACGGMGGCAGGATTCAGCCTGGATGCGGAGTCAACCATGACTGTTCACACGGCAGAGCACCTGAACTGTTTGCATCCAGCGTACGCAATAACCGGTTTATTGGAAGACAGTGCGGCAATTGGGATCAAGTAGCTTCAAACAGGTGCAGTGGAAGTGTATTGAACATGGGCAACGGTGTTTTTTCAAAAAGCGGCGCAAACGGATTCTACGGTCTTGTAACTAGCGAAAACTGGCCTTAC
>200610.Hzea-5 
ATGAAGTTTCTGGTACTGTTAGCCGCTTGCACAGCATTATGCGCTGGTAGCGCCATCCCCTTAGTCCCTATGGACAATAGCCACTATGTGGAGGGGGAGAGTCGCTACATCTGGATGCCTGAYGGTGAAGGAGTACCACACTTAGTGGACCTKCASGAACCTGYCGACGAAKCAYTYCTCGMCTCACGGAATGGTGCCAACAACCAGTACTGGCTATTTACCAGACAAAACCCCAATAATCCTCAAGTAATCGTCAATGGTAACGTTAATACTATACGGAGCTCCAACTACCAAGCCAACCGTGGGCTTGTRGTGCTCGTACACGGATGGAGSGGCARTGGCAACTCTGCGATGAACCCGCTTATTCGGTCTGCGTTCCTCGATACTCAGGATGTCAATGTCATCGTTGTGGACTGGCATGCTCTCGCTGGCAACTTGAACTACTTGTCTGYTGTCAGAGGTGTCCCTAGTGTCGGCCAGTTCCTCGGTAACTTCCTCGTGTGGTTGATCAACAACGGAGGCGGCAACTGGAACAATGTCCAYTTGATTGGCTTCAGTTTGGGAGCTCACGTCGTCGGTAACGCTGGACGCACGGCTGGTCGYCGCCCCGGCCGCATCACAGGTTTGGATCCTGCTGGACCTGACTTTGGTGGAAACTCAGATGCTTTGAAYAGCAACGATGGTGTTTACGTTGAAGCGATTCACACAAATGGGGGACGCCTCGGTATCTTTGACCGAGTTGCTAGGGCTGACTTCTACCCCAACGGCGGCAGGATTCAGCCTGGATGCGGAGTCAACCATGACTGTTCACACGGCAGAGCACCTGAACTGTTTGCATCCAGCGTACGCAATAACCGGTTTATTGGAAGACAGTGCGGCAATTGGGATCAAGTAGCTTCAAACAGGTGCAGTGGAAGTGTATTGAACATGGGCAACGGTGTTTTTTCAAAAAGCGGCGCaaacggattctacGGTCTTGTAACTAGCGAAAACTGGCCTTAY
>200610.Hzea-6 
ATGAAGTTTCTGGTACTGTTAGCCGCTTGCACAGCATTATGCGCTGGTAGCGCCATCCCCYTAGTCCCTATGGACAATAGCCACTATGTGGAGGGGGAGAGTCGCTACATCTGGATGCCTGAYGGTGAAGGAGTACCACACTTAGTGGACCTKCASGAACCTGYCGACGAAKCAYTYCTCGMCTCACGGAATGGTGCCAACAATCAGTACTGGCTATTTACCAGACAAAACCCCAATAATCCTCAAGTAATCGTCAATGGTAACGTTAATACTATACGGAGCTCCAACTACCAAGCCAACCGTGGGCTTGTGGTGCTCGTACACGGATGGAGGGGCAGTGGCAACTCTGCGATGAACCCGCTTATTCGGTCTGCGTTCCTCGATACTCAGGATGTCAATGTCATCGTTGTGGACTGGCATGCTCTCGCTGGCAACTTGAACTACTTGTCTGYTGTCAGAGGTGTCCCTAGTGTCGGCCAGTTCCTCGGTAACTTCCTCGTGTGGTTGATCAACAACGGAGGCGGCAACTGGAACAATGTCCAYTTGATTGGCTTCAGTTTGGGAGCTCACGTCGTCGGTAACGCTGGACGCACGGCTGGTCGYCGCCCCGGCCGCATCACAGGTTTGGATCCTGCTGGACCTGACTTTGGTGGAAACTCAGATGCTTTGAAYAGCAACGATGGTGTTTACGTTGAAGCGATTCACACAAATGGGGGACGCCTCGGTATCTTTGACCGAGTTGCTAGGGCTGACTTCTACCCCAACGGCGGCAGGATTCAGCCTGGATGCGGAGTCAACCATGACTGTTCACACGGCAGAGCACCTGAACTGTTTGCATCCAGCGTACGCAATAACCGGTTTATTGGAAGACAGTGCGGCAATTGGGATCAAGTAGCTTCAAACAGGTGCAGTGGAAGTGCATTGAACATGGGCAACGGTGTTTTTTCAAAAAGCGGCGCAAACGGATTCTACGGTCTTGTAACTagcgaaaactggccttac
>200610.Hzea-7 
ATGAAGTTTCTGGTACTGTTAGCCGCTTGCACAGCATTATGCGCTGGTAGCGCCATCCCCTTAGTCCCTATGGACAATAGCCACTATGTGGAGGGGGAGAGTCGCTACATCTGGATGCCTGACGGTGAAGGAGTACCACACTTAGTGGACCTGCACGAACCTGCCGACGAAGCATTCCTCGCCTCACGGAATGGTGCCAACAACCAGTACTGGCTATTTACCAGACAAAACCCYAATAATCCTCAAGTAATCGTCAATGGTAACGTTAATACTATACGGAGCTCCAACTACCAAGCCAACCGTGGGCTTGTRGTGCTCGTACACGGATGGAGGGGCAGTGGCAACTCTGCGATGAACCCGCTTATTCGGTCTGCGTTCCTCGATACTCAGGATGTCAATGTCATCGTTGTGGACTGGCATGCTCTCGCTGGCAACTTGAACTACTTGTCTGYTGTCAGAGGTGTCCCTAGTGTCGGCCAGTTCCTCGGTAACTTCCTCGTGTGGTTGATCAACAACGGAGGCGGCAACTGGAACAATGTCCAYTTGATTGGCTTCAGTTTGGGAGCTCACGTCGTCGGTAACGCTGGACGCACGGCTGGTCGYCGCCCCGGCCGCATCACAGGTTTGGATCCTGCTGGACCTGACTTTGGTGGAAACTCAGATGCTTTGAACAGCAACGATGGTGTTTACGTTGAAGCGATTCACACAAATGGGGGACGCCTCGGTATCTTTGACCGAGTTGCTAGGGCTGACTTCTACCCCAACGGCGGCAGGATTCAGCCTGGATGCGGAGTCAACCATGACTGTTCACACGGCAGAGCACCTGAACTGTTTGCATCCAGCGTACGCAATAACCGGTTTATTGGAAGACAGTGCGGCAATTGGGATCAAGTAGCTTCAAACAGGTGCAGTGGAAGTGTATTGAACATGGGCAACGGTGTTTTTTCAAAAAGCGGCGCAAACGGATTCTACGGTCTTGTAACTAGCGAAAACTGGCCTTAC
>200610.HaRef
ATGAAGTTTCTGGTACTGATAGCTGCTTGCACAGCATTATGCGCTGGTAGCGCCATCCCCCTGGTCCCTATGGACAATAGCCACTATGTGGAGGGGGAGAGTCGCTACATCTGGATGCCTGACGGTGAAGGAGTACCGCACTTAGTGGACCTGCACGAACCTGCCGACGAAGCACTCCTCGCCTCACGAAATGGCGCCAACAACCAATACTGGCTATTTACCAGACAAAACCCCAATAATCCTCAAGTAATCGTCAATGGTAACGTTAATACTATACGGAGCTCCAACTACCAAGCCAACCGTGGGCTTGTAGTGCTCGTACACGGATGGAGGGGCAGTGGCAACTCTGCGATGAACCCGCTTATTCGGTCTGCGTTCCTCGATACTCAGGATGTCAATGTCATCGTTGTGGACTGGCATGCTCTCGCTGGCAACTTGAACTACTTATCTGTTGTCAGAGGTGTCCCCAGTGTCGGCCAGTTCCTCGGTAACTTCCTCGTGTGGTTGATTAACAACGGAGGCGGCAACTGGAACAATGTCCATTTGATTGGCTTCAGTTTGGGAGCTCACGTCGTGGGTAACGCTGGACGCACCGCTGGTCGTCGCCCCGGCCGCATCACAGGTTTGGATCCTGCTGGACCTGACTTTGGTGGAAACCCAGATGCTTTGAACAGCAACGACGGTGTTTACGTCGAAGCGATTCACACTAATGGGGGCCGCCTCGGTATCTTTGACCGAGTTGCTAGGGCTGACTTCTACCCCAACGGAGGCCGGACTCAGCCTGGATGCTCAGTAAACCATGACTGCTCACACGGCAGAGCACCTGAACTGTTTGCATCCAGCGTACGCAATAACCGGTTTGTTGGAAGACAGTGCGGCAATTGGGATCAAGTAGCTTCAAACAGCTGCAGTGGAAATGCATTAAACATGGGCAACGGTGTTTTTTCGAAAAGCGGCGCAAACGGATTCTACGGTCTTGTAACTAGCGAAAACTGGCCTTAC
>200610.HzRef 
ATGAAGTTTCTGGTACTGTTAGCCGCTTGCACAGCATTATGCGCTGGTAGCGCCATCCCCTTAGTCCCTATGGACAATAGCCACTATGTGGAGGGGGAGAGTCGCTACATCTGGATGCCTGACGGTGAAGGAGTACCACACTTAGTGGACCTGCACGAACCTGCCGACGAAGCATTCCTCGCCTCACGGAATGGTGCCAACAATCAGTACTGGCTATTTACCAGACAAAACCCCAATAATCCTCAAGTAATCGTCAATGGTAACGTTAATACTATACGGAGCTCCAACTACCAAGCCAACCGTGGGCTTGTGGTGCTCGTACACGGATGGAGGGGCAGTGGCAACTCTGCGATGAACCCGCTTATTCGGTCTGCGTTCCTCGATACTCAGGATGTCAATGTCATCGTTGTGGACTGGCATGCTCTCGCTGGCAACTTGAACTACTTGTCTGTTGTCAGAGGTGTCCCTAGTGTCGGCCAGTTCCTCGGTAACTTCCTCGTGTGGTTGATCAACAACGGAGGCGGCAACTGGAACAATGTCCATTTGATTGGCTTCAGTTTGGGAGCTCACGTCGTCGGTAACGCTGGACGCACGGCTGGTCGTCGCCCCGGCCGCATCACAGGTTTGGATCCTGCTGGACCTGACTTTGGTGGAAACTCAGATGCTTTGAACAGCAACGATGGTGTTTACGTTGAAGCGATTCACACAAATGGGGGACGCCTCGGTATCTTTGACCGAGTTGCTAGGGCTGACTTCTACCCCAACGGCGGCAGGATTCAGCCTGGATGCGGAGTCAACCATGACTGTTCACACGGCAGAGCACCTGAACTGTTTGCATCCAGCGTACGCAATAACCGGTTTATTGGAAGACAGTGCGGCAATTGGGATCAAGTAGCTTCAAACAGGTGCAGTGGAAGTGCATTGAACATGGGCAACGGTGTTTTTTCAAAAAGCGGCGCAAACGGATTCTACGGTCTTGTAACTAGCGAAAACTGGCCTTAC
>200610.SCD
ATGAAGTTTCTGGTGTTGTTTGCTGCTTGCACAGCATTATGCGCTGGTAGCGCCATCCCCCTGGTCCCTATGGACAATAGCCACTATGTGGAGGGGGAGAGTCGCTACATCTGGATGCCTGAYGGTGAAGGAGTGCCRCACTTAGTGGACCTGCACGAACCTGCCGACGAAGCACTCCTCGCYTCACGAAATGGCGCCAACAACCAATACTGGCTATTTACCAGACAAAACCCCAATAATCCTCAAGTAATCGTCAATGGTAACGTTAATACTATACGGAGCTCCAACTACCAAGCCAACCGTGGGCTTGTGGTGCTCGTACACGGATGGAGGGGCAGTGGCAACTCTGCGATGAACCCGCTTATTCGGTCTGCGTTCCTCGATACTCAGGATGTCAATGTCATCGTTGTGGACTGGCATGCTCTCGCTGGCAACTTGAACTACTTATCTGYTGTCAGAGGTGTCCCCAGTGTCGGCCARTTCCTCGGTAACTTCCTCGTGTGGCTGATCAACAACGGAGGCGGCAACTGGAACAATGTCCATTTGATTGGCTTCAGTTTGGGAGCTCACGTCGTGGGTAACGCTGGACGCACCGCTGGTCGTCGCCCCGGCCGCATCACAGGTTTGGATCCTGCTGGACCTGACTTTGGTGGAAACCCAGATGCTTTGAACAGCAACGATGGTGTTTACGTCGAAGCGATTCACACTAATGGGGGCCGCCTCGGTATCTTTGACCGAGTTGCTAGGGCTGACTTCTACCCCAACGGAGGCCGGACTCAGCCTGGATGCTCAGTAAACCATGACTGCTCACACGGCAGAGCACCTGAACTGTTTGCATCCAGCGTACGCAATAACCGGTTTGTTGGAAGACAGTGCGGCAATTGGGATCAAGTAGCTTCAAACAGCTGCAGTGGAAATGCATTGAACATGGGCAACGGTGTTTTTTCGAAAAGCGGCGCAAACGGATTCTACGGTCTTGTAACTAGCGAAAACTGGCCTTAC
>200610.XJSW
ATGAAGTTTCTGGTATTGTTAGCTGCTTGCACAGCATTATGCGCTGGTAGCGCCATCCCCCTGGTCCCTATGGACAATAGCCACTATGTGGAGGGGGAGAGTCGCTACATCTGGATGCCTGACGGTGAAGGAGTGCCACACTTAGTGGACCTGCACGAACCTGCCGACGAAGCACTCCTCGCATCACGAAATGGCGCCAACAACCAATACTGGCTATTTACCAGACAAAACCCCAATAATCCTCAAGTAATCGTCAATGGTAACGTTAATACTATACGGAGCTCCAACTACCAAGCCAACCGTGGGCTTGTAGTGCTCGTACACGGATGGAGGGGCAGTGGCAACTCTGCGATGAACCCGCTTATTCGGTCTGCGTTCCTTGATACTCAGGATGTCAATGTCATCGTTGTGGACTGGCATGCTCTCGCTGGCAACTTGAACTACTTATCTGYTGTCAGAGGTGTCCCCAGTGTCGGCCAGTTCCTCGGTAACTTCCTCGTGTGGTTGATCAACAACGGAGGCGGCAACTGGAACAATGTCCATTTGATTGGCTTCAGTTTGGGAGCTCACGTCGTGGGTAACGCTGGACGCACCGCTGGTCGTCGCCCCGGCCGCATCACAGGTTTGGATCCTGCTGGACCTGACTTTGGTGGAAACCCAGATGCTTTGAACAGCAACGATGGTGTTTACGTCGAAGCGATTCACACTAATGGGGGMCGCCTCGGTATCTTTGACCGAGTTGCTAGGGCTGACTTCTACCCCAACGGAGGCCGGACTCAGCCTGGATGCTCAGTAAACCATGACTGCTCACACGGCAGAGCACCTGAACTGTTTGCATCCAGCGTACGCAATAACCGGTTTGTTGGAAGACAGTGCGGCAATTGGGATCAAGTAGCTTCAAACAGCTGCAGTGGAAATGCATTGAACATGGGCAACGGTGTTTTTTCGAAAAGCGGCGCAAACGGATTCTACGGTCTTGTAACTAGCGAAAACTGGCCTTAC
>200610.Hpunct
ATGAAGTTTCTGGTATTGTTAGCTGCTTGCACAGCATTATGCGCTGGCAACGCCATACCCCTGGTCCCTCTGGACAATAGCCACTATGTGGAGGGGGAGAGTCGCTACATCTGGATGCCTGATGGTGAAGGAGTGCCACACTTAGTGGACCTGCAGGGACCTGTGGACGAATCATTTCTCGCTTCACGAAACGGTGCTCACAATCAGTACTGGCTATTTACCAGACAAAACCCCAACAACGCTCAAGTAATCGTCAACGGTAACGTTAATTCTATACGGAATTCCAACTACCGAGCCAACCGTGGACTTGTAGTGCTCGTACACGGATGGAGGGGCAGTGGCAACTCTGCGATGAACCCCCTTATTCGATCTGCATTCCTCGATACTCAGGATGTCAATGTCATCGTTGTGGACTGGCATGCTATCGCTGGCAACTTAGACTACCTAACTGTTGTAAAAGGTGTTCCTAGTGTTGGTCAGTTCCTCGGTAACTTCCTCGTGTGGTTGATCAACAACGGAGGCGGCAACTGGAACAATGTCCATTTGATTGGCTTCAGTTTGGGAGCTCACGTCGTCGGTAACGCTGGACGTACGGCTGGTCGCCGCCCTGGCCGCATCACAGGTTTGGATCCTGCTGGACCTGAATGGGGTGGTAACTCAAATGCTTTGAATAGCAACGATGGTGTTTACGTCGAAGCGATTCACACTAATGGGGGCCGCCTCGGTATCTTTGACCGAGTTGCTAGGGCTGACTTCTACCCCAATGGAGGCAGGACTCAGCCTGGATGCTTTATAAATCATGACTGCTCACACGGCAGAGCACCCGAACTGTTTGCATCCAGTGTACGCAATAACCGCTTTGTTGGAAGGCTGTGCGGCGATTGGAATCAAGTAGCGGAAAATAGGTGTAGTGGAAATGCGTTGAACATGGGCAACGGAGTTTTTTCAAAAAGCGGCGCATTCGGATTCTACGGTCTTGTAACCAGCGCCAACTGGCCTTAC
