# Supplementary material for: Genomic innovations, transcriptional plasticity and gene loss underlying the evolution and divergence of two highly polyphagous and invasive Helicoverpa pest species
Source: BMC Biol. 2017 Jul 31;15:63. doi: 10.1186/s12915-017-0402-6 (PMC5535293; doi:10.1186/s12915-017-0402-6)
Supplement: Supplementary file 12 — Phylogenetic trees for genes analysed in Additional file 3: Figure S5. (ZIP 21 kb) [file 12915_2017_402_MOESM12_ESM.zip › 200612.fasta]

>200612.AY23 
ATGAAGTTTCTGGTAGTGTTAGCTGCTTGCACAGCGCTATGCGCTGGTAGCGCCATCCCCGTGGTCCCTGGAGACAATAGCCACTATGTGGAGGGGGAGAGTCGCTACATCTGGATGCCTGAYGGTGAAGGAGTRCCRCACTTAGTGGACCTKCASGAACCTGYSGACGAAGCACTCCTMGCCTCACGAAATGGYGCCAACAACCARTACTGGCTWTTYACCAGRCAAAATCCTACCAACGCTCAAATTATCGTCAACGGCAACGCTAACTCTATCTGGAACTCCAACTACCGGGCCAACCGCGGATTGAAAGTCATCGTTCACGGCTGGAACAGCAATGGAAACTCCGCCATGAACCCCCTCATCACATCTGCCTTCCTCGCYGTTCAGGATGTCAACGTCATCGTTGTTGACTGGCGCGCTCTCGCTAACTCCAACTACATTACGGCTGCAAACGGTGTCCCTGGTGTTGGCCAATTCCTCGGTAACTTCCTCGTGTGGCTGATCAACACTGCTGGTGGAAACTGGAACAACGTCCACTTGGTCGGCTTCAGTTTGGGAGCTCACGTCGTSGGTAGCGCTGGACGTCAGGCTGGCCGTCGTGCCGCCCGTGTCACTGGTTTGGATCCTGCTGGRCCTAACTGGGGWGGAAACTCAAATGCCCTGAACGGCAACGATGGCCAATACGTKGAAGCCATCCACACTGACGGYGGWCTCCTTGGTATCTTCGACCGCATCGCGAACGGTGACTTYTACCCCAACGGAGGCAGGAACCCCCAACCTGGCTGCTGGATCAGTACCTGCTCTCACAGCAGAGCGCCTGAACTATTTGCATCCAGTGTGCGCACCAACCACTTCGTAGGCAGACTYTGCTCGAACATCAACCAAGCYCAGAACAACCAGTGCTCAGGTGGCACCTTCAATATGGGCAACGGAATTATTGGAAAACGCGGAAACGGMATCTACGGGCTTTCTACYGGCTCCAGCTGGCCTTTC
>200612.Hzea-3
ATGAAGTTTCTGGTAGTGTTAGCTGCTTGCACAGCGCTATGCGCTGGTAGCGCCATCCCCGTGGTCCCTGGAGACAATAGCCACTAYGTGGAGGGGGAGAGTCGCTACATCTGGATGCCTGATGGTGAAGGAGTGCCACACTTAGTGGACCTGCACGAACCTGCCGACGAAGCACTCCTCGCCTCACGAAATGGCGCCAACAACCAATACTGGCTATTTACCAGGCAAAATCCTACCAACGCTCAAATTATCGTCAATGGCAACGCTAACTCTATCTGGAACTCCAACTACCGGGCCAACCGCGGATTGAAAGTCATCGTTCACGGCTGGAACAGCAATGGAAACTCCGCCATGAACCCCCTCATCACATCTGCCTTCCTCGCTGTTCAGGATGTCAACGTCATCGTTGTTGACTGGCGTGCTCTCGCTAACTCCAACTACATTACGGCTGCAAACGGTGTCCCTGGTGTTGGCCAATTCCTCGGTAACTTCCTCGTGTGGCTGATCAACACTGCTGGTGGAAACTGGAACAACGTCCACTTGGTCGGCTTCAGTTTGGGAGCTCACGTCGTCGGTAACGCTGGACGTCAGGCTGGCCGTCGTGCCGCCCGTGTCACTGGTTTGGATCCTGCTGGACCTAACTGGGGTGGAAACTCAAATGCTCTGAATGGCAACGATGGCCAATATGTGGAAGCCATCCACACTGACGGCGGTCTCCTTGGTATCTTCGACCGCATCGCGAACGGTGACTTCTACCCCAACGGAGGCAGGAACCCTCAGCCTGGTTGCTGGGTCAGCACCTGCTCTCACAGCAGAGCTCCTGAACTATTTGCATCCAGTGTGCGCACCAACCACTTCGTAGGCAGACTCTGCTCGAACATCAACCAAGCTCAGAACAACCAGTGCTCAGGTGGCACCTTCAATATGGGCAACGGAATTATTGGAAAACGCGGAAACGGAATCTACGGGCTTTCTACTGGCTCCAGCTGGCCTTTC
>200612.Hzea-5
atgaagtttctggtagtgttagctgcttgcacagcgctatgcgCTGGTAGCGCCATCCCCGTGGTCCCTGGAGACAATAGCCACTAYGTGGAGGGGGAGAGTCGCTACATCTGGATGCCTGATGGTGAAGGAGTGCCACACTTAGTGGACCTGCACGAACCTRCCGACGAAGCACTCCTCGCCTCACGAAATGGCGCCAACAACCAATACTGGCTATTTACCAGGCAAAATCCTACCAACGCTCAAATTATCGTCAATGGCAACGCTAACTCTATCTGGAACTCCAACTACCGGGCCAACCGCGGATTGAAAGTCATCGTTCACGGCTGGAACAGCAATGGAAACTCCGCCATGAACCCCCTCATCACATCTGCCTTCCTCGCTGTTCAGGATGTCAACGTCATCGTTGTTGACTGGCGTGCTCTCGCTAACTCCAACTACATTACGGCTGCAAACGGTGTCCCTGGTGTTGGCCAATTCCTCGGTAACTTCCTCGTGTGGCTGATCAACACTGCTGGTGGAAACTGGAACAACGTCCACTTGGTCGGCTTCAGTTTGGGAGCTCACGTCGTCGGTAACGCTGGACGTCAGGCTGGCCGTCGTGCCGCCCGTGTCACTGGTTTGGAYCCTGCYGGACCTAACTKKGGTGGAARCTCAAATGCTYTGAATGGCAACGATGGCCAATATGTGGAAGCCATCCACACTGACGGCGGTCTCCTTGGTATCTTCGACCGCATCGCGAACGGTGACTTCTACCCCAACGGAGGCAGGAACCCTCAGCCTGGTTGCTGGGTCAGCACCTGCTCTCACAGCAGAGCTCCTGAACTATTTGCATCCAGTGTGCGCACCAACCACTTCGTAGGCAGACTCTGCTCGAACATCAACCAAGCTCAGAACAACCAGTGCTCAGGTGGCACCTTCAATATGGGCAACGGAATTATTGGAAAACGCGGAAACGGAATCTACGGGCTTTCTACTGGCTCCAGCTGGCCTTTC
>200612.Hzea-6
ATGAAGTTTCTGGTAGTGTTAGCTGCTTGCACAGCGCTATGCGCTGGTAGCGCCATCCCCGTGGTCCCTGGAGACAATAGCCACTAYGTGGAGGGGGAGAGTCGCTACATCTGGATGCCTGATGGTGAAGGAGTGCCACACTTAGTGGACCTGCACGAACCTGCCGACGAAGCACTCCTCGCCTCACGAAATGGCGCCAACAACCAATACTGGCTATTTACCAGGCAAAATCCTACCAACGCTCAAATTATCGTCAATGGCAACGCTAACTCTATCTGGAACTCCAACTACCGGGCCAACCGCGGATTGAAAGTCATCGTTCACGGCTGGAACAGCAATGGAAACTCCGCCATGAACCCCCTCATCACATCTGCCTTCCTCGCTGTTCAGGATGTCAACGTCATCGTTGTTGACTGGCGTGCTCTCGCTAACTCCAACTACATTACGGCTGCAAACGGTGTCCCTGGTGTTGGCCAATTCCTCGGTAACTTCCTCGTGTGGCTGATCAACACTGCTGGTGGAAACTGGAACAACGTCCACTTGGTCGGCTTCAGTTTGGGAGCTCACGTCGTCGGTAACGCTGGACGTCAGGCTGGCCGTCGTGCCGCCCGTGTCACTGGTTTGGAYCCTGCYGGACCTAACTGGGGTGGAAACTCAAATGCTCTGAATGGCAACGATGGCCAATATGTGGAAGCCATCCACACTGACGGCGGTCTCCTTGGTATCTTCGACCGCATCGCGAACGGTGACTTCTACCCCAACGGAGGCAGGAACCCTCAGCCTGGTTGCTGGGTCAGCACCTGCTCTCACAGCAGAGCTCCTGAACTATTTGCATCCAGTGTGCGCACCAACCACTTCGTAGGCAGACTCTGCTCGAACATCAACCAAGCTCAGAACAACCAGTGCTCAGGTGGCACCTTCAATATGGGCAACGGAATTATTGGAAAACGCGGAAACGGAATCTACGGGCTTTCTACTGGCTCCAGCTGGCCTTTC
>200612.Hzea-7
ATGAAGTTTCTGGTAGTGTTAGCTGCTTGCACAGCGCTATGCGCTGGTAGCGCCATCCCCGTGGTCCCTGGAGACAATAGCCACTAYGTGGAGGGGGAGAGTCGCTACATCTGGATGCCTGATGGTGAAGGAGTGCCACACTTAGTGGACCTGCACGAACCTGCCGACGAAGCACTCCTCGCCTCACGAAATGGCGCCAACAACCAATACTGGCTATTTACCAGGCAAAATCCTACCAACGCTCAAATTATCGTCAATGGCAACGCTAACTCTATCTGGAACTCCAACTACCGGGCCAACCGCGGATTGAAAGTCATCGTTCACGGCTGGAACAGCAATGGAAACTCCGCCATGAACCCCCTCATCACATCTGCCTTCCTCGCTGTTCAGGATGTCAACGTCATCGTTGTTGACTGGCGTGCTCTCGCTAACTCCAACTACATTACGGCTGCAAACGGTGTCCCTGGTGTTGGCCAATTCCTCGGTAACTTYCTCGTGTGGCTGATCAACACTGCTGGTGGAAACTGGAACAACGTCCACTTGGTCGGCTTCAGTTTGGGAGCTCACGTCGTCGGTAACGCTGGACGTCAGGCTGGCCGTCGTGCCGCCCGTGTCACTGGTTTGGAYCCTGCYGGACCTAACTGGGGTGGAAACTCAAATGCTCTGAATGGCAACGATGGCCAATATGTGGAAGCCATCCACACTGACGGCGGTCTYCTTGGTATCTTCGACCGCATCGCGAACGGTGACTTCTACCCCAACGGAGGCAGGAACCCTCAGCCTGGTTGCTGGGTCAGCACCTGCTCTCACAGCAGAGCTCCTGAACTATTTGCATCCAGTGTGCGCACCAACCACTTCGTAGGCAGACTCTGCTCGAACATCAACCAAGCTCAGAACAACCAGTGCTCAGGTGGCACCTTCAATATGGGCAACGGAATTATTGGAAAACGCGGAAACGGAATCTACGGGCTTTCTACTGGCTCCAGCTGGCCTTTC
>200612.HaRef 
ATGAAGTTTCTGGTAGTGTTAGCTGCTTGCACAGCGCTATGCGCTGGTAGCGCCATCCCCATGGTCCCTGGAGACAATAGCCACTATGTGGAGGGGGAGAGTCGCTACATCTGGATGCCTGACGGTGAAGGAGTGCCACACTTAGTGGACCTGCACGAACCTGCCGACGAAGCACTCCTCGCCTCACGAAATGGTGCCAACAACCAATACTGGCTATTTACCAGGCAAAATCCTACCAACGCTCAAATTATCGTCAATGGCAACGCTAACTCTATCTGGAACTCCAACTACCGGGCCAACCGCGGATTGAAAGTCATCGTTCACGGCTGGAACAGCAATGGAAACTCCGCCATGAACCCCCTCATCACATCTGCCTTCCTCGCCGTTCAGGATGTCAACGTCATCGTTGTTGACTGGCGCGCTCTCGCTAACTCCAACTACATTACGGCTGCAAACGGTGTCCCTGGTGTTGGCCAATTCCTCGGTAACTTCCTCGTGTGGCTGATCAACACTGCTGGTGGAAACTGGAACAATGTCCACTTGGTCGGATTCAGTTTGGGAGCTCACGTCGTGGGTAGCGCTGGACGTCAGGCTGGCCGTCGTGCCGCCCGTGTCACTGGTTTGGATCCTGCTGGACCTAACTGGGGTGGAAACTCAAATGCTCTGAACGGCAATGATGGTCAATACGTGGAAGCCATCCACACTGACGGCGGTCTCCTTGGTATCTTCGACCGCATCGCAAACGGTGACTTTTACCCCAACGGAGGCAGGAACCCCCAACCTGGCTGCTGGATCAGTACCTGTTCACACAGCAGAGCGCCTGAACTATTTGCATCCAGTGTGCGCACCAACCACTTCGTAGGCAGACTCTGCTCGAACATCAACCAAGCTCAGAACAACCAGTGCTCAGGTGGCACCTTCAATATGGGCAACGGAATTATTGGAAAACGCGGAAACGGAATCTACGGGCTTTCTACCGGCTCCAGCTGGCCTTTC
>200612.HzRef
ATGAAGTTTCTGGTAGTGTTAGCTGCTTGCACAGCGCTATGCGCTGGTAGCGCCATCCCCGTGGTCCCTGGAGACAATAGCCACTACGTGGAGGGGGAGAGTCGCTACATCTGGATGCCTGATGGTGAAGGAGTGCCACACTTAGTGGACCTGCACGAACCTGCCGACGAAGCACTCCTCGCCTCACGAAATGGCGCCAACAACCAATACTGGCTATTTACCAGGCAAAATCCTACCAACGCTCAAATTATCGTCAATGGCAACGCTAACTCTATCTGGAACTCCAACTACCGGGCCAACCGCGGATTGAAAGTCATCGTTCACGGCTGGAACAGCAATGGAAACTCCGCCATGAACCCCCTCATCACATCTGCCTTCCTCGCTGTTCAGGATGTCAACGTCATCGTTGTTGACTGGCGTGCTCTCGCTAACTCCAACTACATTACGGCTGCAAACGGTGTCCCTGGTGTTGGCCAATTCCTCGGTAACTTCCTCGTGTGGCTGATCAACACTGCTGGTGGAAACTGGAACAACGTCCACTTGGTCGGCTTCAGTTTGGGAGCTCACGTCGTCGGTAACGCTGGACGTCAGGCTGGCCGTCGTGCCGCCCGTGTCACTGGTTTGGATCCTGCTGGACCTAACTGGGGTGGAAACTCAAATGCTCTGAATGGCAACGATGGCCAATATGTGGAAGCCATCCACACTGACGGCGGTCTCCTTGGTATCTTCGACCGCATCGCGAACGGTGACTTCTACCCCAACGGAGGCAGGAACCCTCAGCCTGGTTGCTGGGTCAGCACCTGCTCTCACAGCAGAGCTCCTGAACTATTTGCATCCAGTGTGCGCACCAACCACTTCGTAGGCAGACTCTGCTCGAACATCAACCAAGCTCAGAACAACCAGTGCTCAGGTGGCACCTTCAATATGGGCAACGGAATTATTGGAAAACGCGGAAACGGAATCTACGGGCTTTCTACTGGCTCCAGCTGGCCTTTC
>200612.SCD 
ATGAAGTTTCTGGTAGTGTTAGCTGCTTGCACAGCGCTATGCGCTGGTAGCGCCATCCCCGTGGTCCCTGGAGACAATAGCCACTATGTGGAGGGGGAGAGTCGCTACATCTGGATGCCTGATGGTGAAGGAGTGCCGCACTTAGTGGACCTGCACGAACCTGCCGACGAAGCACTCCTAGCCTCACGAAATGGCGCCAACAACCARTACTGGCTTTTTACCAGGCAAAATCCTACCAACGCTCAAATTATCGTCAACGGCAACGCTAACTCTATCTGGAACTCCAACTACCGGGCTAACCGCGGATTGAAAGTCATCGTTCACGGCTGGAACAGCAATGGAAACTCCGCCATGAACCCCCTCATCACATCTGCCTTCCTCGCTGTTCAGGATGTCAACGTCATCGTTGTTGACTGGCGCGCTCTCGCTAACTCCAACTACATTACGGCTGCAAACGGTGTCCCTGGTGTTGGCCAATTCCTCGGTAACTTCCTGGTGTGGCTGATCAACACTGCTGGTGGAAACTGGAACAATGTCCACTTGGTTGGCTTCAGTTTGGGAGCTCACGTCGTGGGTAGCGCTGGACGTCAGGCTGGCCGTCGTGCCGCCCGTGTCACTGGTTTGGATCCTGCTGGACCTAACTGGGGAGGAAACTCAAATGCCCTGAACGGCAACGATGGCCAATACGTCGAAGCCATCCACACTGACGGTGGACTCCTTGGTATCTTCGACCGCATCGCGAACGGTGACTTTTACCCCAACGGAGGCAGGAACCCCCAACCTGGCTGCTGGATCAGTACCTGCTCTCACAGCAGAGCGCCTGAACTATTTGCATCCAGTGTGCGCACCAACCACTTCGTAGGCAGACTCTGCTCGAACATCAACCAAGCTCAGAACAACCAGTGCTCAGGTGGCACCTTCAATATGGGCAACGGAATTATTGGAAAACGCGGAAACGGAATCTACGGGCTTTCTACTGGCTCCAGCTGGCCTTTC
>200612.XJSW 
ATGAAGTTTCTGGTAGTGTTAGCTGCTTGCACAGCGCTATGCGCTGGTAGCGCCATCCCCGTGGTCCCTGGAGACAATAGCCACTATGTGGAGGGGGAGAGTCGCTACATCTGGATGCCTGACGGTGAAGGAGTGCCACACTTAGTGGACCTTCAGGAACCTGTGGACGAAGCACTCCTCGCCTCACGAAATGGTGCCAACAACCAATACTGGCTATTCACCAGACAAAATCCTACCAACGCTCAAATTATCGTCAACGGCAACGCTAACTCTATCTGGAACTCCAACTACCGGGCCAACCGCGGATTGAAAGTCATCGTTCACGGCTGGAACAGCAATGGAAACTCCGCCATGAACCCCCTCATCACATCTGCCTTCCTCGCTGTTCAGGATGTCAACGTCATCGTTGTTGACTGGCGCGCTCTCGCTAACTCCAACTACATTACGGCTGCAAACGGTGTCCCTGGTGTTGGCCAATTCCTCGGTAACTTCCTCGTGTGGCTGATCAACACTGCTGGTGGAAACTGGAACAACGTCCACTTGGTCGGCTTCAGTTTGGGAGCTCACGTCGTGGGTAGCGCTGGACGTCAGGCTGGCCGTCGTGCCGCCCGTGTCACTGGTTTGGATCCTGCTGGGCCTAACTGGGGAGGAAACTCAAATGCCCTGAACGGCAACGATGGCCAATACGTTGAAGCCATCCACACTGACGGTGGACTCCTTGGTATCTTCGACCGCATCGCGAACGGTGACTTTTACCCCAACGGAGGCAGGAACCCCCAACCTGGCTGCTGGATCAGTACCTGCTCTCACAGCAGAGCGCCTGAACTATTTGCATCCAGTGTGCGCACCAACCACTTCGTAGGCAGACTTTGCTCGAACATCAACCAAGCCCAGAACAACCAGTGCTCAGGTGGCACCTTCAATATGGGCAACGGAATTATTGGAAAACGCGGAAACGGCATCTACGGGCTTTCTACTGGCTCCAGCTGGCCTTTC
>200612.Hpunct
ATGAAGTTTCTGGTAGTGTTAGCCGCTTGCACAGCGCTATGCGCTGGTAGCGCCATCCCCGTGGTCCCTGTGGACAATAGCCACTATGTGGAGGGGGAGAGTCGCTACATCTGGATGCCTGATGGTGAAGGAGTGCCTCACTTAGTGGACCTGCAGGAACCTGCCGACGAAGCCCTCCTCGCCTCACGAAATGGCGCCAACAACCAATACTGGCTTTATACCAGACAAAATCCTAACAACGCTCAAATTATCGTCAATGGCAACGCTAACTCTATCTGGAACTCTAACTACCGGGCCAACCGCGGATTGAAAGTCATCGTTCACGGCTGGAACAGCAATGGAAACTCCGCAATGAACCCCCTCATCACATCTGCCTTCCTCGCTGTTCAAGATGTCAACGTCATCGTTGTTGACTGGCGCGCTCTCGCTAACTCCAACTACATTACGGCAACAAACGGTGTCCCTGGTGTTGGCCAATTCCTCGGTAACTTCCTCGTGTGGCTGATCAACACTGCTGGTGGAAACTGGAACAATGTCCACTTGGTCGGCTTCAGTTTGGGAGCTCACGTCGTTGGTAACGCTGGACGTCAGGCTGGCCGTCGTGCCGCCCGTGTCACTGGTTTGGATCCTGCTGGACCTAACTGGGGTGGAAACTCAAATGCCCTGAACGGCAATGATGGCCAATACGTGGAAGCCATCCACACTGACGGCGGTCTCCTTGGTATCTTCGACCGCATTGCGAACGGTGACTTTTACCCCAACGGAGGCAGGAACCCTCAGCCTGGCTGCTGGGTCAGCACCTGCTCTCACAGCAGAGCGCCTGAACTATTTGCATCCAGTGTGCGCACTAACCACTTCGTAGGCAGACTCTGCTCGAACATCAACCAAGCTCAGAACAATCAGTGCTCAGGCAGCACTCTACATATGGGCAACGGAATTATTGGAAAACGCGGAAACGGAATCTACGGGCTCTCTACCGGCTCCAGCTGGCCTTTC
